# Supplementary material for: Distinct organization of two cortico-cortical feedback pathways
Source: Nat Commun. 2022 Oct 27;13:6389. doi: 10.1038/s41467-022-33883-9 (PMC9613627; doi:10.1038/s41467-022-33883-9)
Supplement: Supplementary file 4 — Source Data [file 41467_2022_33883_MOESM4_ESM.zip]

Archive with 40 entries (39 files):
- Source_Data_File/
- __MACOSX/._Source_Data_File
- Source_Data_File/figure_s2a_blue_V1-SOM_FS.ASC
- __MACOSX/Source_Data_File/._figure_s2a_blue_V1-SOM_FS.ASC
- Source_Data_File/figure_1c_3019_infection.eps
- __MACOSX/Source_Data_File/._figure_1c_3019_infection.eps
- Source_Data_File/figure_s2b_blue_S1-SOM_FS.ASC
- __MACOSX/Source_Data_File/._figure_s2b_blue_S1-SOM_FS.ASC
- Source_Data_File/figure_s3a_blue_V1_PC_ThT.ASC
- __MACOSX/Source_Data_File/._figure_s3a_blue_V1_PC_ThT.ASC
- Source_Data_File/figure_1d_12051_infection.png
- __MACOSX/Source_Data_File/._figure_1d_12051_infection.png
- Source_Data_File/figure_s3b_blue_S1_PC_ThT.ASC
- __MACOSX/Source_Data_File/._figure_s3b_blue_S1_PC_ThT.ASC
- Source_Data_File/figure_s3a_black_V1-PC-TT.ASC
- __MACOSX/Source_Data_File/._figure_s3a_black_V1-PC-TT.ASC
- Source_Data_File/figure_s2a_red_V1-SOM.ASC
- __MACOSX/Source_Data_File/._figure_s2a_red_V1-SOM.ASC
- Source_Data_File/Icon
- __MACOSX/Source_Data_File/._Icon
- Source_Data_File/Source_Data_File.xlsx
- __MACOSX/Source_Data_File/._Source_Data_File.xlsx
- Source_Data_File/figure_s1b_right_10848_vM1_infection.png
- __MACOSX/Source_Data_File/._figure_s1b_right_10848_vM1_infection.png
- Source_Data_File/figure_s1b_left_10849_vM1_injection.png
- __MACOSX/Source_Data_File/._figure_s1b_left_10849_vM1_injection.png
- Source_Data_File/figure_s1a_right_5213_infection_lm.jpg
- __MACOSX/Source_Data_File/._figure_s1a_right_5213_infection_lm.jpg
- Source_Data_File/figure_1b_3019_intrinsic.png
- __MACOSX/Source_Data_File/._figure_1b_3019_intrinsic.png
- Source_Data_File/figure_s1a_left_1627_infection_lm.png
- __MACOSX/Source_Data_File/._figure_s1a_left_1627_infection_lm.png
- Source_Data_File/figure_s2b_red_S1-SOM.ASC
- __MACOSX/Source_Data_File/._figure_s2b_red_S1-SOM.ASC
- Source_Data_File/figure_s3b_black_S1_PC_TT.ASC
- __MACOSX/Source_Data_File/._figure_s3b_black_S1_PC_TT.ASC
- Source_Data_File/figure_1e_right_11631_slice.eps
- __MACOSX/Source_Data_File/._figure_1e_right_11631_slice.eps
- Source_Data_File/figure_1e_left_5213_slice.png
- __MACOSX/Source_Data_File/._figure_1e_left_5213_slice.png
