# Supplementary material for: Distinct organization of two cortico-cortical feedback pathways
Source: Nat Commun. 2022 Oct 27;13:6389. doi: 10.1038/s41467-022-33883-9 (PMC9613627; doi:10.1038/s41467-022-33883-9)
Supplement: Supplementary file 4 — Source Data [file 41467_2022_33883_MOESM4_ESM.zip › Source_Data_File/figure_s2a_blue_V1-SOM_FS.ASC]

;	V3 text file written for MicroBrightField products.
(ImageCoords)

("CellBody"
  (Color Cyan)
  (CellBody)
  (   84.20    34.75     2.60     0.51)  ;  1, 1
  (   84.84    36.31     0.60     0.51)  ;  1, 2
  (   84.79    37.36     0.60     0.51)  ;  1, 3
  (   84.76    38.08     0.60     0.51)  ;  1, 4
  (   84.42    39.17     0.60     0.51)  ;  1, 5
  (   84.19    39.98     0.60     0.51)  ;  1, 6
  (   83.46    41.30     0.60     0.51)  ;  1, 7
  (   82.63    42.75     0.60     0.51)  ;  1, 8
  (   82.09    43.37     0.60     0.51)  ;  1, 9
  (   81.33    44.23     0.60     0.51)  ;  1, 10
  (   80.72    44.87     0.60     0.51)  ;  1, 11
  (   79.58    45.97     0.60     0.51)  ;  1, 12
  (   79.02    46.52     0.60     0.51)  ;  1, 13
  (   78.19    47.01     0.60     0.51)  ;  1, 14
  (   76.92    47.21     0.60     0.51)  ;  1, 15
  (   76.30    47.23     0.60     0.51)  ;  1, 16
  (   75.49    47.00     0.60     0.51)  ;  1, 17
  (   74.52    46.76     0.60     0.51)  ;  1, 18
  (   73.44    46.25     0.60     0.51)  ;  1, 19
  (   73.03    46.02     0.60     0.51)  ;  1, 20
  (   72.64    45.63     0.60     0.51)  ;  1, 21
  (   72.12    45.13     0.60     0.51)  ;  1, 22
  (   71.73    44.57     0.60     0.51)  ;  1, 23
  (   71.43    43.83     0.60     0.51)  ;  1, 24
  (   70.75    42.36     0.60     0.51)  ;  1, 25
  (   70.31    41.27     0.60     0.51)  ;  1, 26
  (   69.74    40.08     0.60     0.51)  ;  1, 27
  (   69.40    39.03     0.60     0.51)  ;  1, 28
  (   68.69    37.10     0.60     0.51)  ;  1, 29
  (   68.65    36.41     0.60     0.51)  ;  1, 30
  (   68.81    35.07     0.60     0.51)  ;  1, 31
  (   68.88    34.26     0.60     0.51)  ;  1, 32
  (   69.29    32.74     0.60     0.51)  ;  1, 33
  (   69.65    31.88     0.60     0.51)  ;  1, 34
  (   70.70    30.19     0.60     0.51)  ;  1, 35
  (   72.19    28.79     0.60     0.51)  ;  1, 36
  (   73.63    27.26     0.60     0.51)  ;  1, 37
  (   75.12    25.86     0.60     0.51)  ;  1, 38
  (   76.31    25.29     0.60     0.51)  ;  1, 39
  (   77.40    24.85     0.60     0.51)  ;  1, 40
  (   78.53    24.71     0.60     0.51)  ;  1, 41
  (   79.95    25.08     0.60     0.51)  ;  1, 42
  (   80.59    25.29     0.60     0.51)  ;  1, 43
  (   81.50    25.79     0.60     0.51)  ;  1, 44
  (   82.85    27.14     0.60     0.51)  ;  1, 45
  (   83.63    28.49     0.60     0.51)  ;  1, 46
  (   83.99    29.77     0.60     0.51)  ;  1, 47
  (   84.55    31.91     0.60     0.51)  ;  1, 48
  (   84.88    33.12     0.60     0.51)  ;  1, 49
  (   84.98    34.91     0.60     0.51)  ;  1, 50
  (   84.97    35.46     0.60     0.51)  ;  1, 51
  (   85.05    35.67     0.60     0.51)  ;  1, 52
  (   85.01    35.76     0.60     0.51)  ;  1, 53
)  ;  End of contour

( (Color SkyBlue)
  (Axon)
  (   70.35    43.44     2.45     0.22)  ; Root
  (   70.47    44.50     2.45     0.59)  ; 1, R
  (   69.68    46.25     2.05     0.59)  ; 2
  (   69.30    46.88     2.05     0.59)  ; 3
  (   68.26    48.01     1.80     0.59)  ; 4
  (   68.08    48.16     1.80     0.59)  ; 5
  (   66.41    53.99     1.75     0.59)  ; 6
  (   65.20    57.81     1.75     0.59)  ; 7
  (   65.15    58.07     1.75     0.59)  ; 8
  (   65.80    60.61     2.80     0.66)  ; 9
  (   66.47    61.29     2.80     0.66)  ; 10
  (   66.60    61.40     2.80     0.66)  ; 11
  (   68.23    66.20    -0.85     0.81)  ; 12
  (   68.67    69.02    -1.00     0.81)  ; 13
  (   69.01    70.23    -1.00     0.81)  ; 14
  (   68.97    71.91    -1.00     0.81)  ; 15
  (   68.87    72.43    -1.35     0.81)  ; 16
  (   69.52    76.36    -4.60     0.81)  ; 17
  (   69.24    79.56    -4.60     0.81)  ; 18
  (   69.06    81.06    -4.60     0.81)  ; 19
  (   68.80    81.80    -4.60     0.81)  ; 20
  (   68.79    81.96    -4.60     0.81)  ; 21
  (
    (   69.72    86.18    -3.00     0.81)  ; 1, R-1
    (   70.43    87.94    -2.80     0.81)  ; 2
    (   70.78    88.99    -2.80     0.81)  ; 3
    (   70.97    89.46    -2.80     0.81)  ; 4
    (   70.92    91.07    -2.80     0.81)  ; 5
    (   70.60    93.02    -2.80     0.81)  ; 6
    (   70.04    96.49    -2.80     0.81)  ; 7
    (   69.92    97.57    -2.80     0.81)  ; 8
    (   69.98    97.71    -2.80     0.81)  ; 9
    (   71.04   100.69    -6.20     0.81)  ; 10
    (   71.78   103.09    -5.05     0.81)  ; 11
    (   72.25   104.24    -4.50     0.81)  ; 12
    (   72.82   105.44    -4.30     0.81)  ; 13
    (   73.05   106.21    -4.30     0.81)  ; 14
    (   73.10   107.69    -4.30     0.81)  ; 15
    (   73.11   108.48    -4.30     0.81)  ; 16
    (   72.99   109.17    -4.90     0.81)  ; 17
    (
      (   73.66   112.38    -5.40     0.81)  ; 1, R-1-1
      (   72.93   113.31    -5.25     0.81)  ; 2
      (   72.80   113.76    -5.25     0.81)  ; 3
      (   72.80   114.15    -5.25     0.81)  ; 4
      (   73.31   115.60    -5.25     0.81)  ; 5
      (   73.70   116.56    -5.25     0.81)  ; 6
      (   74.08   118.46    -5.25     0.81)  ; 7
      (   74.03   119.51    -5.25     0.81)  ; 8
      (   73.78   120.64    -5.25     0.81)  ; 9
      (   73.77   120.80    -5.20     0.81)  ; 10
      (   73.70   120.83    -5.20     0.81)  ; 11
      (
        (   72.65   123.32    -4.80     0.81)  ; 1, R-1-1-1
        (   72.42   123.73    -4.60     0.81)  ; 2
        (   71.68   124.03    -2.75     0.81)  ; 3
        (   70.09   125.39    -0.70     0.73)  ; 4
        (   69.33   125.86     0.20     0.73)  ; 5
        (   68.80   125.91     1.15     0.73)  ; 6
        (   67.42   125.44     1.15     0.73)  ; 7
        (   66.21   124.59     2.00     0.73)  ; 8
        (   65.71   124.16     2.00     0.73)  ; 9
        (   65.58   124.22     2.70     0.73)  ; 10
        (   62.50   121.12     4.15     0.73)  ; 11
        (   61.19   119.67     5.15     0.73)  ; 12
        (   60.69   119.79     5.90     0.73)  ; 13
        (   60.13   119.78     5.95     0.73)  ; 14
        (   58.22   118.93     5.95     0.73)  ; 15
        (
          (   57.15   117.91     5.95     0.73)  ; 1, R-1-1-1-1
          (   55.86   116.69     5.70     0.73)  ; 2
          (   55.04   115.44     5.70     0.73)  ; 3
          (   50.88   113.58     2.40     0.73)  ; 4
          (   48.95   112.54     2.20     0.73)  ; 5
          (   47.39   111.43     2.20     0.73)  ; 6
          (   47.25   111.09     2.20     0.73)  ; 7
          (
            (   39.69   108.47     2.50     0.73)  ; 1, R-1-1-1-1-1
            (   37.40   107.50     2.50     0.73)  ; 2
            (   34.83   105.46     2.45     0.73)  ; 3
            (   33.81   104.53     2.45     0.73)  ; 4
            (   31.93   102.61    -0.70     0.73)  ; 5
            (   31.65   102.33    -0.70     0.73)  ; 6
            (   31.11   102.15     1.00     0.73)  ; 7
            (   29.36   101.75     3.20     0.73)  ; 8
            (   27.64   101.42     3.95     0.73)  ; 9
            (   25.40   100.59     4.70     0.73)  ; 10
            (   23.63    99.34     4.70     0.73)  ; 11
            (   22.07    98.23     5.25     0.73)  ; 12
            (   21.60    97.08     5.35     0.73)  ; 13
            (   19.90    96.02     9.70     0.73)  ; 14
            (   19.70    95.71     7.65     0.73)  ; 15
            (   17.91    94.62     5.80     0.73)  ; 16
            (   16.67    93.14     5.30     0.73)  ; 17
            (   16.56    92.87     5.10     0.73)  ; 18
            (
              (   15.49    89.67     0.60     0.73)  ; 1, R-1-1-1-1-1-1
              (   15.01    88.67     0.20     0.73)  ; 2
              (   14.61    88.28     0.05     0.73)  ; 3
              (   14.26    87.79     0.05     0.73)  ; 4
              (   12.65    85.99     0.05     0.73)  ; 5
              (   12.32    85.57     0.05     0.73)  ; 6
              (
                (   10.69    85.05     2.95     0.73)  ; 1, R-1-1-1-1-1-1-1
                (   10.69    85.05     2.15     0.73)  ; 2
                (    9.14    84.57    -0.20     0.73)  ; 3
                (    8.41    84.71    -0.20     0.73)  ; 4
                (    7.75    84.27    -0.25     0.73)  ; 5
                (    7.63    84.16    -0.20     0.73)  ; 6
                (    7.60    84.09    -0.20     0.73)  ; 7
                (
                  (    3.58    81.61    -3.95     0.73)  ; 1, R-1-1-1-1-1-1-1-1
                  (   -0.04    79.52    -3.95     0.73)  ; 2
                  (   -1.98    78.25    -3.45     0.73)  ; 3
                  (   -4.18    76.93    -2.40     0.73)  ; 4
                  (   -5.55    75.90    -2.40     0.73)  ; 5
                  (   -5.85    75.55    -1.30     0.73)  ; 6
                  (
                    (   -8.42    74.70    -1.80     0.73)  ; 1, R-1-1-1-1-1-1-1-1-1
                    (   -9.17    74.61    -2.15     0.73)  ; 2
                    (   -9.53    74.52    -2.60     0.73)  ; 3
                    (   -9.80    74.63    -2.60     0.73)  ; 4
                    (  -11.60    74.49    -0.10     0.73)  ; 5
                    (  -15.34    72.69     0.35     0.73)  ; 6
                    (
                      (  -18.81    70.78    -0.75     0.73)  ; 1, R-1-1-1-1-1-1-1-1-1-1
                      (  -19.49    70.66    -0.40     0.73)  ; 2
                      (  -19.88    71.06    -0.25     0.73)  ; 3
                      (  -20.84    71.44    -0.20     0.73)  ; 4
                      (  -23.24    70.60    -0.20     0.73)  ; 5
                      (  -23.55    70.41    -0.20     0.73)  ; 6
                      (  -25.86    69.21    -0.65     0.73)  ; 7
                      (  -26.57    69.03     0.10     0.73)  ; 8
                      (  -27.37    68.80     0.10     0.73)  ; 9
                      (
                        (  -29.98    69.78    -5.80     0.73)  ; 1, R-1-1-1-1-1-1-1-1-1-1-1
                        (  -31.52    69.30    -5.00     0.73)  ; 2
                        (  -33.46    68.82    -5.00     0.73)  ; 3
                        (  -34.36    68.56    -4.90     0.73)  ; 4
                        (  -37.15    68.51    -9.85     0.73)  ; 5
                        (  -40.33    68.50    -9.85     0.73)  ; 6
                        (  -40.33    68.50   -10.40     0.73)  ; 7
                        (
                          (  -42.43    68.01    -7.95     0.59)  ; 1, R-1-1-1-1-1-1-1-1-1-1-1-1
                          (  -42.64    68.10    -7.00     0.59)  ; 2
                          (  -43.62    68.02    -7.00     0.59)  ; 3
                          (  -44.11    67.98    -6.35     0.59)  ; 4
                          (  -44.34    68.00    -5.85     0.59)  ; 5
                          (  -46.22    67.26    -5.40     0.59)  ; 6
                          (  -49.87    67.24    -6.75     0.59)  ; 7
                          (  -50.43    67.23    -7.70     0.59)  ; 8
                          (  -51.86    67.42    -9.00     0.59)  ; 9
                          (  -54.21    66.71    -9.00     0.59)  ; 10
                          (  -56.88    65.58    -9.00     0.59)  ; 11
                          (  -58.36    65.07    -8.95     0.59)  ; 12
                          (  -59.65    64.81    -8.20     0.59)  ; 13
                          (  -61.42    65.53    -7.05     0.59)  ; 14
                          (  -62.06    65.71    -6.20     0.59)  ; 15
                          (  -65.27    65.20    -6.40     0.59)  ; 16
                          (  -70.16    65.45    -8.45     0.59)  ; 17
                          (
                            (  -74.77    64.77    -9.80     0.59)  ; 1, R-1-1-1-1-1-1-1-1-1-1-1-1-1
                            (  -76.81    64.42    -9.80     0.59)  ; 2
                            (  -77.08    64.53    -9.15     0.59)  ; 3
                            (  -77.33    64.71    -8.20     0.59)  ; 4
                            (  -77.53    64.79    -8.20     0.59)  ; 5
                            (  -80.01    64.14   -10.55     0.37)  ; 6
                            (  -81.40    64.23   -10.55     0.37)  ; 7
                            (  -83.41    63.78   -10.55     0.37)  ; 8
                            (  -84.06    63.73   -10.55     0.37)  ; 9
                            (  -84.76    63.77   -11.90     0.37)  ; 10
                            (  -84.80    63.87   -11.90     0.37)  ; 11
                            (  -86.84    63.51   -15.30     0.37)  ; 12
                            (  -87.33    63.87   -15.35     0.37)  ; 13
                            (  -87.60    64.77   -16.65     0.37)  ; 14
                            (  -87.85    65.11   -16.80     0.37)  ; 15
                            (  -88.06    65.20   -16.80     0.37)  ; 16
                            (
                              (  -88.95    68.65   -14.45     0.37)  ; 1, R-1-1-1-1-1-1-1-1-1-1-1-1-1-1
                              (  -89.56    69.29   -15.35     0.37)  ; 2
                              (  -90.45    69.81   -15.35     0.37)  ; 3
                              (  -91.20    70.12   -15.65     0.37)  ; 4
                              (  -91.93    70.26   -15.70     0.37)  ; 5
                              (  -92.10    70.24   -15.70     0.37)  ; 6
                              (  -93.69    70.81    -6.45     0.37)  ; 7
                              (  -94.19    70.94    -6.20     0.37)  ; 8
                              (  -94.32    70.99    -6.00     0.37)  ; 9
                              (  -94.49    71.38    -5.85     0.37)  ; 10
                              (  -94.96    71.57    -5.80     0.37)  ; 11
                              (  -96.05    71.62    -5.80     0.37)  ; 12
                              (  -97.02    71.77    -5.75     0.37)  ; 13
                              (  -98.10    72.21    -5.75     0.37)  ; 14
                              ( -105.50    75.05    -7.15     0.37)  ; 15
                              ( -106.92    75.07    -7.15     0.37)  ; 16
                              ( -110.40    75.46    -6.10     0.37)  ; 17
                              ( -111.90    75.67    -6.10     0.37)  ; 18
                              ( -115.25    75.61    -4.15     0.37)  ; 19
                              ( -116.13    75.97    -3.45     0.37)  ; 20
                              ( -119.72    75.53    -3.40     0.37)  ; 21
                              ( -122.47    75.38    -3.35     0.37)  ; 22
                              (
                                ( -124.33    73.92    -1.10     0.37)  ; 1, R-1-1-1-1-1-1-1-1-1-1-1-1-1-1-1
                                ( -129.80    70.21    -0.25     0.37)  ; 2
                                ( -133.31    67.60    -0.15     0.37)  ; 3
                                ( -133.34    67.54    -0.15     0.37)  ; 4
                                ( -135.69    68.00    -9.65     0.37)  ; 5
                                ( -136.66    68.15   -10.40     0.37)  ; 6
                                ( -138.00    68.15   -10.40     0.37)  ; 7
                                ( -138.79    68.15   -11.35     0.37)  ; 8
                                ( -141.79    67.39   -11.35     0.37)  ; 9
                                ( -143.43    66.87   -11.70     0.37)  ; 10
                                ( -145.42    67.44   -11.70     0.37)  ; 11
                                ( -146.85    68.58   -11.70     0.37)  ; 12
                                ( -148.52    69.34   -11.70     0.37)  ; 13
                                ( -148.59    69.37   -10.90     0.37)  ; 14
                                ( -149.34    71.41    -7.45     0.37)  ; 15
                                ( -149.65    71.62    -5.40     0.37)  ; 16
                                ( -149.76    71.74    -5.40     0.37)  ; 17
                                ( -150.02    72.09    -4.95     0.37)  ; 18
                                ( -150.22    72.56    -4.65     0.37)  ; 19
                                ( -150.40    73.27    -4.65     0.37)  ; 20
                                ( -150.33    73.64    -4.45     0.37)  ; 21
                                ( -150.54    74.12    -4.35     0.37)  ; 22
                                ( -150.58    74.21    -4.35     0.37)  ; 23
                                ( -150.52    74.35    -4.35     0.37)  ; 24
                                 Normal
                              |
                                ( -122.99    76.84    -5.90     0.37)  ; 1, R-1-1-1-1-1-1-1-1-1-1-1-1-1-1-2
                                ( -123.63    77.97    -6.90     0.37)  ; 2
                                ( -123.93    78.41    -7.60     0.37)  ; 3
                                ( -124.53    78.89    -7.60     0.37)  ; 4
                                ( -125.04    79.18    -8.45     0.37)  ; 5
                                ( -126.33    79.70    -9.05     0.37)  ; 6
                                ( -127.15    79.64    -9.10     0.37)  ; 7
                                ( -128.40    79.67    -9.15     0.37)  ; 8
                                ( -129.03    79.69    -9.15     0.37)  ; 9
                                ( -129.56    79.75    -9.15     0.37)  ; 10
                                ( -133.00    78.70    -9.15     0.37)  ; 11
                                ( -137.91    76.74    -9.15     0.37)  ; 12
                                ( -139.81    76.16    -9.15     0.37)  ; 13
                                ( -140.58    76.00    -8.65     0.37)  ; 14
                                ( -141.24    75.95    -7.85     0.37)  ; 15
                                ( -141.84    76.04    -7.85     0.37)  ; 16
                                ( -143.16    76.10    -6.80     0.37)  ; 17
                                ( -144.63    75.99    -6.30     0.37)  ; 18
                                ( -144.76    76.04    -6.30     0.37)  ; 19
                                 Normal
                              )  ;  End of split
                            |
                              (  -87.56    65.24   -16.90     0.37)  ; 1, R-1-1-1-1-1-1-1-1-1-1-1-1-1-2
                              (  -89.67    64.91   -17.55     0.37)  ; 2
                              (  -90.74    65.19   -17.55     0.37)  ; 3
                              (  -91.64    65.71   -18.10     0.37)  ; 4
                              (  -92.38    66.01   -18.60     0.37)  ; 5
                              (  -92.48    65.97   -18.60     0.37)  ; 6
                              (  -93.43    67.15   -16.15     0.37)  ; 7
                              (  -94.76    67.77   -17.00     0.37)  ; 8
                              (  -96.82    67.18   -17.00     0.37)  ; 9
                              (  -97.69    66.99   -18.20     0.37)  ; 10
                              (  -98.08    66.99   -18.90     0.37)  ; 11
                              (  -98.11    66.92   -18.90     0.37)  ; 12
                              (
                                ( -101.02    65.41   -24.50     0.37)  ; 1, R-1-1-1-1-1-1-1-1-1-1-1-1-1-2-1
                                ( -105.05    63.10   -24.50     0.37)  ; 2
                                ( -107.06    61.85   -24.50     0.37)  ; 3
                                ( -108.54    61.35   -24.45     0.37)  ; 4
                                ( -109.16    60.97   -23.75     0.37)  ; 5
                                ( -109.31    60.79   -23.75     0.37)  ; 6
                                ( -109.41    60.75   -23.75     0.37)  ; 7
                                ( -113.04    60.01   -20.95     0.37)  ; 8
                                ( -122.30    65.45   -20.95     0.37)  ; 9
                                ( -123.90    67.25   -25.25     0.37)  ; 10
                                ( -124.56    68.55   -25.25     0.37)  ; 11
                                ( -125.36    69.51   -25.25     0.37)  ; 12
                                ( -125.99    70.09   -24.70     0.37)  ; 13
                                ( -127.24    70.91   -24.70     0.37)  ; 14
                                ( -127.90    71.42   -24.65     0.37)  ; 15
                                ( -128.05    71.64   -24.65     0.37)  ; 16
                                ( -130.37    73.14   -31.05     0.37)  ; 17
                                ( -130.82    73.79   -31.30     0.37)  ; 18
                                ( -131.09    74.30   -31.35     0.37)  ; 19
                                ( -132.30    75.59   -31.35     0.37)  ; 20
                                ( -133.06    76.05   -31.35     0.37)  ; 21
                                ( -134.45    76.54   -31.30     0.37)  ; 22
                                ( -135.70    76.57   -31.25     0.37)  ; 23
                                ( -135.69    76.41   -31.25     0.37)  ; 24
                                ( -135.78    77.16   -23.50     0.22)  ; 25
                                ( -136.05    77.27   -22.30     0.22)  ; 26
                                ( -136.15    77.62   -21.45     0.22)  ; 27
                                ( -136.61    78.05   -20.65     0.22)  ; 28
                                ( -136.67    78.08   -20.65     0.22)  ; 29
                                 Normal
                              |
                                (  -97.92    68.83   -22.10     0.22)  ; 1, R-1-1-1-1-1-1-1-1-1-1-1-1-1-2-2
                                (  -98.93    70.43   -23.00     0.22)  ; 2
                                (  -99.80    71.41   -23.85     0.22)  ; 3
                                ( -102.52    72.52   -24.20     0.22)  ; 4
                                ( -103.83    73.37   -24.20     0.22)  ; 5
                                ( -104.82    74.25   -24.35     0.22)  ; 6
                                ( -105.14    74.62   -24.35     0.22)  ; 7
                                ( -106.17    75.59   -26.25     0.22)  ; 8
                                ( -106.12    76.12   -26.65     0.22)  ; 9
                                ( -104.35    77.15   -26.65     0.22)  ; 10
                                ( -102.22    77.71   -27.10     0.22)  ; 11
                                ( -100.51    78.04   -27.45     0.22)  ; 12
                                ( -100.06    78.17   -27.45     0.22)  ; 13
                                (  -99.69    78.49   -27.70     0.22)  ; 14
                                (  -99.06    80.22   -27.90     0.22)  ; 15
                                (  -98.82    80.83   -27.90     0.22)  ; 16
                                (  -98.57    81.05   -27.90     0.22)  ; 17
                                (  -98.38    81.13   -27.90     0.22)  ; 18
                                 Normal
                              )  ;  End of split
                            )  ;  End of split
                          |
                            (  -69.09    65.79   -15.30     0.44)  ; 1, R-1-1-1-1-1-1-1-1-1-1-1-1-2
                            (  -69.02    65.76   -15.35     0.44)  ; 2
                            (  -68.57    66.29   -20.15     0.59)  ; 3
                            (  -68.30    66.97   -20.15     0.59)  ; 4
                            (  -68.27    67.43   -20.15     0.59)  ; 5
                            (  -68.40    67.88   -20.15     0.59)  ; 6
                            (  -68.50    69.19   -19.80     0.59)  ; 7
                            (  -68.87    70.61   -18.20     0.59)  ; 8
                            (  -69.01    71.06   -18.20     0.59)  ; 9
                            (  -69.03    71.39   -16.85     0.59)  ; 10
                            (  -69.14    71.51   -16.85     0.59)  ; 11
                            (  -69.82    73.53   -12.85     0.59)  ; 12
                            (  -70.73    74.22   -12.60     0.59)  ; 13
                            (  -71.20    74.81   -12.60     0.59)  ; 14
                            (  -71.32    75.09   -13.20     0.59)  ; 15
                            (  -71.24    75.30   -13.20     0.59)  ; 16
                            (  -71.59    75.99   -19.15     0.59)  ; 17
                            (  -71.96    80.34   -19.00     0.59)  ; 18
                            (  -72.01    80.60   -19.00     0.59)  ; 19
                            (  -72.61    83.22   -13.65     0.59)  ; 20
                            (  -72.78    83.76   -13.50     0.59)  ; 21
                            (  -72.92    83.82   -12.20     0.59)  ; 22
                            (  -72.62    86.31   -24.80     0.37)  ; 23
                            (  -73.54    86.76   -24.85     0.37)  ; 24
                            (  -76.12    87.81   -24.85     0.37)  ; 25
                            (  -76.15    88.14   -24.85     0.37)  ; 26
                            (  -76.22    89.12   -24.85     0.37)  ; 27
                            (  -76.37    89.73   -25.30     0.37)  ; 28
                            (  -76.48    89.86   -25.30     0.37)  ; 29
                            (  -77.34    91.63   -28.70     0.37)  ; 30
                            (  -78.48    91.94   -28.75     0.37)  ; 31
                            (  -79.29    92.27   -30.35     0.37)  ; 32
                            (  -79.39    92.23   -30.35     0.37)  ; 33
                            (  -83.21    93.15   -31.95     0.37)  ; 34
                            (  -84.28    94.22   -32.00     0.37)  ; 35
                            (  -86.43    95.73   -32.00     0.37)  ; 36
                            (  -87.74    96.42   -32.00     0.37)  ; 37
                            (  -88.31    96.57   -32.00     0.37)  ; 38
                            (  -91.47    94.95   -39.85     0.37)  ; 39
                            (  -93.08    94.49   -40.85     0.37)  ; 40
                            (  -93.82    94.63   -41.25     0.37)  ; 41
                            (  -94.39    94.79   -41.30     0.37)  ; 42
                            (  -95.34    94.78   -41.30     0.37)  ; 43
                            (  -95.87    94.84   -41.25     0.37)  ; 44
                            (  -97.98    95.69   -42.40     0.37)  ; 45
                            (  -98.20    96.10   -42.40     0.37)  ; 46
                            (  -98.49    96.77   -43.50     0.37)  ; 47
                            (  -98.52    97.26   -43.50     0.37)  ; 48
                            ( -100.42   100.57   -47.50     0.37)  ; 49
                            ( -102.32   102.53   -48.05     0.37)  ; 50
                            ( -103.26   103.70   -48.10     0.37)  ; 51
                            ( -104.14   105.25   -48.10     0.37)  ; 52
                            ( -105.80   110.12   -48.10     0.37)  ; 53
                            ( -106.87   113.72   -48.10     0.37)  ; 54
                            ( -108.00   115.61   -48.10     0.37)  ; 55
                            ( -108.70   116.61   -48.10     0.37)  ; 56
                            ( -109.51   118.12   -48.10     0.37)  ; 57
                            ( -109.66   118.34   -48.10     0.37)  ; 58
                            ( -110.90   121.28   -43.05     0.37)  ; 59
                            ( -112.38   123.46   -43.00     0.37)  ; 60
                            ( -113.80   124.83   -43.05     0.37)  ; 61
                            ( -116.48   128.77   -43.05     0.37)  ; 62
                            ( -118.65   131.40   -44.05     0.37)  ; 63
                            ( -120.63   132.37   -45.35     0.37)  ; 64
                            ( -120.76   132.26   -45.35     0.37)  ; 65
                            ( -121.20   135.84   -49.50     0.37)  ; 66
                            ( -121.71   136.52   -50.00     0.37)  ; 67
                            ( -122.01   136.96   -50.00     0.37)  ; 68
                            ( -122.48   138.34   -50.15     0.37)  ; 69
                            ( -122.82   139.43   -50.25     0.37)  ; 70
                            ( -122.89   141.20   -50.25     0.37)  ; 71
                            ( -122.85   141.90   -50.25     0.37)  ; 72
                            ( -122.90   142.55   -50.25     0.37)  ; 73
                            ( -122.84   142.69   -50.25     0.37)  ; 74
                            ( -122.69   142.86   -50.25     0.37)  ; 75
                            ( -123.80   149.09   -55.50     0.37)  ; 76
                            ( -123.92   149.38   -55.60     0.37)  ; 77
                             Normal
                          )  ;  End of split
                        |
                          (  -40.87    67.70    -6.50     0.51)  ; 1, R-1-1-1-1-1-1-1-1-1-1-1-2
                          (  -40.73    67.65    -6.40     0.51)  ; 2
                          (  -41.10    66.93   -12.35     0.51)  ; 3
                          (  -41.06    66.83   -13.15     0.51)  ; 4
                          (  -41.09    66.77   -13.15     0.51)  ; 5
                          (  -42.11    65.83   -15.70     0.51)  ; 6
                          (  -42.58    66.42   -15.70     0.51)  ; 7
                          (  -42.85    66.93   -15.70     0.51)  ; 8
                          (  -43.62    67.56   -15.70     0.51)  ; 9
                          (  -44.48    67.98   -15.70     0.51)  ; 10
                          (  -45.56    68.03   -16.15     0.51)  ; 11
                          (  -46.19    67.65   -16.75     0.51)  ; 12
                          (  -47.17    66.23   -16.75     0.51)  ; 13
                          (  -47.28    65.96   -16.75     0.51)  ; 14
                          (
                            (  -50.37    63.02   -18.25     0.51)  ; 1, R-1-1-1-1-1-1-1-1-1-1-1-2-1
                            (  -52.19    62.65   -19.20     0.51)  ; 2
                            (  -55.97    62.69   -20.90     0.51)  ; 3
                            (  -56.76    62.69   -20.90     0.51)  ; 4
                            (  -56.83    62.72   -20.90     0.51)  ; 5
                            (  -59.35    62.56   -22.55     0.51)  ; 6
                            (  -61.19    64.66   -23.00     0.51)  ; 7
                            (  -63.12    67.10   -23.15     0.51)  ; 8
                            (  -64.22    68.11   -23.20     0.51)  ; 9
                            (  -66.71    69.75   -23.20     0.51)  ; 10
                            (  -68.22    70.53   -23.20     0.51)  ; 11
                            (  -69.59    71.24   -23.20     0.51)  ; 12
                            (  -71.09    71.85   -23.20     0.51)  ; 13
                            (  -72.32    72.91   -23.20     0.51)  ; 14
                            (  -82.38    71.47   -28.05     0.51)  ; 15
                            (  -83.79    71.88   -29.50     0.51)  ; 16
                            (  -85.30    72.26   -30.55     0.51)  ; 17
                            (  -87.46    72.98   -30.75     0.51)  ; 18
                            (  -89.70    73.90   -30.75     0.51)  ; 19
                            (  -91.58    74.34   -30.80     0.51)  ; 20
                            (  -94.42    75.34   -30.80     0.51)  ; 21
                            (  -95.85    75.92   -30.80     0.51)  ; 22
                            (  -97.46    77.61   -30.80     0.51)  ; 23
                            (  -99.13    79.32   -30.80     0.51)  ; 24
                            ( -102.28    81.31   -30.80     0.51)  ; 25
                            ( -102.84    81.30   -30.80     0.51)  ; 26
                            ( -107.11    81.40   -31.85     0.44)  ; 27
                            ( -110.19    80.84   -32.10     0.44)  ; 28
                            ( -110.06    80.78   -32.10     0.44)  ; 29
                             Normal
                          |
                            (  -46.22    63.94   -17.00     0.44)  ; 1, R-1-1-1-1-1-1-1-1-1-1-1-2-2
                            (  -46.09    63.89   -15.95     0.44)  ; 2
                            (  -43.78    62.95   -11.80     0.44)  ; 3
                            (  -43.73    61.11   -12.10     0.44)  ; 4
                            (  -43.58    60.89   -12.10     0.44)  ; 5
                            (  -43.54    60.80   -12.10     0.44)  ; 6
                            (  -44.60    57.82   -20.90     0.44)  ; 7
                            (  -45.53    54.16   -20.90     0.44)  ; 8
                            (  -45.66    53.27   -20.90     0.44)  ; 9
                            (  -45.61    53.01   -19.80     0.44)  ; 10
                            (  -45.63    52.94   -19.80     0.44)  ; 11
                            (  -43.54    54.78   -23.25     0.44)  ; 12
                            (  -42.70    54.51   -23.25     0.44)  ; 13
                            (  -41.72    53.41   -23.25     0.44)  ; 14
                            (  -41.32    53.24   -23.25     0.44)  ; 15
                            (  -40.87    53.37   -24.05     0.44)  ; 16
                            (  -39.17    54.42   -24.75     0.44)  ; 17
                            (  -36.96    55.58   -25.80     0.44)  ; 18
                            (  -35.49    56.65   -26.65     0.44)  ; 19
                            (  -34.52    58.07   -26.65     0.44)  ; 20
                            (  -34.05    59.23   -27.20     0.44)  ; 21
                            (  -34.48    60.51   -32.55     0.44)  ; 22
                            (  -33.81    61.19   -32.55     0.44)  ; 23
                            (  -33.44    61.51   -32.80     0.44)  ; 24
                            (  -33.15    61.63   -32.95     0.44)  ; 25
                            (  -32.90    61.85   -33.00     0.44)  ; 26
                            (  -31.85    63.08   -33.00     0.44)  ; 27
                            (  -30.80    64.48   -33.00     0.44)  ; 28
                            (  -30.16    65.48   -33.00     0.44)  ; 29
                            (  -29.91    66.09   -35.45     0.44)  ; 30
                            (  -29.55    66.19   -36.35     0.44)  ; 31
                            (  -29.13    66.25   -37.00     0.44)  ; 32
                            (  -28.26    66.05   -37.00     0.44)  ; 33
                            (  -27.99    65.55   -37.10     0.44)  ; 34
                             Normal
                          )  ;  End of split
                        )  ;  End of split
                      |
                        (  -28.21    69.68   -12.50     0.81)  ; 1, R-1-1-1-1-1-1-1-1-1-1-2
                        (  -28.57    68.79   -10.45     0.81)  ; 2
                        (  -28.90    68.37   -10.45     0.81)  ; 3
                        (  -29.08    68.13   -10.45     0.81)  ; 4
                         Normal
                      )  ;  End of split
                    |
                      (  -13.75    72.24     2.75     0.81)  ; 1, R-1-1-1-1-1-1-1-1-1-2
                      (  -13.20    72.01     1.70     0.81)  ; 2
                      (  -10.46    69.23    -0.75     0.59)  ; 3
                      (   -9.77    67.61    -0.80     0.59)  ; 4
                      (   -9.17    66.57    -0.80     0.59)  ; 5
                      (   -8.98    66.65    -0.80     0.59)  ; 6
                      (   -7.29    63.59     1.80     0.37)  ; 7
                      (   -6.57    61.08     1.80     0.37)  ; 8
                      (   -6.48    60.73     1.95     0.37)  ; 9
                      (   -6.33    60.51     3.40     0.37)  ; 10
                      (   -6.26    60.48     3.40     0.37)  ; 11
                      (   -6.32    57.02     6.55     0.37)  ; 12
                      (   -5.97    55.37     6.55     0.37)  ; 13
                      (   -5.86    54.85     6.45     0.37)  ; 14
                      (   -5.74    54.57     5.65     0.37)  ; 15
                      (   -4.97    53.15     4.25     0.37)  ; 16
                      (   -4.96    52.98     4.45     0.37)  ; 17
                      (
                        (   -3.92    51.06     8.15     0.37)  ; 1, R-1-1-1-1-1-1-1-1-1-2-1
                        (   -2.78    49.01     8.15     0.37)  ; 2
                        (   -1.14    46.04     8.15     0.37)  ; 3
                        (   -0.07    44.18     8.15     0.37)  ; 4
                        (    0.12    43.87     7.70     0.37)  ; 5
                        (    0.19    43.84     7.70     0.37)  ; 6
                        (   -0.19    38.20    11.05     0.37)  ; 7
                        (   -0.06    36.17    10.90     0.37)  ; 8
                        (    0.00    35.75     9.75     0.37)  ; 9
                        (   -0.16    34.39     9.75     0.37)  ; 10
                        (   -0.10    32.78     9.15     0.37)  ; 11
                        (    0.31    32.22     9.10     0.37)  ; 12
                        (    1.09    30.63     9.10     0.37)  ; 13
                        (    1.56    28.70     9.10     0.37)  ; 14
                        (    1.73    26.57     9.45     0.37)  ; 15
                        (    1.71    26.34     9.45     0.37)  ; 16
                        (    2.11    23.80    12.85     0.37)  ; 17
                        (    2.31    21.98    12.85     0.37)  ; 18
                        (    1.86    18.92    12.80     0.37)  ; 19
                        (    1.71    16.60    12.25     0.37)  ; 20
                        (    1.76    13.02    12.25     0.37)  ; 21
                        (    1.76     9.93    11.05     0.37)  ; 22
                        (    1.69     8.38    11.05     0.37)  ; 23
                        (    2.46     6.40     9.90     0.37)  ; 24
                        (    2.16     4.31     9.90     0.37)  ; 25
                        (    2.08     4.10     9.85     0.37)  ; 26
                        (    1.92    -4.90     5.90     0.22)  ; 27
                        (    1.45    -7.40     5.90     0.22)  ; 28
                        (    1.54    -8.54     5.90     0.22)  ; 29
                        (    1.69    -8.76     5.90     0.22)  ; 30
                        (    1.82    -9.21     5.90     0.22)  ; 31
                         Normal
                      |
                        (   -7.60    53.95     5.85     0.29)  ; 1, R-1-1-1-1-1-1-1-1-1-2-2
                        (   -7.90    53.59     8.10     0.29)  ; 2
                        (   -9.20    52.15    -0.30     0.29)  ; 3
                        (   -9.11    49.65    -0.60     0.29)  ; 4
                        (   -9.06    49.00    -0.60     0.29)  ; 5
                        (   -8.99    48.18    -0.85     0.29)  ; 6
                        (   -9.07    47.42    -0.90     0.29)  ; 7
                        (   -9.18    47.15    -0.95     0.29)  ; 8
                        (  -10.92    45.01    -0.60     0.29)  ; 9
                        (  -11.07    44.83     0.05     0.29)  ; 10
                        (  -12.28    43.03     0.60     0.29)  ; 11
                        (  -12.93    41.63     1.15     0.29)  ; 12
                        (  -13.87    39.32     1.15     0.29)  ; 13
                        (  -14.35    37.93     1.70     0.29)  ; 14
                        (  -15.65    34.74     2.65     0.29)  ; 15
                        (  -17.55    32.42     2.70     0.29)  ; 16
                        (  -18.51    30.44    -5.20     0.29)  ; 17
                        (  -18.76    29.83    -5.25     0.29)  ; 18
                        (  -19.77    27.94    -5.25     0.29)  ; 19
                        (  -19.96    27.47    -5.20     0.29)  ; 20
                        (  -19.88    26.88    -5.25     0.29)  ; 21
                        (  -19.84    26.79    -5.25     0.29)  ; 22
                        (  -20.03    26.31    -5.05     0.29)  ; 23
                        (  -20.83    25.53    -4.30     0.29)  ; 24
                        (  -22.27    24.13    -3.65     0.29)  ; 25
                        (  -22.60    23.71    -3.65     0.29)  ; 26
                        (  -22.94    21.29    -8.25     0.29)  ; 27
                        (  -23.12    20.65    -8.25     0.29)  ; 28
                        (  -24.26    17.86    -8.15     0.29)  ; 29
                        (  -24.45    16.99    -7.90     0.29)  ; 30
                        (  -24.46    16.60    -7.90     0.29)  ; 31
                         Normal
                      )  ;  End of split
                    )  ;  End of split
                  |
                    (   -6.60    77.10    -0.30     0.44)  ; 1, R-1-1-1-1-1-1-1-1-2
                    (   -6.61    77.26    -0.60     0.44)  ; 2
                    (   -6.71    77.62    -0.60     0.44)  ; 3
                    (   -9.33    79.72    -2.85     0.59)  ; 4
                    (  -10.87    80.03    -2.90     0.59)  ; 5
                    (  -12.30    79.82    -2.90     0.59)  ; 6
                    (  -12.33    79.75    -2.90     0.59)  ; 7
                    (
                      (  -10.82    84.44    -1.75     0.59)  ; 1, R-1-1-1-1-1-1-1-1-2-1
                      (  -10.96    85.45    -0.90     0.59)  ; 2
                      (  -11.28    86.21    -0.80     0.59)  ; 3
                      (  -11.61    87.53    -1.50     0.59)  ; 4
                      (  -11.60    88.16    -1.50     0.59)  ; 5
                      (  -13.20    94.91    -6.60     0.44)  ; 6
                      (  -13.99    96.10    -6.65     0.44)  ; 7
                      (  -14.76    96.73    -6.65     0.44)  ; 8
                      (  -15.57    97.46    -6.65     0.44)  ; 9
                      (  -15.88    97.66    -7.55     0.44)  ; 10
                      (  -19.81    96.97    -9.55     0.44)  ; 11
                      (  -21.33    98.30    -9.55     0.44)  ; 12
                      (  -22.03    99.69    -9.55     0.44)  ; 13
                      (  -23.01   103.49    -9.55     0.44)  ; 14
                      (  -22.18   106.32    -9.55     0.44)  ; 15
                      (  -20.93   109.38    -9.55     0.44)  ; 16
                      (  -20.70   111.11    -9.55     0.44)  ; 17
                      (  -20.67   111.57    -9.55     0.44)  ; 18
                      (  -22.48   115.44   -15.50     0.44)  ; 19
                      (  -22.44   115.74   -16.15     0.44)  ; 20
                      (  -22.68   115.92   -16.95     0.44)  ; 21
                      (  -23.83   115.83   -17.55     0.44)  ; 22
                      (  -24.46   115.45   -17.55     0.44)  ; 23
                      (  -24.58   115.34   -17.55     0.44)  ; 24
                      (  -26.56   114.96   -22.45     0.44)  ; 25
                      (  -26.99   115.06   -22.45     0.44)  ; 26
                      (
                        (  -28.25   115.65   -25.10     0.44)  ; 1, R-1-1-1-1-1-1-1-1-2-1-1
                        (  -28.31   115.91   -25.65     0.44)  ; 2
                        (  -28.71   116.47   -25.90     0.44)  ; 3
                        (  -28.96   116.65   -25.90     0.44)  ; 4
                        (  -29.04   116.84   -25.90     0.44)  ; 5
                        (
                          (  -30.72   117.37   -28.85     0.44)  ; 1, R-1-1-1-1-1-1-1-1-2-1-1-1
                          (  -30.76   117.46   -28.95     0.44)  ; 2
                          (  -30.90   117.52   -28.95     0.44)  ; 3
                          (  -31.02   117.41   -28.95     0.44)  ; 4
                          (  -31.08   117.27   -29.00     0.44)  ; 5
                          (  -31.86   115.93   -32.90     0.44)  ; 6
                          (  -31.86   115.54   -34.45     0.44)  ; 7
                          (  -31.72   115.32   -34.45     0.44)  ; 8
                          (  -31.53   114.21   -35.25     0.44)  ; 9
                          (  -31.67   113.08   -35.80     0.44)  ; 10
                          (  -31.35   110.18   -35.80     0.44)  ; 11
                          (  -31.26   109.83   -35.80     0.44)  ; 12
                          (  -31.35   104.56   -40.75     0.44)  ; 13
                          (  -31.92   102.18   -41.35     0.44)  ; 14
                          (  -32.48   100.03   -41.35     0.44)  ; 15
                          (  -32.44    98.75   -42.25     0.44)  ; 16
                          (  -31.80    97.62   -42.35     0.44)  ; 17
                          (  -29.92    97.17   -42.35     0.44)  ; 18
                          (  -29.31    97.31   -42.35     0.44)  ; 19
                          (  -26.79    96.29   -46.70     0.44)  ; 20
                          (  -26.62    96.14   -46.70     0.44)  ; 21
                          (  -26.51    96.02   -46.70     0.44)  ; 22
                           Normal
                        |
                          (  -30.31   118.78   -22.90     0.44)  ; 1, R-1-1-1-1-1-1-1-1-2-1-1-2
                          (  -30.73   119.11   -21.95     0.44)  ; 2
                          (  -30.88   119.89   -21.50     0.44)  ; 3
                          (  -30.89   120.84   -21.50     0.44)  ; 4
                          (  -30.51   123.14   -21.40     0.44)  ; 5
                          (  -30.22   124.05   -21.35     0.44)  ; 6
                          (  -30.09   125.34   -21.35     0.44)  ; 7
                          (  -30.06   125.81   -21.35     0.44)  ; 8
                          (  -29.88   126.44   -21.35     0.44)  ; 9
                          (  -29.78   126.88   -21.35     0.44)  ; 10
                           Normal
                        )  ;  End of split
                      |
                        (  -26.73   113.37   -20.70     0.44)  ; 1, R-1-1-1-1-1-1-1-1-2-1-2
                        (  -26.80   112.60   -21.05     0.44)  ; 2
                        (  -26.72   112.41   -21.35     0.44)  ; 3
                        (  -26.86   112.07   -21.55     0.44)  ; 4
                        (  -26.75   111.95   -21.55     0.44)  ; 5
                        (  -26.60   111.73   -21.55     0.44)  ; 6
                        (  -26.39   111.49   -21.55     0.44)  ; 7
                        (  -25.87   111.20   -21.55     0.44)  ; 8
                        (  -24.92   111.20   -21.55     0.44)  ; 9
                        (  -23.08   111.25   -21.55     0.44)  ; 10
                        (  -20.91   110.36   -16.05     0.44)  ; 11
                        (  -20.62   110.09   -13.55     0.44)  ; 12
                        (  -20.16   109.27   -13.20     0.44)  ; 13
                        (  -19.62   109.05   -13.20     0.44)  ; 14
                        (  -17.37   109.71   -13.20     0.44)  ; 15
                        (  -16.17   109.94   -13.20     0.44)  ; 16
                        (  -15.16   109.69   -13.20     0.44)  ; 17
                        (  -11.72   109.79    -7.95     0.44)  ; 18
                        (  -11.12   109.70    -7.95     0.44)  ; 19
                        (   -9.17   109.62    -7.95     0.44)  ; 20
                        (   -6.33   109.81    -7.95     0.44)  ; 21
                        (   -1.03   110.19    -7.95     0.44)  ; 22
                        (    2.72   110.25    -7.95     0.44)  ; 23
                        (    3.26   110.42    -7.95     0.44)  ; 24
                        (    3.39   110.53    -7.95     0.44)  ; 25
                        (    4.84   111.38    -0.60     0.44)  ; 26
                        (    4.94   111.42     0.15     0.44)  ; 27
                        (    5.07   111.37     0.15     0.44)  ; 28
                        (    3.50   111.77    -1.70     0.44)  ; 29
                        (    3.44   112.03    -1.75     0.44)  ; 30
                        (    3.61   112.44    -1.75     0.44)  ; 31
                        (    3.46   113.05     1.30     0.44)  ; 32
                        (    3.37   113.80     0.55     0.44)  ; 33
                        (    3.44   114.17     0.55     0.44)  ; 34
                        (    3.64   114.64    -0.60     0.44)  ; 35
                        (    3.51   116.28     1.55     0.44)  ; 36
                        (    3.23   118.13     1.25     0.44)  ; 37
                        (    3.25   122.64     1.25     0.44)  ; 38
                        (    3.32   125.93     1.15     0.44)  ; 39
                        (    3.20   128.75     1.15     0.44)  ; 40
                        (    2.99   131.14     1.15     0.44)  ; 41
                        (    2.84   131.75     1.15     0.44)  ; 42
                        (    3.09   131.97     1.15     0.44)  ; 43
                         Normal
                      )  ;  End of split
                    |
                      (  -12.71    79.72    -2.90     0.44)  ; 1, R-1-1-1-1-1-1-1-1-2-2
                      (  -13.50    79.33    -3.90     0.44)  ; 2
                      (  -14.85    78.53    -5.20     0.44)  ; 3
                      (  -14.95    78.49    -6.55     0.44)  ; 4
                      (  -16.14    77.71     4.05     0.44)  ; 5
                      (  -16.41    77.82     4.05     0.44)  ; 6
                      (  -16.52    77.95     4.05     0.44)  ; 7
                      (  -16.78    77.89     4.05     0.44)  ; 8
                      (  -17.65    77.69     4.05     0.44)  ; 9
                      (  -18.52    77.50     4.05     0.44)  ; 10
                      (  -18.92    77.50     4.05     0.44)  ; 11
                      (  -20.10    77.50     7.30     0.44)  ; 12
                      (  -23.27    74.60     6.30     0.44)  ; 13
                      (  -24.43    73.49     6.30     0.44)  ; 14
                      (  -25.59    72.77     5.30     0.44)  ; 15
                      (  -26.14    72.60     5.30     0.44)  ; 16
                      (  -28.57    70.90     3.80     0.44)  ; 17
                      (  -32.91    66.65     5.70     0.44)  ; 18
                      (
                        (  -34.91    66.99     7.55     0.44)  ; 1, R-1-1-1-1-1-1-1-1-2-2-1
                        (  -36.12    67.32     8.20     0.44)  ; 2
                        (  -37.88    66.69     9.10     0.44)  ; 3
                        (  -38.43    66.52     9.10     0.44)  ; 4
                        (  -38.94    66.25    10.10     0.44)  ; 5
                        (  -41.71    64.69    12.10     0.44)  ; 6
                        (  -44.22    63.57    12.05     0.44)  ; 7
                        (  -45.99    63.11    11.55     0.44)  ; 8
                        (  -46.86    63.30    11.20     0.44)  ; 9
                        (  -48.39    63.84    11.20     0.44)  ; 10
                        (  -49.07    64.12    11.05     0.44)  ; 11
                         Normal
                      |
                        (  -33.89    69.19     7.35     0.44)  ; 1, R-1-1-1-1-1-1-1-1-2-2-2
                        (  -33.89    69.19     7.45     0.44)  ; 2
                        (  -36.40    71.56     5.95     0.44)  ; 3
                        (  -37.99    72.13     4.85     0.44)  ; 4
                        (  -38.88    72.49     4.30     0.44)  ; 5
                        (  -41.04    72.82     4.10     0.44)  ; 6
                        (  -41.95    73.11     4.10     0.44)  ; 7
                        (  -43.10    73.58     4.00     0.44)  ; 8
                        (  -44.52    74.39     9.95     0.44)  ; 9
                        (  -48.71    73.80    11.05     0.44)  ; 10
                        (  -51.55    74.80    11.05     0.44)  ; 11
                        (  -59.09    77.87    11.40     0.44)  ; 12
                        (  -61.01    78.41    11.40     0.44)  ; 13
                        (  -69.75    82.61     9.30     0.44)  ; 14
                        (  -76.41    85.32     9.30     0.44)  ; 15
                        (  -79.39    88.78    12.75     0.44)  ; 16
                        (  -79.39    88.78    12.80     0.44)  ; 17
                         Normal
                      )  ;  End of split
                    )  ;  End of split
                  )  ;  End of split
                |
                  (    7.48    82.80    -1.05     0.59)  ; 1, R-1-1-1-1-1-1-1-2
                  (    7.52    82.70    -2.50     0.59)  ; 2
                  (    7.49    80.49    -4.10     0.59)  ; 3
                  (    7.55    78.89    -3.85     0.59)  ; 4
                  (    7.49    78.75    -3.85     0.59)  ; 5
                  (    8.51    75.01     2.65     0.44)  ; 6
                  (    8.62    74.33     3.00     0.44)  ; 7
                  (    8.88    73.60     3.15     0.44)  ; 8
                  (    8.99    73.47     3.15     0.44)  ; 9
                  (    9.09    73.35     3.05     0.44)  ; 10
                  (   10.32    69.37     1.95     0.44)  ; 11
                  (   10.73    68.81     2.15     0.44)  ; 12
                  (   11.28    68.03     2.15     0.44)  ; 13
                  (   13.61    66.36     2.15     0.44)  ; 14
                  (   16.34    65.09     2.10     0.44)  ; 15
                  (   21.21    63.83     1.40     0.44)  ; 16
                  (   22.38    63.59     1.40     0.44)  ; 17
                  (   22.58    63.50     1.40     0.44)  ; 18
                  (   27.26    59.45    -6.40     0.44)  ; 19
                  (   27.28    57.94    -5.95     0.44)  ; 20
                  (   27.43    56.77    -5.95     0.44)  ; 21
                  (   27.87    56.27    -5.65     0.44)  ; 22
                  (   28.54    54.81    -5.65     0.44)  ; 23
                  (   29.19    52.33    -5.65     0.44)  ; 24
                  (   29.30    51.42    -5.65     0.44)  ; 25
                   Normal
                )  ;  End of split
              |
                (   10.57    85.16    -0.25     0.44)  ; 1, R-1-1-1-1-1-1-2
                (   10.37    85.25    -0.25     0.44)  ; 2
                (    8.86    85.23    -0.25     0.44)  ; 3
                (    8.49    85.30    -0.25     0.44)  ; 4
                (    7.59    85.43    -4.00     0.44)  ; 5
                (    5.16    85.47    -2.95     0.44)  ; 6
                (    3.63    85.62    -2.20     0.44)  ; 7
                (    1.49    85.62    -2.20     0.44)  ; 8
                (    0.54    85.61    -2.10     0.44)  ; 9
                (   -4.99    84.24     4.15     0.44)  ; 10
                (   -5.48    84.20     3.70     0.44)  ; 11
                (   -6.20    84.18     2.75     0.44)  ; 12
                (   -8.77    84.11     1.95     0.44)  ; 13
                (  -10.84    84.08     1.95     0.44)  ; 14
                (  -13.80    84.58     1.30     0.44)  ; 15
                (  -14.94    84.88     1.20     0.44)  ; 16
                (  -15.49    85.11     1.20     0.44)  ; 17
                (  -16.97    87.69     3.05     0.44)  ; 18
                (  -20.20    91.62     3.30     0.44)  ; 19
                (  -21.63    92.75     3.30     0.44)  ; 20
                (  -23.71    93.68     3.35     0.44)  ; 21
                (  -24.46    93.98     3.35     0.44)  ; 22
                (  -29.00    97.01     5.95     0.44)  ; 23
                (  -31.06    98.57     6.10     0.44)  ; 24
                (  -32.56    99.17     6.10     0.44)  ; 25
                (  -32.77    99.42     6.10     0.44)  ; 26
                (  -33.47    99.86     6.10     0.44)  ; 27
                (  -33.94   100.05     6.10     0.44)  ; 28
                (
                  (  -37.89    97.94     1.35     0.44)  ; 1, R-1-1-1-1-1-1-2-1
                  (  -46.98    98.16     1.35     0.44)  ; 2
                  (  -50.23    97.97     1.35     0.44)  ; 3
                  (  -53.94    97.98     1.35     0.44)  ; 4
                  (  -55.29    97.98     1.35     0.44)  ; 5
                  (  -59.42    97.03     3.75     0.44)  ; 6
                  (  -63.30    97.03     2.85     0.44)  ; 7
                  (  -66.48    96.98     2.85     0.44)  ; 8
                  (  -67.90    97.39     2.50     0.44)  ; 9
                  (  -71.50    98.07     2.45     0.44)  ; 10
                  (  -73.03    98.22     2.45     0.44)  ; 11
                  (  -74.96    98.53     2.45     0.44)  ; 12
                  (  -75.90    98.75     2.40     0.44)  ; 13
                  (  -77.22    98.42     2.40     0.44)  ; 14
                  (  -78.51    98.15     2.40     0.44)  ; 15
                  (  -81.42    96.65     2.40     0.44)  ; 16
                  (  -83.60    95.39     2.35     0.44)  ; 17
                  (  -86.84    92.68     2.35     0.44)  ; 18
                  (  -89.76    89.59     2.35     0.44)  ; 19
                  (  -94.29    85.65     2.35     0.44)  ; 20
                  (  -96.35    85.46     2.40     0.44)  ; 21
                  (  -96.58    85.48     2.40     0.44)  ; 22
                  ( -103.63    80.74    -1.00     0.44)  ; 23
                  ( -107.78    77.92    -1.00     0.44)  ; 24
                  ( -108.32    77.59    -0.85     0.44)  ; 25
                   Normal
                |
                  (  -36.66   103.34     7.00     0.44)  ; 1, R-1-1-1-1-1-1-2-2
                  (  -38.55   105.30     7.55     0.44)  ; 2
                  (  -39.58   106.28     8.15     0.44)  ; 3
                  (  -40.46   107.43     8.15     0.44)  ; 4
                  (  -41.09   108.79     8.85     0.44)  ; 5
                  (  -41.81   111.70     9.55     0.44)  ; 6
                  (  -42.03   113.29     9.55     0.44)  ; 7
                  (  -43.13   118.17    10.10     0.44)  ; 8
                  (  -45.13   120.25    10.10     0.44)  ; 9
                  (  -47.08   121.12    10.10     0.44)  ; 10
                  (  -47.63   121.51    10.10     0.44)  ; 11
                  (  -48.54   122.59    10.10     0.44)  ; 12
                  (  -49.21   123.66    10.10     0.44)  ; 13
                  (  -49.86   124.79    10.10     0.44)  ; 14
                  (  -49.78   124.99    10.05     0.44)  ; 15
                   Normal
                )  ;  End of split
              )  ;  End of split
            |
              (   14.78    94.14     1.15     0.66)  ; 1, R-1-1-1-1-1-2
              (   14.75    94.07     1.10     0.66)  ; 2
              (   15.00    94.29    11.50     0.66)  ; 3
              (   14.05    94.28    11.50     0.66)  ; 4
              (   13.91    94.34    11.15     0.66)  ; 5
              (   12.81    94.55     7.45     0.51)  ; 6
              (   10.96    94.67     7.15     0.51)  ; 7
              (    9.74    95.95     6.85     0.51)  ; 8
              (    8.20    96.26     6.85     0.51)  ; 9
              (    6.65    95.95     6.60     0.51)  ; 10
              (    4.86    96.99     1.00     0.51)  ; 11
              (    3.56    98.08     1.05     0.51)  ; 12
              (    1.43    98.31     1.05     0.51)  ; 13
              (    0.13    98.20     1.05     0.51)  ; 14
              (   -0.52    97.99     1.05     0.51)  ; 15
               Normal
            )  ;  End of split
          |
            (   47.68   110.18     4.15     0.51)  ; 1, R-1-1-1-1-2
            (   47.85   110.03     4.85     0.51)  ; 2
            (   47.92   110.00     4.85     0.51)  ; 3
            (   49.40   107.42     7.45     0.66)  ; 4
            (   49.64   106.45     8.45     0.66)  ; 5
            (   49.56   106.25     8.45     0.66)  ; 6
            (
              (   49.90   104.37     8.40     0.66)  ; 1, R-1-1-1-1-2-1
              (   48.74   102.86     8.10     0.66)  ; 2
              (   47.31   100.91     8.10     0.66)  ; 3
              (   47.24   100.94     8.10     0.66)  ; 4
              (   45.38   101.22    12.55     0.66)  ; 5
              (   43.84   100.18    13.35     0.66)  ; 6
              (   43.42    99.72    13.35     0.66)  ; 7
              (   42.89    98.43    15.90     0.66)  ; 8
              (   42.80    98.00    15.90     0.66)  ; 9
              (   42.99    94.20    15.55     0.51)  ; 10
              (   43.07    93.22    14.35     0.51)  ; 11
              (   43.90    89.63    14.35     0.51)  ; 12
              (   44.34    87.79    13.80     0.51)  ; 13
              (   44.44    76.75    12.70     0.37)  ; 14
              (   45.89    71.17    12.70     0.37)  ; 15
              (   46.27    69.98    12.70     0.37)  ; 16
              (   46.34    69.95    12.70     0.37)  ; 17
              (   46.84    66.99     9.40     0.37)  ; 18
              (   46.96    62.03     9.40     0.37)  ; 19
              (   46.54    57.30     9.40     0.37)  ; 20
              (   44.55    52.01     9.40     0.37)  ; 21
              (   43.31    48.79     9.40     0.37)  ; 22
              (   43.52    48.71     9.40     0.37)  ; 23
              (   44.13    45.93     9.40     0.37)  ; 24
              (   44.30    38.97     9.40     0.37)  ; 25
              (   44.93    32.14     9.40     0.37)  ; 26
              (   45.62    26.64     9.40     0.37)  ; 27
              (   45.76    26.42     9.40     0.37)  ; 28
              (   45.83    26.39     9.40     0.37)  ; 29
              (   48.77    13.71     8.05     0.37)  ; 30
              (   48.01    11.25     8.05     0.37)  ; 31
              (   47.61     8.72     8.05     0.37)  ; 32
              (   47.76     8.11     8.05     0.37)  ; 33
              (   47.86     7.59     8.05     0.37)  ; 34
               Normal
            |
              (   45.37   114.45     8.35     0.44)  ; 1, R-1-1-1-1-2-2
              (   44.56   115.18     9.05     0.44)  ; 2
              (   44.22   115.71    10.25     0.44)  ; 3
              (   44.15   117.08    13.25     0.44)  ; 4
              (   43.72   117.58    14.25     0.44)  ; 5
              (   43.41   117.78    15.20     0.44)  ; 6
              (   42.80   118.82    16.80     0.44)  ; 7
              (   42.54   120.51    16.80     0.44)  ; 8
              (   42.29   122.04    16.80     0.44)  ; 9
              (   41.42   123.02    16.80     0.44)  ; 10
              (   41.07   123.33    16.80     0.44)  ; 11
              (   40.69   123.56    16.80     0.44)  ; 12
              (   42.18   126.44     2.55     0.44)  ; 13
              (   42.51   129.00     2.50     0.44)  ; 14
              (   42.29   130.99     2.50     0.44)  ; 15
              (   41.89   132.34     2.50     0.44)  ; 16
              (   39.28   135.06     2.50     0.44)  ; 17
              (   37.09   136.50     2.50     0.44)  ; 18
              (   35.10   137.24     2.50     0.44)  ; 19
              (   34.89   137.32     2.50     0.44)  ; 20
              (   33.24   141.24     2.50     0.44)  ; 21
              (   32.47   142.27     2.45     0.44)  ; 22
              (   32.08   142.66     2.45     0.44)  ; 23
              (   29.73   146.07    -3.05     0.44)  ; 24
              (   29.64   146.03    -3.40     0.44)  ; 25
              (   29.24   146.03    -3.45     0.44)  ; 26
              (   27.72   146.18    -3.50     0.44)  ; 27
              (   26.07   145.82    -3.50     0.44)  ; 28
              (   25.78   145.70    -3.50     0.44)  ; 29
              (
                (   26.61   147.74    -3.50     0.44)  ; 1, R-1-1-1-1-2-2-1
                (   25.48   148.83    -3.50     0.44)  ; 2
                (   22.91   150.12    -3.50     0.44)  ; 3
                (   21.12   151.56    -3.50     0.44)  ; 4
                (   19.25   152.40    -3.50     0.44)  ; 5
                (   18.98   152.51    -3.50     0.44)  ; 6
                (   18.61   155.51    -3.50     0.44)  ; 7
                (   14.95   157.00    -3.75     0.44)  ; 8
                (   12.54   157.11    -4.10     0.44)  ; 9
                (   12.28   157.06    -4.10     0.44)  ; 10
                (    9.04   159.40    -6.65     0.44)  ; 11
                (    8.74   159.45    -6.65     0.44)  ; 12
                 Normal
              |
                (   23.82   150.44    -3.45     0.44)  ; 1, R-1-1-1-1-2-2-2
                (   24.23   150.67    -3.45     0.44)  ; 2
                (   24.72   151.10    -3.45     0.44)  ; 3
                (   26.07   152.46    -3.45     0.44)  ; 4
                (   27.30   153.54    -3.45     0.44)  ; 5
                (   28.12   154.00    -3.45     0.44)  ; 6
                (   30.69   156.04    -3.45     0.44)  ; 7
                (   33.01   158.03    -3.45     0.44)  ; 8
                (   34.99   159.99    -3.45     0.44)  ; 9
                (   35.02   160.06    -3.45     0.44)  ; 10
                 Normal
              )  ;  End of split
            )  ;  End of split
          |
            (   47.78   111.38     7.45     0.66)  ; 1, R-1-1-1-1-3
            (   48.22   110.89     5.40     0.66)  ; 2
            (   48.39   110.73     5.40     0.66)  ; 3
            (   48.87   110.54     4.55     0.66)  ; 4
            (   49.36   110.58     4.55     0.66)  ; 5
            (   49.68   110.60     4.55     0.66)  ; 6
            (   50.11   110.67     4.50     0.66)  ; 7
            (   50.30   110.75     4.50     0.66)  ; 8
             Normal
          )  ;  End of split
        |
          (   56.81   118.39    -3.85     0.29)  ; 1, R-1-1-1-2
          (   56.85   118.69    -3.85     0.29)  ; 2
          (   56.71   119.30    -3.85     0.29)  ; 3
          (   56.72   120.49    -3.85     0.29)  ; 4
          (   56.73   120.72    -3.75     0.29)  ; 5
          (   55.72   120.97    -2.85     0.66)  ; 6
          (   55.91   121.61    -3.45     0.66)  ; 7
          (   56.90   125.80    -3.45     0.66)  ; 8
          (   57.23   126.61    -4.25     0.66)  ; 9
          (   57.36   127.11    -4.95     0.66)  ; 10
          (   57.43   127.88    -5.20     0.66)  ; 11
          (   57.36   128.30    -5.20     0.66)  ; 12
          (   58.09   131.25    -8.30     0.66)  ; 13
          (   58.27   132.28    -8.40     0.66)  ; 14
          (   58.08   132.60    -8.40     0.66)  ; 15
          (   57.88   133.08    -8.40     0.66)  ; 16
          (   57.66   134.28    -8.40     0.66)  ; 17
          (   57.61   134.93    -8.40     0.66)  ; 18
          (   57.54   135.35    -8.40     0.66)  ; 19
          (   57.60   135.49    -8.40     0.66)  ; 20
          (
            (   57.25   140.85   -11.05     0.66)  ; 1, R-1-1-1-2-1
            (   56.45   142.21   -11.25     0.66)  ; 2
            (   56.01   143.26   -11.35     0.66)  ; 3
            (   56.15   143.60   -11.35     0.66)  ; 4
            (
              (   57.15   146.32    -6.30     0.51)  ; 1, R-1-1-1-2-1-1
              (   58.97   147.88    -5.80     0.51)  ; 2
              (   59.49   149.56    -3.35     0.51)  ; 3
              (   59.49   149.56    -2.45     0.51)  ; 4
              (
                (   60.27   151.46    -8.15     0.51)  ; 1, R-1-1-1-2-1-1-1
                (   60.66   152.42    -9.10     0.51)  ; 2
                (   60.59   152.84   -10.35     0.51)  ; 3
                (   60.50   153.19   -10.35     0.51)  ; 4
                (   60.39   153.32   -10.35     0.51)  ; 5
                (   59.20   156.41    -0.60     0.51)  ; 6
                (   58.75   157.07    -0.05     0.51)  ; 7
                (   57.94   157.80     0.00     0.51)  ; 8
                (   57.51   158.29     0.00     0.51)  ; 9
                (   57.42   158.48     0.05     0.51)  ; 10
                (   55.98   161.92     5.00     0.51)  ; 11
                (   55.15   162.81     5.00     0.51)  ; 12
                (   53.96   163.38     5.00     0.51)  ; 13
                (   53.04   163.67     4.80     0.51)  ; 14
                (   51.82   164.17     3.80     0.51)  ; 15
                (   51.70   164.45     3.05     0.51)  ; 16
                (   51.42   165.12     7.80     0.51)  ; 17
                (   51.54   165.23     7.80     0.51)  ; 18
                (   52.38   165.52     8.55     0.51)  ; 19
                (   53.15   166.08     8.55     0.51)  ; 20
                (   53.75   166.95     9.60     0.51)  ; 21
                (   53.74   167.50    10.60     0.51)  ; 22
                (   53.28   168.32    11.25     0.51)  ; 23
                (   52.72   169.10    11.25     0.51)  ; 24
                (   52.54   169.42    11.75     0.51)  ; 25
                (   52.62   169.62    12.15     0.51)  ; 26
                (   53.15   169.96    12.20     0.51)  ; 27
                (   54.45   171.01    12.20     0.51)  ; 28
                (   54.64   171.49    12.45     0.51)  ; 29
                 Normal
              |
                (   58.88   149.81    -6.60     0.44)  ; 1, R-1-1-1-2-1-1-2
                (   58.88   149.81    -6.65     0.44)  ; 2
                (   58.81   150.79   -11.45     0.44)  ; 3
                (   59.14   151.61   -11.50     0.44)  ; 4
                (   59.46   152.19   -12.25     0.44)  ; 5
                (   59.59   152.53   -12.65     0.44)  ; 6
                (   59.52   153.51   -12.65     0.44)  ; 7
                (   59.53   155.49   -13.15     0.44)  ; 8
                (   59.46   156.47   -13.15     0.44)  ; 9
                (   58.99   157.85   -13.15     0.44)  ; 10
                (   58.46   158.69   -13.15     0.44)  ; 11
                (   58.38   158.88   -13.15     0.44)  ; 12
                (   58.08   160.27   -10.50     0.44)  ; 13
                (   57.77   161.27   -10.85     0.44)  ; 14
                (   57.06   163.22   -10.85     0.44)  ; 15
                (   56.70   164.48   -10.85     0.44)  ; 16
                (   56.86   166.23   -11.05     0.44)  ; 17
                (   56.98   167.69   -11.05     0.44)  ; 18
                (   57.27   169.39   -11.75     0.44)  ; 19
                (   57.75   173.87   -12.05     0.44)  ; 20
                (   58.96   175.05   -12.10     0.44)  ; 21
                (   58.99   175.12   -12.05     0.44)  ; 22
                (   58.90   176.66    -9.50     0.44)  ; 23
                (   59.07   177.07    -9.60     0.44)  ; 24
                (   59.08   177.30   -10.40     0.44)  ; 25
                (   59.37   177.42   -10.85     0.44)  ; 26
                (   60.96   177.64   -11.10     0.44)  ; 27
                (   62.34   177.32   -11.10     0.44)  ; 28
                (   63.82   177.27   -11.20     0.44)  ; 29
                (   64.84   177.25   -11.30     0.44)  ; 30
                (   66.46   177.54   -11.30     0.44)  ; 31
                (   67.04   177.39   -11.30     0.44)  ; 32
                (
                  (   69.65   177.59   -11.90     0.44)  ; 1, R-1-1-1-2-1-1-2-1
                  (   70.97   177.53   -12.70     0.44)  ; 2
                  (   72.05   177.64   -13.55     0.44)  ; 3
                  (   73.80   178.43   -13.85     0.44)  ; 4
                  (   74.38   178.51   -13.85     0.44)  ; 5
                  (   74.45   178.49   -13.85     0.44)  ; 6
                  (   76.12   180.65   -14.25     0.44)  ; 7
                  (   78.28   181.28   -14.25     0.44)  ; 8
                  (   80.25   182.22   -14.25     0.44)  ; 9
                  (   83.52   183.26   -14.25     0.44)  ; 10
                  (   85.84   183.90   -14.25     0.44)  ; 11
                  (   87.61   184.37   -14.25     0.44)  ; 12
                  (   88.13   184.47   -14.25     0.44)  ; 13
                  (   88.29   184.49   -14.25     0.44)  ; 14
                  (   96.60   185.46   -14.20     0.37)  ; 15
                  (   98.04   184.71   -14.20     0.37)  ; 16
                  (  101.05   184.52   -14.20     0.37)  ; 17
                  (  102.08   184.34   -14.20     0.37)  ; 18
                  (  102.29   184.25   -14.20     0.37)  ; 19
                   Normal
                |
                  (   63.02   177.83   -12.40     0.44)  ; 1, R-1-1-1-2-1-1-2-2
                  (   62.99   178.16   -12.40     0.44)  ; 2
                  (   62.67   178.53   -12.40     0.44)  ; 3
                  (   60.86   178.95   -12.40     0.44)  ; 4
                  (   59.35   178.93   -12.40     0.44)  ; 5
                  (   57.85   179.15   -12.40     0.44)  ; 6
                  (   57.18   179.26   -12.30     0.44)  ; 7
                  (   56.98   179.34   -12.30     0.44)  ; 8
                  (   53.26   179.14   -13.40     0.44)  ; 9
                  (   51.78   179.19   -13.35     0.44)  ; 10
                  (   50.42   179.74   -12.30     0.44)  ; 11
                  (   48.39   180.01   -12.30     0.44)  ; 12
                  (   44.50   180.17   -11.15     0.44)  ; 13
                  (   43.75   180.47   -11.15     0.44)  ; 14
                  (   40.28   182.84   -11.75     0.44)  ; 15
                  (   35.81   182.76   -12.45     0.44)  ; 16
                  (   33.98   182.71   -12.60     0.44)  ; 17
                  (   32.86   183.09   -12.65     0.44)  ; 18
                  (   25.31   184.58   -12.65     0.44)  ; 19
                  (   23.81   184.40   -12.65     0.44)  ; 20
                  (   22.07   184.39   -12.65     0.44)  ; 21
                  (   21.57   184.12   -12.65     0.44)  ; 22
                  (   21.70   184.07   -12.65     0.44)  ; 23
                  (   18.02   183.54    -9.10     0.44)  ; 24
                  (   17.63   183.54    -9.10     0.44)  ; 25
                  (   17.42   183.63    -9.35     0.44)  ; 26
                  (   17.32   183.75   -10.00     0.44)  ; 27
                  (   17.18   183.81   -10.00     0.44)  ; 28
                  (   13.16   183.07   -10.70     0.29)  ; 29
                  (    8.76   180.82   -10.70     0.29)  ; 30
                  (    5.83   178.29   -10.70     0.29)  ; 31
                  (    4.46   176.87   -10.70     0.29)  ; 32
                  (    3.24   175.63   -10.70     0.29)  ; 33
                  (    3.13   175.35   -10.70     0.29)  ; 34
                   Normal
                )  ;  End of split
              )  ;  End of split
            |
              (   55.63   146.13   -13.60     0.51)  ; 1, R-1-1-1-2-1-2
              (   55.32   146.73   -14.25     0.51)  ; 2
              (   55.23   147.09   -14.35     0.51)  ; 3
              (   55.08   147.31   -14.35     0.51)  ; 4
              (   54.97   147.43   -14.35     0.51)  ; 5
              (   53.47   149.39   -18.95     0.51)  ; 6
              (   52.95   149.84   -18.95     0.51)  ; 7
              (   52.72   150.25   -20.10     0.51)  ; 8
              (   51.05   151.01   -20.10     0.51)  ; 9
              (   49.96   151.06   -21.10     0.51)  ; 10
              (   49.82   151.11   -21.10     0.51)  ; 11
              (   50.18   151.60   -23.95     0.51)  ; 12
              (   49.16   152.01   -24.40     0.51)  ; 13
              (   47.99   152.65   -24.85     0.51)  ; 14
              (   47.35   152.83   -25.30     0.51)  ; 15
              (   46.66   152.87   -25.30     0.51)  ; 16
              (   46.29   152.94   -25.55     0.51)  ; 17
              (   44.46   153.69   -26.50     0.51)  ; 18
              (   44.37   154.05   -26.50     0.51)  ; 19
              (   44.14   154.85   -17.25     0.51)  ; 20
              (   43.49   155.98   -19.05     0.51)  ; 21
              (   42.25   157.60   -19.45     0.51)  ; 22
              (   41.30   158.38   -19.45     0.51)  ; 23
              (   40.01   159.30   -19.45     0.51)  ; 24
              (   39.95   159.33   -19.45     0.51)  ; 25
              (   33.80   161.35   -25.85     0.51)  ; 26
              (   31.59   162.73   -26.45     0.51)  ; 27
              (   31.04   163.11   -26.50     0.51)  ; 28
              (   30.97   163.14   -26.50     0.51)  ; 29
              (   28.72   164.66   -31.50     0.51)  ; 30
              (   28.80   165.02   -30.45     0.51)  ; 31
              (   21.79   165.90   -22.40     0.51)  ; 32
              (   19.39   165.84   -22.40     0.51)  ; 33
              (   17.73   165.65   -22.40     0.51)  ; 34
              (   14.91   168.06   -17.50     0.51)  ; 35
              (   10.51   167.95   -17.50     0.51)  ; 36
              (    5.09   167.47   -17.50     0.51)  ; 37
              (    3.64   167.98   -17.45     0.51)  ; 38
              (    2.48   168.45   -17.45     0.51)  ; 39
              (   -4.67   169.93    -6.90     0.51)  ; 40
              (   -5.31   170.11    -6.30     0.51)  ; 41
              (   -5.98   170.23    -6.30     0.51)  ; 42
              (  -10.55   170.66    -5.65     0.51)  ; 43
              (  -11.24   171.50    -4.45     0.51)  ; 44
              (  -12.75   172.27    -3.55     0.51)  ; 45
              (  -14.22   172.55    -2.65     0.51)  ; 46
              (  -15.78   173.58    -2.65     0.51)  ; 47
              (  -16.51   173.72    -1.35     0.51)  ; 48
              (  -19.88   173.03    -0.85     0.51)  ; 49
              (  -22.88   172.28    -0.75     0.51)  ; 50
              (  -26.27   170.17    -0.70     0.51)  ; 51
              (  -27.47   169.16    -0.70     0.51)  ; 52
              (  -28.99   170.23     4.25     0.51)  ; 53
              (  -29.53   169.66     6.95     0.51)  ; 54
              (  -29.59   169.53     7.70     0.51)  ; 55
              (  -32.04   168.94     8.15     0.51)  ; 56
              (  -33.19   168.85     8.15     0.51)  ; 57
              (  -34.44   169.28     8.20     0.51)  ; 58
              (  -35.29   169.71     8.25     0.51)  ; 59
              (  -36.45   170.18     8.25     0.51)  ; 60
              (  -38.63   172.41    12.25     0.44)  ; 61
              (  -40.64   172.92    12.25     0.44)  ; 62
              (  -41.92   172.88    12.25     0.44)  ; 63
              (  -43.53   172.43    12.25     0.44)  ; 64
              (  -43.60   172.46    12.25     0.44)  ; 65
              (  -43.58   172.69    12.25     0.44)  ; 66
              (  -42.17   175.76    12.25     0.44)  ; 67
              (  -41.74   177.80    12.25     0.44)  ; 68
              (  -40.66   177.91    12.25     0.44)  ; 69
              (  -39.48   177.91    12.25     0.44)  ; 70
              (  -38.84   177.73    12.25     0.44)  ; 71
               Normal
            )  ;  End of split
          |
            (   58.88   135.11    -9.75     0.44)  ; 1, R-1-1-1-2-2
            (   59.06   135.35   -10.80     0.44)  ; 2
            (   59.42   136.23   -11.45     0.44)  ; 3
            (   60.09   140.23   -14.60     0.59)  ; 4
            (   60.21   142.08   -14.85     0.59)  ; 5
            (   60.63   142.71   -14.85     0.59)  ; 6
            (   61.17   143.28   -14.85     0.59)  ; 7
            (   62.39   143.73   -14.85     0.59)  ; 8
            (   62.62   143.72   -14.85     0.59)  ; 9
            (   63.04   143.78   -15.85     0.59)  ; 10
            (   63.38   143.64   -16.05     0.59)  ; 11
            (
              (   66.59   140.83   -16.00     0.59)  ; 1, R-1-1-1-2-2-1
              (   72.64   138.37   -16.05     0.59)  ; 2
              (   77.72   137.25   -16.00     0.59)  ; 3
              (   80.25   136.46   -16.00     0.59)  ; 4
              (   83.42   136.28   -16.00     0.59)  ; 5
              (   83.75   136.30   -16.00     0.59)  ; 6
              (   90.69   135.61   -21.65     0.59)  ; 7
              (   91.55   134.62   -21.80     0.59)  ; 8
              (   92.13   134.31   -21.80     0.59)  ; 9
              (   92.68   134.09   -21.80     0.59)  ; 10
              (   95.03   135.19   -25.85     0.59)  ; 11
              (
                (   96.18   132.19   -25.80     0.59)  ; 1, R-1-1-1-2-2-1-1
                (   97.21   131.21   -25.80     0.59)  ; 2
                (   98.51   130.13   -25.80     0.59)  ; 3
                (   99.73   129.63   -25.80     0.59)  ; 4
                (
                  (  104.49   131.02   -31.45     0.59)  ; 1, R-1-1-1-2-2-1-1-1
                  (  109.50   132.23   -31.45     0.59)  ; 2
                  (  114.07   132.58   -31.45     0.59)  ; 3
                  (  116.80   132.66   -31.45     0.59)  ; 4
                  (  117.12   132.68   -31.45     0.59)  ; 5
                  (  120.76   133.81   -36.40     0.59)  ; 6
                  (  121.24   133.62   -32.80     0.59)  ; 7
                  (  124.62   133.35   -21.35     0.59)  ; 8
                  (  126.25   133.87   -21.35     0.59)  ; 9
                  (  127.01   133.80   -21.25     0.59)  ; 10
                  (  127.18   133.81   -21.25     0.59)  ; 11
                  (  129.31   134.37   -24.60     0.59)  ; 12
                  (  130.04   134.23   -24.65     0.59)  ; 13
                  (  130.43   134.23   -24.65     0.59)  ; 14
                  (  131.03   134.14   -24.65     0.59)  ; 15
                  (  131.31   134.03   -24.65     0.59)  ; 16
                  (
                    (  135.80   135.93   -22.95     0.59)  ; 1, R-1-1-1-2-2-1-1-1-1
                    (  140.31   136.31   -22.35     0.59)  ; 2
                    (  141.89   136.30   -22.10     0.59)  ; 3
                    (  142.40   136.40   -22.10     0.59)  ; 4
                    (  143.05   136.75   -24.75     0.51)  ; 5
                    (  143.15   136.79   -21.70     0.51)  ; 6
                    (  143.22   136.76   -21.70     0.51)  ; 7
                    (  143.95   138.37   -16.95     0.51)  ; 8
                    (  144.21   138.81   -17.00     0.51)  ; 9
                    (  144.96   140.65   -18.15     0.51)  ; 10
                    (  146.33   142.86   -23.50     0.51)  ; 11
                    (  146.92   142.94   -23.60     0.51)  ; 12
                    (  148.31   142.85   -23.65     0.51)  ; 13
                    (  149.49   142.84   -23.65     0.51)  ; 14
                    (  152.83   142.67   -23.65     0.51)  ; 15
                    (  154.31   142.22   -23.65     0.51)  ; 16
                    (  156.73   140.21   -23.65     0.51)  ; 17
                    (  157.93   139.25   -23.65     0.51)  ; 18
                    (  158.67   138.94   -23.65     0.51)  ; 19
                    (  167.34   133.99   -23.50     0.51)  ; 20
                    (  171.05   132.40   -23.50     0.51)  ; 21
                    (  172.61   131.76   -23.50     0.51)  ; 22
                    (  172.94   131.79   -23.50     0.51)  ; 23
                    (  176.77   130.58   -17.90     0.51)  ; 24
                    (  178.72   130.50   -16.05     0.51)  ; 25
                    (  181.00   131.24   -15.40     0.51)  ; 26
                    (  182.21   131.30   -15.25     0.51)  ; 27
                    (  183.80   131.13   -15.25     0.51)  ; 28
                    (  184.64   130.86   -15.25     0.51)  ; 29
                    (  186.65   129.96   -15.20     0.51)  ; 30
                    (  187.60   129.58   -15.20     0.51)  ; 31
                     Normal
                  |
                    (  132.70   132.25   -24.35     0.59)  ; 1, R-1-1-1-2-2-1-1-1-2
                    (  137.79   130.18   -25.40     0.59)  ; 2
                    (  139.52   129.95   -30.70     0.59)  ; 3
                    (  140.46   129.72   -31.25     0.59)  ; 4
                    (  140.89   129.63   -31.25     0.59)  ; 5
                    (  141.17   129.52   -31.95     0.59)  ; 6
                    (  142.62   128.21   -34.40     0.59)  ; 7
                    (  143.09   128.02   -35.00     0.59)  ; 8
                    (  143.87   127.78   -35.00     0.59)  ; 9
                    (  144.03   127.80   -36.10     0.59)  ; 10
                    (  145.74   126.55   -39.15     0.59)  ; 11
                    (  147.04   125.86   -40.15     0.59)  ; 12
                    (  147.52   125.66   -40.70     0.59)  ; 13
                    (
                      (  150.37   124.50   -43.00     0.59)  ; 1, R-1-1-1-2-2-1-1-1-2-1
                      (  153.54   122.97   -43.45     0.59)  ; 2
                      (  155.87   121.87   -43.50     0.59)  ; 3
                      (  155.70   123.10   -49.65     0.59)  ; 4
                      (  155.90   123.58   -49.70     0.59)  ; 5
                      (  156.34   123.87   -49.70     0.59)  ; 6
                      (  156.65   124.06   -49.70     0.59)  ; 7
                      (  156.75   124.10   -49.65     0.59)  ; 8
                      (  156.84   124.14   -49.65     0.59)  ; 9
                      (  158.14   129.87   -46.35     0.59)  ; 10
                      (  158.23   130.07   -46.05     0.59)  ; 11
                      (  158.69   130.44   -46.05     0.59)  ; 12
                      (  159.24   131.40   -46.05     0.59)  ; 13
                      (  159.65   132.02   -46.05     0.59)  ; 14
                      (  160.16   132.69   -45.65     0.59)  ; 15
                      (  160.64   133.28   -45.65     0.59)  ; 16
                      (  161.79   134.56   -44.80     0.59)  ; 17
                      (  162.56   135.27   -44.10     0.59)  ; 18
                      (  163.34   135.43   -43.15     0.59)  ; 19
                      (  163.37   135.50   -43.15     0.59)  ; 20
                      (  166.83   135.83   -42.30     0.44)  ; 21
                      (  170.31   135.84   -42.30     0.44)  ; 22
                      (  172.09   135.75   -42.30     0.44)  ; 23
                      (  173.56   135.46   -42.30     0.44)  ; 24
                       Normal
                    |
                      (  145.87   124.81   -37.55     0.44)  ; 1, R-1-1-1-2-2-1-1-1-2-2
                      (  145.71   123.45   -37.80     0.44)  ; 2
                      (  145.75   123.35   -37.80     0.44)  ; 3
                      (  146.04   122.12   -32.95     0.44)  ; 4
                      (  146.04   121.33   -32.95     0.44)  ; 5
                      (  146.02   121.10   -32.95     0.44)  ; 6
                      (  146.08   120.84   -32.95     0.44)  ; 7
                      (  145.40   118.98   -29.60     0.44)  ; 8
                      (  145.07   118.17   -29.40     0.44)  ; 9
                      (  144.61   117.25   -29.15     0.44)  ; 10
                      (  144.06   115.49   -29.15     0.44)  ; 11
                      (  144.57   114.41   -28.95     0.44)  ; 12
                      (  145.31   114.11   -28.95     0.44)  ; 13
                      (  146.18   112.73   -24.45     0.44)  ; 14
                      (  146.65   112.53   -24.45     0.44)  ; 15
                      (  146.73   112.34   -24.45     0.44)  ; 16
                      (  146.62   112.07   -24.65     0.44)  ; 17
                      (  145.91   110.70   -25.85     0.44)  ; 18
                      (  145.21   109.96   -25.85     0.44)  ; 19
                      (  145.04   109.55   -26.55     0.44)  ; 20
                      (  148.76   108.19   -33.85     0.44)  ; 21
                      (  149.82   106.89   -33.85     0.44)  ; 22
                      (  150.14   104.38   -33.70     0.44)  ; 23
                      (  150.28   102.19   -33.25     0.44)  ; 24
                      (  150.36   101.21   -32.95     0.44)  ; 25
                      (  150.50   100.99   -32.95     0.44)  ; 26
                      (  150.95    96.45   -23.10     0.44)  ; 27
                      (  151.17    96.21   -23.10     0.44)  ; 28
                      (  151.39    95.96   -23.10     0.44)  ; 29
                      (  151.86    95.37   -23.10     0.44)  ; 30
                      (  152.12    95.03   -22.55     0.44)  ; 31
                      (  152.24    94.74   -22.55     0.44)  ; 32
                      (  152.40    94.76   -20.90     0.44)  ; 33
                      (  152.43    94.83   -20.90     0.44)  ; 34
                      (  152.04    89.60   -16.95     0.44)  ; 35
                      (  152.35    88.60   -15.55     0.44)  ; 36
                      (  152.74    87.81   -14.40     0.44)  ; 37
                      (  153.15    87.64   -11.90     0.44)  ; 38
                      (  153.39    87.07   -11.90     0.44)  ; 39
                      (  153.42    85.00   -11.90     0.44)  ; 40
                      (  153.42    84.05   -11.90     0.44)  ; 41
                      (  153.55    82.81   -11.30     0.44)  ; 42
                      (  153.62    82.39   -10.35     0.44)  ; 43
                      (  153.86    81.42   -10.35     0.44)  ; 44
                       Normal
                    )  ;  End of split
                  )  ;  End of split
                |
                  (  100.01   128.17   -32.20     0.59)  ; 1, R-1-1-1-2-2-1-1-2
                  (  100.70   126.94   -32.15     0.59)  ; 2
                  (  101.09   126.54   -32.15     0.59)  ; 3
                  (  101.23   126.48   -32.15     0.59)  ; 4
                  (  104.70   124.12   -35.25     0.66)  ; 5
                  (  105.12   123.40   -35.60     0.66)  ; 6
                  (  105.09   123.33   -35.60     0.66)  ; 7
                  (  106.08   119.52   -36.30     0.66)  ; 8
                  (  106.73   118.23   -36.30     0.66)  ; 9
                  (  108.52   116.39   -36.45     0.66)  ; 10
                  (  110.98   115.23   -36.45     0.66)  ; 11
                  (  113.27   114.45   -36.45     0.66)  ; 12
                  (  113.41   114.40   -36.50     0.66)  ; 13
                  (  115.57   110.75   -39.70     0.66)  ; 14
                  (  115.64   110.72   -39.70     0.66)  ; 15
                  (  116.73   112.78   -44.90     0.59)  ; 16
                  (  117.61   112.82   -44.90     0.59)  ; 17
                  (  118.05   112.72   -44.95     0.59)  ; 18
                  (  118.21   112.73   -44.95     0.59)  ; 19
                  (  120.59   108.28   -48.40     0.59)  ; 20
                  (  121.49   107.76   -48.40     0.59)  ; 21
                  (  122.44   107.37   -48.85     0.59)  ; 22
                  (  125.83   106.54   -51.95     0.59)  ; 23
                  (  132.19   105.06   -53.45     0.59)  ; 24
                  (
                    (  138.45   105.28   -56.20     0.59)  ; 1, R-1-1-1-2-2-1-1-2-1
                    (  139.28   104.79   -56.20     0.59)  ; 2
                    (  138.34   102.67   -64.50     0.51)  ; 3
                    (  138.02   101.29   -65.90     0.51)  ; 4
                    (  138.12   100.38   -66.65     0.51)  ; 5
                    (  138.09   100.31   -66.65     0.51)  ; 6
                    (  138.98    97.82   -68.50     0.51)  ; 7
                    (  138.45    95.74   -69.40     0.51)  ; 8
                    (  137.64    93.77   -69.90     0.51)  ; 9
                    (  136.35    90.02   -73.15     0.37)  ; 10
                    (  136.40    88.97   -73.75     0.37)  ; 11
                    (  136.77    88.11   -73.85     0.37)  ; 12
                    (  137.16    87.71   -73.85     0.37)  ; 13
                    (  137.37    87.46   -73.85     0.37)  ; 14
                    (  137.59    87.22   -73.85     0.37)  ; 15
                    (  139.38    88.31   -80.95     0.22)  ; 16
                    (  141.16    88.22   -81.85     0.22)  ; 17
                    (  142.40    87.56   -82.45     0.22)  ; 18
                    (  143.14    86.46   -82.50     0.22)  ; 19
                    (  143.80    84.77   -82.50     0.22)  ; 20
                    (  144.52    82.26   -82.50     0.22)  ; 21
                    (  144.75    80.50   -82.50     0.22)  ; 22
                    (  144.68    79.74   -82.50     0.22)  ; 23
                    (  144.82    78.73   -82.50     0.22)  ; 24
                    (  144.90    78.14   -82.50     0.22)  ; 25
                    (  145.01    77.63   -82.50     0.22)  ; 26
                     Normal
                  |
                    (  131.39   102.72   -52.50     0.29)  ; 1, R-1-1-1-2-2-1-1-2-2
                    (  131.49   102.37   -51.40     0.29)  ; 2
                    (  131.64   102.15   -50.75     0.29)  ; 3
                    (  132.76    98.68   -63.80     0.44)  ; 4
                    (  132.83    96.52   -63.80     0.44)  ; 5
                    (  132.71    95.46   -63.80     0.44)  ; 6
                    (  132.85    95.01   -64.50     0.44)  ; 7
                    (  132.61    92.49   -68.50     0.44)  ; 8
                    (  131.94    91.81   -68.50     0.44)  ; 9
                    (  130.35    89.45   -69.05     0.44)  ; 10
                    (  129.45    87.84   -69.05     0.44)  ; 11
                    (  128.71    86.40   -69.60     0.44)  ; 12
                    (  128.34    85.68   -70.50     0.44)  ; 13
                    (  127.81    85.18   -70.50     0.44)  ; 14
                    (  126.97    84.65   -71.35     0.44)  ; 15
                    (  126.02    84.09   -71.65     0.44)  ; 16
                    (  125.27    83.60   -71.65     0.44)  ; 17
                    (  124.17    82.07   -75.70     0.44)  ; 18
                    (  120.45    77.01   -75.90     0.44)  ; 19
                    (  118.86    74.26   -81.25     0.44)  ; 20
                    (  117.02    67.80   -81.25     0.44)  ; 21
                    (  116.04    63.06   -81.25     0.44)  ; 22
                    (  116.17    63.00   -81.25     0.44)  ; 23
                    (  115.33    59.14   -86.65     0.44)  ; 24
                    (  115.72    57.00   -86.70     0.44)  ; 25
                    (  116.51    54.07   -86.70     0.44)  ; 26
                    (  116.75    53.10   -86.70     0.44)  ; 27
                    (  117.41    50.85   -86.75     0.44)  ; 28
                    (  117.90    48.75   -86.75     0.44)  ; 29
                    (  118.88    45.11   -86.75     0.44)  ; 30
                    (  119.31    42.87   -86.75     0.44)  ; 31
                    (  119.30    42.64   -86.75     0.44)  ; 32
                     Normal
                  )  ;  End of split
                )  ;  End of split
              |
                (   94.77   135.74   -20.65     0.59)  ; 1, R-1-1-1-2-2-1-2
                (   95.19   136.20   -21.45     0.59)  ; 2
                (   95.53   136.45   -22.30     0.59)  ; 3
                (   96.64   137.03   -22.30     0.59)  ; 4
                (   97.99   137.83   -22.90     0.59)  ; 5
                (   98.41   137.89   -23.00     0.59)  ; 6
                 Normal
              )  ;  End of split
            |
              (   62.83   145.87   -22.80     0.59)  ; 1, R-1-1-1-2-2-2
              (   62.83   145.87   -22.00     0.59)  ; 2
              (   62.68   147.28   -11.80     0.59)  ; 3
              (   62.51   149.17   -11.35     0.59)  ; 4
              (   62.37   149.62   -11.05     0.59)  ; 5
              (   62.32   149.88   -11.05     0.59)  ; 6
              (   60.73   151.24   -22.80     0.51)  ; 7
              (   60.76   151.30   -23.25     0.51)  ; 8
              (   60.90   151.25   -28.20     0.51)  ; 9
              (   59.76   150.21   -29.35     0.51)  ; 10
              (   56.50   144.73   -30.05     0.51)  ; 11
              (   54.56   140.92   -30.05     0.51)  ; 12
              (   52.63   137.75   -30.25     0.51)  ; 13
              (   50.83   133.34   -30.25     0.51)  ; 14
              (   51.33   131.63   -35.05     0.51)  ; 15
              (   48.77   126.89   -36.50     0.51)  ; 16
              (   45.98   123.36   -37.65     0.51)  ; 17
              (   45.32   122.91   -37.85     0.51)  ; 18
              (   44.55   122.75   -37.85     0.51)  ; 19
              (   44.45   122.71   -37.85     0.51)  ; 20
              (   40.57   119.78   -42.60     0.51)  ; 21
              (   30.22   115.37   -42.95     0.51)  ; 22
              (   24.53   111.75   -47.65     0.51)  ; 23
              (   24.21   111.56   -47.65     0.51)  ; 24
              (   23.78   111.66   -47.65     0.51)  ; 25
              (   19.91   109.75   -49.25     0.51)  ; 26
              (   18.90   108.81   -49.90     0.51)  ; 27
              (   18.61   108.30   -50.90     0.51)  ; 28
              (   18.47   107.96   -51.20     0.51)  ; 29
              (   18.54   107.93   -51.20     0.51)  ; 30
              (   19.32   105.00   -51.10     0.51)  ; 31
              (   19.56   104.03   -50.50     0.51)  ; 32
              (   19.93   101.43   -50.10     0.51)  ; 33
              (   19.98   101.17   -50.00     0.51)  ; 34
              (   21.39    97.82   -49.95     0.51)  ; 35
              (   22.67    94.93   -49.95     0.51)  ; 36
              (   23.67    93.49   -49.95     0.51)  ; 37
              (   23.73    93.47   -49.95     0.51)  ; 38
              (   26.12    92.33   -49.90     0.51)  ; 39
              (   26.33    92.25   -49.90     0.51)  ; 40
              (   27.80    88.48   -51.55     0.51)  ; 41
              (   27.87    88.46   -52.75     0.51)  ; 42
              (   28.70    88.75   -41.60     0.37)  ; 43
              (   28.80    87.44   -40.95     0.37)  ; 44
              (   28.93    85.81   -40.95     0.37)  ; 45
              (   29.14    84.38   -40.60     0.37)  ; 46
              (   29.91    79.47   -40.55     0.37)  ; 47
              (   31.30    74.71   -40.55     0.37)  ; 48
              (   32.18    72.61   -40.55     0.37)  ; 49
              (   32.36    72.46   -40.55     0.37)  ; 50
              (   31.69    68.28   -36.50     0.37)  ; 51
              (   30.66    64.59   -36.30     0.37)  ; 52
              (   30.63    64.52   -37.30     0.37)  ; 53
              (   30.17    62.80   -39.85     0.37)  ; 54
              (   29.92    61.40   -39.90     0.37)  ; 55
              (   29.97    59.40   -39.90     0.37)  ; 56
              (   29.43    56.69   -39.90     0.37)  ; 57
              (   28.98    54.42   -39.90     0.37)  ; 58
              (   28.75    53.49   -39.20     0.37)  ; 59
              (   27.45    52.43   -34.40     0.37)  ; 60
              (   26.94    50.58   -34.40     0.37)  ; 61
              (   26.72    48.30   -34.40     0.37)  ; 62
              (   26.82    45.25   -34.40     0.37)  ; 63
              (   26.63    37.96   -34.40     0.37)  ; 64
              (   26.58    36.48   -34.40     0.37)  ; 65
              (   26.59    36.31   -34.40     0.37)  ; 66
              (   26.08    31.86   -26.35     0.37)  ; 67
              (   26.18    30.94   -26.15     0.37)  ; 68
              (   26.33    30.33   -26.15     0.37)  ; 69
              (   26.45    30.04   -26.10     0.37)  ; 70
              (   26.60    29.82   -26.10     0.37)  ; 71
              (   26.79    29.51   -26.10     0.37)  ; 72
              (   26.92    29.06   -26.10     0.37)  ; 73
              (   27.01    28.70   -26.10     0.37)  ; 74
               Normal
            )  ;  End of split
          )  ;  End of split
        )  ;  End of split
      |
        (   73.71   122.94    -7.40     0.51)  ; 1, R-1-1-2
        (   73.71   122.94    -8.05     0.51)  ; 2
        (   73.61   123.29    -1.20     0.73)  ; 3
        (   74.39   125.19    -0.90     0.73)  ; 4
        (   74.48   125.23    -0.90     0.73)  ; 5
        (   76.37   128.50    -6.95     0.88)  ; 6
        (   78.25   133.12    -8.55     0.88)  ; 7
        (   78.57   134.10    -9.15     0.88)  ; 8
        (   80.28   138.31    -9.30     0.88)  ; 9
        (   80.87   139.18    -9.35     0.88)  ; 10
        (   81.52   139.79    -9.35     0.88)  ; 11
        (   82.04   139.89    -9.35     0.88)  ; 12
        (   82.29   139.95    -9.35     0.88)  ; 13
        (   82.81   140.05    -9.35     0.88)  ; 14
        (
          (   86.25   138.97    -9.35     0.88)  ; 1, R-1-1-2-1
          (   86.88   138.00    -9.35     0.88)  ; 2
          (   87.39   136.13    -9.35     0.88)  ; 3
          (   88.04   134.60    -9.35     0.88)  ; 4
          (   89.16   133.67    -9.35     0.88)  ; 5
          (   90.01   132.84    -9.35     0.88)  ; 6
          (   90.27   132.50    -9.35     0.88)  ; 7
          (   90.34   132.47    -9.35     0.88)  ; 8
          (   90.36   130.01    -2.10     0.88)  ; 9
          (   90.36   130.01    -2.35     0.88)  ; 10
          (
            (   90.39   127.15   -10.95     0.88)  ; 1, R-1-1-2-1-1
            (   90.89   125.28   -11.00     0.88)  ; 2
            (   91.20   124.68   -11.00     0.88)  ; 3
            (   92.07   123.70   -10.95     0.88)  ; 4
            (   93.60   122.20   -10.95     0.88)  ; 5
            (   94.76   120.78   -10.95     0.88)  ; 6
            (   94.92   119.61   -10.90     0.88)  ; 7
            (   94.81   118.78   -10.90     0.88)  ; 8
            (   94.86   118.68   -10.85     0.88)  ; 9
            (  100.59   113.89   -10.80     0.88)  ; 10
            (  100.80   113.65   -10.80     0.88)  ; 11
            (
              (  100.82   112.17   -11.40     0.73)  ; 1, R-1-1-2-1-1-1
              (  101.06   111.99   -11.40     0.73)  ; 2
              (  101.24   111.84   -11.85     0.73)  ; 3
              (
                (  102.04   107.79   -16.45     0.73)  ; 1, R-1-1-2-1-1-1-1
                (  102.23   107.08   -17.05     0.73)  ; 2
                (  102.41   106.93   -17.05     0.73)  ; 3
                (  103.08   106.26   -18.90     0.73)  ; 4
                (
                  (  103.97   103.76   -15.80     0.73)  ; 1, R-1-1-2-1-1-1-1-1
                  (  104.50   102.35   -15.25     0.73)  ; 2
                  (  104.72   102.11   -15.10     0.73)  ; 3
                  (
                    (  106.86    99.97   -18.85     0.73)  ; 1, R-1-1-2-1-1-1-1-1-1
                    (  107.30    99.71   -19.50     0.73)  ; 2
                    (  108.26    99.32   -20.60     0.73)  ; 3
                    (  111.93    96.87   -21.45     0.73)  ; 4
                    (  112.47    96.65   -21.40     0.73)  ; 5
                    (  113.33    96.62   -21.25     0.73)  ; 6
                    (  113.99    96.67   -21.25     0.73)  ; 7
                    (  114.56    96.91   -21.05     0.73)  ; 8
                    (  115.20    97.13   -21.05     0.73)  ; 9
                    (  115.50    97.08   -20.90     0.73)  ; 10
                    (  115.69    97.16   -20.90     0.73)  ; 11
                    (
                      (  122.04    99.73   -20.85     0.73)  ; 1, R-1-1-2-1-1-1-1-1-1-1
                      (  129.07   100.30   -19.05     0.59)  ; 2
                      (  129.75   100.42   -19.80     0.59)  ; 3
                      (  130.01   100.47   -19.80     0.59)  ; 4
                      (  130.46   100.61   -20.30     0.59)  ; 5
                      (  130.55   100.65   -20.30     0.59)  ; 6
                      (
                        (  132.65    99.56   -20.55     0.59)  ; 1, R-1-1-2-1-1-1-1-1-1-1-1
                        (  133.42    99.72   -20.20     0.59)  ; 2
                        (  134.61    99.71   -20.10     0.59)  ; 3
                        (  134.97    99.64   -20.10     0.59)  ; 4
                        (  140.35    99.03   -19.85     0.59)  ; 5
                        (  141.87    98.89   -19.85     0.59)  ; 6
                        (  141.97    98.93   -19.85     0.59)  ; 7
                        (  142.10    98.87   -19.85     0.59)  ; 8
                        (  145.50    98.84   -20.20     0.59)  ; 9
                        (  145.69    98.92   -20.15     0.59)  ; 10
                        (  145.92    98.90   -20.15     0.59)  ; 11
                        (  146.01    98.94   -20.15     0.59)  ; 12
                        (
                          (  152.19   100.70   -20.20     0.59)  ; 1, R-1-1-2-1-1-1-1-1-1-1-1-1
                          (  153.69   100.89   -20.15     0.59)  ; 2
                          (  154.13   100.79   -20.15     0.59)  ; 3
                          (  157.63   100.80   -20.15     0.59)  ; 4
                          (  157.86   100.78   -20.15     0.59)  ; 5
                          (  157.96   100.82   -20.15     0.59)  ; 6
                          (
                            (  160.75   103.01   -20.85     0.59)  ; 1, R-1-1-2-1-1-1-1-1-1-1-1-1-1
                            (  160.95   102.93   -20.95     0.59)  ; 2
                            (
                              (  167.57   102.85   -20.25     0.59)  ; 1, R-1-1-2-1-1-1-1-1-1-1-1-1-1-1
                              (  168.60   102.66   -19.95     0.59)  ; 2
                              (  168.77   102.67   -19.90     0.59)  ; 3
                              (  169.00   102.66   -19.90     0.59)  ; 4
                              (
                                (  175.55   105.93   -20.00     0.59)  ; 1, R-1-1-2-1-1-1-1-1-1-1-1-1-1-1-1
                                (  180.52   107.63   -20.05     0.59)  ; 2
                                (  180.81   107.75   -20.05     0.59)  ; 3
                                (
                                  (  189.62   110.47   -21.00     0.59)  ; 1, R-1-1-2-1-1-1-1-1-1-1-1-1-1-1-1-1
                                  (  194.06   112.62   -21.55     0.59)  ; 2
                                  (  195.90   112.27   -21.45     0.59)  ; 3
                                  (  197.32   113.04   -20.55     0.59)  ; 4
                                  (  197.88   113.44   -20.55     0.59)  ; 5
                                  (  201.49   115.69   -19.20     0.59)  ; 6
                                  (  201.87   115.85   -19.20     0.59)  ; 7
                                  (
                                    (  211.23   119.41   -19.20     0.59)  ; 1, R-1-1-2-1-1-1-1-1-1-1-1-1-1-1-1-1-1
                                    (  211.72   119.44   -19.20     0.59)  ; 2
                                    (  215.13   122.32   -20.90     0.51)  ; 3
                                    (  216.99   123.39   -21.90     0.51)  ; 4
                                    (  217.95   123.63   -22.65     0.51)  ; 5
                                    (  218.12   123.64   -22.65     0.51)  ; 6
                                    (  221.22   125.23   -12.10     0.51)  ; 7
                                    (  221.72   125.50   -11.50     0.51)  ; 8
                                    (  222.54   125.96   -11.50     0.51)  ; 9
                                    (  225.36   127.42    -5.80     0.51)  ; 10
                                    (  226.11   127.91    -4.60     0.51)  ; 11
                                    (  227.34   128.59    -3.70     0.51)  ; 12
                                    (  229.64   129.96    -3.20     0.51)  ; 13
                                    (  230.85   130.81    -3.20     0.51)  ; 14
                                    (  232.37   131.22    -3.10     0.51)  ; 15
                                    (  239.17   132.96    -3.05     0.51)  ; 16
                                    (  241.34   133.03    -3.05     0.51)  ; 17
                                    (  242.39   133.08    -3.05     0.51)  ; 18
                                    (  246.81   141.22     1.15     0.51)  ; 19
                                    (  249.64   144.27     1.15     0.51)  ; 20
                                    (  251.85   146.22    -0.05     0.51)  ; 21
                                    (  254.93   151.06    -6.30     0.51)  ; 22
                                    (  256.44   152.82    -6.85     0.51)  ; 23
                                    (  258.33   154.74    -7.25     0.51)  ; 24
                                    (  259.44   155.72    -7.35     0.51)  ; 25
                                    (  260.90   157.34    -7.35     0.51)  ; 26
                                    (  261.56   158.58    -7.35     0.51)  ; 27
                                    (  263.11   162.38    -7.35     0.51)  ; 28
                                    (  265.90   167.10    -7.35     0.51)  ; 29
                                    (  266.99   169.19    -7.35     0.51)  ; 30
                                    (  267.17   169.44    -7.35     0.51)  ; 31
                                    (  270.17   177.87    -6.60     0.44)  ; 32
                                    (  270.40   177.85    -6.60     0.44)  ; 33
                                    (  270.49   177.89    -6.60     0.44)  ; 34
                                     Normal
                                  |
                                    (  203.08   114.11   -19.55     0.44)  ; 1, R-1-1-2-1-1-1-1-1-1-1-1-1-1-1-1-1-2
                                    (  203.16   113.91   -20.25     0.44)  ; 2
                                    (  203.28   113.63   -21.00     0.44)  ; 3
                                    (  203.49   113.38   -21.00     0.44)  ; 4
                                    (  203.60   110.33   -21.15     0.44)  ; 5
                                    (  203.82   106.60   -19.75     0.44)  ; 6
                                    (  204.21   105.81   -19.75     0.44)  ; 7
                                    (  204.28   105.78   -19.75     0.44)  ; 8
                                    (  205.77   103.43   -16.60     0.44)  ; 9
                                    (  206.95   102.24   -16.45     0.44)  ; 10
                                    (  207.41   101.81   -15.20     0.44)  ; 11
                                    (  207.62   101.73   -13.90     0.44)  ; 12
                                    (  207.90   101.45   -13.90     0.44)  ; 13
                                    (  207.95   100.80   -13.10     0.44)  ; 14
                                    (  208.27   100.03   -12.75     0.44)  ; 15
                                    (  208.72    99.77   -12.75     0.44)  ; 16
                                    (  209.05    99.80   -12.75     0.44)  ; 17
                                    (  209.95   100.07   -12.75     0.44)  ; 18
                                    (  210.73   100.22   -12.35     0.44)  ; 19
                                    (  211.41   100.34   -12.35     0.44)  ; 20
                                    (  213.17    99.62    -9.85     0.44)  ; 21
                                    (  213.83    99.67    -9.10     0.44)  ; 22
                                    (  214.11    99.79    -9.10     0.44)  ; 23
                                    (  214.25    99.74    -8.70     0.44)  ; 24
                                     Normal
                                  )  ;  End of split
                                |
                                  (  181.31   110.22   -21.65     0.44)  ; 1, R-1-1-2-1-1-1-1-1-1-1-1-1-1-1-1-2
                                  (  181.34   110.68   -21.95     0.44)  ; 2
                                  (  181.94   111.78   -21.95     0.44)  ; 3
                                  (  182.71   112.90   -22.25     0.44)  ; 4
                                  (  183.55   114.37   -22.25     0.44)  ; 5
                                  (  183.73   115.01   -22.25     0.44)  ; 6
                                  (  183.75   115.24   -22.30     0.44)  ; 7
                                  (  183.51   119.14   -17.50     0.44)  ; 8
                                  (  183.47   119.24   -17.50     0.44)  ; 9
                                  (  183.53   119.37   -17.50     0.44)  ; 10
                                  (
                                    (  185.27   122.30   -15.40     0.44)  ; 1, R-1-1-2-1-1-1-1-1-1-1-1-1-1-1-1-2-1
                                    (  185.74   123.06   -14.70     0.44)  ; 2
                                    (  186.88   125.85   -13.80     0.44)  ; 3
                                    (  189.03   127.82   -13.80     0.44)  ; 4
                                    (  189.45   128.28   -13.80     0.44)  ; 5
                                    (  190.35   130.29   -13.80     0.44)  ; 6
                                    (  191.20   131.21   -14.00     0.44)  ; 7
                                    (
                                      (  192.29   133.30   -13.20     0.44)  ; 1, R-1-1-2-1-1-1-1-1-1-1-1-1-1-1-1-2-1-1
                                      (  192.44   133.48   -12.45     0.44)  ; 2
                                      (  192.94   134.14   -12.45     0.44)  ; 3
                                      (  193.47   135.04   -11.85     0.44)  ; 4
                                      (  193.61   135.38   -11.65     0.44)  ; 5
                                      (  193.41   137.04   -11.65     0.44)  ; 6
                                      (  193.01   138.00   -11.60     0.44)  ; 7
                                      (  192.80   139.43   -11.55     0.44)  ; 8
                                      (  192.87   141.14   -11.55     0.44)  ; 9
                                      (  193.96   146.16   -11.55     0.44)  ; 10
                                      (  194.93   149.72   -11.55     0.44)  ; 11
                                      (  196.50   156.29   -11.55     0.44)  ; 12
                                      (  196.26   157.65   -11.50     0.44)  ; 13
                                       Normal
                                    |
                                      (  192.79   131.91   -16.70     0.44)  ; 1, R-1-1-2-1-1-1-1-1-1-1-1-1-1-1-1-2-1-2
                                      (  192.90   131.79   -17.20     0.44)  ; 2
                                      (  196.19   129.97   -17.55     0.44)  ; 3
                                      (  197.43   127.96   -16.90     0.44)  ; 4
                                      (  198.49   127.06   -15.70     0.44)  ; 5
                                      (  198.56   127.03   -15.70     0.44)  ; 6
                                      (  201.12   125.35   -12.35     0.44)  ; 7
                                      (  202.55   123.43   -12.00     0.44)  ; 8
                                      (  203.42   122.05   -11.85     0.44)  ; 9
                                      (  204.58   120.62   -11.85     0.44)  ; 10
                                      (  205.04   119.80   -11.80     0.44)  ; 11
                                      (  205.32   119.53   -11.50     0.44)  ; 12
                                       Normal
                                    )  ;  End of split
                                  |
                                    (  182.65   122.50   -20.35     0.44)  ; 1, R-1-1-2-1-1-1-1-1-1-1-1-1-1-1-1-2-2
                                    (  182.30   123.20   -20.40     0.44)  ; 2
                                    (  182.12   123.91   -20.40     0.44)  ; 3
                                    (  181.92   124.39   -19.55     0.44)  ; 4
                                    (  181.81   124.51   -19.55     0.44)  ; 5
                                    (  181.46   126.95   -14.00     0.44)  ; 6
                                    (  180.75   127.95   -13.00     0.44)  ; 7
                                    (  180.14   128.59   -12.40     0.44)  ; 8
                                    (  179.76   128.82   -12.40     0.44)  ; 9
                                    (  179.24   129.28   -12.15     0.44)  ; 10
                                    (  178.78   129.70   -12.10     0.44)  ; 11
                                    (  178.29   130.06   -12.10     0.44)  ; 12
                                    (  177.07   130.56   -12.05     0.44)  ; 13
                                    (  176.16   132.03   -12.05     0.44)  ; 14
                                    (  175.86   133.82   -11.65     0.44)  ; 15
                                    (  175.72   136.01   -11.65     0.44)  ; 16
                                    (  176.08   136.10   -11.65     0.44)  ; 17
                                     Normal
                                  )  ;  End of split
                                )  ;  End of split
                              |
                                (  169.47   101.35   -23.75     0.44)  ; 1, R-1-1-2-1-1-1-1-1-1-1-1-1-1-1-2
                                (  169.50   100.63   -25.00     0.44)  ; 2
                                (  169.59    99.88   -25.80     0.44)  ; 3
                                (  169.65    99.85   -25.80     0.44)  ; 4
                                (  169.62    99.39   -28.65     0.44)  ; 5
                                (  170.56    99.17   -28.70     0.44)  ; 6
                                (  172.85    99.34   -28.70     0.44)  ; 7
                                (  174.06    99.01   -28.70     0.44)  ; 8
                                (  175.70    98.18   -28.70     0.44)  ; 9
                                (  176.42    97.41   -28.70     0.44)  ; 10
                                (  176.77    96.72   -28.70     0.44)  ; 11
                                (  178.69    91.90   -31.20     0.44)  ; 12
                                (  178.71    91.57   -31.20     0.44)  ; 13
                                (  177.46    90.82   -31.20     0.44)  ; 14
                                (  176.36    90.07   -31.20     0.44)  ; 15
                                (  174.99    88.26   -31.20     0.44)  ; 16
                                (  174.53    87.34   -31.20     0.44)  ; 17
                                (  174.54    86.78   -31.20     0.44)  ; 18
                                (  174.73    86.46   -31.15     0.44)  ; 19
                                (  174.77    86.37   -31.15     0.44)  ; 20
                                 Normal
                              )  ;  End of split
                            |
                              (  160.15   103.72   -20.45     0.44)  ; 1, R-1-1-2-1-1-1-1-1-1-1-1-1-1-2
                              (  159.86   104.39   -18.55     0.44)  ; 2
                              (  159.74   104.68   -18.55     0.44)  ; 3
                              (  159.22   105.92   -17.80     0.44)  ; 4
                              (  159.08   106.93   -17.80     0.44)  ; 5
                              (  159.02   108.14   -17.30     0.44)  ; 6
                              (  159.02   108.54   -16.95     0.44)  ; 7
                              (  160.02   113.91   -18.05     0.44)  ; 8
                              (  160.36   116.30   -19.20     0.44)  ; 9
                              (  160.35   116.86   -19.65     0.44)  ; 10
                              (  160.16   117.57   -19.65     0.44)  ; 11
                              (  160.10   117.60   -19.65     0.44)  ; 12
                              (  160.08   120.29   -15.30     0.44)  ; 13
                              (  159.90   120.61   -15.20     0.44)  ; 14
                              (  159.45   120.87   -15.15     0.44)  ; 15
                              (  159.24   120.95   -15.15     0.44)  ; 16
                              (  158.99   121.69   -15.15     0.44)  ; 17
                              (  159.15   122.66   -15.20     0.44)  ; 18
                              (  159.42   123.33   -15.20     0.44)  ; 19
                              (  159.84   123.40   -15.20     0.44)  ; 20
                               Normal
                            )  ;  End of split
                          |
                            (  158.45   100.14   -20.00     0.44)  ; 1, R-1-1-2-1-1-1-1-1-1-1-1-1-2
                            (  159.14    98.91   -20.00     0.44)  ; 2
                            (  159.45    98.31   -20.00     0.44)  ; 3
                            (  160.42    97.20   -20.00     0.44)  ; 4
                            (  160.95    96.35   -20.20     0.44)  ; 5
                            (  161.23    96.08   -20.20     0.44)  ; 6
                            (
                              (  163.96    90.53   -20.40     0.44)  ; 1, R-1-1-2-1-1-1-1-1-1-1-1-1-2-1
                              (  165.97    89.24   -19.85     0.44)  ; 2
                              (  167.33    88.69   -19.75     0.44)  ; 3
                              (  168.47    87.99   -19.75     0.44)  ; 4
                              (  174.45    82.86   -24.05     0.44)  ; 5
                              (  175.31    82.03   -24.05     0.44)  ; 6
                              (  175.82    81.35   -24.05     0.44)  ; 7
                              (  176.32    80.43   -24.05     0.44)  ; 8
                              (  176.78    79.61   -24.00     0.44)  ; 9
                              (  177.41    78.64   -23.95     0.44)  ; 10
                              (  177.48    78.62   -23.95     0.44)  ; 11
                              (  181.31    75.39   -23.95     0.44)  ; 12
                              (  181.45    75.34   -23.95     0.44)  ; 13
                              (  187.32    68.89   -26.55     0.44)  ; 14
                              (  188.25    67.49   -25.70     0.44)  ; 15
                              (  188.58    66.56   -25.70     0.44)  ; 16
                              (  188.65    66.13   -25.65     0.44)  ; 17
                              (  188.70    65.48   -25.65     0.44)  ; 18
                              (  188.74    65.39   -26.00     0.44)  ; 19
                              (
                                (  191.63    60.81   -27.15     0.44)  ; 1, R-1-1-2-1-1-1-1-1-1-1-1-1-2-1-1
                                (  191.75    60.52   -25.30     0.44)  ; 2
                                (  191.70    56.90   -23.05     0.44)  ; 3
                                (  191.88    55.40   -22.45     0.44)  ; 4
                                (  192.12    54.43   -22.45     0.44)  ; 5
                                (  192.42    53.99   -21.85     0.44)  ; 6
                                (  193.29    48.17   -19.80     0.44)  ; 7
                                (  193.37    47.98   -19.80     0.44)  ; 8
                                (  194.30    43.16   -13.35     0.44)  ; 9
                                (  195.52    42.27   -12.70     0.44)  ; 10
                                (  196.39    42.07   -12.50     0.44)  ; 11
                                (  198.04    41.64   -12.50     0.44)  ; 12
                                (  198.54    41.51   -12.50     0.44)  ; 13
                                (  201.68    40.47    -7.90     0.44)  ; 14
                                (  202.61    40.81    -7.90     0.44)  ; 15
                                (  203.23    40.79    -7.90     0.44)  ; 16
                                (  205.11    40.74    -7.90     0.44)  ; 17
                                (  206.50    40.65    -7.45     0.44)  ; 18
                                (  209.97    40.03    -7.45     0.44)  ; 19
                                (  211.98    40.31    -6.80     0.44)  ; 20
                                (  214.47    40.96    -5.80     0.44)  ; 21
                                (  218.29    43.58     1.25     0.44)  ; 22
                                (  218.99    45.28     1.35     0.44)  ; 23
                                (  219.26    46.35     1.35     0.44)  ; 24
                                (  219.51    46.96     2.70     0.44)  ; 25
                                (  220.44    47.30     4.50     0.44)  ; 26
                                (  221.53    47.65     4.50     0.44)  ; 27
                                (  223.62    49.09     5.45     0.44)  ; 28
                                (  224.43    52.24     8.40     0.44)  ; 29
                                (  225.16    53.45     9.05     0.44)  ; 30
                                (  227.16    54.86     9.05     0.44)  ; 31
                                (  229.18    56.33     9.45     0.44)  ; 32
                                (  232.69    59.89     9.55     0.44)  ; 33
                                (  233.42    61.10     9.55     0.44)  ; 34
                                (  233.67    61.31     9.60     0.44)  ; 35
                                 Normal
                              |
                                (  187.36    67.99   -27.05     0.44)  ; 1, R-1-1-2-1-1-1-1-1-1-1-1-1-2-1-2
                                (  186.36    65.55   -27.80     0.44)  ; 2
                                (  186.54    65.40   -27.85     0.44)  ; 3
                                (  186.58    65.30   -27.85     0.44)  ; 4
                                (  186.91    63.58   -18.65     0.44)  ; 5
                                (  186.85    63.05   -18.10     0.44)  ; 6
                                (  186.95    62.70   -17.85     0.44)  ; 7
                                (  187.05    62.57   -17.85     0.44)  ; 8
                                (  187.46    62.41   -17.85     0.44)  ; 9
                                (  186.79    61.34   -30.70     0.44)  ; 10
                                (  186.97    60.63   -31.60     0.44)  ; 11
                                (  186.97    60.23   -31.60     0.44)  ; 12
                                (  187.04    58.46   -31.55     0.44)  ; 13
                                (  187.09    58.20   -31.55     0.44)  ; 14
                                 Normal
                              )  ;  End of split
                            |
                              (  159.26    95.91   -19.45     0.44)  ; 1, R-1-1-2-1-1-1-1-1-1-1-1-1-2-2
                              (  159.06    95.59   -18.50     0.44)  ; 2
                              (  159.00    95.46   -18.50     0.44)  ; 3
                              (  159.10    93.75   -13.20     0.44)  ; 4
                              (  159.59    93.40   -11.60     0.44)  ; 5
                              (  160.59    93.15   -10.50     0.44)  ; 6
                              (  161.69    93.49    -9.75     0.44)  ; 7
                              (  162.15    93.86    -9.75     0.44)  ; 8
                              (  165.57    94.29   -12.20     0.44)  ; 9
                              (  166.79    93.79   -12.30     0.44)  ; 10
                              (  167.32    93.73   -12.30     0.44)  ; 11
                              (  167.39    93.70   -12.30     0.44)  ; 12
                              (
                                (  169.09    95.94   -10.80     0.44)  ; 1, R-1-1-2-1-1-1-1-1-1-1-1-1-2-2-1
                                (  170.31    96.79    -9.90     0.44)  ; 2
                                (  171.15    97.87    -9.90     0.44)  ; 3
                                (  171.56    98.89    -9.25     0.44)  ; 4
                                (
                                  (  182.11   101.65    -9.30     0.44)  ; 1, R-1-1-2-1-1-1-1-1-1-1-1-1-2-2-1-1
                                  (  188.05   101.28    -9.30     0.44)  ; 2
                                  (  188.19   101.23    -9.30     0.44)  ; 3
                                  (  192.95   101.21    -9.30     0.44)  ; 4
                                  (  194.24   101.48    -9.30     0.44)  ; 5
                                  (  194.69   101.61    -9.35     0.44)  ; 6
                                  (  195.72   101.99    -9.35     0.44)  ; 7
                                  (  196.33   102.53    -8.65     0.44)  ; 8
                                  (  196.82   102.96    -8.65     0.44)  ; 9
                                  (  200.96   106.11    -4.80     0.44)  ; 10
                                  (  204.32   108.14    -4.75     0.44)  ; 11
                                  (  205.34   108.52    -4.70     0.44)  ; 12
                                  (  207.15   108.49    -4.70     0.44)  ; 13
                                  (  207.67   108.60    -4.70     0.44)  ; 14
                                  (  208.16   108.64    -4.70     0.44)  ; 15
                                  (  208.26   108.68    -4.70     0.44)  ; 16
                                  (  210.58   107.18    -6.70     0.44)  ; 17
                                  (  210.78   107.10    -7.20     0.44)  ; 18
                                  (  212.54   105.59    -8.40     0.44)  ; 19
                                  (  212.62   105.40    -8.45     0.44)  ; 20
                                  (  213.53   104.10    -3.85     0.44)  ; 21
                                  (  213.68   103.88    -3.85     0.44)  ; 22
                                  (  213.92   103.31    -2.85     0.44)  ; 23
                                  (  215.13   101.23     0.50     0.44)  ; 24
                                  (  215.63   100.71     0.75     0.44)  ; 25
                                  (  215.88   100.53     0.90     0.44)  ; 26
                                  (  216.04   100.15     0.95     0.44)  ; 27
                                  (  216.37    99.62     0.95     0.44)  ; 28
                                  (  216.78    99.06     1.00     0.44)  ; 29
                                  (  217.32    98.05     1.00     0.44)  ; 30
                                  (  217.63    97.45     1.00     0.44)  ; 31
                                   Normal
                                |
                                  (  170.92    99.44   -12.30     0.44)  ; 1, R-1-1-2-1-1-1-1-1-1-1-1-1-2-2-1-2
                                  (  171.11    99.92   -12.80     0.44)  ; 2
                                  (  170.36   103.31   -10.60     0.44)  ; 3
                                  (  169.90   104.53   -10.60     0.44)  ; 4
                                  (  169.70   105.00   -10.60     0.44)  ; 5
                                  (  169.34   105.47   -10.65     0.44)  ; 6
                                  (  169.04   105.91   -10.65     0.44)  ; 7
                                  (  168.97   105.93   -10.65     0.44)  ; 8
                                  (  167.35   107.78    -7.40     0.44)  ; 9
                                  (  166.05   108.47    -8.40     0.44)  ; 10
                                  (  164.14   109.25    -9.60     0.44)  ; 11
                                  (  162.91   110.30   -10.70     0.44)  ; 12
                                  (  161.87   111.04   -11.10     0.44)  ; 13
                                  (  161.70   113.17   -10.00     0.44)  ; 14
                                  (  159.60   114.42    -9.55     0.44)  ; 15
                                  (  158.05   114.89    -9.55     0.44)  ; 16
                                  (  156.08   114.90    -9.40     0.44)  ; 17
                                  (  154.30   115.39    -9.35     0.44)  ; 18
                                  (  152.80   116.00    -9.35     0.44)  ; 19
                                  (  151.74   116.12    -9.35     0.44)  ; 20
                                  (  144.51   118.58    -9.35     0.44)  ; 21
                                  (  142.76   119.53    -9.35     0.44)  ; 22
                                  (  140.93   120.28    -9.35     0.44)  ; 23
                                  (  136.96   121.64    -9.30     0.44)  ; 24
                                  (  136.28   121.92    -8.30     0.44)  ; 25
                                  (  135.89   121.92    -8.30     0.44)  ; 26
                                   Normal
                                )  ;  End of split
                              |
                                (  167.34    92.82   -15.35     0.44)  ; 1, R-1-1-2-1-1-1-1-1-1-1-1-1-2-2-2
                                (  167.52    92.67   -12.70     0.44)  ; 2
                                (  167.90    92.44   -12.70     0.44)  ; 3
                                (  169.50    91.31    -7.80     0.44)  ; 4
                                (  169.79    90.87    -7.15     0.44)  ; 5
                                (  170.08    90.60    -6.85     0.44)  ; 6
                                (  170.89    90.27    -6.80     0.44)  ; 7
                                (  171.06    90.28    -6.20     0.44)  ; 8
                                (  171.19    90.23    -4.55     0.44)  ; 9
                                (  172.29    89.22    -1.20     0.44)  ; 10
                                (  173.68    89.53    -0.10     0.44)  ; 11
                                (  173.84    89.54     0.75     0.44)  ; 12
                                (  173.70    88.41     1.15     0.44)  ; 13
                                (  173.55    87.84     1.15     0.44)  ; 14
                                (  172.86    86.14     1.35     0.44)  ; 15
                                (  173.01    85.37     1.50     0.44)  ; 16
                                (  173.19    84.82     1.55     0.44)  ; 17
                                (  173.24    84.56     1.55     0.44)  ; 18
                                 Normal
                              )  ;  End of split
                            )  ;  End of split
                          )  ;  End of split
                        |
                          (  147.08    95.76   -22.50     0.44)  ; 1, R-1-1-2-1-1-1-1-1-1-1-1-2
                          (  147.22    95.31   -22.80     0.44)  ; 2
                          (  147.32    95.19   -22.80     0.44)  ; 3
                          (  147.43    94.67   -22.90     0.44)  ; 4
                          (  147.55    93.99   -22.90     0.44)  ; 5
                          (  147.57    93.66   -22.90     0.44)  ; 6
                          (  147.61    93.57   -22.55     0.44)  ; 7
                          (  147.21    92.39   -15.75     0.44)  ; 8
                          (  147.56    92.09   -14.35     0.44)  ; 9
                          (  147.88    91.88   -13.75     0.44)  ; 10
                          (  148.08    91.80   -13.75     0.44)  ; 11
                          (  147.86    91.65   -12.25     0.44)  ; 12
                          (  147.05    90.63   -11.80     0.44)  ; 13
                          (  146.10    88.49   -11.80     0.44)  ; 14
                          (  145.82    87.81   -10.95     0.44)  ; 15
                          (  145.53    86.11   -10.65     0.44)  ; 16
                          (  145.38    84.98   -10.65     0.44)  ; 17
                          (  145.47    83.83   -10.55     0.44)  ; 18
                          (  145.79    83.07   -10.40     0.44)  ; 19
                          (  145.83    82.97   -10.40     0.44)  ; 20
                          (  145.87    82.88    -9.50     0.44)  ; 21
                          (  146.24    82.41    -8.45     0.44)  ; 22
                          (  146.35    82.29    -8.45     0.44)  ; 23
                          (  146.44    81.54    -8.35     0.44)  ; 24
                          (  146.49    79.54    -8.35     0.44)  ; 25
                          (  146.87    78.51    -8.10     0.44)  ; 26
                          (  147.70    77.06    -7.90     0.44)  ; 27
                          (  148.04    76.14    -7.90     0.44)  ; 28
                          (  149.11    70.79    -4.50     0.44)  ; 29
                          (  149.50    70.40    -4.20     0.44)  ; 30
                          (  149.77    70.28    -4.20     0.44)  ; 31
                          (  150.48    68.33    -0.05     0.44)  ; 32
                          (  148.50    67.16     0.05     0.44)  ; 33
                          (  147.95    66.59     0.15     0.44)  ; 34
                          (  147.86    66.16     0.15     0.44)  ; 35
                          (  147.83    66.09     0.15     0.44)  ; 36
                          (  147.68    57.07     0.75     0.44)  ; 37
                          (  148.36    56.79     4.05     0.44)  ; 38
                          (  150.24    54.99     4.85     0.44)  ; 39
                          (  150.24    54.99     4.95     0.44)  ; 40
                           Normal
                        )  ;  End of split
                      |
                        (  131.15    99.01   -14.30     0.59)  ; 1, R-1-1-2-1-1-1-1-1-1-1-2
                        (  131.14    98.78   -15.15     0.59)  ; 2
                        (  131.18    98.68   -16.05     0.59)  ; 3
                        (  130.12    97.84   -17.60     0.59)  ; 4
                        (  129.53    96.58   -17.60     0.59)  ; 5
                        (  129.44    95.59   -17.55     0.59)  ; 6
                        (  129.71    95.48   -17.55     0.59)  ; 7
                        (
                          (  130.14    92.45   -16.20     0.59)  ; 1, R-1-1-2-1-1-1-1-1-1-1-2-1
                          (  130.10    90.41   -16.50     0.59)  ; 2
                          (  130.28    89.86   -16.60     0.59)  ; 3
                          (  132.32    89.43   -14.95     0.59)  ; 4
                          (  132.91    88.55   -14.30     0.59)  ; 5
                          (  133.03    88.27   -14.05     0.59)  ; 6
                          (  133.49    87.45   -14.05     0.59)  ; 7
                          (  133.85    86.59   -13.80     0.59)  ; 8
                          (  134.31    85.77   -13.80     0.59)  ; 9
                          (  135.46    80.63   -13.75     0.59)  ; 10
                          (  136.08    79.03   -13.75     0.59)  ; 11
                          (  136.62    77.62   -13.75     0.59)  ; 12
                          (  136.82    77.54   -13.75     0.59)  ; 13
                          (  139.35    70.33   -13.70     0.59)  ; 14
                          (  139.62    69.83   -13.65     0.59)  ; 15
                          (  142.84    67.25   -13.50     0.59)  ; 16
                          (  142.84    67.25   -13.45     0.59)  ; 17
                          (  144.64    61.20    -8.80     0.44)  ; 18
                          (  147.07    52.21    -8.95     0.44)  ; 19
                          (  147.24    51.27    -8.95     0.44)  ; 20
                          (  147.32    51.08    -8.95     0.44)  ; 21
                           Normal
                        |
                          (  128.33    94.28   -19.60     0.44)  ; 1, R-1-1-2-1-1-1-1-1-1-1-2-2
                          (  127.65    93.77   -19.60     0.44)  ; 2
                          (  125.79    90.57   -19.55     0.44)  ; 3
                          (  125.27    89.28   -19.55     0.44)  ; 4
                          (  125.56    88.44   -18.40     0.44)  ; 5
                          (  125.94    87.82   -16.25     0.44)  ; 6
                          (  126.15    86.78   -16.25     0.44)  ; 7
                          (  126.79    84.07   -15.80     0.44)  ; 8
                          (  126.64    82.94   -15.40     0.44)  ; 9
                          (  126.61    82.08   -14.70     0.44)  ; 10
                          (  127.01    79.94   -13.95     0.44)  ; 11
                          (  127.07    79.52   -13.95     0.44)  ; 12
                          (  126.85    78.18   -13.25     0.44)  ; 13
                          (  126.57    77.11   -12.55     0.44)  ; 14
                          (  126.20    75.04   -12.55     0.44)  ; 15
                          (  127.02    71.62   -12.05     0.44)  ; 16
                          (  126.28    69.39   -11.75     0.44)  ; 17
                          (  123.48    62.53    -8.80     0.44)  ; 18
                          (  122.57    61.64    -8.70     0.44)  ; 19
                          (  121.49    58.99    -8.70     0.44)  ; 20
                          (  121.73    58.02    -8.70     0.44)  ; 21
                          (  122.04    57.81    -8.75     0.44)  ; 22
                          (  122.29    57.47    -8.75     0.44)  ; 23
                          (  122.51    57.23    -8.75     0.44)  ; 24
                          (  123.08    56.28    -8.75     0.44)  ; 25
                          (  123.55    55.69    -8.75     0.44)  ; 26
                          (  124.01    55.27    -8.75     0.44)  ; 27
                           Normal
                        )  ;  End of split
                      )  ;  End of split
                    |
                      (  114.08    94.90   -24.70     0.44)  ; 1, R-1-1-2-1-1-1-1-1-1-2
                      (  114.93    93.29   -23.90     0.44)  ; 2
                      (  115.22    92.85   -23.25     0.44)  ; 3
                      (  115.54    92.65   -23.25     0.44)  ; 4
                      (  119.07    89.46   -21.50     0.59)  ; 5
                      (  121.20    87.49   -21.80     0.59)  ; 6
                      (  121.94    86.79   -21.80     0.59)  ; 7
                      (  124.41    82.54   -25.90     0.59)  ; 8
                      (  125.42    80.94   -25.85     0.59)  ; 9
                      (  125.68    80.60   -25.85     0.59)  ; 10
                      (  125.95    80.49   -25.85     0.59)  ; 11
                      (  130.12    76.34   -26.75     0.59)  ; 12
                      (  130.47    76.04   -26.65     0.59)  ; 13
                      (  130.54    76.01   -26.65     0.59)  ; 14
                      (
                        (  131.90    75.85   -24.95     0.59)  ; 1, R-1-1-2-1-1-1-1-1-1-2-1
                        (  132.03    75.80   -24.95     0.59)  ; 2
                        (  132.14    75.67   -24.95     0.59)  ; 3
                        (  132.34    75.59   -24.95     0.59)  ; 4
                        (
                          (  135.63    72.23   -30.85     0.59)  ; 1, R-1-1-2-1-1-1-1-1-1-2-1-1
                          (  136.27    71.66   -30.90     0.59)  ; 2
                          (  137.48    70.93   -30.85     0.59)  ; 3
                          (  139.06    70.92   -30.85     0.59)  ; 4
                          (  141.72    70.46   -30.85     0.59)  ; 5
                          (  146.10    68.76   -30.85     0.59)  ; 6
                          (  147.93    67.62   -30.85     0.59)  ; 7
                          (  148.92    66.74   -30.85     0.59)  ; 8
                          (  148.98    66.72   -30.85     0.59)  ; 9
                          (  152.79    63.43   -34.75     0.59)  ; 10
                          (  154.90    61.22   -34.70     0.59)  ; 11
                          (  155.73    60.33   -34.70     0.59)  ; 12
                          (  160.20    58.41   -37.25     0.59)  ; 13
                          (  160.31    58.29   -37.25     0.59)  ; 14
                          (  161.53    57.79   -37.25     0.59)  ; 15
                          (  163.07    57.49   -37.25     0.59)  ; 16
                          (  166.94    55.51   -37.25     0.59)  ; 17
                          (  169.41    53.24   -37.25     0.59)  ; 18
                          (  171.07    52.25   -37.25     0.59)  ; 19
                          (  174.35    51.55   -37.25     0.59)  ; 20
                          (  174.55    51.46   -37.25     0.59)  ; 21
                          (
                            (  178.03    47.75   -37.25     0.59)  ; 1, R-1-1-2-1-1-1-1-1-1-2-1-1-1
                            (  178.62    47.27   -37.25     0.59)  ; 2
                            (  183.45    42.84   -42.00     0.59)  ; 3
                            (  185.53    40.97   -42.00     0.59)  ; 4
                            (  185.84    40.76   -42.05     0.59)  ; 5
                            (  188.20    38.77   -47.00     0.51)  ; 6
                            (  189.74    38.07   -47.05     0.51)  ; 7
                            (  191.14    38.21   -47.05     0.51)  ; 8
                            (  193.10    38.75   -47.10     0.51)  ; 9
                            (  194.51    38.90   -47.10     0.51)  ; 10
                            (  197.11    38.47   -47.10     0.51)  ; 11
                            (  198.56    37.56   -47.10     0.51)  ; 12
                            (  199.10    36.95   -47.10     0.51)  ; 13
                            (  205.89    37.49   -51.90     0.37)  ; 14
                            (  207.58    38.15   -52.30     0.37)  ; 15
                            (  208.64    38.43   -52.35     0.37)  ; 16
                            (  209.46    38.49   -52.35     0.37)  ; 17
                            (  209.76    38.45   -50.95     0.37)  ; 18
                            (  209.90    38.39   -50.95     0.37)  ; 19
                            (  212.27    39.17   -37.70     0.37)  ; 20
                            (  214.25    39.15   -37.55     0.37)  ; 21
                            (  217.19    39.38   -37.55     0.37)  ; 22
                            (  222.76    39.65   -37.55     0.37)  ; 23
                            (  224.84    39.51   -37.55     0.37)  ; 24
                            (  225.05    39.43   -37.55     0.37)  ; 25
                            (  227.91    41.05   -44.75     0.37)  ; 26
                            (  229.09    40.65   -40.70     0.37)  ; 27
                            (  229.80    40.83   -40.70     0.37)  ; 28
                            (  234.55    41.04   -38.80     0.37)  ; 29
                            (  240.23    42.92   -38.80     0.37)  ; 30
                            (  244.26    43.50   -38.80     0.37)  ; 31
                            (  246.17    43.91   -38.80     0.37)  ; 32
                            (  246.20    43.98   -38.80     0.37)  ; 33
                            (
                              (  246.67    40.85   -41.85     0.37)  ; 1, R-1-1-2-1-1-1-1-1-1-2-1-1-1-1
                              (  247.98    40.96   -41.90     0.37)  ; 2
                              (  251.38    43.68   -41.90     0.37)  ; 3
                              (  253.47    46.08   -41.90     0.37)  ; 4
                              (  254.61    48.31   -41.85     0.37)  ; 5
                              (  254.81    48.78   -41.85     0.37)  ; 6
                              (  257.17    53.21   -49.65     0.22)  ; 7
                              (  257.85    54.28   -50.80     0.22)  ; 8
                              (  258.54    54.63   -52.20     0.22)  ; 9
                              (  260.03    55.37   -52.80     0.22)  ; 10
                              (  260.40    55.30   -52.80     0.22)  ; 11
                              (  261.16    55.22   -52.80     0.22)  ; 12
                              (  261.64    55.03   -52.85     0.22)  ; 13
                              (  262.00    54.96   -52.85     0.22)  ; 14
                              (
                                (  266.04    54.19   -52.85     0.22)  ; 1, R-1-1-2-1-1-1-1-1-1-2-1-1-1-1-1
                                (  267.58    53.88   -52.85     0.22)  ; 2
                                (  272.12    52.98   -52.85     0.22)  ; 3
                                (  275.53    53.18   -52.85     0.22)  ; 4
                                (  277.80    53.12   -52.85     0.22)  ; 5
                                (  277.99    53.20   -52.85     0.22)  ; 6
                                (  279.80    51.99   -52.85     0.22)  ; 7
                                 Normal
                              |
                                (  260.40    56.80   -54.25     0.22)  ; 1, R-1-1-2-1-1-1-1-1-1-2-1-1-1-1-2
                                (  260.88    57.79   -54.80     0.22)  ; 2
                                (  262.26    59.61   -55.45     0.22)  ; 3
                                (  262.57    59.79   -55.45     0.22)  ; 4
                                (  263.24    60.08   -56.00     0.22)  ; 5
                                (  263.50    60.13   -56.45     0.22)  ; 6
                                (  264.37    60.33   -56.45     0.22)  ; 7
                                (  264.73    60.42   -57.05     0.22)  ; 8
                                (  265.27    60.59   -57.15     0.22)  ; 9
                                (  265.98    60.78   -57.15     0.22)  ; 10
                                (  268.20    61.38   -57.15     0.22)  ; 11
                                (  269.34    61.63   -57.15     0.22)  ; 12
                                (  273.41    62.51   -57.15     0.22)  ; 13
                                (  275.44    63.02   -57.15     0.22)  ; 14
                                (  278.95    64.05   -57.15     0.22)  ; 15
                                (  279.43    64.25   -57.95     0.22)  ; 16
                                (  279.62    64.33   -57.95     0.22)  ; 17
                                (  280.44    66.93   -65.20     0.22)  ; 18
                                (  280.84    68.11   -66.00     0.22)  ; 19
                                (  281.18    68.76   -66.55     0.22)  ; 20
                                (  282.35    69.87   -66.90     0.22)  ; 21
                                (  283.72    70.90   -66.90     0.22)  ; 22
                                (  284.42    72.04   -67.00     0.22)  ; 23
                                (  284.69    73.67   -67.00     0.22)  ; 24
                                (  284.91    75.00   -67.00     0.22)  ; 25
                                (  285.22    75.75   -67.00     0.22)  ; 26
                                (  285.59    76.07   -67.00     0.22)  ; 27
                                (  285.78    76.16   -67.00     0.22)  ; 28
                                 Normal
                              )  ;  End of split
                            |
                              (  242.58    44.37   -35.95     0.22)  ; 1, R-1-1-2-1-1-1-1-1-1-2-1-1-1-2
                              (  242.61    44.44   -35.30     0.22)  ; 2
                              (  244.58    45.77   -44.60     0.29)  ; 3
                              (  245.86    47.55   -44.40     0.29)  ; 4
                              (  246.69    49.03   -44.40     0.29)  ; 5
                              (  247.30    50.52   -43.55     0.29)  ; 6
                              (  247.36    52.80   -42.55     0.29)  ; 7
                              (  247.24    54.27   -42.55     0.29)  ; 8
                              (  247.11    56.46   -41.80     0.29)  ; 9
                              (  247.12    58.83   -41.05     0.29)  ; 10
                              (  247.24    60.29   -41.05     0.29)  ; 11
                              (  248.11    62.62   -40.50     0.29)  ; 12
                              (  248.75    64.18   -40.10     0.29)  ; 13
                              (  249.40    66.37   -39.85     0.29)  ; 14
                              (  250.03    67.54   -39.85     0.29)  ; 15
                              (  251.47    68.93   -39.75     0.29)  ; 16
                              (  252.58    69.51   -39.75     0.29)  ; 17
                              (  253.21    69.89   -39.75     0.29)  ; 18
                               Normal
                            )  ;  End of split
                          |
                            (  175.73    51.00   -42.35     0.29)  ; 1, R-1-1-2-1-1-1-1-1-1-2-1-1-2
                            (  176.41    50.73   -42.75     0.29)  ; 2
                            (  180.01    51.40   -36.90     0.37)  ; 3
                            (  180.38    51.33   -35.35     0.37)  ; 4
                            (  180.89    51.43   -35.35     0.37)  ; 5
                            (  185.16    52.78   -33.60     0.37)  ; 6
                            (  187.29    53.34   -34.35     0.37)  ; 7
                            (  189.26    54.28   -34.35     0.37)  ; 8
                            (  190.91    54.64   -34.35     0.37)  ; 9
                            (  193.24    55.12   -34.40     0.37)  ; 10
                            (  193.57    55.14   -34.40     0.37)  ; 11
                            (  193.66    55.18   -34.40     0.37)  ; 12
                            (  197.00    55.80   -29.35     0.37)  ; 13
                            (  197.49    55.84   -29.35     0.37)  ; 14
                            (  197.55    55.97   -29.35     0.37)  ; 15
                            (  204.17    56.68   -29.40     0.37)  ; 16
                            (  207.39    57.98   -29.40     0.37)  ; 17
                            (  207.86    58.35   -29.40     0.37)  ; 18
                            (  207.97    58.62   -29.40     0.37)  ; 19
                            (  216.26    64.56   -30.90     0.37)  ; 20
                            (  217.60    65.52   -30.95     0.37)  ; 21
                            (  218.51    66.18   -30.95     0.37)  ; 22
                            (
                              (  220.36    69.38   -30.95     0.37)  ; 1, R-1-1-2-1-1-1-1-1-1-2-1-1-2-1
                              (  224.92    78.05   -30.85     0.37)  ; 2
                              (  226.64    82.26   -30.70     0.37)  ; 3
                              (  229.08    87.29   -30.70     0.37)  ; 4
                              (  229.63    88.65   -30.70     0.37)  ; 5
                              (  232.87    92.97   -34.25     0.37)  ; 6
                              (  232.96    93.18   -31.25     0.37)  ; 7
                              (  233.63    97.18   -26.30     0.37)  ; 8
                              (  233.43    99.00   -26.20     0.37)  ; 9
                              (  233.32    99.52   -26.20     0.37)  ; 10
                              (  233.35    99.59   -26.20     0.37)  ; 11
                               Normal
                            |
                              (  222.03    63.42   -32.35     0.37)  ; 1, R-1-1-2-1-1-1-1-1-1-2-1-1-2-2
                              (  223.63    61.90   -32.35     0.37)  ; 2
                              (  225.24    61.01   -32.35     0.37)  ; 3
                              (  226.26    60.59   -32.35     0.37)  ; 4
                               Normal
                            )  ;  End of split
                          )  ;  End of split
                        |
                          (  130.89    73.74   -29.70     0.44)  ; 1, R-1-1-2-1-1-1-1-1-1-2-1-2
                          (  130.50    71.44   -29.75     0.44)  ; 2
                          (  130.24    69.81   -29.75     0.44)  ; 3
                          (  130.07    69.01   -29.75     0.44)  ; 4
                          (  129.44    66.49   -29.75     0.44)  ; 5
                          (  128.79    64.31   -29.75     0.44)  ; 6
                          (  126.88    59.62   -29.45     0.44)  ; 7
                          (  126.05    55.05   -28.60     0.44)  ; 8
                          (  124.86    50.78   -28.60     0.44)  ; 9
                          (  124.65    49.68   -29.40     0.44)  ; 10
                          (  124.69    49.58   -29.40     0.44)  ; 11
                          (  123.57    45.85   -30.95     0.44)  ; 12
                          (  122.24    42.59   -30.95     0.44)  ; 13
                          (  122.25    42.42   -30.95     0.44)  ; 14
                          (  122.29    42.33   -30.95     0.44)  ; 15
                          (
                            (  122.69    35.78   -30.85     0.44)  ; 1, R-1-1-2-1-1-1-1-1-1-2-1-2-1
                            (  123.82    32.71   -30.65     0.44)  ; 2
                            (  124.06    31.75   -30.65     0.44)  ; 3
                            (  124.23    31.20   -30.65     0.44)  ; 4
                            (  125.82    28.10   -37.40     0.44)  ; 5
                            (  126.51    27.26   -37.40     0.44)  ; 6
                            (  126.87    26.80   -37.40     0.44)  ; 7
                            (  127.97    23.27   -43.20     0.44)  ; 8
                            (  128.15    22.56   -43.20     0.44)  ; 9
                            (  128.66    20.69   -43.20     0.44)  ; 10
                            (  128.85    20.37   -43.20     0.44)  ; 11
                            (  129.02    20.22   -43.20     0.44)  ; 12
                            (  128.63    19.83   -48.40     0.44)  ; 13
                            (  127.69    17.52   -49.40     0.44)  ; 14
                            (  127.54    16.39   -50.35     0.44)  ; 15
                            (  127.54    14.25   -50.55     0.44)  ; 16
                            (  127.64    12.95   -50.55     0.44)  ; 17
                            (  127.80    12.17   -50.55     0.44)  ; 18
                            (  126.69    11.20   -55.05     0.44)  ; 19
                            (  125.67     9.08   -55.15     0.44)  ; 20
                            (  125.05     5.21   -55.15     0.44)  ; 21
                            (  125.02     2.22   -55.15     0.44)  ; 22
                            (  125.12    -1.23   -55.15     0.44)  ; 23
                            (  125.16    -1.72   -55.15     0.44)  ; 24
                            (  126.80    -7.80   -59.70     0.44)  ; 25
                            (  127.05    -9.72   -60.00     0.44)  ; 26
                            (  127.90   -13.08   -60.10     0.44)  ; 27
                            (  129.59   -19.23   -60.15     0.44)  ; 28
                            (  129.92   -20.55   -60.15     0.44)  ; 29
                             Normal
                          |
                            (  121.14    40.08   -30.55     0.59)  ; 1, R-1-1-2-1-1-1-1-1-1-2-1-2-2
                            (  119.03    37.61   -30.20     0.59)  ; 2
                            (  117.84    36.44   -29.80     0.59)  ; 3
                            (  117.03    35.82   -28.95     0.59)  ; 4
                            (  117.00    35.75   -28.95     0.59)  ; 5
                            (
                              (  113.84    32.84   -28.10     0.59)  ; 1, R-1-1-2-1-1-1-1-1-1-2-1-2-2-1
                              (  109.91    29.21   -28.15     0.59)  ; 2
                              (  106.30    26.96   -28.10     0.59)  ; 3
                              (  105.87    26.50   -28.10     0.59)  ; 4
                              (
                                (  102.43    22.91   -22.90     0.59)  ; 1, R-1-1-2-1-1-1-1-1-1-2-1-2-2-1-1
                                (   98.61    20.91   -22.90     0.59)  ; 2
                                (   97.24    20.28   -24.20     0.59)  ; 3
                                (   95.80    19.44   -25.10     0.59)  ; 4
                                (   95.60    19.36   -25.10     0.59)  ; 5
                                (   91.07    15.03   -29.20     0.59)  ; 6
                                (   85.73    11.82   -29.20     0.59)  ; 7
                                (   85.32    11.59   -29.25     0.59)  ; 8
                                (   84.98     4.98   -12.65     0.59)  ; 9
                                (   84.62     4.09   -13.20     0.59)  ; 10
                                (   82.75     1.06   -13.30     0.59)  ; 11
                                (   82.02    -0.55   -13.30     0.59)  ; 12
                                (   81.97    -0.85   -13.30     0.59)  ; 13
                                 Normal
                              |
                                (  104.41    27.63   -30.70     0.59)  ; 1, R-1-1-2-1-1-1-1-1-1-2-1-2-2-1-2
                                (  103.34    28.69   -30.70     0.59)  ; 2
                                (  101.92    29.67   -30.70     0.59)  ; 3
                                (  100.70    30.17   -30.70     0.59)  ; 4
                                 Normal
                              |
                                (  106.61    24.02   -33.25     0.59)  ; 1, R-1-1-2-1-1-1-1-1-1-2-1-2-2-1-3
                                (  107.01    23.07   -33.20     0.59)  ; 2
                                (  107.20    22.75   -33.20     0.59)  ; 3
                                 Normal
                              )  ;  End of split
                            |
                              (  117.95    34.76   -27.40     0.59)  ; 1, R-1-1-2-1-1-1-1-1-1-2-1-2-2-2
                              (  118.35    33.41   -28.25     0.59)  ; 2
                              (  118.75    32.85   -29.35     0.59)  ; 3
                              (  118.93    32.70   -29.90     0.59)  ; 4
                              (  119.00    32.67   -29.90     0.59)  ; 5
                              (  119.95    30.94   -30.30     0.59)  ; 6
                              (  120.42    29.17   -29.10     0.59)  ; 7
                              (  120.43    29.00   -26.75     0.59)  ; 8
                              (  121.26    26.37   -23.45     0.59)  ; 9
                              (  121.42    25.59   -21.95     0.59)  ; 10
                              (  121.78    24.34   -21.25     0.59)  ; 11
                              (  121.89    23.26   -21.25     0.59)  ; 12
                              (  121.53    21.98   -20.80     0.59)  ; 13
                              (  122.73    20.46   -27.15     0.59)  ; 14
                              (  122.60    18.38   -27.15     0.59)  ; 15
                              (  122.04    16.23   -27.15     0.59)  ; 16
                              (  122.07    15.91   -27.15     0.59)  ; 17
                              (  122.23    15.13   -18.65     0.59)  ; 18
                              (  120.33    11.07   -18.60     0.59)  ; 19
                              (  120.35     9.16   -18.85     0.59)  ; 20
                              (  119.88     7.22   -19.50     0.59)  ; 21
                              (  119.33     5.30   -20.05     0.59)  ; 22
                              (  118.82     4.24   -20.05     0.59)  ; 23
                              (  118.08     0.27   -20.25     0.59)  ; 24
                              (  118.24    -2.64   -20.30     0.59)  ; 25
                              (  118.23    -3.43   -20.30     0.59)  ; 26
                              (  118.18    -3.57   -20.30     0.59)  ; 27
                              (  117.28    -5.30   -23.75     0.59)  ; 28
                              (  116.76    -6.59   -25.10     0.59)  ; 29
                              (  116.81    -7.63   -25.10     0.59)  ; 30
                              (  117.03    -8.44   -25.40     0.59)  ; 31
                              (  117.49    -9.65   -25.50     0.59)  ; 32
                              (  117.82   -10.98   -25.50     0.59)  ; 33
                              (  118.16   -13.65   -25.50     0.59)  ; 34
                              (  118.30   -14.66   -25.50     0.59)  ; 35
                              (  118.45   -16.62   -25.50     0.59)  ; 36
                              (  118.42   -17.87   -25.50     0.59)  ; 37
                              (  117.78   -20.22   -25.50     0.59)  ; 38
                               Normal
                            )  ;  End of split
                          )  ;  End of split
                        )  ;  End of split
                      |
                        (  127.74    77.52   -25.40     0.95)  ; 1, R-1-1-2-1-1-1-1-1-1-2-2
                        (  127.70    77.62   -25.75     0.95)  ; 2
                        (  126.97    77.76   -26.25     0.95)  ; 3
                        (  126.30    77.87   -26.75     0.95)  ; 4
                        (  125.96    78.01   -27.20     0.95)  ; 5
                        (  126.04    78.21   -27.60     0.95)  ; 6
                        (
                          (  127.12    78.73   -26.65     0.95)  ; 1, R-1-1-2-1-1-1-1-1-1-2-2-1
                          (  128.08    78.73   -25.75     0.95)  ; 2
                          (  131.04    78.24   -25.40     0.95)  ; 3
                          (  132.94    78.42   -25.30     0.95)  ; 4
                          (  138.06    81.08   -25.30     0.95)  ; 5
                          (  140.52    82.46   -25.25     0.95)  ; 6
                          (  143.52    81.87   -29.60     0.95)  ; 7
                          (  147.70    83.17   -29.65     0.95)  ; 8
                          (  150.27    83.47   -29.65     0.95)  ; 9
                          (  150.74    83.44   -29.65     0.95)  ; 10
                          (  157.80    83.49   -29.65     0.95)  ; 11
                          (  157.90    83.53   -29.65     0.95)  ; 12
                          (  161.74    82.55   -36.55     0.73)  ; 13
                          (  162.11    82.48   -36.70     0.73)  ; 14
                          (  162.45    82.34   -36.70     0.73)  ; 15
                          (  164.71    83.80   -41.75     0.73)  ; 16
                          (  164.75    83.70   -42.10     0.73)  ; 17
                          (  165.10    83.40   -42.10     0.73)  ; 18
                          (  165.41    83.20   -42.10     0.73)  ; 19
                          (  167.56    83.43   -42.10     0.73)  ; 20
                          (  169.83    83.93   -42.10     0.73)  ; 21
                          (  173.99    85.01   -42.10     0.73)  ; 22
                          (  175.64    85.37   -42.10     0.73)  ; 23
                          (  175.76    85.47   -42.10     0.73)  ; 24
                          (  182.11    86.29   -42.10     0.73)  ; 25
                          (  183.82    85.83   -42.10     0.73)  ; 26
                          (  183.95    85.94   -42.10     0.73)  ; 27
                          (  191.07    86.17   -48.65     0.73)  ; 28
                          (  195.25    86.13   -48.55     0.73)  ; 29
                          (  197.39    86.53   -48.55     0.73)  ; 30
                          (  201.09    88.42   -48.15     0.73)  ; 31
                          (  202.06    88.66   -47.70     0.73)  ; 32
                          (  202.50    88.56   -47.70     0.73)  ; 33
                          (
                            (  208.57    85.38   -47.05     0.73)  ; 1, R-1-1-2-1-1-1-1-1-1-2-2-1-1
                            (  212.29    84.02   -46.65     0.73)  ; 2
                            (  216.77    81.75   -49.55     0.66)  ; 3
                            (  217.63    81.32   -49.55     0.66)  ; 4
                            (  218.08    81.06   -49.55     0.66)  ; 5
                             Normal
                          |
                            (  203.64    89.55   -47.90     0.66)  ; 1, R-1-1-2-1-1-1-1-1-1-2-2-1-2
                            (  204.00    90.44   -47.60     0.66)  ; 2
                            (  204.89    91.26   -47.40     0.66)  ; 3
                            (  207.23    93.32   -47.30     0.66)  ; 4
                            (  209.71    95.71   -47.30     0.66)  ; 5
                            (  211.11    97.20   -47.30     0.66)  ; 6
                            (  211.56    97.33   -47.30     0.66)  ; 7
                             Normal
                          )  ;  End of split
                        |
                          (  125.17    78.88   -30.55     0.66)  ; 1, R-1-1-2-1-1-1-1-1-1-2-2-2
                          (  124.95    78.73   -32.10     0.66)  ; 2
                          (  124.16    78.34   -32.10     0.66)  ; 3
                          (  123.00    77.63   -32.65     0.66)  ; 4
                          (  122.72    77.34   -32.80     0.66)  ; 5
                          (  122.95    76.14   -22.10     0.66)  ; 6
                          (  121.20    74.96   -22.05     0.66)  ; 7
                          (  120.47    74.14   -22.05     0.66)  ; 8
                          (  118.60    72.85   -22.45     0.66)  ; 9
                          (  115.79    69.64   -23.10     0.66)  ; 10
                          (  115.33    68.71   -23.10     0.66)  ; 11
                           Normal
                        )  ;  End of split
                      )  ;  End of split
                    )  ;  End of split
                  |
                    (  104.95   100.51   -20.45     0.51)  ; 1, R-1-1-2-1-1-1-1-1-2
                    (  104.87   100.30   -20.45     0.51)  ; 2
                    (  104.65   100.16   -20.45     0.51)  ; 3
                    (  104.58   100.18   -20.40     0.51)  ; 4
                    (  103.02   101.61   -15.80     0.51)  ; 5
                    (  102.02   102.65   -14.75     0.51)  ; 6
                    (  100.47   103.12   -14.20     0.51)  ; 7
                    (   99.24   102.83   -14.20     0.51)  ; 8
                    (   98.22   102.06   -20.55     0.51)  ; 9
                    (   95.98   100.44   -20.50     0.51)  ; 10
                    (   93.93    98.34   -20.50     0.51)  ; 11
                    (   93.41    97.05   -20.50     0.51)  ; 12
                    (   93.64    96.64   -20.50     0.51)  ; 13
                    (   93.65    96.48   -20.50     0.51)  ; 14
                     Normal
                  )  ;  End of split
                |
                  (  102.03   106.76   -13.10     0.51)  ; 1, R-1-1-2-1-1-1-1-2
                  (   98.19   104.13   -14.40     0.51)  ; 2
                  (   97.33   102.98   -13.95     0.51)  ; 3
                  (   96.96   103.05   -12.95     0.51)  ; 4
                  (   96.21   103.35   -11.80     0.51)  ; 5
                  (   95.54   103.47   -11.30     0.51)  ; 6
                  (   93.99   102.75   -11.30     0.51)  ; 7
                  (   93.82   102.74   -11.25     0.51)  ; 8
                  (   93.08   102.65   -11.25     0.51)  ; 9
                  (   92.12   102.25   -11.25     0.51)  ; 10
                  (   91.09   101.48   -11.25     0.51)  ; 11
                  (   90.34   100.60   -11.25     0.51)  ; 12
                  (   89.23    98.83   -11.25     0.51)  ; 13
                  (   87.82    95.76   -11.40     0.51)  ; 14
                  (   87.21    94.27   -11.45     0.51)  ; 15
                  (   87.01    93.40   -11.40     0.51)  ; 16
                  (   87.10    92.65   -11.40     0.51)  ; 17
                   Normal
                )  ;  End of split
              |
                (  100.88   112.30   -13.50     0.51)  ; 1, R-1-1-2-1-1-1-2
                (  100.48   111.90   -14.30     0.51)  ; 2
                (   99.52   111.67   -14.30     0.51)  ; 3
                (   99.26   111.61   -15.25     0.51)  ; 4
                (   98.25   111.47   -15.90     0.51)  ; 5
                (   97.51   111.21   -15.90     0.51)  ; 6
                (   96.56   110.81   -16.40     0.51)  ; 7
                (   96.46   110.77   -16.60     0.51)  ; 8
                (   96.30   110.76   -16.60     0.51)  ; 9
                (   95.94   110.67   -16.60     0.51)  ; 10
                (   95.87   110.69   -16.60     0.51)  ; 11
                (   95.07   110.47    -8.45     0.51)  ; 12
                (   94.46   110.32    -7.35     0.51)  ; 13
                (   93.27   110.33    -7.35     0.51)  ; 14
                (   92.19   110.77    -6.90     0.51)  ; 15
                (   90.26   110.13    -6.85     0.51)  ; 16
                (   89.15   109.16    -6.85     0.51)  ; 17
                (   88.70   108.63    -6.85     0.51)  ; 18
                (   88.40   107.88    -6.85     0.51)  ; 19
                (   88.52   107.59    -6.85     0.51)  ; 20
                (   88.69   107.05    -6.85     0.51)  ; 21
                (   88.81   106.76    -6.85     0.51)  ; 22
                (   88.92   106.64    -6.85     0.51)  ; 23
                 Normal
              )  ;  End of split
            |
              (  101.64   113.18    -7.45     0.51)  ; 1, R-1-1-2-1-1-2
              (  104.19   112.85    -7.20     0.51)  ; 2
              (  105.21   112.43    -7.10     0.51)  ; 3
              (  105.34   112.54    -7.10     0.51)  ; 4
              (  108.90   113.71    -7.90     0.51)  ; 5
              (  112.06   114.48    -7.00     0.51)  ; 6
              (  112.77   114.66    -6.10     0.51)  ; 7
              (  113.42   114.71    -6.10     0.51)  ; 8
              (  113.48   114.85    -5.70     0.51)  ; 9
              (  115.72   115.28    -3.85     0.51)  ; 10
              (  116.00   115.40    -3.80     0.51)  ; 11
              (  116.23   115.39    -3.80     0.51)  ; 12
              (  119.34   116.02     0.30     0.51)  ; 13
              (  120.60   116.38    -0.15     0.51)  ; 14
              (  120.72   116.49    -0.85     0.51)  ; 15
              (  120.78   116.63    -0.90     0.51)  ; 16
              (  121.08   117.77     2.90     0.51)  ; 17
              (  121.28   118.25     2.90     0.51)  ; 18
              (  122.07   119.03     2.90     0.51)  ; 19
              (  122.44   119.36     2.90     0.51)  ; 20
              (  122.81   119.68     2.90     0.51)  ; 21
              (  123.39   121.11     3.75     0.51)  ; 22
              (  123.78   122.85     4.25     0.51)  ; 23
              (  124.48   124.94     4.25     0.51)  ; 24
              (  124.86   125.89     4.35     0.51)  ; 25
              (
                (  122.05   129.49     7.55     0.51)  ; 1, R-1-1-2-1-1-2-1
                (  121.20   130.71     7.10     0.51)  ; 2
                (  119.62   132.46     5.95     0.51)  ; 3
                (  118.70   133.70     5.95     0.51)  ; 4
                (  116.30   142.12    -0.05     0.37)  ; 5
                (  115.14   142.59    -0.05     0.37)  ; 6
                (  113.46   143.11    -0.05     0.37)  ; 7
                (  111.05   144.01    -0.05     0.37)  ; 8
                (  110.85   144.10    -0.05     0.37)  ; 9
                (  109.28   146.08     6.05     0.37)  ; 10
                (  107.46   146.27     6.65     0.37)  ; 11
                (  106.72   146.41     6.65     0.37)  ; 12
                (  106.29   146.51     7.05     0.37)  ; 13
                (  106.15   146.56     7.40     0.37)  ; 14
                (  106.47   147.54     7.70     0.37)  ; 15
                (  106.94   148.70     7.85     0.37)  ; 16
                (  107.41   149.06     7.90     0.37)  ; 17
                (  107.87   149.43     7.90     0.37)  ; 18
                (  107.97   149.47     8.30     0.37)  ; 19
                (  108.09   149.57     8.30     0.37)  ; 20
                (  108.28   149.65     8.90     0.37)  ; 21
                (  104.07   153.90     9.45     0.37)  ; 22
                (  102.47   154.63     9.45     0.37)  ; 23
                (  101.59   154.99     9.45     0.37)  ; 24
                (  101.75   155.00     9.45     0.37)  ; 25
                 Normal
              |
                (  124.92   127.92     3.65     0.37)  ; 1, R-1-1-2-1-1-2-2
                (  125.45   128.81     3.30     0.37)  ; 2
                (  126.22   130.71     2.95     0.37)  ; 3
                (  126.82   132.77     2.30     0.37)  ; 4
                (  127.23   133.78     2.30     0.37)  ; 5
                (  127.25   135.76     6.55     0.37)  ; 6
                (  127.44   136.23     7.00     0.37)  ; 7
                 Normal
              |
                (  126.15   126.07     1.40     0.37)  ; 1, R-1-1-2-1-1-2-3
                (  126.72   125.92     1.20     0.37)  ; 2
                (  128.84   126.24     1.20     0.37)  ; 3
                (  129.74   126.91     1.20     0.37)  ; 4
                (  132.47   126.43    -1.70     0.37)  ; 5
                (  134.57   126.13    -1.75     0.37)  ; 6
                (  135.70   125.98    -1.40     0.37)  ; 7
                (  136.49   125.98    -0.70     0.37)  ; 8
                (  137.25   126.30    -0.70     0.37)  ; 9
                (  138.00   126.39    -0.30     0.37)  ; 10
                (  138.59   126.47    -0.15     0.37)  ; 11
                (  138.98   126.47    -0.15     0.37)  ; 12
                (  139.05   126.44    -0.15     0.37)  ; 13
                (  146.29   124.60    -3.55     0.37)  ; 14
                (  148.19   123.82    -3.55     0.37)  ; 15
                (  149.02   123.72    -3.60     0.37)  ; 16
                (  150.85   122.98    -3.60     0.37)  ; 17
                (  152.80   122.90    -3.60     0.37)  ; 18
                (  157.46   122.11    -3.60     0.37)  ; 19
                (  160.85   121.68    -3.60     0.37)  ; 20
                (  164.69   121.78    -3.60     0.37)  ; 21
                (  165.66   122.02    -3.60     0.37)  ; 22
                (  166.04   122.18    -3.60     0.37)  ; 23
                (  166.30   122.23    -3.60     0.37)  ; 24
                (  166.40   122.27    -3.60     0.37)  ; 25
                (  171.73   124.72    -5.40     0.37)  ; 26
                (  172.74   126.04    -5.50     0.37)  ; 27
                (  174.10   127.63    -5.50     0.37)  ; 28
                (  175.25   129.30    -5.55     0.37)  ; 29
                (  176.24   130.16    -5.60     0.37)  ; 30
                (  176.65   130.39    -5.60     0.37)  ; 31
                (  177.10   130.52    -5.60     0.37)  ; 32
                 Normal
              )  ;  End of split
            )  ;  End of split
          |
            (   90.20   128.99    -3.90     0.59)  ; 1, R-1-1-2-1-2
            (   90.11   128.78    -3.90     0.59)  ; 2
            (   89.84   128.50    -6.45     0.59)  ; 3
            (   89.21   127.73    -6.45     0.59)  ; 4
            (   89.03   127.48    -6.45     0.59)  ; 5
            (   88.69   127.22    -2.80     0.59)  ; 6
            (   86.75   125.00    -2.80     0.59)  ; 7
            (   86.33   124.15    -3.55     0.59)  ; 8
            (   86.58   123.41    -4.65     0.59)  ; 9
            (   86.78   122.54    -5.00     0.59)  ; 10
            (   86.82   122.44    -5.00     0.59)  ; 11
            (   87.48   121.54     1.40     0.59)  ; 12
            (   86.89   120.28     1.40     0.59)  ; 13
            (   86.84   118.79     1.40     0.59)  ; 14
            (   86.84   117.45     1.40     0.59)  ; 15
            (   86.98   115.65     0.85     0.59)  ; 16
            (   86.96   115.02     0.20     0.59)  ; 17
            (   87.05   114.83     0.20     0.59)  ; 18
            (   87.23   111.98    -0.90     0.59)  ; 19
            (   87.11   110.53    -0.90     0.59)  ; 20
            (   87.45   108.25    -0.90     0.59)  ; 21
            (   87.71   107.12    -0.35     0.59)  ; 22
            (   87.79   106.93     0.65     0.59)  ; 23
            (   87.85   106.90     0.65     0.59)  ; 24
            (   88.28   104.83     1.85     0.59)  ; 25
            (   88.23   103.34     1.25     0.59)  ; 26
            (   88.42   102.08     1.05     0.59)  ; 27
            (   88.48   101.82     1.05     0.59)  ; 28
            (   88.68   101.73     0.95     0.59)  ; 29
            (   88.68   101.73     4.70     0.59)  ; 30
            (   87.26    98.83     4.70     0.59)  ; 31
            (   86.95    97.69     4.70     0.59)  ; 32
            (   87.19    96.32     4.70     0.59)  ; 33
            (   87.44    94.80     4.65     0.59)  ; 34
            (   87.69    94.06     4.65     0.59)  ; 35
            (   86.73    90.17     8.75     0.59)  ; 36
            (   85.96    88.27     9.35     0.59)  ; 37
            (   86.01    88.01     9.35     0.59)  ; 38
            (   86.15    87.39     9.40     0.59)  ; 39
            (   86.19    87.30     9.40     0.59)  ; 40
            (   86.42    86.10    10.10     0.59)  ; 41
            (   85.19    82.88    12.75     0.59)  ; 42
            (   85.50    80.93    11.85     0.59)  ; 43
            (   85.33    80.13    11.00     0.59)  ; 44
            (   85.40    80.10     9.75     0.59)  ; 45
            (   84.41    79.79    -1.55     0.59)  ; 46
            (   83.34    78.72    -1.50     0.59)  ; 47
            (   82.70    76.77    -1.50     0.59)  ; 48
            (   82.45    74.41    -1.55     0.59)  ; 49
            (   82.02    71.98    -1.55     0.59)  ; 50
            (   82.02    71.02    -1.55     0.59)  ; 51
            (   82.28    70.68    -1.55     0.59)  ; 52
            (   82.51    68.53    -4.85     0.59)  ; 53
            (   82.66    65.78    -4.85     0.59)  ; 54
            (   83.22    62.30    -4.85     0.59)  ; 55
            (   83.62    60.95    -4.70     0.59)  ; 56
            (   83.82    58.89    -4.00     0.59)  ; 57
            (   83.88    58.87    -4.00     0.59)  ; 58
            (   91.28    58.52     1.45     0.59)  ; 59
            (   93.23    57.49     1.45     0.59)  ; 60
            (   94.77    57.18     0.90     0.59)  ; 61
            (   95.65    57.21     0.85     0.59)  ; 62
            (   96.96    57.31     0.85     0.59)  ; 63
            (   97.68    57.34     0.85     0.59)  ; 64
            (   98.09    57.17     0.85     0.59)  ; 65
            (
              (  102.49    59.81     0.70     0.59)  ; 1, R-1-1-2-1-2-1
              (  108.64    63.64     0.70     0.59)  ; 2
              (  111.72    65.56     0.70     0.59)  ; 3
              (  111.91    65.64     0.70     0.59)  ; 4
              (  111.93    65.71     0.70     0.59)  ; 5
              (  116.53    70.34    -5.65     0.59)  ; 6
              (  120.49    74.04    -5.65     0.59)  ; 7
              (  121.68    74.82    -5.65     0.59)  ; 8
              (  123.01    75.55    -5.65     0.59)  ; 9
              (  123.72    76.13    -5.65     0.59)  ; 10
              (  129.28    75.60    -3.90     0.59)  ; 11
              (  136.48    78.30    -3.95     0.59)  ; 12
              (  141.66    80.54    -3.95     0.59)  ; 13
              (  145.00    82.51    -3.95     0.59)  ; 14
              (  145.19    82.59    -3.95     0.59)  ; 15
              (  149.85    84.94    -9.35     0.44)  ; 16
              (  155.11    87.94    -9.35     0.44)  ; 17
              (  160.52    91.91    -9.35     0.44)  ; 18
              (  161.25    92.73    -9.35     0.44)  ; 19
              (  161.12    94.36    -9.35     0.44)  ; 20
              (  160.95    96.26    -9.35     0.44)  ; 21
              (  161.93    97.52    -9.35     0.44)  ; 22
              (  163.30    98.94    -9.35     0.44)  ; 23
              (  163.76    99.46    -9.35     0.44)  ; 24
              (  160.45   102.63   -14.50     0.44)  ; 25
              (  163.31   104.40   -14.55     0.44)  ; 26
              (  167.09   108.24   -14.55     0.44)  ; 27
              (  168.56   110.10   -14.55     0.44)  ; 28
              (  169.12   110.50   -14.50     0.44)  ; 29
              (  169.31   110.58   -14.50     0.44)  ; 30
               Normal
            |
              (   99.84    53.64     0.90     0.44)  ; 1, R-1-1-2-1-2-2
              (  101.52    50.58     1.60     0.44)  ; 2
              (  102.24    49.82     1.60     0.44)  ; 3
              (  105.65    44.39     0.00     0.44)  ; 4
              (  107.23    41.85     0.60     0.44)  ; 5
              (  107.90    41.17     0.60     0.44)  ; 6
              (  108.11    41.09     0.60     0.44)  ; 7
              (  110.92    35.75     2.30     0.44)  ; 8
              (  115.64    32.96     2.30     0.44)  ; 9
              (  117.07    32.38     2.30     0.44)  ; 10
              (
                (  125.36    32.91     6.25     0.44)  ; 1, R-1-1-2-1-2-2-1
                (  130.39    33.00     6.20     0.44)  ; 2
                (  136.46    33.14     6.20     0.44)  ; 3
                (  138.53    33.17     6.20     0.44)  ; 4
                (  139.38    33.30     6.20     0.44)  ; 5
                (  139.45    33.27     6.20     0.44)  ; 6
                (  147.56    32.19     6.15     0.44)  ; 7
                (  147.90    32.05     6.15     0.44)  ; 8
                (  155.85    30.07     0.75     0.44)  ; 9
                (  162.93    30.74     0.75     0.44)  ; 10
                (  163.41    30.95     0.75     0.44)  ; 11
                (  175.82    29.54     0.75     0.44)  ; 12
                (  183.99    28.59     0.70     0.44)  ; 13
                (  191.80    24.68    -4.00     0.44)  ; 14
                (  191.94    23.67    -4.05     0.44)  ; 15
                (  191.70    21.71    -4.05     0.44)  ; 16
                (  191.83    21.26    -3.20     0.44)  ; 17
                (  192.16    20.89    -0.90     0.44)  ; 18
                (  192.64    20.53    -0.90     0.44)  ; 19
                (  192.85    20.45    -0.90     0.44)  ; 20
                 Normal
              |
                (  115.71    31.63     2.10     0.44)  ; 1, R-1-1-2-1-2-2-2
                (  118.14    28.26     2.75     0.44)  ; 2
                (  117.83    28.47    -3.95     0.44)  ; 3
                (  117.89    27.65    -3.95     0.44)  ; 4
                (  118.92    23.75    -3.85     0.44)  ; 5
                (  119.35    22.47    -3.85     0.44)  ; 6
                (  120.40    20.38    -3.50     0.44)  ; 7
                (  122.27    17.40    -0.40     0.44)  ; 8
                (  122.70    15.72    -0.30     0.44)  ; 9
                (  123.30    12.55    -0.30     0.44)  ; 10
                (  123.77    10.77    -0.30     0.44)  ; 11
                (  123.93    10.39    -0.30     0.44)  ; 12
                (  122.76    -0.06    -0.25     0.44)  ; 13
                (  122.04    -7.68    -0.25     0.44)  ; 14
                (  122.08    -7.78    -0.25     0.44)  ; 15
                (  122.49   -14.47    -5.00     0.44)  ; 16
                (  122.67   -17.15    -5.00     0.44)  ; 17
                (  122.87   -18.03    -5.00     0.44)  ; 18
                (  123.22   -18.72    -4.95     0.44)  ; 19
                 Normal
              )  ;  End of split
            )  ;  End of split
          )  ;  End of split
        |
          (   82.82   140.76    -6.25     0.51)  ; 1, R-1-1-2-2
          (   83.98   142.82    -6.20     0.51)  ; 2
          (   84.25   143.50    -6.20     0.51)  ; 3
          (   84.18   143.53    -6.20     0.51)  ; 4
          (   84.03   145.49    -9.40     0.88)  ; 5
          (   83.90   148.47    -8.65     0.88)  ; 6
          (   83.75   151.78    -8.30     0.88)  ; 7
          (   83.71   152.27    -8.30     0.88)  ; 8
          (   83.82   152.54    -8.15     0.88)  ; 9
          (   85.36   158.09    -8.15     0.88)  ; 10
          (   87.15   166.94    -8.50     0.88)  ; 11
          (   87.98   171.91    -8.80     0.88)  ; 12
          (   87.82   172.69    -8.80     0.88)  ; 13
          (   87.78   173.18    -8.80     0.88)  ; 14
          (   85.59   181.49   -13.90     0.81)  ; 15
          (   85.85   182.33   -13.90     0.81)  ; 16
          (   86.47   184.06   -14.15     0.81)  ; 17
          (   86.58   186.86   -16.00     0.81)  ; 18
          (   86.43   188.03   -16.00     0.81)  ; 19
          (   85.80   190.58   -17.25     0.81)  ; 20
          (   85.56   191.55   -17.80     0.81)  ; 21
          (   85.37   193.21   -17.80     0.81)  ; 22
          (   85.39   193.45   -17.90     0.81)  ; 23
          (   85.70   194.03   -17.90     0.81)  ; 24
          (   85.72   194.26   -17.90     0.81)  ; 25
          (   85.71   194.42   -17.90     0.81)  ; 26
          (   85.58   194.71   -17.90     0.81)  ; 27
          (   85.30   195.38   -17.85     0.81)  ; 28
          (   85.17   195.43   -17.05     0.81)  ; 29
          (
            (   85.88   198.55   -17.30     0.81)  ; 1, R-1-1-2-2-1
            (   85.89   202.66   -17.45     0.81)  ; 2
            (   85.64   205.93   -17.45     0.81)  ; 3
            (   85.75   208.73   -17.45     0.81)  ; 4
            (   86.14   210.08   -17.45     0.81)  ; 5
            (   86.04   219.57   -13.75     0.73)  ; 6
            (   86.29   220.19   -13.85     0.73)  ; 7
            (   85.95   222.07   -13.85     0.73)  ; 8
            (   85.58   222.93   -14.45     0.73)  ; 9
            (   84.97   224.92   -15.50     0.73)  ; 10
            (   84.60   226.34   -15.50     0.73)  ; 11
            (   83.93   229.38   -16.35     0.73)  ; 12
            (   84.07   230.11   -17.05     0.73)  ; 13
            (   84.55   231.66   -17.45     0.73)  ; 14
            (   84.79   234.97   -17.45     0.73)  ; 15
            (   84.70   236.11   -17.65     0.73)  ; 16
            (   84.80   236.94   -17.65     0.73)  ; 17
            (
              (   84.91   239.75   -17.55     0.73)  ; 1, R-1-1-2-2-1-1
              (   84.77   243.29   -16.90     0.73)  ; 2
              (   84.29   244.83   -16.30     0.73)  ; 3
              (   82.60   247.50   -16.30     0.73)  ; 4
              (   81.07   248.99   -16.05     0.73)  ; 5
              (   79.95   249.92   -16.00     0.73)  ; 6
              (   79.61   250.06   -16.00     0.73)  ; 7
              (   76.09   252.21   -21.80     0.73)  ; 8
              (   75.26   252.70   -21.80     0.73)  ; 9
              (   72.61   253.78   -21.00     0.73)  ; 10
              (   71.03   253.79   -21.00     0.73)  ; 11
              (   70.63   253.79   -19.00     0.73)  ; 12
              (   69.55   256.37   -16.55     0.73)  ; 13
              (   67.12   257.21   -16.55     0.73)  ; 14
              (   63.97   257.06   -16.55     0.73)  ; 15
              (   60.21   256.38   -16.55     0.73)  ; 16
              (   58.61   256.55   -16.60     0.73)  ; 17
              (   57.72   256.68   -16.60     0.73)  ; 18
              (   53.37   257.66   -17.75     0.73)  ; 19
              (   49.18   257.30   -17.75     0.73)  ; 20
              (   48.57   257.15   -17.75     0.73)  ; 21
              (   43.32   256.93   -24.10     0.73)  ; 22
              (   42.50   257.26   -24.75     0.73)  ; 23
              (   38.78   262.10   -28.05     0.73)  ; 24
              (   32.53   264.65   -28.75     0.73)  ; 25
              (   29.37   264.27   -28.75     0.73)  ; 26
              (   29.50   264.21   -28.75     0.73)  ; 27
              (   26.73   262.26   -35.50     0.73)  ; 28
              (   23.21   263.14   -35.50     0.73)  ; 29
              (   21.55   263.73   -35.55     0.73)  ; 30
              (   20.84   263.94   -35.55     0.73)  ; 31
              (   16.40   265.48   -29.20     0.73)  ; 32
              (   15.39   265.89   -27.15     0.73)  ; 33
              (   14.56   265.99   -27.15     0.73)  ; 34
              (   12.36   265.86   -38.85     0.73)  ; 35
              (    9.34   264.08   -39.35     0.73)  ; 36
              (    4.31   262.80   -39.45     0.73)  ; 37
              (    0.10   264.12   -39.45     0.73)  ; 38
              (   -6.78   264.94   -39.45     0.73)  ; 39
              (  -10.32   264.80   -39.50     0.73)  ; 40
              (  -11.77   264.91   -39.50     0.73)  ; 41
              (  -18.87   264.46   -44.40     0.66)  ; 42
              (  -20.74   263.95   -42.50     0.66)  ; 43
              (  -22.99   262.89   -38.70     0.66)  ; 44
              (  -23.18   262.81   -38.70     0.66)  ; 45
              (
                (  -28.87   260.69   -33.25     0.66)  ; 1, R-1-1-2-2-1-1-1
                (  -31.84   259.45   -33.65     0.66)  ; 2
                (  -34.87   259.18   -34.10     0.66)  ; 3
                (  -35.57   259.22   -34.45     0.66)  ; 4
                (  -35.64   259.25   -34.45     0.66)  ; 5
                (  -43.20   258.37   -34.95     0.66)  ; 6
                (  -44.90   257.88   -35.00     0.66)  ; 7
                (  -49.63   259.34   -43.40     0.66)  ; 8
                (  -50.47   259.60   -43.40     0.66)  ; 9
                (  -50.67   260.08   -45.30     0.66)  ; 10
                (  -50.74   260.11   -45.30     0.66)  ; 11
                (  -53.99   261.27   -49.25     0.66)  ; 12
                (  -57.13   259.39   -49.25     0.66)  ; 13
                (  -59.78   255.79   -49.25     0.66)  ; 14
                (  -61.32   253.17   -49.20     0.66)  ; 15
                (  -63.92   247.19   -49.20     0.66)  ; 16
                (  -65.03   242.33   -49.15     0.66)  ; 17
                (  -65.73   231.85   -49.10     0.66)  ; 18
                (  -65.73   223.69   -49.10     0.66)  ; 19
                (  -65.59   219.76   -49.10     0.66)  ; 20
                (  -67.95   205.69   -52.15     0.66)  ; 21
                (  -68.69   202.51   -52.15     0.66)  ; 22
                (  -69.71   198.25   -52.15     0.66)  ; 23
                (  -70.40   194.42   -52.15     0.66)  ; 24
                (  -70.57   192.27   -52.15     0.66)  ; 25
                (  -71.10   189.00   -52.10     0.66)  ; 26
                (  -71.11   187.42   -51.85     0.66)  ; 27
                (  -71.86   183.85   -51.85     0.66)  ; 28
                (  -72.73   175.59   -56.80     0.66)  ; 29
                (  -73.11   172.34   -57.35     0.66)  ; 30
                (  -72.95   168.63   -57.50     0.66)  ; 31
                (  -72.68   167.73   -57.50     0.66)  ; 32
                (  -72.42   166.83   -57.50     0.66)  ; 33
                (  -72.32   165.52   -57.50     0.66)  ; 34
                (  -72.21   164.61   -57.55     0.66)  ; 35
                (  -72.16   164.35   -57.55     0.66)  ; 36
                (
                  (  -71.00   159.61   -57.15     0.66)  ; 1, R-1-1-2-2-1-1-1-1
                  (  -68.62   156.89   -56.85     0.66)  ; 2
                  (  -67.68   155.72   -56.60     0.66)  ; 3
                  (  -66.95   154.39   -56.55     0.66)  ; 4
                  (  -66.88   154.37   -56.55     0.66)  ; 5
                  (  -64.48   150.54   -56.50     0.44)  ; 6
                  (  -64.44   150.44   -56.50     0.44)  ; 7
                  (  -64.40   150.35   -56.50     0.44)  ; 8
                  (  -57.91   145.88   -56.75     0.37)  ; 9
                  (  -57.64   145.38   -56.80     0.37)  ; 10
                   Normal
                |
                  (  -72.06   156.30   -57.30     0.37)  ; 1, R-1-1-2-2-1-1-1-2
                  (  -72.89   153.47   -57.30     0.37)  ; 2
                  (  -74.02   148.94   -57.30     0.37)  ; 3
                  (  -74.57   143.70   -57.30     0.37)  ; 4
                  (  -74.60   141.89   -57.80     0.37)  ; 5
                  (  -74.54   137.75   -58.45     0.37)  ; 6
                  (  -74.36   135.46   -59.35     0.37)  ; 7
                  (  -74.24   133.04   -59.35     0.37)  ; 8
                  (  -74.04   130.03   -60.10     0.37)  ; 9
                  (  -73.61   125.65   -61.15     0.37)  ; 10
                  (  -73.47   123.86   -61.15     0.37)  ; 11
                  (  -73.36   123.34   -61.15     0.37)  ; 12
                  (  -71.92   121.64   -51.10     0.37)  ; 13
                  (  -71.89   120.92   -51.75     0.37)  ; 14
                  (  -72.10   119.82   -52.25     0.37)  ; 15
                  (  -72.15   119.52   -52.25     0.37)  ; 16
                  (  -72.07   119.33   -52.35     0.37)  ; 17
                  (  -72.05   119.16   -52.35     0.37)  ; 18
                  (  -72.07   118.93   -52.35     0.37)  ; 19
                  (  -72.95   116.76   -52.85     0.37)  ; 20
                  (
                    (  -73.44   110.70   -53.10     0.37)  ; 1, R-1-1-2-2-1-1-1-2-1
                    (  -74.24   106.59   -53.10     0.37)  ; 2
                    (  -74.42   104.21   -53.10     0.37)  ; 3
                    (  -74.46   103.91   -53.10     0.37)  ; 4
                    (  -75.94    98.16   -56.90     0.37)  ; 5
                    (  -76.77    94.38   -56.90     0.37)  ; 6
                    (  -76.92    92.07   -56.90     0.37)  ; 7
                    (  -76.92    91.67   -55.65     0.37)  ; 8
                    (  -77.31    87.80   -49.20     0.37)  ; 9
                    (  -78.75    84.26   -48.80     0.37)  ; 10
                    (  -78.98    82.14   -48.80     0.37)  ; 11
                    (  -79.04    81.61   -48.80     0.37)  ; 12
                    (  -79.11    80.45   -49.25     0.37)  ; 13
                    (  -79.66    77.75   -50.20     0.37)  ; 14
                    (  -80.57    73.76   -50.20     0.37)  ; 15
                    (  -80.44    70.39   -50.75     0.37)  ; 16
                    (  -79.69    65.81   -51.20     0.37)  ; 17
                    (  -78.38    63.77   -51.20     0.37)  ; 18
                    (  -77.30    60.79   -51.35     0.37)  ; 19
                    (  -74.42    52.80   -48.70     0.37)  ; 20
                    (  -74.06    51.94   -48.45     0.37)  ; 21
                    (  -73.34    50.78   -48.35     0.37)  ; 22
                    (  -72.74    50.13   -48.40     0.37)  ; 23
                    (  -71.80    49.52   -48.40     0.37)  ; 24
                    (  -71.30    48.99   -49.15     0.37)  ; 25
                    (  -70.92    48.76   -50.50     0.37)  ; 26
                    (  -70.65    48.65   -50.50     0.37)  ; 27
                    (
                      (  -68.24    41.34   -53.90     0.37)  ; 1, R-1-1-2-2-1-1-1-2-1-1
                      (  -65.57    34.87   -53.90     0.37)  ; 2
                      (  -65.30    33.97   -53.90     0.37)  ; 3
                      (  -65.09    33.72   -53.90     0.37)  ; 4
                       Normal
                    |
                      (  -73.54    46.25   -50.75     0.37)  ; 1, R-1-1-2-2-1-1-1-2-1-2
                      (  -75.07    41.33   -50.75     0.37)  ; 2
                      (  -75.90    39.30   -50.75     0.37)  ; 3
                      (  -77.02    37.70   -50.70     0.37)  ; 4
                      (  -78.49    35.84   -50.70     0.37)  ; 5
                      (  -78.63    35.50   -50.70     0.37)  ; 6
                       Normal
                    )  ;  End of split
                  |
                    (  -76.59   118.36   -52.60     0.37)  ; 1, R-1-1-2-2-1-1-1-2-2
                    (  -77.87   116.98   -52.80     0.37)  ; 2
                    (  -78.35   115.99   -53.85     0.37)  ; 3
                    (  -77.37   111.40   -57.05     0.37)  ; 4
                    (  -76.92   108.04   -57.10     0.37)  ; 5
                    (  -76.57   106.16   -57.10     0.37)  ; 6
                    (  -76.40   105.62   -57.10     0.37)  ; 7
                    (  -76.35   105.36   -57.10     0.37)  ; 8
                    (  -73.69    99.45   -54.95     0.37)  ; 9
                    (  -73.61    99.25   -53.90     0.37)  ; 10
                    (  -73.43    99.10   -53.40     0.37)  ; 11
                    (  -73.39    98.61   -53.40     0.37)  ; 12
                    (  -73.00    97.43   -52.90     0.37)  ; 13
                    (  -72.95    97.17   -52.35     0.37)  ; 14
                    (  -72.80    96.55   -52.35     0.37)  ; 15
                     Normal
                  )  ;  End of split
                |
                  (  -73.54   163.96   -57.25     0.44)  ; 1, R-1-1-2-2-1-1-1-3
                  (  -74.63   161.87   -57.30     0.44)  ; 2
                  (  -74.68   161.73   -57.85     0.44)  ; 3
                  (  -74.75   161.76   -57.85     0.44)  ; 4
                  (  -75.99   159.10   -49.70     0.44)  ; 5
                  (  -76.70   156.77   -49.70     0.44)  ; 6
                  (  -77.04   155.56   -49.40     0.44)  ; 7
                  (  -77.34   155.21   -49.35     0.44)  ; 8
                  (  -77.99   154.77   -49.35     0.44)  ; 9
                  (  -78.93   153.64   -49.35     0.44)  ; 10
                  (  -79.04   153.37   -49.45     0.44)  ; 11
                  (
                    (  -82.67   152.23   -53.40     0.44)  ; 1, R-1-1-2-2-1-1-1-3-1
                    (  -94.56   140.92   -52.75     0.44)  ; 2
                    (  -95.42   139.77   -66.95     0.44)  ; 3
                    (  -99.76   132.99   -66.95     0.44)  ; 4
                    ( -100.52   131.71   -66.75     0.44)  ; 5
                     Normal
                  |
                    (  -83.98   148.00   -55.60     0.44)  ; 1, R-1-1-2-2-1-1-1-3-2
                    (  -86.99   143.52   -55.65     0.44)  ; 2
                    (  -89.86   138.99   -55.65     0.44)  ; 3
                    (  -91.12   137.05   -55.65     0.44)  ; 4
                    (  -94.31   131.94   -55.65     0.44)  ; 5
                    (  -94.96   130.93   -55.50     0.44)  ; 6
                    (  -95.18   130.39   -55.50     0.44)  ; 7
                    (
                      (  -96.09   120.39   -53.55     0.44)  ; 1, R-1-1-2-2-1-1-1-3-2-1
                      (  -97.69   116.05   -53.85     0.44)  ; 2
                      ( -100.17   109.38   -53.90     0.44)  ; 3
                      ( -100.60   105.99   -53.90     0.44)  ; 4
                      ( -101.20   103.15   -53.90     0.44)  ; 5
                      ( -101.29   102.16   -53.90     0.44)  ; 6
                      ( -101.37   101.96   -53.90     0.44)  ; 7
                      (  -98.07    94.91   -53.90     0.44)  ; 8
                      (  -97.98    93.37   -53.90     0.44)  ; 9
                      (  -97.77    92.73   -53.90     0.44)  ; 10
                      (  -97.51    92.39   -53.90     0.44)  ; 11
                      (  -97.49    92.06   -53.90     0.44)  ; 12
                      (  -97.47    91.90   -53.90     0.44)  ; 13
                      (
                        (  -94.23    85.25   -53.95     0.44)  ; 1, R-1-1-2-2-1-1-1-3-2-1-1
                        (  -92.32    80.59   -54.45     0.44)  ; 2
                        (  -89.71    76.12   -54.45     0.44)  ; 3
                        (  -88.90    75.79   -54.90     0.44)  ; 4
                        (  -85.87    71.55   -56.25     0.44)  ; 5
                        (  -81.35    64.96   -56.20     0.44)  ; 6
                        (  -79.66    62.69   -56.20     0.44)  ; 7
                        (  -79.14    61.84   -55.75     0.44)  ; 8
                        (  -79.10    61.75   -55.75     0.44)  ; 9
                        (  -72.47    53.57   -51.10     0.44)  ; 10
                        (  -71.13    52.00   -52.15     0.44)  ; 11
                        (  -70.44    51.16   -53.10     0.44)  ; 12
                        (  -69.99    50.50   -53.10     0.44)  ; 13
                        (  -66.85    45.58   -58.70     0.44)  ; 14
                        (  -65.65    43.67   -59.30     0.44)  ; 15
                        (  -64.30    41.54   -59.50     0.44)  ; 16
                        (  -63.87    40.65   -59.50     0.44)  ; 17
                        (  -63.76    40.53   -59.50     0.44)  ; 18
                         Normal
                      |
                        ( -101.97    99.39   -54.20     0.44)  ; 1, R-1-1-2-2-1-1-1-3-2-1-2
                        ( -100.84    94.97   -54.20     0.44)  ; 2
                        ( -100.47    93.16   -54.20     0.44)  ; 3
                        ( -100.59    92.49   -53.90     0.44)  ; 4
                        ( -102.03    90.70   -53.90     0.44)  ; 5
                        ( -102.96    89.97   -53.50     0.44)  ; 6
                        ( -105.22    89.86   -53.50     0.44)  ; 7
                        ( -106.46    89.74   -52.75     0.44)  ; 8
                        ( -107.49    89.52   -52.70     0.44)  ; 9
                        ( -108.34    89.00   -52.70     0.44)  ; 10
                        ( -109.94    87.59   -52.70     0.44)  ; 11
                        ( -110.67    86.38   -52.70     0.44)  ; 12
                        ( -110.76    86.18   -52.70     0.44)  ; 13
                         Normal
                      )  ;  End of split
                    |
                      (  -96.70   127.20   -55.35     0.44)  ; 1, R-1-1-2-2-1-1-1-3-2-2
                      (  -99.11   125.17   -55.40     0.44)  ; 2
                      ( -101.36   123.15   -55.85     0.44)  ; 3
                      ( -104.24   121.32   -56.20     0.44)  ; 4
                      ( -105.63   121.01   -56.20     0.44)  ; 5
                      ( -106.96   120.68   -56.50     0.44)  ; 6
                      ( -107.69   120.43   -56.70     0.44)  ; 7
                      ( -107.82   120.32   -56.80     0.44)  ; 8
                      ( -107.87   120.18   -56.80     0.44)  ; 9
                      ( -110.26   114.90   -60.40     0.44)  ; 10
                      ( -110.34   113.35   -60.40     0.44)  ; 11
                      ( -110.36   109.79   -60.90     0.44)  ; 12
                      ( -110.27   106.51   -61.30     0.44)  ; 13
                      ( -110.10   105.57   -61.30     0.44)  ; 14
                      ( -112.79    97.01   -60.85     0.44)  ; 15
                      ( -111.51    91.02   -60.80     0.44)  ; 16
                      ( -110.66    87.67   -60.75     0.44)  ; 17
                      ( -110.02    86.70   -60.75     0.44)  ; 18
                      ( -106.89    85.79   -65.65     0.44)  ; 19
                      ( -105.56    84.38   -65.70     0.44)  ; 20
                      ( -104.61    83.03   -65.70     0.44)  ; 21
                      ( -104.23    81.62   -65.75     0.44)  ; 22
                      ( -103.96    78.97   -65.75     0.44)  ; 23
                      ( -103.76    74.61   -64.80     0.44)  ; 24
                      ( -103.48    72.76   -64.35     0.44)  ; 25
                      ( -102.87    69.98   -64.35     0.44)  ; 26
                      ( -103.62    67.75   -64.20     0.44)  ; 27
                      ( -104.76    64.97   -64.20     0.44)  ; 28
                      ( -106.07    61.94   -64.20     0.44)  ; 29
                      ( -106.22    61.37   -64.20     0.44)  ; 30
                       Normal
                    )  ;  End of split
                  )  ;  End of split
                )  ;  End of split
              |
                (  -24.53   263.59   -34.35     0.59)  ; 1, R-1-1-2-2-1-1-2
                (  -27.85   264.94   -34.95     0.59)  ; 2
                (  -31.75   267.24   -35.95     0.59)  ; 3
                (  -32.52   267.48   -35.95     0.59)  ; 4
                (  -36.49   268.62   -37.75     0.59)  ; 5
                (  -40.27   268.09   -34.25     0.59)  ; 6
                (  -41.37   267.52   -33.25     0.59)  ; 7
                (  -41.58   267.20   -33.25     0.59)  ; 8
                (  -41.29   265.19   -27.80     0.59)  ; 9
                (  -41.35   265.05   -27.80     0.59)  ; 10
                (  -41.28   264.63   -27.80     0.59)  ; 11
                (  -41.28   264.23   -26.75     0.59)  ; 12
                (  -41.42   263.89   -23.45     0.59)  ; 13
                (  -41.36   263.87   -23.45     0.59)  ; 14
                 Normal
              )  ;  End of split
            |
              (   87.68   235.41   -22.85     0.73)  ; 1, R-1-1-2-2-1-2
              (   90.52   235.20   -21.20     0.73)  ; 2
              (   90.78   235.65   -21.20     0.73)  ; 3
              (   90.84   235.78   -21.20     0.73)  ; 4
              (   93.77   236.17   -18.75     0.73)  ; 5
              (   96.40   236.61   -18.80     0.73)  ; 6
              (   99.91   236.68   -18.80     0.73)  ; 7
              (  103.03   236.76   -18.75     0.73)  ; 8
              (  108.52   237.21   -18.75     0.73)  ; 9
              (  108.82   237.17   -18.75     0.73)  ; 10
              (  114.20   238.83   -22.75     0.73)  ; 11
              (  117.63   238.31   -22.80     0.73)  ; 12
              (  119.14   237.93   -21.35     0.73)  ; 13
              (  119.24   237.97   -21.35     0.73)  ; 14
              (  123.93   237.64   -25.55     0.73)  ; 15
              (  125.48   236.78   -26.15     0.73)  ; 16
              (  126.43   236.00   -26.75     0.73)  ; 17
              (  127.24   235.66   -26.90     0.73)  ; 18
              (  133.83   231.63   -26.95     0.73)  ; 19
              (  134.92   231.19   -26.95     0.73)  ; 20
              (  138.39   230.52   -19.75     0.73)  ; 21
              (  138.39   230.52   -20.40     0.73)  ; 22
              (
                (  142.78   236.81   -25.45     0.73)  ; 1, R-1-1-2-2-1-2-1
                (  146.24   242.60   -25.60     0.73)  ; 2
                (  148.20   246.63   -25.60     0.73)  ; 3
                (  150.82   253.64   -25.65     0.73)  ; 4
                (  151.05   256.56   -25.65     0.73)  ; 5
                (  150.53   259.54   -25.65     0.73)  ; 6
                (  152.75   268.13   -31.50     0.59)  ; 7
                (  153.22   267.94   -31.65     0.59)  ; 8
                (  153.75   267.88   -31.65     0.59)  ; 9
                (  154.02   267.77   -31.65     0.59)  ; 10
                 Normal
              |
                (  138.17   229.41   -20.60     0.59)  ; 1, R-1-1-2-2-1-2-2
                (  139.07   228.49   -20.60     0.59)  ; 2
                (  141.92   227.33   -20.60     0.59)  ; 3
                (  143.60   226.80   -20.60     0.59)  ; 4
                (  145.93   224.75   -20.60     0.59)  ; 5
                (  146.61   223.68   -20.60     0.59)  ; 6
                (  146.97   222.82   -20.60     0.59)  ; 7
                (  145.36   212.11   -20.60     0.59)  ; 8
                (  146.23   208.98   -20.60     0.59)  ; 9
                (  147.41   206.05   -20.60     0.59)  ; 10
                (  149.15   200.20   -20.60     0.59)  ; 11
                (  149.36   198.21   -20.60     0.59)  ; 12
                (  149.72   196.16   -20.60     0.59)  ; 13
                (  149.73   196.00   -20.60     0.59)  ; 14
                 Normal
              )  ;  End of split
            )  ;  End of split
          |
            (   85.69   196.72   -12.20     0.73)  ; 1, R-1-1-2-2-2
            (   84.98   197.32   -10.90     0.73)  ; 2
            (   84.75   197.34    -9.75     0.73)  ; 3
            (   85.24   197.37    -8.75     0.73)  ; 4
            (   87.61   197.75    -8.75     0.73)  ; 5
            (   89.79   197.66    -8.05     0.73)  ; 6
            (   90.30   197.53    -8.05     0.73)  ; 7
            (   90.80   197.01    -7.70     0.73)  ; 8
            (   91.17   195.99    -7.65     0.73)  ; 9
            (   91.37   195.12    -7.60     0.73)  ; 10
            (   91.45   194.93    -7.60     0.73)  ; 11
            (   91.52   194.90    -7.60     0.73)  ; 12
            (   91.48   192.46    -2.50     0.73)  ; 13
            (   91.27   191.36    -2.05     0.73)  ; 14
            (   91.35   191.17    -1.90     0.73)  ; 15
            (   91.55   191.09    -1.90     0.73)  ; 16
            (   92.90   191.88    -1.90     0.73)  ; 17
            (   93.37   192.25    -1.90     0.73)  ; 18
            (   93.61   192.46    -1.90     0.73)  ; 19
            (   93.76   192.64    -0.85     0.73)  ; 20
            (   94.45   193.55     0.75     0.73)  ; 21
            (   94.84   194.10     2.35     0.73)  ; 22
            (   95.34   194.77     2.35     0.73)  ; 23
            (   95.47   194.87     2.35     0.73)  ; 24
            (  103.16   199.58    -0.90     0.59)  ; 25
            (  104.62   198.11    -1.20     0.59)  ; 26
            (  105.12   195.06    -1.45     0.59)  ; 27
            (  105.57   189.73    -1.45     0.59)  ; 28
            (  106.10   187.93    -1.45     0.59)  ; 29
            (  106.42   186.38    -1.45     0.59)  ; 30
            (  106.52   185.47    -1.50     0.59)  ; 31
            (  110.89   181.19    -9.35     0.59)  ; 32
            (  112.12   179.73    -9.35     0.59)  ; 33
            (  113.09   178.23    -9.35     0.59)  ; 34
            (  113.66   177.68    -9.35     0.59)  ; 35
            (  114.37   177.08    -9.15     0.59)  ; 36
            (  116.03   176.88    -9.15     0.59)  ; 37
            (  119.07   178.33    -8.35     0.59)  ; 38
            (  119.27   178.25    -7.05     0.59)  ; 39
            (  121.43   178.48    -2.85     0.59)  ; 40
            (  126.42   179.46    -2.85     0.59)  ; 41
            (  129.17   180.39    -2.40     0.59)  ; 42
            (  129.76   180.47    -2.05     0.59)  ; 43
            (  134.26   173.73    -4.45     0.44)  ; 44
            (  137.35   170.81    -4.55     0.44)  ; 45
            (  140.91   165.16    -4.55     0.44)  ; 46
            (  141.81   164.08    -4.55     0.44)  ; 47
            (  142.02   164.00    -4.55     0.44)  ; 48
             Normal
          )  ;  End of split
        )  ;  End of split
      )  ;  End of split
    |
      (   71.12   107.94   -14.35     0.95)  ; 1, R-1-2
      (   71.40   107.67   -13.30     0.95)  ; 2
      (   71.49   107.31   -13.30     0.95)  ; 3
      (   71.60   107.19   -12.75     0.95)  ; 4
      (   73.23   106.13   -22.50     0.95)  ; 5
      (   73.83   104.30   -21.60     0.95)  ; 6
      (   74.21   104.07   -21.60     0.95)  ; 7
      (   74.41   103.98   -19.75     0.95)  ; 8
      (
        (   73.82   101.93   -19.15     0.95)  ; 1, R-1-2-1
        (   73.38    99.89   -19.15     0.95)  ; 2
        (   73.19    98.07   -19.80     0.95)  ; 3
        (   73.29    97.71   -20.05     0.95)  ; 4
        (   73.38    97.36   -20.05     0.95)  ; 5
        (   73.46    95.43   -16.25     0.95)  ; 6
        (   72.84    91.17   -16.25     0.95)  ; 7
        (   73.26    89.10   -16.25     0.95)  ; 8
        (   73.43    88.55   -16.25     0.95)  ; 9
        (   73.80    86.74   -16.25     0.95)  ; 10
        (   74.14    82.32   -16.25     0.95)  ; 11
        (   74.33    81.61   -16.25     0.95)  ; 12
        (   74.40    81.59   -16.25     0.95)  ; 13
        (   75.68    76.55   -16.50     0.95)  ; 14
        (   75.82    75.54   -16.45     0.95)  ; 15
        (   75.97    75.33   -16.50     0.95)  ; 16
        (   76.14    75.17   -16.45     0.95)  ; 17
        (
          (   73.86    72.86   -16.45     0.95)  ; 1, R-1-2-1-1
          (   73.32    71.73   -16.45     0.95)  ; 2
          (   72.35    68.57   -16.45     0.95)  ; 3
          (   72.24    67.74   -16.45     0.95)  ; 4
          (   72.31    66.52   -16.45     0.95)  ; 5
          (   72.36    66.27   -16.45     0.95)  ; 6
          (
            (   72.73    57.71   -18.20     0.95)  ; 1, R-1-2-1-1-1
            (   73.09    53.93   -18.60     0.95)  ; 2
            (   73.24    51.96   -19.20     0.95)  ; 3
            (   73.31    51.54   -19.90     0.95)  ; 4
            (   73.32    51.38   -19.90     0.95)  ; 5
            (   71.53    50.68   -13.45     0.95)  ; 6
            (   70.20    48.38   -13.45     0.95)  ; 7
            (
              (   69.96    47.99   -13.40     0.95)  ; 1, R-1-2-1-1-1-1
              (   69.08    46.22   -13.40     0.95)  ; 2
              (   68.31    44.31   -13.40     0.95)  ; 3
              (   68.44    44.26   -13.40     0.95)  ; 4
              (   68.49    39.33   -14.80     0.95)  ; 5
              (   66.76    31.96   -14.80     0.95)  ; 6
              (   66.31    25.41   -14.80     0.95)  ; 7
              (   66.47    22.89   -14.80     0.95)  ; 8
              (   66.59    22.21   -14.80     0.95)  ; 9
              (   65.30    14.91   -13.05     0.95)  ; 10
              (   65.98    12.89   -13.00     0.95)  ; 11
              (   66.06    12.70   -13.10     0.95)  ; 12
              (   66.20    12.64   -13.10     0.95)  ; 13
              (
                (   66.32     5.94   -13.85     0.95)  ; 1, R-1-2-1-1-1-1-1
                (   66.37     2.36   -13.55     0.95)  ; 2
                (   66.43     2.34   -13.55     0.95)  ; 3
                (
                  (   65.48    -1.55   -15.75     0.95)  ; 1, R-1-2-1-1-1-1-1-1
                  (   64.98    -1.82   -15.00     0.95)  ; 2
                  (   63.32    -2.97   -14.60     0.95)  ; 3
                  (   62.47    -4.68   -14.30     0.95)  ; 4
                  (   62.51    -6.12   -14.30     0.95)  ; 5
                  (   62.87    -6.43   -14.10     0.95)  ; 6
                  (   64.21    -8.00   -22.25     0.95)  ; 7
                  (   64.19    -8.63   -22.30     0.95)  ; 8
                  (   64.24    -9.28   -22.30     0.95)  ; 9
                  (   64.37    -9.33   -22.30     0.95)  ; 10
                  (
                    (   64.82   -12.92   -19.25     0.95)  ; 1, R-1-2-1-1-1-1-1-1-1
                    (   65.63   -17.53   -19.05     0.95)  ; 2
                    (   66.04   -19.04   -18.90     0.95)  ; 3
                    (   66.08   -19.14   -18.90     0.95)  ; 4
                    (   66.75   -20.58   -36.55     0.95)  ; 5
                    (   67.92   -23.35   -36.60     0.95)  ; 6
                    (   69.17   -27.66   -36.55     0.95)  ; 7
                    (   73.39   -37.53   -36.50     0.95)  ; 8
                    (   75.03   -41.68   -36.30     0.95)  ; 9
                    (   76.13   -44.03   -36.30     0.95)  ; 10
                    (   76.20   -44.06   -36.30     0.95)  ; 11
                    (   77.87   -48.70   -35.80     0.95)  ; 12
                    (   79.47   -54.50   -35.80     0.95)  ; 13
                    (   79.55   -55.08   -35.80     0.95)  ; 14
                    (   80.53   -56.54   -49.70     0.66)  ; 15
                    (   80.69   -59.06   -49.90     0.66)  ; 16
                    (   81.70   -64.54   -49.90     0.66)  ; 17
                    (   83.12   -70.58   -49.95     0.66)  ; 18
                    (   83.76   -73.69   -49.95     0.66)  ; 19
                    (   84.46   -76.83   -49.95     0.66)  ; 20
                    (   84.65   -77.14   -49.95     0.66)  ; 21
                    (   85.72   -80.74   -49.95     0.66)  ; 22
                    (   87.36   -97.33   -49.95     0.66)  ; 23
                    (   88.18  -101.14   -49.95     0.66)  ; 24
                    (   88.27  -101.50   -49.95     0.66)  ; 25
                    (   86.70  -108.70   -52.25     0.66)  ; 26
                    (   88.14  -126.94   -52.50     0.66)  ; 27
                    (   88.81  -132.68   -52.50     0.66)  ; 28
                    (   89.58  -136.23   -52.50     0.66)  ; 29
                    (   89.64  -136.66   -52.50     0.66)  ; 30
                    (   90.39  -139.49   -52.50     0.66)  ; 31
                    (   90.99  -145.60   -52.50     0.66)  ; 32
                    (   91.61  -148.94   -52.50     0.66)  ; 33
                    (   91.72  -149.46   -52.50     0.66)  ; 34
                    (   91.09  -156.84   -55.10     0.66)  ; 35
                    (   90.79  -167.88   -55.10     0.66)  ; 36
                    (   91.15  -178.47   -55.10     0.66)  ; 37
                    (   91.17  -179.59   -55.15     0.66)  ; 38
                    (   91.21  -179.69   -55.15     0.66)  ; 39
                    (
                      (   90.85  -184.85   -55.15     0.66)  ; 1, R-1-2-1-1-1-1-1-1-1-1
                      (   91.46  -189.37   -55.15     0.66)  ; 2
                      (   91.49  -191.44   -55.15     0.66)  ; 3
                      (   91.56  -191.47   -55.15     0.66)  ; 4
                      (   90.14  -207.29   -58.85     0.51)  ; 5
                      (   91.10  -212.91   -59.10     0.51)  ; 6
                      (   91.07  -224.06   -59.20     0.51)  ; 7
                      (   92.55  -234.24   -59.20     0.51)  ; 8
                      (   92.93  -236.22   -59.20     0.51)  ; 9
                      (   93.06  -236.67   -59.20     0.51)  ; 10
                      (   90.01  -268.83   -59.20     0.51)  ; 11
                      (   89.77  -270.00   -58.50     0.51)  ; 12
                      (   89.27  -272.80   -58.10     0.51)  ; 13
                      (   89.01  -275.39   -58.10     0.51)  ; 14
                      (   89.02  -275.55   -58.05     0.51)  ; 15
                      (   89.20  -275.70   -58.05     0.51)  ; 16
                      (   89.26  -275.73   -58.05     0.51)  ; 17
                      (
                        (   89.83  -293.80   -58.65     0.51)  ; 1, R-1-2-1-1-1-1-1-1-1-1-1
                        (   90.81  -298.00   -58.80     0.51)  ; 2
                        (   91.05  -298.97   -58.80     0.51)  ; 3
                        (   91.80  -302.37   -58.80     0.51)  ; 4
                        (   91.88  -304.69   -58.85     0.51)  ; 5
                        (   92.18  -309.80   -58.80     0.51)  ; 6
                        (   92.52  -314.22   -58.80     0.51)  ; 7
                        (   92.70  -315.32   -58.80     0.51)  ; 8
                        (   92.25  -333.76   -58.85     0.51)  ; 9
                        (   92.79  -336.51   -59.10     0.51)  ; 10
                        (   92.98  -338.18   -59.25     0.51)  ; 11
                        (   93.46  -342.65   -59.25     0.51)  ; 12
                        (   93.63  -345.33   -59.30     0.51)  ; 13
                        (   93.69  -348.68   -59.35     0.51)  ; 14
                        (   94.75  -351.33   -59.35     0.51)  ; 15
                        (   94.86  -351.85   -59.35     0.51)  ; 16
                        (   94.90  -351.94   -59.35     0.51)  ; 17
                        (   95.29  -352.96   -59.35     0.51)  ; 18
                        (   95.22  -353.04   -59.35     0.51)  ; 19
                        (   95.07  -353.11   -59.35     0.51)  ; 20
                        (   95.00  -353.26   -59.35     0.51)  ; 21
                        (   95.00  -354.58   -60.90     0.51)  ; 22
                        (   94.78  -355.09   -60.90     0.51)  ; 23
                        (   94.49  -355.75   -61.35     0.51)  ; 24
                        (   94.56  -356.41   -61.35     0.51)  ; 25
                        (
                          (   93.31  -357.66   -61.90     0.51)  ; 1, R-1-2-1-1-1-1-1-1-1-1-1-1
                          (   93.46  -357.95   -61.90     0.51)  ; 2
                          (   93.61  -359.05   -61.75     0.51)  ; 3
                          (   93.53  -360.22   -61.55     0.51)  ; 4
                          (   93.61  -361.76   -61.55     0.51)  ; 5
                          (   93.90  -363.60   -61.40     0.51)  ; 6
                          (   93.90  -365.21   -61.15     0.51)  ; 7
                          (   93.61  -365.87   -61.15     0.51)  ; 8
                          (   93.53  -365.94   -61.15     0.51)  ; 9
                          (   93.09  -366.97   -61.15     0.44)  ; 10
                          (   92.95  -368.51   -61.25     0.44)  ; 11
                          (   92.95  -369.02   -61.35     0.44)  ; 12
                          (   92.65  -370.12   -61.35     0.44)  ; 13
                          (   93.31  -370.49   -61.35     0.44)  ; 14
                          (   94.87  -373.80   -62.05     0.37)  ; 15
                          (   94.36  -374.68   -62.05     0.37)  ; 16
                          (   94.50  -375.71   -62.05     0.37)  ; 17
                          (   94.50  -376.22   -62.05     0.37)  ; 18
                          (   94.28  -376.73   -62.05     0.37)  ; 19
                          (   94.94  -377.39   -62.05     0.37)  ; 20
                          (   92.89  -381.50   -62.10     0.37)  ; 21
                          (   93.62  -384.43   -62.10     0.37)  ; 22
                          (   93.70  -385.39   -62.10     0.37)  ; 23
                          (   93.62  -385.97   -62.10     0.37)  ; 24
                          (   93.55  -386.41   -62.10     0.37)  ; 25
                          (   93.48  -386.63   -62.10     0.37)  ; 26
                          (
                            (   92.60  -388.91   -62.10     0.37)  ; 1, R-1-2-1-1-1-1-1-1-1-1-1-1-1
                            (   92.38  -392.28   -62.10     0.37)  ; 2
                            (   92.67  -393.16   -62.10     0.37)  ; 3
                            (   92.74  -394.19   -62.10     0.37)  ; 4
                            (   92.67  -394.55   -62.10     0.37)  ; 5
                            (   92.60  -394.63   -62.10     0.37)  ; 6
                            (   94.36  -396.53   -62.10     0.37)  ; 7
                            (   94.28  -396.97   -62.10     0.37)  ; 8
                            (   94.28  -397.70   -62.10     0.37)  ; 9
                            (   93.92  -398.29   -62.10     0.37)  ; 10
                            (   93.92  -398.73   -62.10     0.37)  ; 11
                            (   93.99  -398.88   -62.10     0.37)  ; 12
                             Normal
                          |
                            (   94.39  -384.34   -62.10     0.37)  ; 1, R-1-2-1-1-1-1-1-1-1-1-1-1-2
                            (   94.76  -384.78   -62.10     0.37)  ; 2
                            (   95.93  -385.81   -62.10     0.37)  ; 3
                            (   95.93  -386.17   -62.10     0.37)  ; 4
                            (   96.30  -386.76   -62.10     0.37)  ; 5
                            (   96.67  -387.64   -62.10     0.37)  ; 6
                            (   96.37  -388.30   -62.10     0.37)  ; 7
                            (   99.60  -389.54   -62.10     0.37)  ; 8
                            (  100.04  -389.62   -62.10     0.37)  ; 9
                             Normal
                          )  ;  End of split
                        |
                          (   95.48  -352.54   -61.65     0.37)  ; 1, R-1-2-1-1-1-1-1-1-1-1-1-2
                          (   96.43  -353.05   -61.65     0.37)  ; 2
                          (   97.09  -353.71   -61.65     0.37)  ; 3
                          (   97.09  -354.52   -61.65     0.37)  ; 4
                          (   97.09  -354.44   -61.65     0.37)  ; 5
                          (   97.68  -355.84   -61.65     0.37)  ; 6
                          (   97.97  -357.16   -61.65     0.37)  ; 7
                          (   97.46  -358.84   -61.65     0.37)  ; 8
                          (   97.68  -360.16   -61.65     0.37)  ; 9
                          (   99.51  -362.58   -61.65     0.37)  ; 10
                          (   99.73  -363.10   -61.65     0.37)  ; 11
                          (   99.95  -363.32   -61.65     0.37)  ; 12
                          (   99.95  -363.39   -61.65     0.37)  ; 13
                          (  101.56  -365.08   -61.60     0.37)  ; 14
                          (  102.00  -365.52   -61.60     0.37)  ; 15
                          (  102.08  -366.84   -61.60     0.37)  ; 16
                          (  102.44  -367.79   -61.60     0.37)  ; 17
                          (  102.59  -368.38   -61.60     0.37)  ; 18
                           Normal
                        )  ;  End of split
                      |
                        (   90.00  -275.93   -58.30     0.51)  ; 1, R-1-2-1-1-1-1-1-1-1-1-2
                        (   91.79  -276.97   -58.30     0.51)  ; 2
                        (   94.55  -279.92   -58.30     0.51)  ; 3
                        (   96.67  -280.94   -58.30     0.51)  ; 4
                        (   97.41  -281.24   -58.30     0.51)  ; 5
                        (   98.90  -282.24   -58.30     0.51)  ; 6
                        (  100.56  -284.98   -58.30     0.51)  ; 7
                        (  104.26  -294.95   -58.30     0.51)  ; 8
                        (  104.50  -295.13   -58.30     0.51)  ; 9
                        (  106.55  -298.26   -58.30     0.51)  ; 10
                        (  107.27  -299.42   -58.30     0.51)  ; 11
                        (
                          (  111.06  -301.44   -60.30     0.51)  ; 1, R-1-2-1-1-1-1-1-1-1-1-2-1
                          (  113.12  -302.60   -60.40     0.51)  ; 2
                          (  114.75  -303.26   -60.40     0.51)  ; 3
                          (  117.07  -304.76   -60.40     0.51)  ; 4
                          (  118.54  -306.39   -60.45     0.51)  ; 5
                          (  120.34  -308.78   -60.45     0.51)  ; 6
                          (  120.84  -309.30   -60.40     0.51)  ; 7
                          (  122.88  -311.48   -58.70     0.37)  ; 8
                          (  123.46  -312.59   -58.70     0.37)  ; 9
                          (  124.37  -314.06   -58.70     0.37)  ; 10
                          (  124.96  -314.15   -58.75     0.37)  ; 11
                          (  125.83  -314.34   -58.75     0.37)  ; 12
                          (  125.97  -314.40   -58.75     0.37)  ; 13
                          (
                            (  133.26  -323.76   -58.85     0.37)  ; 1, R-1-2-1-1-1-1-1-1-1-1-2-1-1
                            (  134.54  -324.91   -58.85     0.37)  ; 2
                            (  135.71  -326.11   -58.85     0.37)  ; 3
                            (  136.63  -328.14   -58.85     0.37)  ; 4
                            (  137.61  -331.55   -58.85     0.37)  ; 5
                            (  138.12  -332.63   -58.80     0.37)  ; 6
                            (  138.61  -333.38   -58.80     0.37)  ; 7
                            (  139.65  -335.31   -58.40     0.37)  ; 8
                            (  140.49  -337.31   -58.35     0.37)  ; 9
                            (  141.00  -339.58   -58.35     0.37)  ; 10
                            (  141.02  -342.04   -58.30     0.37)  ; 11
                            (  141.02  -342.83   -58.30     0.37)  ; 12
                            (  149.50  -357.12   -57.95     0.37)  ; 13
                            (  149.44  -358.44   -57.95     0.37)  ; 14
                            (  149.58  -361.99   -57.95     0.37)  ; 15
                            (  149.55  -362.45   -57.95     0.37)  ; 16
                            (  149.88  -363.77   -57.95     0.37)  ; 17
                             Normal
                          |
                            (  126.53  -317.29   -58.55     0.37)  ; 1, R-1-2-1-1-1-1-1-1-1-1-2-1-2
                            (  125.77  -318.96   -58.55     0.37)  ; 2
                            (  125.56  -321.81   -58.55     0.37)  ; 3
                            (  125.76  -322.28   -58.55     0.37)  ; 4
                            (  126.33  -323.23   -58.55     0.37)  ; 5
                            (  126.53  -323.70   -58.55     0.37)  ; 6
                            (  126.89  -324.56   -58.55     0.37)  ; 7
                            (  126.67  -325.11   -58.55     0.37)  ; 8
                            (  126.20  -325.87   -58.55     0.37)  ; 9
                            (  125.90  -326.22   -58.55     0.37)  ; 10
                            (  125.20  -327.36   -58.55     0.37)  ; 11
                            (  123.88  -330.22   -58.55     0.37)  ; 12
                            (  122.68  -331.80   -58.55     0.37)  ; 13
                            (  121.65  -333.75   -58.55     0.37)  ; 14
                            (  120.90  -335.58   -58.55     0.37)  ; 15
                            (  121.14  -338.30   -58.55     0.37)  ; 16
                            (  121.36  -342.82   -58.55     0.37)  ; 17
                            (  121.30  -343.74   -58.55     0.37)  ; 18
                            (  121.22  -345.30   -58.55     0.37)  ; 19
                            (  121.01  -346.40   -58.55     0.37)  ; 20
                            (  121.08  -347.21   -58.55     0.37)  ; 21
                            (  121.14  -347.64   -58.55     0.37)  ; 22
                            (  121.15  -347.80   -58.55     0.37)  ; 23
                             Normal
                          )  ;  End of split
                        |
                          (  103.53  -300.72   -57.85     0.44)  ; 1, R-1-2-1-1-1-1-1-1-1-1-2-2
                          (  103.51  -300.96   -57.85     0.44)  ; 2
                          (  103.69  -303.24   -57.85     0.44)  ; 3
                          (  103.68  -303.48   -57.85     0.44)  ; 4
                          (  102.46  -303.93   -57.80     0.44)  ; 5
                          (  101.16  -304.59   -57.85     0.44)  ; 6
                          (  100.33  -305.28   -57.85     0.44)  ; 7
                          (  100.27  -305.42   -57.85     0.44)  ; 8
                          (
                            (   99.14  -309.55   -57.85     0.44)  ; 1, R-1-2-1-1-1-1-1-1-1-1-2-2-1
                            (   98.86  -309.67   -57.85     0.44)  ; 2
                            (   96.45  -310.91   -57.85     0.44)  ; 3
                            (   94.74  -312.98   -57.85     0.44)  ; 4
                            (   92.58  -316.14   -57.85     0.44)  ; 5
                            (   91.26  -318.22   -57.85     0.44)  ; 6
                            (   89.19  -320.38   -57.85     0.44)  ; 7
                            (   87.34  -322.00   -57.85     0.44)  ; 8
                            (   87.07  -321.89   -57.85     0.44)  ; 9
                            (   88.29  -327.85   -57.85     0.44)  ; 10
                            (   88.21  -328.06   -57.85     0.44)  ; 11
                            (   88.31  -328.57   -57.85     0.44)  ; 12
                            (   87.02  -330.40   -57.80     0.44)  ; 13
                            (   85.75  -333.52   -57.80     0.44)  ; 14
                            (   85.55  -334.39   -57.85     0.44)  ; 15
                            (   85.08  -335.55   -57.85     0.44)  ; 16
                            (   83.19  -337.47   -57.85     0.44)  ; 17
                            (   82.40  -338.81   -57.80     0.44)  ; 18
                            (   82.70  -340.99   -57.80     0.44)  ; 19
                            (   82.72  -341.16   -57.80     0.44)  ; 20
                            (   82.74  -341.48   -57.85     0.44)  ; 21
                            (   82.36  -341.65   -57.80     0.44)  ; 22
                            (   80.87  -342.39   -57.80     0.44)  ; 23
                            (   80.28  -342.86   -57.80     0.44)  ; 24
                            (   80.09  -343.73   -57.80     0.44)  ; 25
                            (   80.16  -344.31   -57.80     0.44)  ; 26
                            (   80.04  -345.21   -57.80     0.44)  ; 27
                            (   79.86  -345.46   -57.80     0.44)  ; 28
                            (   80.01  -345.68   -57.80     0.44)  ; 29
                            (   80.18  -345.83   -57.80     0.44)  ; 30
                            (   78.04  -348.75   -57.80     0.22)  ; 31
                            (   77.95  -349.75   -57.80     0.22)  ; 32
                            (   77.97  -350.86   -57.80     0.22)  ; 33
                            (   77.70  -351.54   -57.80     0.22)  ; 34
                            (   76.93  -353.05   -57.80     0.22)  ; 35
                            (   76.46  -353.81   -57.80     0.22)  ; 36
                            (   75.59  -355.36   -57.85     0.22)  ; 37
                            (   74.92  -356.43   -57.80     0.22)  ; 38
                            (   74.62  -357.73   -57.80     0.22)  ; 39
                            (   74.67  -359.18   -57.80     0.22)  ; 40
                            (   75.08  -361.09   -57.85     0.22)  ; 41
                            (   75.10  -361.41   -57.85     0.22)  ; 42
                            (   75.16  -361.67   -57.85     0.22)  ; 43
                            (   75.29  -361.73   -57.85     0.22)  ; 44
                            (   75.27  -361.80   -57.85     0.22)  ; 45
                             Normal
                          |
                            (   99.83  -306.97   -57.85     0.22)  ; 1, R-1-2-1-1-1-1-1-1-1-1-2-2-2
                            (   97.62  -305.98   -57.85     0.22)  ; 2
                            (   96.47  -306.07   -57.85     0.22)  ; 3
                            (   95.65  -306.93   -57.80     0.22)  ; 4
                            (   95.29  -306.86   -57.80     0.22)  ; 5
                            (   93.06  -307.45   -57.85     0.22)  ; 6
                            (   91.25  -308.22   -57.85     0.22)  ; 7
                            (   91.00  -308.44   -57.85     0.22)  ; 8
                            (   87.50  -310.81   -57.85     0.22)  ; 9
                            (   83.14  -313.55   -57.80     0.22)  ; 10
                            (   82.82  -313.74   -57.80     0.22)  ; 11
                            (   81.34  -315.43   -57.80     0.22)  ; 12
                            (   78.59  -319.85   -57.80     0.22)  ; 13
                            (   78.19  -321.43   -57.80     0.22)  ; 14
                            (   78.12  -321.80   -57.80     0.22)  ; 15
                            (   78.05  -322.16   -57.80     0.22)  ; 16
                            (   78.10  -322.42   -57.80     0.22)  ; 17
                             Normal
                          )  ;  End of split
                        )  ;  End of split
                      )  ;  End of split
                    |
                      (   93.62  -182.83   -55.35     0.37)  ; 1, R-1-2-1-1-1-1-1-1-1-2
                      (   93.93  -183.04   -55.35     0.37)  ; 2
                      (   95.14  -184.33   -55.35     0.37)  ; 3
                      (   95.86  -184.70   -55.35     0.37)  ; 4
                      (   96.00  -184.75   -55.30     0.37)  ; 5
                      (   97.34  -185.93   -54.05     0.37)  ; 6
                      (   98.33  -186.02   -54.05     0.37)  ; 7
                      (  101.02  -187.19   -54.05     0.37)  ; 8
                      (  102.44  -188.56   -54.05     0.37)  ; 9
                      (  103.04  -189.44   -54.05     0.37)  ; 10
                      (
                        (  105.49  -190.99   -54.05     0.37)  ; 1, R-1-2-1-1-1-1-1-1-1-2-1
                        (  106.86  -191.71   -54.05     0.37)  ; 2
                        (  108.59  -192.73   -54.05     0.37)  ; 3
                        (  110.94  -193.76   -54.05     0.37)  ; 4
                        (  111.28  -193.90   -54.05     0.37)  ; 5
                        (  120.54  -197.22   -54.60     0.37)  ; 6
                        (  121.27  -198.15   -54.60     0.37)  ; 7
                        (  121.52  -198.33   -54.60     0.37)  ; 8
                        (  121.79  -198.44   -54.65     0.37)  ; 9
                        (
                          (  123.80  -200.69   -54.60     0.37)  ; 1, R-1-2-1-1-1-1-1-1-1-2-1-1
                          (  125.45  -201.51   -54.50     0.37)  ; 2
                          (  126.30  -202.33   -54.50     0.37)  ; 3
                          (  126.80  -202.86   -54.45     0.37)  ; 4
                          (  126.87  -202.88   -54.45     0.37)  ; 5
                          (  129.30  -205.46   -54.45     0.37)  ; 6
                          (  129.32  -205.62   -54.45     0.37)  ; 7
                          (  136.48  -210.54   -55.65     0.37)  ; 8
                          (  137.47  -213.95   -55.70     0.37)  ; 9
                          (  138.00  -216.14   -55.70     0.37)  ; 10
                          (  138.95  -218.27   -55.45     0.37)  ; 11
                          (  139.63  -219.34   -55.15     0.37)  ; 12
                          (  139.74  -219.46   -55.15     0.37)  ; 13
                           Normal
                        |
                          (  121.91  -200.25   -55.15     0.37)  ; 1, R-1-2-1-1-1-1-1-1-1-2-1-2
                          (  121.57  -201.85   -55.20     0.37)  ; 2
                          (  121.49  -205.94   -55.20     0.37)  ; 3
                          (  121.38  -206.60   -55.35     0.37)  ; 4
                          (  121.34  -207.86   -55.45     0.37)  ; 5
                          (  121.42  -210.98   -55.45     0.37)  ; 6
                          (  121.98  -213.10   -55.50     0.37)  ; 7
                          (  122.04  -213.53   -55.50     0.37)  ; 8
                          (  121.45  -215.58   -55.50     0.37)  ; 9
                          (  120.17  -218.70   -55.50     0.37)  ; 10
                          (  119.78  -221.23   -55.55     0.37)  ; 11
                          (  119.83  -221.49   -55.55     0.37)  ; 12
                           Normal
                        )  ;  End of split
                      |
                        (   95.38  -185.82   -54.25     0.37)  ; 1, R-1-2-1-1-1-1-1-1-1-2-2
                        (   95.54  -186.60   -54.25     0.37)  ; 2
                        (   95.60  -186.86   -54.25     0.37)  ; 3
                        (   95.66  -187.28   -54.25     0.37)  ; 4
                        (   95.71  -187.54   -54.25     0.37)  ; 5
                        (   95.74  -187.86   -54.25     0.37)  ; 6
                        (   95.79  -188.12   -54.25     0.37)  ; 7
                        (   94.91  -189.11   -54.25     0.37)  ; 8
                        (   94.16  -190.39   -54.25     0.37)  ; 9
                        (   93.99  -190.79   -54.25     0.37)  ; 10
                        (   93.84  -190.97   -54.25     0.37)  ; 11
                        (   92.38  -193.78   -54.25     0.37)  ; 12
                        (   91.55  -195.42   -54.25     0.37)  ; 13
                        (   86.92  -203.12   -54.25     0.37)  ; 14
                        (   84.40  -205.41   -54.25     0.37)  ; 15
                        (   83.55  -206.34   -54.25     0.37)  ; 16
                        (   83.37  -206.58   -54.25     0.37)  ; 17
                         Normal
                      )  ;  End of split
                    )  ;  End of split
                  |
                    (   66.55    -8.62   -24.30     0.51)  ; 1, R-1-2-1-1-1-1-1-1-2
                    (   66.85    -9.06   -21.90     0.51)  ; 2
                    (   66.86    -9.22   -18.95     0.51)  ; 3
                    (   68.45   -10.58   -15.00     0.51)  ; 4
                    (   69.10   -11.32   -13.15     0.51)  ; 5
                    (   69.71   -11.57   -13.15     0.51)  ; 6
                    (   71.17   -12.64   -10.95     0.51)  ; 7
                    (   71.42   -14.96   -10.15     0.51)  ; 8
                    (   71.63   -15.20    -9.35     0.51)  ; 9
                    (   72.79   -15.67    -8.25     0.51)  ; 10
                    (   73.43   -15.86    -7.80     0.51)  ; 11
                    (   73.47   -15.95    -7.80     0.51)  ; 12
                    (   74.80   -18.31    -5.30     0.51)  ; 13
                    (   78.41   -22.87    -4.65     0.51)  ; 14
                     Normal
                  )  ;  End of split
                |
                  (   64.58    -0.06    -9.80     0.59)  ; 1, R-1-2-1-1-1-1-1-2
                  (   64.47    -0.33    -9.40     0.59)  ; 2
                  (   64.06    -0.17    -8.75     0.59)  ; 3
                  (   61.96    -1.05    -9.45     0.59)  ; 4
                  (   61.75    -0.97   -11.35     0.59)  ; 5
                  (   61.67    -0.78   -12.40     0.59)  ; 6
                  (   61.31    -0.71   -12.40     0.59)  ; 7
                  (   60.35    -1.11   -12.75     0.59)  ; 8
                  (   58.83    -2.71   -12.90     0.59)  ; 9
                  (   58.72    -3.37   -12.90     0.59)  ; 10
                  (   59.11    -3.77   -12.90     0.59)  ; 11
                  (   59.39    -4.44   -12.90     0.59)  ; 12
                  (   59.10    -5.35   -12.90     0.59)  ; 13
                  (   58.70    -7.88   -11.50     0.59)  ; 14
                  (   58.77    -7.91   -11.15     0.59)  ; 15
                   Normal
                )  ;  End of split
              |
                (   65.00    14.97   -21.45     0.59)  ; 1, R-1-2-1-1-1-1-2
                (   64.30    14.23   -22.40     0.59)  ; 2
                (   63.95    13.57   -22.40     0.59)  ; 3
                (   63.68    13.29   -23.30     0.59)  ; 4
                (   62.71    11.31   -23.80     0.59)  ; 5
                (   61.61    11.12   -24.70     0.59)  ; 6
                (   60.33    10.70   -24.70     0.59)  ; 7
                (   59.49    10.01   -24.70     0.59)  ; 8
                (   59.09     9.61   -24.60     0.59)  ; 9
                (   58.75     9.75   -20.30     0.44)  ; 10
                (   55.45     8.64   -20.30     0.44)  ; 11
                (   53.38     7.43   -19.35     0.44)  ; 12
                (   51.45     6.39   -18.10     0.44)  ; 13
                (   50.90     6.22   -17.10     0.44)  ; 14
                (   50.67     6.23   -17.10     0.44)  ; 15
                (   45.06     1.39   -15.80     0.44)  ; 16
                (   40.05    -1.39   -16.40     0.44)  ; 17
                (   35.69    -3.74   -17.05     0.44)  ; 18
                (   35.32    -4.06   -17.15     0.44)  ; 19
                (   24.61    -1.28   -20.80     0.44)  ; 20
                (   23.77    -2.76   -21.30     0.44)  ; 21
                (   21.58    -6.38   -21.35     0.44)  ; 22
                (   20.10    -8.86   -21.35     0.44)  ; 23
                (   19.68    -9.88   -21.35     0.44)  ; 24
                (   19.78   -10.24   -21.40     0.44)  ; 25
                (   20.01   -10.65   -21.40     0.44)  ; 26
                (   20.05   -10.74   -21.40     0.44)  ; 27
                 Normal
              )  ;  End of split
            |
              (   70.87    44.39   -13.30     0.15)  ; 1, R-1-2-1-1-1-2
              (   71.08    44.30   -13.30     0.15)  ; 2
              (   71.98    42.04   -13.30     0.15)  ; 3
              (   74.19    37.18   -13.30     0.15)  ; 4
              (   75.07    35.63   -13.30     0.15)  ; 5
              (   75.61    34.62   -13.30     0.15)  ; 6
              (   71.20    44.56   -13.45     0.37)  ; 7
              (   72.31    41.65   -13.45     0.37)  ; 8
              (   73.99    38.20   -13.40     0.37)  ; 9
              (   75.38    35.57   -13.45     0.37)  ; 10
              (   76.79    32.62   -13.45     0.37)  ; 11
              (   77.52    30.90   -13.45     0.37)  ; 12
              (   78.73    28.43   -13.45     0.37)  ; 13
              (   78.90    28.28   -13.45     0.37)  ; 14
              (   80.14    21.21   -19.30     0.37)  ; 15
              (   80.34    16.06   -19.85     0.37)  ; 16
              (   81.61    11.58   -19.85     0.37)  ; 17
              (   81.71    11.46   -21.30     0.37)  ; 18
              (   83.46     5.44   -23.30     0.37)  ; 19
              (   83.67    -2.00   -23.30     0.37)  ; 20
              (   83.68    -3.35   -23.30     0.37)  ; 21
              (   83.45    -9.44   -19.90     0.37)  ; 22
              (   83.20   -13.53   -20.95     0.37)  ; 23
              (   83.29   -15.86   -22.15     0.37)  ; 24
              (   83.46   -16.01   -22.15     0.37)  ; 25
              (   83.64   -16.16   -22.55     0.37)  ; 26
              (
                (   85.26   -20.55   -23.50     0.37)  ; 1, R-1-2-1-1-1-2-1
                (   90.09   -26.95   -23.95     0.37)  ; 2
                (   92.07   -31.63   -24.10     0.37)  ; 3
                (   93.10   -36.48   -24.10     0.37)  ; 4
                (   93.18   -36.67   -24.10     0.37)  ; 5
                (   92.60   -40.20   -30.50     0.37)  ; 6
                (   94.32   -55.23   -30.00     0.37)  ; 7
                (   95.80   -62.49   -30.00     0.37)  ; 8
                (   96.62   -66.31   -29.45     0.37)  ; 9
                (   96.68   -66.73   -29.45     0.37)  ; 10
                (   96.62   -71.37   -28.50     0.37)  ; 11
                (   96.59   -77.85   -28.50     0.37)  ; 12
                (   96.71   -80.67   -28.50     0.37)  ; 13
                (  100.82   -88.51   -36.75     0.37)  ; 14
                (  101.66   -91.31   -37.10     0.37)  ; 15
                (  102.16   -93.02   -37.10     0.37)  ; 16
                (  102.45   -93.45   -37.10     0.37)  ; 17
                (  102.49   -93.55   -37.10     0.37)  ; 18
                (
                  (  103.72   -98.72   -37.15     0.37)  ; 1, R-1-2-1-1-1-2-1-1
                  (  105.04  -101.87   -37.10     0.37)  ; 2
                  (  106.30  -107.92   -37.10     0.37)  ; 3
                  (  106.64  -113.13   -36.75     0.37)  ; 4
                  (  106.42  -116.76   -36.75     0.37)  ; 5
                  (  105.05  -128.75   -33.40     0.29)  ; 6
                  (  105.77  -130.47   -32.80     0.29)  ; 7
                  (  106.81  -134.53   -32.35     0.29)  ; 8
                  (  106.83  -135.25   -32.35     0.29)  ; 9
                  (  106.86  -137.32   -32.20     0.29)  ; 10
                  (  106.95  -138.47   -32.05     0.29)  ; 11
                  (  107.76  -139.59   -32.05     0.29)  ; 12
                  (  108.18  -140.31   -32.05     0.29)  ; 13
                  (  108.40  -141.12   -32.20     0.29)  ; 14
                  (  108.74  -142.44   -32.75     0.29)  ; 15
                  (  108.71  -142.51   -32.75     0.29)  ; 16
                  (  111.00  -146.21   -33.35     0.29)  ; 17
                  (  111.01  -147.17   -33.35     0.29)  ; 18
                  (  111.10  -148.31   -33.40     0.29)  ; 19
                  (  111.07  -148.38   -33.40     0.29)  ; 20
                  (
                    (  113.46  -151.25   -33.40     0.29)  ; 1, R-1-2-1-1-1-2-1-1-1
                    (  114.89  -153.97   -33.40     0.29)  ; 2
                    (  115.18  -155.20   -33.40     0.29)  ; 3
                    (  115.34  -155.58   -33.40     0.29)  ; 4
                    (  113.68  -170.87   -35.15     0.29)  ; 5
                    (  114.13  -172.48   -35.15     0.29)  ; 6
                    (  114.76  -175.98   -35.15     0.29)  ; 7
                    (  114.71  -177.46   -35.15     0.29)  ; 8
                    (  114.96  -178.59   -35.15     0.29)  ; 9
                    (  115.07  -179.51   -35.15     0.29)  ; 10
                    (  115.11  -180.00   -35.15     0.29)  ; 11
                     Normal
                  |
                    (  111.68  -147.57   -33.60     0.44)  ; 1, R-1-2-1-1-1-2-1-1-2
                    (  112.56  -150.46   -33.60     0.44)  ; 2
                    (  115.29  -155.05   -33.60     0.44)  ; 3
                    (  116.57  -157.16   -33.60     0.44)  ; 4
                    (  118.29  -160.31   -33.60     0.44)  ; 5
                    (  118.85  -162.44   -33.60     0.44)  ; 6
                    (  120.15  -165.66   -33.60     0.44)  ; 7
                    (  120.66  -167.53   -33.60     0.44)  ; 8
                    (  121.31  -170.01   -33.60     0.44)  ; 9
                    (  121.33  -171.52   -33.60     0.44)  ; 10
                     Normal
                  )  ;  End of split
                |
                  (  100.74   -89.92   -36.85     0.51)  ; 1, R-1-2-1-1-1-2-1-2
                  (  100.59   -90.10   -36.85     0.51)  ; 2
                  (   99.68   -90.76   -36.85     0.51)  ; 3
                  (   98.40   -91.98   -36.85     0.51)  ; 4
                  (   97.84   -92.38   -36.90     0.51)  ; 5
                  (   97.21   -92.76   -36.90     0.51)  ; 6
                  (   95.85   -93.55   -37.25     0.51)  ; 7
                  (   95.58   -93.84   -37.25     0.51)  ; 8
                  (   97.70   -97.00   -38.05     0.51)  ; 9
                  (   96.46   -99.26   -37.85     0.51)  ; 10
                  (   95.81  -100.66   -37.25     0.51)  ; 11
                  (   95.53  -101.34   -36.30     0.51)  ; 12
                  (   96.82  -102.26   -36.05     0.51)  ; 13
                  (   97.79  -103.76   -36.05     0.51)  ; 14
                  (   98.94  -106.21   -36.10     0.51)  ; 15
                  (   99.12  -106.92   -36.10     0.51)  ; 16
                  (
                    (   97.85  -112.57   -36.30     0.51)  ; 1, R-1-2-1-1-1-2-1-2-1
                    (   97.49  -113.85   -36.25     0.51)  ; 2
                    (   95.66  -118.33   -36.30     0.51)  ; 3
                    (   92.53  -120.39   -36.25     0.44)  ; 4
                    (   90.18  -122.28   -36.25     0.44)  ; 5
                    (   85.91  -124.97   -36.25     0.44)  ; 6
                    (   84.80  -125.95   -36.25     0.44)  ; 7
                    (   77.38  -132.24   -36.30     0.37)  ; 8
                    (   77.17  -133.35   -36.30     0.37)  ; 9
                    (   76.79  -134.85   -36.30     0.37)  ; 10
                    (   76.94  -135.07   -36.30     0.37)  ; 11
                    (   77.06  -135.36   -36.30     0.37)  ; 12
                     Normal
                  |
                    (   95.61  -102.45   -35.80     0.37)  ; 1, R-1-2-1-1-1-2-1-2-2
                    (   94.47  -103.10   -35.80     0.37)  ; 2
                    (   93.84  -103.48   -35.80     0.37)  ; 3
                    (   93.61  -103.46   -35.80     0.37)  ; 4
                    (   93.39  -103.61   -35.80     0.37)  ; 5
                    (   93.27  -103.72   -35.80     0.37)  ; 6
                    (   92.94  -104.14   -35.80     0.37)  ; 7
                    (   92.10  -105.22   -35.80     0.37)  ; 8
                    (   92.08  -105.29   -35.80     0.37)  ; 9
                     Normal
                  )  ;  End of split
                )  ;  End of split
              |
                (   83.76   -16.06   -27.10     0.37)  ; 1, R-1-2-1-1-1-2-2
                (   85.92   -17.17   -26.15     0.37)  ; 2
                (   91.53   -15.26   -26.15     0.37)  ; 3
                (   92.99   -15.38   -24.95     0.37)  ; 4
                (   93.33   -15.52   -24.95     0.37)  ; 5
                (  100.03   -17.14   -24.10     0.37)  ; 6
                (  106.08   -20.95   -24.10     0.37)  ; 7
                (  106.34   -20.89   -24.10     0.37)  ; 8
                (  106.50   -20.88   -24.10     0.37)  ; 9
                (  114.76   -22.25   -27.10     0.37)  ; 10
                (  115.45   -23.88   -25.45     0.37)  ; 11
                (  116.86   -26.04   -25.45     0.37)  ; 12
                (  117.19   -26.80   -24.90     0.37)  ; 13
                (  117.68   -28.11   -24.65     0.37)  ; 14
                (  118.28   -28.59   -24.65     0.37)  ; 15
                (  118.62   -28.73   -24.60     0.37)  ; 16
                (  120.92   -30.85   -24.60     0.37)  ; 17
                (  121.28   -32.11   -24.70     0.37)  ; 18
                (  121.98   -33.50   -25.25     0.37)  ; 19
                (  122.48   -34.02   -25.90     0.37)  ; 20
                (  122.93   -34.28   -25.90     0.37)  ; 21
                (  127.29   -38.35   -26.05     0.37)  ; 22
                (  128.43   -41.19   -26.05     0.37)  ; 23
                 Normal
              )  ;  End of split
            )  ;  End of split
          |
            (   71.67    65.85   -18.30     0.51)  ; 1, R-1-2-1-1-2
            (   71.34    65.83   -18.30     0.51)  ; 2
            (   69.74    64.81   -18.30     0.51)  ; 3
            (   68.58    63.71   -18.30     0.51)  ; 4
            (   66.29    62.74   -15.30     0.66)  ; 5
            (   65.38    62.08   -15.30     0.66)  ; 6
            (   64.41    61.05   -15.25     0.66)  ; 7
            (   62.88    59.61   -15.25     0.66)  ; 8
            (   61.33    57.95   -15.25     0.66)  ; 9
            (   60.72    56.85   -15.40     0.66)  ; 10
            (   59.10    54.03   -16.95     0.66)  ; 11
            (   57.78    52.35   -14.70     0.66)  ; 12
            (   57.00    51.00   -11.75     0.66)  ; 13
            (   56.91    50.80   -11.75     0.66)  ; 14
            (
              (   55.90    48.52   -16.10     0.66)  ; 1, R-1-2-1-1-2-1
              (   54.66    47.60   -16.15     0.66)  ; 2
              (   53.74    46.71   -16.15     0.66)  ; 3
              (   51.66    44.70   -16.15     0.66)  ; 4
              (   49.51    42.33   -16.20     0.66)  ; 5
              (   47.29    38.64   -16.15     0.66)  ; 6
              (   47.04    38.03   -16.15     0.66)  ; 7
              (   39.02    27.58   -16.20     0.66)  ; 8
              (   37.94    27.07   -16.75     0.66)  ; 9
              (   37.39    26.50   -18.55     0.66)  ; 10
              (   35.08    23.17   -19.90     0.66)  ; 11
              (   33.21    19.73   -19.95     0.66)  ; 12
              (   32.06    18.86   -19.95     0.66)  ; 13
              (   30.39    17.87   -20.50     0.66)  ; 14
              (   27.25    15.99   -20.55     0.66)  ; 15
              (   25.18    14.61   -20.55     0.66)  ; 16
              (   24.87    14.42   -20.55     0.66)  ; 17
              (   23.38    12.89   -19.10     0.66)  ; 18
              (   23.06    12.70   -19.10     0.66)  ; 19
              (   23.10    12.61   -19.10     0.66)  ; 20
              (
                (   22.01     6.80   -19.10     0.66)  ; 1, R-1-2-1-1-2-1-1
                (   22.69     2.64   -19.10     0.66)  ; 2
                (   23.12    -0.78   -19.10     0.66)  ; 3
                (   23.37    -1.52   -19.15     0.66)  ; 4
                (   23.51    -1.57   -19.15     0.66)  ; 5
                (   23.63    -4.93   -17.40     0.66)  ; 6
                (   23.08    -6.29   -17.45     0.66)  ; 7
                (   22.31    -8.19   -18.35     0.66)  ; 8
                (   21.79   -10.44   -19.30     0.66)  ; 9
                (   21.92   -14.21   -20.40     0.66)  ; 10
                (   21.98   -15.03   -20.40     0.66)  ; 11
                (   21.95   -15.10   -20.40     0.66)  ; 12
                (   20.28   -16.08   -30.40     0.59)  ; 13
                (   18.73   -19.32   -28.30     0.59)  ; 14
                (   18.61   -20.39   -28.30     0.59)  ; 15
                (   18.68   -20.41   -25.75     0.59)  ; 16
                (   19.27   -21.68   -19.80     0.59)  ; 17
                (   18.21   -24.10   -19.80     0.59)  ; 18
                (   18.35   -25.11   -19.75     0.59)  ; 19
                (   18.62   -25.61   -19.10     0.59)  ; 20
                (   18.66   -25.71   -19.10     0.59)  ; 21
                (   18.50   -29.21   -15.10     0.51)  ; 22
                (   17.82   -33.21   -14.70     0.51)  ; 23
                (   17.50   -34.98   -14.70     0.51)  ; 24
                (   17.19   -36.51   -14.00     0.51)  ; 25
                (   17.19   -37.30   -13.60     0.51)  ; 26
                (   17.25   -37.33   -13.60     0.51)  ; 27
                (   18.06   -40.70    -8.00     0.51)  ; 28
                (   18.49   -42.77    -7.95     0.51)  ; 29
                (   18.69   -43.64    -7.95     0.51)  ; 30
                (   18.86   -45.93    -7.95     0.51)  ; 31
                (   19.15   -48.74    -7.95     0.51)  ; 32
                (   19.68   -53.47    -7.95     0.51)  ; 33
                (   20.09   -56.33    -7.95     0.51)  ; 34
                (   20.24   -59.47    -7.95     0.51)  ; 35
                 Normal
              |
                (   21.91    13.71   -20.35     0.59)  ; 1, R-1-2-1-1-2-1-2
                (   21.74    13.70   -21.00     0.59)  ; 2
                (   20.66    14.14   -21.65     0.59)  ; 3
                (   17.11    17.88   -19.45     0.73)  ; 4
                (   15.05    19.04   -18.90     0.73)  ; 5
                (   12.90    19.20   -18.90     0.73)  ; 6
                (   12.60    19.24   -18.85     0.73)  ; 7
                (   12.53    19.27   -18.85     0.73)  ; 8
                (    9.54    20.09   -27.70     0.73)  ; 9
                (    7.44    18.81   -27.70     0.73)  ; 10
                (    6.21    18.52   -28.40     0.73)  ; 11
                (    5.32    18.48   -28.85     0.73)  ; 12
                (    5.07    18.43   -28.85     0.73)  ; 13
                (    4.33    18.57   -29.60     0.73)  ; 14
                (    4.21    18.46   -29.60     0.73)  ; 15
                (
                  (   -2.66    15.80   -27.05     0.73)  ; 1, R-1-2-1-1-2-1-2-1
                  (   -7.75    14.38   -27.60     0.73)  ; 2
                  (   -9.04    14.12   -28.70     0.73)  ; 3
                  (   -9.34    14.16   -28.70     0.73)  ; 4
                  (  -17.62    13.60   -35.00     0.59)  ; 5
                  (  -19.21    11.64   -35.00     0.59)  ; 6
                  (  -19.76    11.07   -35.00     0.59)  ; 7
                  (  -21.09    10.51   -34.80     0.59)  ; 8
                  (  -21.93    10.21   -34.50     0.59)  ; 9
                  (  -24.75     9.30   -34.50     0.59)  ; 10
                  (  -27.85     7.32   -34.10     0.59)  ; 11
                  (  -32.21     4.58   -34.00     0.59)  ; 12
                  (  -34.15     3.71   -34.00     0.59)  ; 13
                  (  -37.71     1.59   -34.00     0.59)  ; 14
                  (  -39.24     0.16   -34.00     0.59)  ; 15
                  (  -39.39    -0.02   -34.00     0.59)  ; 16
                  (
                    (  -42.76    -4.98   -34.15     0.59)  ; 1, R-1-2-1-1-2-1-2-1-1
                    (  -45.06    -6.73   -34.25     0.59)  ; 2
                    (  -49.04   -10.10   -34.25     0.59)  ; 3
                    (  -49.60   -10.90   -34.25     0.59)  ; 4
                    (  -57.06   -14.79   -31.45     0.59)  ; 5
                    (  -60.29   -15.53   -31.80     0.59)  ; 6
                    (  -62.25   -14.50   -31.90     0.59)  ; 7
                    (  -64.39   -13.54   -31.90     0.59)  ; 8
                    (  -67.72   -12.98   -31.90     0.59)  ; 9
                    (  -71.20   -13.54   -31.90     0.59)  ; 10
                    (  -74.95   -14.00   -31.90     0.59)  ; 11
                    (  -80.01   -13.20   -29.15     0.44)  ; 12
                    (  -81.81   -13.74   -29.10     0.44)  ; 13
                    (  -84.00   -15.62   -29.05     0.44)  ; 14
                    (  -85.16   -17.12   -29.05     0.44)  ; 15
                    (  -86.60   -19.86   -29.05     0.44)  ; 16
                    (  -87.02   -22.06   -29.05     0.44)  ; 17
                    (  -87.01   -23.41   -29.05     0.44)  ; 18
                    (  -86.91   -24.33   -29.05     0.44)  ; 19
                     Normal
                  |
                    (  -40.84     1.97   -37.80     0.51)  ; 1, R-1-2-1-1-2-1-2-1-2
                    (  -41.37     2.03   -38.00     0.51)  ; 2
                    (  -42.25     2.39   -38.30     0.51)  ; 3
                    (  -44.93     0.87   -36.35     0.51)  ; 4
                    (  -49.18     1.33   -36.35     0.51)  ; 5
                    (  -50.36     1.34   -37.85     0.51)  ; 6
                    (  -50.92     1.33   -38.70     0.51)  ; 7
                    (  -51.00     0.17   -46.95     0.51)  ; 8
                    (  -54.85     0.23   -47.60     0.51)  ; 9
                    (  -57.26    -0.45   -48.05     0.51)  ; 10
                    (  -60.37    -1.48   -48.15     0.51)  ; 11
                    (  -61.62    -2.00   -48.15     0.51)  ; 12
                    (  -62.46    -2.13   -48.15     0.51)  ; 13
                    (  -63.05    -2.21   -48.15     0.51)  ; 14
                    (  -63.84    -2.99   -48.15     0.51)  ; 15
                    (  -64.05    -3.70   -48.15     0.51)  ; 16
                    (  -64.12    -4.07   -48.15     0.51)  ; 17
                    (  -65.57    -7.04   -50.35     0.51)  ; 18
                    (  -71.43   -12.10   -50.35     0.51)  ; 19
                     Normal
                  )  ;  End of split
                |
                  (    2.60    16.58   -27.20     0.59)  ; 1, R-1-2-1-1-2-1-2-2
                  (    2.01    15.71   -26.60     0.59)  ; 2
                  (    1.98    15.65   -26.10     0.59)  ; 3
                  (   -0.14    13.74   -25.50     0.59)  ; 4
                  (   -0.50    13.25   -25.90     0.59)  ; 5
                  (   -0.53    12.39   -35.30     0.59)  ; 6
                  (   -1.16    11.62   -36.25     0.59)  ; 7
                  (   -2.05     9.84   -38.05     0.59)  ; 8
                  (   -1.23     9.51   -38.50     0.59)  ; 9
                  (   -1.19     9.02   -38.50     0.59)  ; 10
                  (   -1.51     8.44   -38.50     0.59)  ; 11
                  (   -3.18     6.27   -38.60     0.59)  ; 12
                  (   -3.54     5.39   -39.45     0.59)  ; 13
                  (   -3.41     4.94   -39.80     0.59)  ; 14
                   Normal
                |
                  (    3.95    19.12   -25.55     0.59)  ; 1, R-1-2-1-1-2-1-2-3
                  (    2.80    20.38   -25.50     0.59)  ; 2
                  (    0.43    21.18   -26.25     0.59)  ; 3
                  (   -0.04    21.38   -26.25     0.59)  ; 4
                  (   -0.71    21.89   -28.15     0.59)  ; 5
                  (   -3.32    21.68   -37.20     0.59)  ; 6
                  (   -3.96    21.47   -37.85     0.59)  ; 7
                  (   -5.32    22.02   -38.30     0.59)  ; 8
                  (   -6.11    22.03   -38.30     0.59)  ; 9
                  (   -8.15    22.07   -43.75     0.59)  ; 10
                  (   -9.50    22.06   -43.80     0.59)  ; 11
                  (  -10.21    22.27   -43.80     0.59)  ; 12
                  (  -11.32    22.64   -43.85     0.59)  ; 13
                  (  -12.04    22.62   -43.85     0.59)  ; 14
                  (  -11.94    22.50   -43.85     0.59)  ; 15
                  (  -11.73    22.42   -43.85     0.59)  ; 16
                  (
                    (  -15.50    22.68   -43.40     0.59)  ; 1, R-1-2-1-1-2-1-2-3-1
                    (  -17.09    23.65   -43.40     0.59)  ; 2
                    (  -20.00    24.67   -43.40     0.59)  ; 3
                    (  -20.84    24.94   -43.40     0.59)  ; 4
                    (  -22.23    25.42   -43.40     0.59)  ; 5
                    (  -23.07    25.68   -43.40     0.59)  ; 6
                    (  -23.64    25.84   -43.40     0.59)  ; 7
                    (  -23.71    25.87   -43.40     0.59)  ; 8
                    (  -26.94    22.20   -47.50     0.59)  ; 9
                    (  -28.08    19.41   -44.25     0.59)  ; 10
                    (  -29.16    15.98   -41.65     0.51)  ; 11
                    (  -28.55    13.59   -39.80     0.51)  ; 12
                    (  -28.17    13.36   -39.80     0.51)  ; 13
                    (  -26.73     7.94   -35.70     0.37)  ; 14
                    (  -26.29     7.28   -35.20     0.37)  ; 15
                    (  -25.94     6.59   -34.85     0.37)  ; 16
                    (  -25.68     5.85   -34.65     0.37)  ; 17
                    (  -25.48     5.37   -34.65     0.37)  ; 18
                    (  -25.01     5.18   -34.50     0.37)  ; 19
                    (  -24.86     4.96   -34.45     0.37)  ; 20
                     Normal
                  |
                    (   -8.41    22.02   -46.15     0.37)  ; 1, R-1-2-1-1-2-1-2-3-2
                    (   -8.17    21.84   -46.15     0.37)  ; 2
                    (   -7.61    21.45   -46.70     0.37)  ; 3
                    (   -6.55    20.94   -46.75     0.37)  ; 4
                    (   -6.42    20.89   -46.75     0.37)  ; 5
                    (   -3.06    20.00   -40.90     0.37)  ; 6
                    (   -4.38    18.32   -39.45     0.37)  ; 7
                    (   -4.81    17.46   -38.15     0.37)  ; 8
                    (   -4.92    17.19   -37.65     0.37)  ; 9
                    (   -4.00    15.95   -33.80     0.37)  ; 10
                    (   -5.84    14.72   -33.40     0.37)  ; 11
                    (   -6.03    14.64   -33.90     0.37)  ; 12
                    (   -5.89    13.23   -48.40     0.37)  ; 13
                    (   -6.35    12.31   -49.75     0.37)  ; 14
                    (   -6.60    11.30   -50.75     0.37)  ; 15
                    (   -6.62    10.68   -50.75     0.37)  ; 16
                    (   -6.54    10.09   -51.75     0.37)  ; 17
                    (   -6.42     9.41   -51.95     0.37)  ; 18
                    (   -6.32     8.89   -51.95     0.37)  ; 19
                     Normal
                  )  ;  End of split
                )  ;  End of split
              )  ;  End of split
            |
              (   53.26    52.76   -12.20     0.37)  ; 1, R-1-2-1-1-2-2
              (   52.52    53.46   -12.15     0.37)  ; 2
              (   52.13    54.25   -12.20     0.37)  ; 3
              (   51.32    55.37   -12.20     0.37)  ; 4
              (   51.28    55.47   -12.20     0.37)  ; 5
              (   45.63    60.46   -13.10     0.44)  ; 6
              (   43.87    61.57   -11.90     0.51)  ; 7
              (   43.66    61.66   -11.90     0.51)  ; 8
              (
                (   43.81    63.97    -7.00     0.51)  ; 1, R-1-2-1-1-2-2-1
                (   42.31    67.28    -6.60     0.51)  ; 2
                (   41.13    68.86    -6.40     0.51)  ; 3
                (   40.49    70.00    -6.40     0.51)  ; 4
                (   39.62    71.38    -6.35     0.51)  ; 5
                (   39.61    71.54    -6.35     0.51)  ; 6
                (
                  (   35.80    76.18    -6.65     0.51)  ; 1, R-1-2-1-1-2-2-1-1
                  (   32.90    78.79    -6.65     0.51)  ; 2
                  (   32.03    79.38    -6.65     0.51)  ; 3
                  (   31.70    79.91    -6.65     0.51)  ; 4
                  (   31.62    80.10    -6.65     0.51)  ; 5
                  (   28.62    84.41    -6.15     0.51)  ; 6
                  (   27.99    84.98    -6.15     0.51)  ; 7
                  (   26.58    86.19    -6.15     0.51)  ; 8
                  (   25.19    87.07    -5.80     0.51)  ; 9
                  (   24.61    87.39    -5.80     0.51)  ; 10
                  (   24.35    87.73    -5.05     0.51)  ; 11
                  (   24.00    88.43    -4.55     0.51)  ; 12
                  (   23.14    89.41    -4.55     0.51)  ; 13
                  (   22.77    89.88    -4.15     0.51)  ; 14
                  (   22.83    90.01    -4.15     0.51)  ; 15
                  (
                    (   19.60    91.80    -5.75     0.51)  ; 1, R-1-2-1-1-2-2-1-1-1
                    (   18.34    92.79    -5.85     0.51)  ; 2
                    (   15.99    94.22    -5.85     0.51)  ; 3
                    (   13.35    96.09    -5.85     0.51)  ; 4
                    (   11.90    98.18    -5.85     0.51)  ; 5
                    (   10.39    99.91    -5.85     0.51)  ; 6
                    (    9.50   100.82    -5.85     0.51)  ; 7
                    (    9.40   101.18    -5.85     0.51)  ; 8
                    (    9.14   106.23     3.30     0.51)  ; 9
                    (    6.70   108.41     2.25     0.51)  ; 10
                    (    4.92   109.68     2.25     0.51)  ; 11
                    (    4.29   110.26     1.35     0.51)  ; 12
                    (    4.18   110.38     1.35     0.51)  ; 13
                    (    3.07   112.34    -0.05     0.51)  ; 14
                    (    2.91   112.32    -0.05     0.51)  ; 15
                    (    2.00   112.61     1.25     0.51)  ; 16
                    (    0.18   113.59     2.15     0.51)  ; 17
                    (   -2.30   114.68     2.70     0.51)  ; 18
                    (   -4.98   116.09     2.70     0.51)  ; 19
                    (   -6.29   117.34     2.85     0.51)  ; 20
                    (   -6.97   117.61     2.85     0.51)  ; 21
                    (   -7.12   117.44     2.85     0.51)  ; 22
                    (   -9.82   118.38     5.85     0.51)  ; 23
                    (  -12.01   119.03     5.95     0.51)  ; 24
                    (  -12.73   119.80     5.95     0.51)  ; 25
                    (  -14.00   121.35     6.00     0.51)  ; 26
                    (  -14.62   121.76     6.00     0.51)  ; 27
                    (  -14.68   121.62     6.00     0.51)  ; 28
                    (  -17.76   123.28    -0.95     0.51)  ; 29
                    (  -18.34   123.20    -0.70     0.51)  ; 30
                     Normal
                  |
                    (   20.84    88.75    -3.05     0.51)  ; 1, R-1-2-1-1-2-2-1-1-2
                    (   20.37    88.94    -3.05     0.51)  ; 2
                    (   19.15    88.88    -2.95     0.51)  ; 3
                    (   17.60    88.96    -2.95     0.51)  ; 4
                    (   16.17    89.54    -4.30     0.51)  ; 5
                    (   12.64    89.79    -7.15     0.51)  ; 6
                    (    7.19    92.56    -7.15     0.51)  ; 7
                    (    2.03    94.66    -7.15     0.51)  ; 8
                    (   -0.02    95.26    -7.05     0.51)  ; 9
                    (   -1.22    95.83    -6.70     0.51)  ; 10
                    (   -1.28    95.85    -6.70     0.51)  ; 11
                    (   -8.66    98.93    -5.50     0.51)  ; 12
                    (  -10.50    99.29    -5.50     0.51)  ; 13
                    (  -11.28    99.29    -5.50     0.51)  ; 14
                    (  -19.53    97.41    -8.60     0.51)  ; 15
                    (  -20.94    97.83    -8.05     0.51)  ; 16
                    (  -23.32    98.40    -6.50     0.51)  ; 17
                    (  -25.25    98.32    -6.50     0.51)  ; 18
                    (  -27.31    98.12    -5.30     0.51)  ; 19
                    (  -27.57    98.07    -4.90     0.51)  ; 20
                    (  -32.86    98.88    -4.55     0.51)  ; 21
                    (  -35.25    98.27    -3.35     0.51)  ; 22
                    (  -37.32    97.45    -2.30     0.51)  ; 23
                    (  -38.94    97.16    -2.30     0.51)  ; 24
                    (  -39.22    97.27    -1.55     0.51)  ; 25
                     Normal
                  |
                    (   22.99    87.84    -4.25     0.51)  ; 1, R-1-2-1-1-2-2-1-1-3
                    (   22.86    87.74    -5.30     0.51)  ; 2
                    (   22.81    87.60    -5.30     0.51)  ; 3
                    (
                      (   19.70    87.36    -6.15     0.51)  ; 1, R-1-2-1-1-2-2-1-1-3-1
                      (   15.80    86.34    -6.50     0.51)  ; 2
                      (   13.76    85.98    -6.60     0.51)  ; 3
                      (   12.62    85.73    -6.60     0.51)  ; 4
                      (   11.89    85.47    -6.60     0.51)  ; 5
                      (   11.47    84.85     1.80     0.51)  ; 6
                      (   10.29    85.25     2.25     0.51)  ; 7
                      (    9.22    85.14     2.35     0.51)  ; 8
                      (    8.06    84.82     2.35     0.51)  ; 9
                      (    7.73    84.79     2.35     0.51)  ; 10
                      (    7.66    84.82     2.35     0.51)  ; 11
                       Normal
                    |
                      (   22.41    90.14    -5.05     0.51)  ; 1, R-1-2-1-1-2-2-1-1-3-2
                      (   22.63    90.68    -5.45     0.51)  ; 2
                      (   23.73    92.21    -6.40     0.51)  ; 3
                      (   24.36    92.59    -6.40     0.51)  ; 4
                      (   25.47    93.56    -7.20     0.51)  ; 5
                      (   26.75    95.34    -8.05     0.51)  ; 6
                      (   27.12    96.06    -8.25     0.51)  ; 7
                      (   27.07    96.71    -8.25     0.51)  ; 8
                      (   26.71    97.57    -8.25     0.51)  ; 9
                      (   26.49    97.82    -8.25     0.51)  ; 10
                      (   26.36    98.27    -8.85     0.51)  ; 11
                      (   25.85   102.27   -13.30     0.51)  ; 12
                      (   25.88   104.48   -13.30     0.51)  ; 13
                      (   25.45   108.69   -13.35     0.51)  ; 14
                      (   25.02   110.53   -13.35     0.51)  ; 15
                      (   23.41   116.49   -13.35     0.51)  ; 16
                      (   22.88   120.27   -13.40     0.51)  ; 17
                      (   23.62   123.45   -13.40     0.51)  ; 18
                      (   24.99   132.05   -18.05     0.44)  ; 19
                      (   25.16   132.46   -17.75     0.44)  ; 20
                      (   25.06   134.95   -11.30     0.44)  ; 21
                      (   25.02   136.00   -11.30     0.44)  ; 22
                      (   24.99   136.72   -12.25     0.44)  ; 23
                      (   25.19   137.20   -12.25     0.44)  ; 24
                      (   26.01   138.84   -13.80     0.44)  ; 25
                      (   26.53   138.95   -13.80     0.44)  ; 26
                      (   27.47   139.12   -13.80     0.44)  ; 27
                      (   31.11   143.58   -13.45     0.44)  ; 28
                      (   32.18   144.65   -10.60     0.44)  ; 29
                      (   32.53   145.13   -10.50     0.44)  ; 30
                      (   32.70   145.15   -10.50     0.44)  ; 31
                       Normal
                    )  ;  End of split
                  )  ;  End of split
                |
                  (   39.77    71.84   -13.55     0.51)  ; 1, R-1-2-1-1-2-2-1-2
                  (   40.15    72.96   -13.55     0.51)  ; 2
                  (   40.23    73.16   -13.60     0.51)  ; 3
                  (   40.58    74.60    -6.75     0.51)  ; 4
                  (   40.61    75.07    -6.30     0.51)  ; 5
                  (   40.57    75.16    -5.70     0.51)  ; 6
                  (   40.53    75.26    -5.15     0.51)  ; 7
                  (   39.85    76.32   -16.95     0.51)  ; 8
                  (   38.77    76.77   -18.75     0.51)  ; 9
                  (   37.99    74.86   -21.70     0.51)  ; 10
                  (   37.95    74.17   -22.30     0.51)  ; 11
                  (   37.49    72.85   -22.30     0.51)  ; 12
                  (   37.26    71.12   -22.65     0.51)  ; 13
                  (   37.30    70.63   -22.80     0.51)  ; 14
                  (   36.95    69.59   -22.75     0.51)  ; 15
                  (   36.99    69.10   -22.75     0.51)  ; 16
                  (   37.08    68.74   -21.95     0.51)  ; 17
                  (   37.12    68.65   -21.95     0.51)  ; 18
                  (   41.28    74.39   -19.55     0.51)  ; 19
                  (   48.11    79.69   -23.15     0.51)  ; 20
                  (
                    (   46.08    83.05   -28.45     0.51)  ; 1, R-1-2-1-1-2-2-1-2-1
                    (   47.36    85.22   -28.45     0.51)  ; 2
                    (   47.45    85.26   -28.45     0.51)  ; 3
                    (   47.61    85.28   -28.45     0.51)  ; 4
                    (
                      (   51.68    79.11   -28.45     0.51)  ; 1, R-1-2-1-1-2-2-1-2-1-1
                      (   55.65    74.09   -28.45     0.51)  ; 2
                      (   57.14    70.55   -28.45     0.51)  ; 3
                      (   58.02    68.45   -28.45     0.51)  ; 4
                      (
                        (   60.04    59.00   -28.40     0.51)  ; 1, R-1-2-1-1-2-2-1-2-1-1-1
                        (   60.41    58.37   -28.45     0.51)  ; 2
                        (   63.85    54.75   -33.00     0.51)  ; 3
                        (   63.97    54.46   -33.05     0.51)  ; 4
                        (   63.97    54.06   -33.05     0.51)  ; 5
                        (   64.31    53.93   -32.45     0.51)  ; 6
                        (   66.96    52.85   -29.10     0.51)  ; 7
                        (   67.63    52.18   -29.10     0.51)  ; 8
                        (   67.89    51.83   -29.10     0.51)  ; 9
                        (   70.00    52.16   -38.50     0.44)  ; 10
                        (   70.91    51.87   -39.30     0.44)  ; 11
                        (   71.83    51.58   -40.15     0.44)  ; 12
                        (   72.26    51.09   -40.75     0.44)  ; 13
                        (   72.73    49.71   -40.75     0.44)  ; 14
                        (   72.83    48.40   -41.10     0.44)  ; 15
                        (   73.40    46.90   -41.15     0.44)  ; 16
                        (   74.01    46.26   -41.15     0.44)  ; 17
                        (   76.06    45.26   -41.15     0.44)  ; 18
                        (   77.70    44.44   -41.15     0.44)  ; 19
                        (   79.06    43.49   -41.15     0.44)  ; 20
                        (   79.13    43.46   -41.15     0.44)  ; 21
                        (   82.19    41.51   -37.95     0.44)  ; 22
                        (   84.16    41.11   -37.50     0.44)  ; 23
                        (   85.90    41.11   -37.50     0.44)  ; 24
                        (   86.77    40.91   -37.45     0.44)  ; 25
                        (   87.86    40.47   -37.45     0.44)  ; 26
                         Normal
                      |
                        (   59.23    73.22   -29.70     0.44)  ; 1, R-1-2-1-1-2-2-1-2-1-1-2
                        (   63.60    70.73   -32.40     0.44)  ; 2
                        (   64.44    68.89   -32.25     0.44)  ; 3
                        (   64.54    68.37   -31.00     0.44)  ; 4
                        (   64.78    67.79   -31.00     0.44)  ; 5
                        (   64.80    67.63   -31.00     0.44)  ; 6
                        (   67.74    63.19   -28.25     0.44)  ; 7
                        (   71.93    58.71   -29.35     0.44)  ; 8
                        (   73.18    57.88   -30.25     0.44)  ; 9
                        (   77.51    53.75   -35.85     0.44)  ; 10
                        (   79.84    51.29   -35.90     0.44)  ; 11
                        (   80.19    50.99   -35.90     0.44)  ; 12
                        (   81.72    50.92   -40.85     0.44)  ; 13
                        (   82.63    50.23   -40.70     0.44)  ; 14
                        (   83.87    49.97   -39.95     0.44)  ; 15
                        (   85.12    49.54   -39.05     0.44)  ; 16
                        (   86.66    48.67   -39.05     0.44)  ; 17
                        (   87.41    47.97   -38.50     0.44)  ; 18
                         Normal
                      )  ;  End of split
                    |
                      (   47.00    85.61   -23.95     0.51)  ; 1, R-1-2-1-1-2-2-1-2-1-2
                      (   47.05    85.74   -23.80     0.51)  ; 2
                      (   47.36    87.68   -27.45     0.51)  ; 3
                      (   47.33    88.17   -27.50     0.51)  ; 4
                      (   47.10    89.37   -27.50     0.51)  ; 5
                      (   47.20    89.80   -27.50     0.51)  ; 6
                      (   47.24    90.10   -27.50     0.51)  ; 7
                       Normal
                    )  ;  End of split
                  |
                    (   46.34    73.68   -26.35     0.59)  ; 1, R-1-2-1-1-2-2-1-2-2
                    (   44.79    70.28   -26.35     0.59)  ; 2
                    (   44.23    68.69   -26.40     0.59)  ; 3
                    (   44.37    68.07   -26.05     0.59)  ; 4
                    (   44.64    67.96   -23.80     0.59)  ; 5
                    (   45.63    64.95   -18.25     0.59)  ; 6
                    (   47.73    44.62   -16.10     0.59)  ; 7
                    (   48.54    41.36   -16.40     0.59)  ; 8
                    (   48.70    40.98   -16.60     0.59)  ; 9
                    (   51.33    34.02   -12.85     0.59)  ; 10
                    (   51.48    33.80   -14.50     0.59)  ; 11
                    (   51.70    33.56   -14.50     0.59)  ; 12
                    (   53.42    35.07   -25.45     0.59)  ; 13
                    (   54.66    35.20   -26.05     0.59)  ; 14
                    (   55.48    34.87   -27.55     0.59)  ; 15
                    (   57.21    35.83   -32.50     0.59)  ; 16
                    (   59.58    35.42   -32.60     0.59)  ; 17
                    (   60.41    34.92   -32.60     0.59)  ; 18
                    (   61.29    34.17   -32.60     0.59)  ; 19
                    (   61.83    33.16   -32.60     0.59)  ; 20
                     Normal
                  )  ;  End of split
                )  ;  End of split
              |
                (   42.11    59.79    -8.05     0.59)  ; 1, R-1-2-1-1-2-2-2
                (   41.73    60.02    -9.50     0.59)  ; 2
                (   40.64    60.07   -10.45     0.59)  ; 3
                (   39.07    59.92   -10.45     0.59)  ; 4
                (   37.83    59.79   -11.35     0.59)  ; 5
                (   37.26    59.55   -11.35     0.59)  ; 6
                (   36.82    58.85   -16.30     0.59)  ; 7
                (   33.22    54.30   -16.30     0.59)  ; 8
                (   31.87    53.11   -16.30     0.59)  ; 9
                (   29.36    52.00   -16.30     0.59)  ; 10
                (   27.45    51.59   -17.35     0.59)  ; 11
                (   24.70    51.44   -17.35     0.59)  ; 12
                (   23.80    51.17   -18.30     0.59)  ; 13
                (   23.65    51.00   -18.30     0.59)  ; 14
                (   20.58    49.83   -15.40     0.59)  ; 15
                (   20.13    49.31   -15.05     0.59)  ; 16
                (   20.10    49.24   -15.05     0.59)  ; 17
                (   19.22    47.86   -26.05     0.59)  ; 18
                (   18.20    45.74   -26.40     0.59)  ; 19
                (   18.12    45.14   -26.70     0.59)  ; 20
                (   18.18    44.32   -26.75     0.59)  ; 21
                (   17.91    42.69   -26.75     0.59)  ; 22
                (   17.69    42.15   -26.75     0.59)  ; 23
                (   16.09    40.34   -26.15     0.59)  ; 24
                (   14.92    39.23   -24.65     0.59)  ; 25
                (   14.16    38.52   -24.65     0.59)  ; 26
                (   13.84    37.93   -22.95     0.59)  ; 27
                 Normal
              )  ;  End of split
            )  ;  End of split
          )  ;  End of split
        |
          (   76.04    75.51   -16.35     0.66)  ; 1, R-1-2-1-2
          (   76.17    75.46   -16.25     0.66)  ; 2
          (   78.53    76.00   -19.25     0.81)  ; 3
          (   79.24    76.19   -20.15     0.81)  ; 4
          (   80.78    75.48   -20.15     0.81)  ; 5
          (   82.35    76.43   -19.40     0.81)  ; 6
          (   82.54    76.51   -18.25     0.81)  ; 7
          (   82.69    76.68   -18.25     0.81)  ; 8
          (   83.75    78.70   -18.40     0.81)  ; 9
          (   84.61    79.46   -19.65     0.81)  ; 10
          (   84.98    79.79   -19.65     0.81)  ; 11
          (
            (   86.25    78.24   -20.50     1.03)  ; 1, R-1-2-1-2-1
            (   87.49    78.37   -20.15     1.03)  ; 2
            (   88.79    79.03   -20.15     1.03)  ; 3
            (   89.57    79.58   -19.45     1.03)  ; 4
            (   90.49    80.08   -18.95     1.03)  ; 5
            (
              (   95.50    82.87   -18.85     1.03)  ; 1, R-1-2-1-2-1-1
              (   98.67    84.03   -18.80     1.03)  ; 2
              (   98.69    84.10   -18.80     1.03)  ; 3
              (
                (  108.22    81.65   -25.35     1.03)  ; 1, R-1-2-1-2-1-1-1
                (  109.03    81.48   -25.35     1.03)  ; 2
                (  116.43    81.69   -17.15     0.88)  ; 3
                (  119.18    81.83   -17.15     0.88)  ; 4
                (  119.57    81.83   -17.15     0.88)  ; 5
                (  126.27    81.56   -20.70     0.81)  ; 6
                (  129.58    81.32   -20.70     0.81)  ; 7
                (  130.27    81.28   -20.70     0.81)  ; 8
                (  133.02    78.89   -20.65     0.81)  ; 9
                (  133.09    78.86   -20.60     0.81)  ; 10
                (  135.52    80.28   -30.10     0.73)  ; 11
                (  135.52    80.28   -28.60     0.73)  ; 12
                (  135.40    82.71   -27.65     0.73)  ; 13
                (  135.45    82.84   -28.30     0.73)  ; 14
                (  135.62    82.86   -28.30     0.73)  ; 15
                (  138.08    82.09   -35.10     0.73)  ; 16
                (  138.69    81.84   -35.10     0.73)  ; 17
                (  141.03    81.37   -35.10     0.73)  ; 18
                (  142.08    81.42   -35.10     0.73)  ; 19
                (  142.38    81.37   -35.10     0.73)  ; 20
                (  144.97    80.55   -32.85     0.73)  ; 21
                (  148.20    80.51   -32.85     0.73)  ; 22
                (  148.89    80.46   -32.80     0.73)  ; 23
                (  149.28    80.62   -32.80     0.73)  ; 24
                (  149.44    80.63   -32.80     0.73)  ; 25
                (  158.67    78.62   -32.75     0.73)  ; 26
                (  160.14    78.34   -32.75     0.73)  ; 27
                (
                  (  159.89    75.68   -32.50     0.59)  ; 1, R-1-2-1-2-1-1-1-1
                  (  160.68    74.49   -32.45     0.59)  ; 2
                  (  160.85    74.34   -32.45     0.59)  ; 3
                  (
                    (  163.59    76.00   -26.55     0.51)  ; 1, R-1-2-1-2-1-1-1-1-1
                    (  165.28    75.31   -26.70     0.51)  ; 2
                    (  166.83    74.44   -26.90     0.51)  ; 3
                    (  167.62    73.65   -26.90     0.51)  ; 4
                    (  168.44    72.76   -26.95     0.51)  ; 5
                    (  169.43    72.27   -26.95     0.51)  ; 6
                    (  170.61    71.87   -26.95     0.51)  ; 7
                    (  171.62    71.62   -27.00     0.51)  ; 8
                    (  171.96    71.48   -27.00     0.51)  ; 9
                    (
                      (  179.34    64.91   -27.00     0.51)  ; 1, R-1-2-1-2-1-1-1-1-1-1
                      (  180.71    64.20   -27.00     0.51)  ; 2
                      (  185.25    63.93   -23.45     0.51)  ; 3
                      (  192.87    60.67   -24.50     0.51)  ; 4
                      (  196.88    59.83   -24.55     0.51)  ; 5
                      (  199.30    58.77   -24.55     0.51)  ; 6
                      (  202.30    58.18   -24.55     0.51)  ; 7
                      (  208.66    55.14   -22.30     0.51)  ; 8
                      (  210.04    53.87   -21.90     0.51)  ; 9
                      (  210.83    53.47   -21.75     0.51)  ; 10
                      (  211.85    53.05   -21.70     0.51)  ; 11
                       Normal
                    |
                      (  171.47    72.74   -29.20     0.51)  ; 1, R-1-2-1-2-1-1-1-1-1-2
                      (  172.49    73.11   -29.15     0.51)  ; 2
                      (  172.88    73.28   -28.90     0.51)  ; 3
                      (  173.39    73.38   -28.90     0.51)  ; 4
                      (  174.13    73.64   -28.05     0.51)  ; 5
                      (  174.29    73.65   -28.05     0.51)  ; 6
                      (  177.47    74.26   -24.75     0.51)  ; 7
                      (  178.66    74.64   -23.65     0.51)  ; 8
                      (  179.29    75.41   -23.10     0.51)  ; 9
                      (  179.51    75.96   -23.10     0.51)  ; 10
                      (  179.77    76.01   -22.95     0.51)  ; 11
                      (  179.90    75.96   -23.35     0.51)  ; 12
                      (  180.41    76.23   -21.35     0.51)  ; 13
                      (  180.82    76.45   -21.30     0.51)  ; 14
                      (  181.15    76.48   -21.30     0.51)  ; 15
                      (  181.53    76.64   -21.30     0.51)  ; 16
                      (  181.82    77.16   -21.30     0.51)  ; 17
                      (  182.40    78.58   -19.35     0.51)  ; 18
                      (  182.78    78.74   -19.35     0.51)  ; 19
                      (  183.16    78.90   -19.15     0.51)  ; 20
                      (  184.34    79.46   -19.15     0.51)  ; 21
                      (  184.49    79.63   -19.15     0.51)  ; 22
                      (  184.86    79.56   -19.15     0.51)  ; 23
                      (
                        (  190.81    75.71   -20.35     0.51)  ; 1, R-1-2-1-2-1-1-1-1-1-2-1
                        (  197.09    72.28   -20.35     0.51)  ; 2
                        (  197.99    72.16   -20.35     0.51)  ; 3
                        (  198.18    72.24   -20.35     0.51)  ; 4
                        (  209.10    69.48   -17.50     0.51)  ; 5
                        (  212.35    67.36   -17.75     0.51)  ; 6
                        (  213.23    67.00   -17.75     0.51)  ; 7
                         Normal
                      |
                        (  183.19    78.76   -21.30     0.51)  ; 1, R-1-2-1-2-1-1-1-1-1-2-2
                        (  183.37    79.40   -22.00     0.51)  ; 2
                        (  183.62    81.19   -22.50     0.51)  ; 3
                        (  183.61    83.50   -22.50     0.51)  ; 4
                        (  184.29    86.15   -22.90     0.51)  ; 5
                        (  184.65    87.42   -23.00     0.51)  ; 6
                        (  185.08    88.67   -23.00     0.51)  ; 7
                        (  185.42    88.54   -23.00     0.51)  ; 8
                        (  185.82    93.99   -21.80     0.51)  ; 9
                        (  188.24    98.95   -22.40     0.51)  ; 10
                        (  192.17   102.97   -22.40     0.51)  ; 11
                        (  192.76   103.05   -22.40     0.51)  ; 12
                         Normal
                      )  ;  End of split
                    )  ;  End of split
                  |
                    (  160.00    74.26   -28.40     0.51)  ; 1, R-1-2-1-2-1-1-1-1-2
                    (  160.07    74.23   -28.40     0.51)  ; 2
                    (  160.96    72.92   -23.10     0.51)  ; 3
                    (  161.20    72.74   -22.10     0.51)  ; 4
                    (  161.41    72.65   -22.10     0.51)  ; 5
                    (  164.09    72.04   -18.10     0.51)  ; 6
                    (  165.75    70.88   -17.55     0.51)  ; 7
                    (  166.46    70.28   -15.75     0.51)  ; 8
                    (  166.54    70.09   -15.75     0.51)  ; 9
                    (  168.55    67.05   -13.95     0.51)  ; 10
                    (  169.31    66.19   -13.90     0.51)  ; 11
                    (  172.23    63.26   -13.90     0.51)  ; 12
                    (  175.08    60.91   -13.90     0.51)  ; 13
                    (  178.87    58.18   -13.90     0.59)  ; 14
                    (  179.47    57.31   -13.90     0.59)  ; 15
                    (  182.09    55.11    -9.10     0.51)  ; 16
                    (  182.23    54.49    -8.65     0.51)  ; 17
                    (  182.34    54.37    -8.65     0.51)  ; 18
                    (  182.52    54.22    -8.65     0.51)  ; 19
                    (  182.16    51.99    -7.20     0.51)  ; 20
                    (  181.94    51.05    -6.20     0.51)  ; 21
                    (  181.35    49.39    -5.30     0.51)  ; 22
                    (  181.12    48.85    -4.85     0.51)  ; 23
                    (  181.08    48.55    -4.85     0.51)  ; 24
                    (  181.07    48.32    -4.85     0.51)  ; 25
                    (  177.52    45.25    -6.20     0.44)  ; 26
                    (  174.43    42.31    -7.45     0.44)  ; 27
                    (  174.18    42.49    -8.35     0.44)  ; 28
                    (  172.00    41.40   -11.75     0.44)  ; 29
                    (  168.67    38.88   -11.75     0.44)  ; 30
                    (  166.33    36.03   -11.75     0.44)  ; 31
                    (  165.94    35.08   -11.70     0.44)  ; 32
                     Normal
                  )  ;  End of split
                |
                  (  160.54    79.00   -36.30     0.44)  ; 1, R-1-2-1-2-1-1-1-2
                  (  160.54    79.00   -37.20     0.44)  ; 2
                  (  161.99    79.44   -36.60     0.51)  ; 3
                  (  162.43    80.13   -36.05     0.51)  ; 4
                  (  162.95    81.03   -35.75     0.51)  ; 5
                  (  163.50    82.39   -35.75     0.51)  ; 6
                  (  164.82    87.55   -35.60     0.51)  ; 7
                  (  165.31    91.87   -35.60     0.51)  ; 8
                  (  165.40    94.04   -35.60     0.51)  ; 9
                  (  165.43    94.11   -35.60     0.51)  ; 10
                  (  165.68   100.11   -40.00     0.51)  ; 11
                  (  165.02   103.15   -40.00     0.51)  ; 12
                  (  164.30   106.06   -40.00     0.51)  ; 13
                  (  163.97   107.38   -40.00     0.51)  ; 14
                  (  163.87   108.30   -40.00     0.51)  ; 15
                  (  164.03   108.70   -39.90     0.51)  ; 16
                  (  164.21   108.95   -39.90     0.51)  ; 17
                  (  164.95   109.99   -44.40     0.51)  ; 18
                  (  164.98   110.06   -39.75     0.51)  ; 19
                  (  166.03   112.64   -37.90     0.51)  ; 20
                  (  166.76   114.24   -36.45     0.51)  ; 21
                  (  167.97   115.65   -35.45     0.51)  ; 22
                  (  169.20   117.69   -35.00     0.51)  ; 23
                  (  169.33   118.03   -34.95     0.51)  ; 24
                   Normal
                )  ;  End of split
              |
                (  100.19    86.33   -24.55     0.51)  ; 1, R-1-2-1-2-1-1-2
                (  100.49    86.68   -24.10     0.51)  ; 2
                (  100.48    91.12   -20.55     0.59)  ; 3
                (  100.53    91.82   -20.55     0.59)  ; 4
                (  100.65    92.32   -20.55     0.59)  ; 5
                (  100.73    92.52   -20.55     0.59)  ; 6
                (  100.69    92.62   -20.55     0.59)  ; 7
                (
                  (  101.43    96.75   -23.10     0.59)  ; 1, R-1-2-1-2-1-1-2-1
                  (  102.58    99.77   -23.30     0.59)  ; 2
                  (  103.17   102.78   -23.30     0.59)  ; 3
                  (  103.40   104.90   -23.35     0.59)  ; 4
                  (  103.26   108.44   -23.35     0.59)  ; 5
                  (  103.23   110.11   -23.35     0.59)  ; 6
                  (  104.83   116.19   -20.10     0.59)  ; 7
                  (  107.13   123.01   -20.00     0.59)  ; 8
                  (  107.77   124.57   -19.95     0.59)  ; 9
                  (  109.15   127.52   -19.40     0.59)  ; 10
                  (  109.15   127.52   -17.95     0.59)  ; 11
                  (  110.36   128.93   -17.25     0.59)  ; 12
                  (  110.59   128.91   -17.25     0.59)  ; 13
                  (  111.16   129.16   -17.35     0.59)  ; 14
                  (  112.23   129.83   -17.65     0.59)  ; 15
                  (  112.51   129.95   -17.65     0.59)  ; 16
                  (  112.61   129.99   -18.05     0.59)  ; 17
                  (
                    (  112.90   130.51   -19.65     0.59)  ; 1, R-1-2-1-2-1-1-2-1-1
                    (  113.02   130.62   -19.80     0.59)  ; 2
                    (  113.28   130.67   -19.80     0.59)  ; 3
                    (
                      (  117.41   136.35   -18.25     0.59)  ; 1, R-1-2-1-2-1-1-2-1-1-1
                      (  119.06   141.38   -18.00     0.59)  ; 2
                      (  120.11   145.31   -18.00     0.59)  ; 3
                      (  122.02   149.99   -18.00     0.59)  ; 4
                      (  122.56   152.70   -18.00     0.59)  ; 5
                      (  124.61   155.23   -20.90     0.44)  ; 6
                      (
                        (  124.49   158.84   -19.20     0.44)  ; 1, R-1-2-1-2-1-1-2-1-1-1-1
                        (  126.02   163.76   -18.65     0.44)  ; 2
                        (  127.59   168.59   -18.45     0.44)  ; 3
                        (  128.29   171.47   -18.45     0.44)  ; 4
                        (  130.81   176.70   -18.45     0.44)  ; 5
                        (  134.02   182.04   -18.60     0.44)  ; 6
                        (  134.13   187.31   -23.10     0.44)  ; 7
                        (  135.08   191.59   -23.10     0.44)  ; 8
                        (  136.02   193.90   -22.40     0.44)  ; 9
                        (  136.97   196.05   -20.95     0.44)  ; 10
                        (  138.31   198.75   -20.95     0.44)  ; 11
                        (  139.13   200.39   -20.20     0.44)  ; 12
                        (  139.76   201.72   -19.85     0.44)  ; 13
                        (  140.29   202.45   -19.85     0.44)  ; 14
                        (  140.96   203.13   -19.70     0.44)  ; 15
                        (  141.76   203.92   -19.70     0.44)  ; 16
                        (  142.94   206.05   -19.70     0.44)  ; 17
                        (  143.46   208.29   -19.65     0.44)  ; 18
                        (  143.07   210.83   -19.65     0.44)  ; 19
                        (  142.53   213.02   -19.65     0.44)  ; 20
                        (  141.76   215.79   -19.65     0.44)  ; 21
                        (  141.93   216.20   -19.65     0.44)  ; 22
                        (  139.64   229.71   -20.65     0.44)  ; 23
                        (  139.66   229.78   -20.65     0.44)  ; 24
                         Normal
                      |
                        (  125.98   154.36   -16.90     0.51)  ; 1, R-1-2-1-2-1-1-2-1-1-1-2
                        (  128.78   155.20   -16.95     0.51)  ; 2
                        (  129.57   155.19   -17.55     0.51)  ; 3
                        (  130.23   155.08   -17.55     0.51)  ; 4
                         Normal
                      )  ;  End of split
                    |
                      (  113.34   131.87   -19.85     0.51)  ; 1, R-1-2-1-2-1-1-2-1-1-2
                      (  114.36   135.73   -20.85     0.51)  ; 2
                      (  114.37   137.31   -21.60     0.51)  ; 3
                      (  114.37   137.71   -21.60     0.51)  ; 4
                      (  114.44   138.08   -22.60     0.51)  ; 5
                      (  114.50   138.61   -22.75     0.51)  ; 6
                      (  114.53   139.46   -22.75     0.51)  ; 7
                      (  114.73   139.94   -22.75     0.51)  ; 8
                      (  115.23   141.95   -22.75     0.51)  ; 9
                      (  115.75   143.24   -22.75     0.51)  ; 10
                      (  116.20   144.72   -21.70     0.51)  ; 11
                      (  116.50   145.47   -21.70     0.51)  ; 12
                      (  116.74   149.17   -16.75     0.51)  ; 13
                      (  117.29   150.14   -15.80     0.51)  ; 14
                      (  117.58   150.65   -15.80     0.51)  ; 15
                      (  117.67   150.86   -15.50     0.51)  ; 16
                       Normal
                    )  ;  End of split
                  |
                    (  110.74   130.16   -22.95     0.51)  ; 1, R-1-2-1-2-1-1-2-1-2
                    (  110.66   130.35   -23.35     0.51)  ; 2
                    (  110.73   130.72   -23.35     0.51)  ; 3
                    (  111.00   131.56   -23.35     0.51)  ; 4
                    (  111.11   133.97   -23.35     0.51)  ; 5
                    (  111.15   136.80   -23.30     0.51)  ; 6
                    (  112.08   141.02   -23.30     0.51)  ; 7
                    (  112.64   143.56   -22.75     0.51)  ; 8
                    (  112.99   147.53   -21.80     0.51)  ; 9
                    (  113.46   151.62   -20.65     0.51)  ; 10
                    (  113.79   153.78   -20.65     0.51)  ; 11
                    (  113.31   157.06   -19.40     0.51)  ; 12
                    (  113.26   157.72   -19.40     0.51)  ; 13
                    (  114.47   160.71   -13.05     0.51)  ; 14
                    (  117.42   165.60   -13.00     0.51)  ; 15
                    (  118.60   167.34   -13.00     0.51)  ; 16
                     Normal
                  )  ;  End of split
                |
                  (   98.80    94.20   -25.60     0.66)  ; 1, R-1-2-1-2-1-1-2-2
                  (   97.21    96.12   -21.80     0.66)  ; 2
                  (   94.24   102.24   -22.35     0.66)  ; 3
                  (   94.04   105.25   -24.30     0.66)  ; 4
                  (   94.01   107.32   -24.30     0.66)  ; 5
                  (   93.79   108.91   -31.15     0.66)  ; 6
                  (   93.22   109.86   -31.15     0.66)  ; 7
                  (   93.07   110.07   -31.15     0.66)  ; 8
                  (
                    (   92.68   112.21   -29.60     0.66)  ; 1, R-1-2-1-2-1-1-2-2-1
                    (   94.30   117.17   -29.55     0.66)  ; 2
                    (   94.26   117.67   -29.55     0.66)  ; 3
                    (   93.98   117.94   -29.55     0.66)  ; 4
                    (   91.71   120.92   -35.70     0.66)  ; 5
                    (   91.10   124.49   -35.70     0.66)  ; 6
                    (   90.86   125.07   -35.70     0.66)  ; 7
                    (   91.53   125.35   -41.35     0.66)  ; 8
                    (   91.55   126.76   -41.35     0.66)  ; 9
                    (   91.47   128.30   -41.30     0.66)  ; 10
                    (   91.51   129.39   -41.30     0.66)  ; 11
                    (   90.02   133.68   -46.30     0.66)  ; 12
                    (   89.89   134.53   -46.30     0.66)  ; 13
                    (   89.49   135.88   -46.60     0.66)  ; 14
                    (   89.51   136.11   -46.60     0.66)  ; 15
                    (   89.59   136.71   -46.55     0.66)  ; 16
                    (   89.56   137.59   -46.55     0.66)  ; 17
                    (   89.53   137.92   -47.30     0.66)  ; 18
                    (   89.16   139.34   -54.60     0.66)  ; 19
                    (   89.03   139.79   -55.60     0.66)  ; 20
                    (   88.68   140.48   -55.60     0.66)  ; 21
                    (   88.12   141.26   -55.95     0.66)  ; 22
                    (   87.21   142.90   -55.95     0.66)  ; 23
                    (   86.33   144.84   -55.95     0.66)  ; 24
                    (   85.57   147.84   -55.95     0.66)  ; 25
                    (   85.50   150.96   -55.95     0.66)  ; 26
                    (   85.74   152.52   -55.95     0.66)  ; 27
                    (   86.81   155.34   -55.75     0.66)  ; 28
                    (   87.88   157.99   -55.20     0.66)  ; 29
                    (   88.87   158.85   -54.40     0.66)  ; 30
                    (   90.89   160.32   -54.40     0.66)  ; 31
                    (   92.41   165.01   -57.15     0.66)  ; 32
                    (   96.01   170.75   -57.30     0.66)  ; 33
                    (   98.39   175.64   -57.30     0.66)  ; 34
                    (   98.49   175.68   -57.30     0.66)  ; 35
                    (  100.30   178.14   -62.90     0.59)  ; 36
                    (  101.56   178.89   -63.55     0.59)  ; 37
                    (  102.08   179.00   -63.55     0.59)  ; 38
                    (  105.12   180.05   -63.55     0.59)  ; 39
                    (  106.63   179.68   -63.55     0.59)  ; 40
                     Normal
                  |
                    (   91.75   108.95   -33.20     0.66)  ; 1, R-1-2-1-2-1-1-2-2-2
                    (   91.85   108.99   -35.50     0.66)  ; 2
                    (   92.27   109.06   -35.70     0.66)  ; 3
                    (   92.88   109.20   -35.70     0.66)  ; 4
                    (   94.33   108.85   -35.70     0.66)  ; 5
                    (   95.44   108.48   -35.50     0.66)  ; 6
                    (   97.76   107.77   -30.15     0.66)  ; 7
                    (   98.56   106.42   -30.10     0.66)  ; 8
                    (   98.90   105.88   -30.10     0.66)  ; 9
                    (   98.96   105.86   -30.10     0.66)  ; 10
                    (  101.71   105.61   -25.35     0.66)  ; 11
                    (  103.54   105.42   -25.40     0.66)  ; 12
                    (  104.69   104.16   -25.40     0.66)  ; 13
                    (  105.21   103.31   -24.60     0.66)  ; 14
                    (  107.73   102.68   -21.00     0.66)  ; 15
                    (  108.23   102.16   -20.90     0.66)  ; 16
                    (  109.17   100.59   -20.90     0.66)  ; 17
                    (  109.65    99.05   -20.15     0.66)  ; 18
                    (  109.88    98.64   -19.00     0.66)  ; 19
                    (  110.56    98.36   -17.80     0.66)  ; 20
                    (  110.79    98.35   -16.70     0.66)  ; 21
                    (  117.09    95.15   -13.10     0.66)  ; 22
                    (  117.43    95.01   -13.35     0.66)  ; 23
                    (  124.23    94.18   -20.65     0.66)  ; 24
                    (  125.05    93.85   -21.40     0.66)  ; 25
                    (  125.35    93.81   -21.40     0.66)  ; 26
                    (  125.89    93.59   -21.40     0.66)  ; 27
                     Normal
                  )  ;  End of split
                )  ;  End of split
              )  ;  End of split
            |
              (   88.70    78.48   -22.55     0.66)  ; 1, R-1-2-1-2-1-2
              (   89.06    77.23   -23.60     0.66)  ; 2
              (   89.14    76.64   -23.60     0.66)  ; 3
              (   89.22    76.45   -24.55     0.66)  ; 4
              (   89.29    76.42   -24.65     0.66)  ; 5
              (   89.62    75.10   -24.70     0.66)  ; 6
              (   88.65    72.33   -24.70     0.66)  ; 7
              (   88.20    71.01   -24.70     0.66)  ; 8
              (   87.95    70.40   -24.70     0.66)  ; 9
              (   87.87    69.24   -25.00     0.66)  ; 10
              (   87.91    69.15   -25.00     0.66)  ; 11
              (   87.68    62.89   -36.75     0.66)  ; 12
              (   87.91    60.74   -36.75     0.66)  ; 13
              (   88.40    59.98   -37.55     0.66)  ; 14
              (   88.67    59.87   -37.55     0.66)  ; 15
              (   90.46    58.04   -44.95     0.66)  ; 16
              (   90.53    56.27   -45.60     0.66)  ; 17
              (   90.56    54.99   -46.50     0.66)  ; 18
              (   90.83    54.09   -46.50     0.66)  ; 19
              (   91.72    52.77   -47.30     0.66)  ; 20
              (   91.92    52.69   -47.30     0.66)  ; 21
              (   92.10    50.40   -52.40     0.66)  ; 22
              (   92.05    48.92   -52.45     0.66)  ; 23
              (   92.08    48.03   -52.40     0.66)  ; 24
              (   92.12    47.54   -52.40     0.66)  ; 25
              (   91.95    46.74   -52.40     0.66)  ; 26
              (   91.33    45.81   -52.40     0.66)  ; 27
              (   90.08    45.05   -52.40     0.66)  ; 28
              (   89.16    44.55   -52.40     0.66)  ; 29
              (   88.46    43.81   -52.35     0.66)  ; 30
              (   88.41    43.67   -52.35     0.66)  ; 31
              (   91.15    43.03   -52.35     0.66)  ; 32
              (   93.27    43.36   -52.05     0.66)  ; 33
              (   94.30    43.17   -51.90     0.66)  ; 34
              (   94.48    43.02   -51.90     0.66)  ; 35
              (
                (   94.87    40.88   -51.85     0.66)  ; 1, R-1-2-1-2-1-2-1
                (   99.22    38.72   -51.85     0.66)  ; 2
                (  102.52    35.95   -51.85     0.66)  ; 3
                (  104.91    34.82   -51.85     0.66)  ; 4
                (  105.07    34.83   -51.85     0.66)  ; 5
                (  114.03    32.69   -60.05     0.66)  ; 6
                (  116.41    28.23   -60.05     0.66)  ; 7
                (  117.08    26.77   -60.05     0.66)  ; 8
                (  117.44    25.91   -60.05     0.66)  ; 9
                 Normal
              |
                (   89.61    43.89   -52.05     0.66)  ; 1, R-1-2-1-2-1-2-2
                (   88.58    43.68   -51.80     0.66)  ; 2
                (   86.69    42.55   -51.80     0.66)  ; 3
                (   84.75    40.88   -50.05     0.66)  ; 4
                (   84.51    40.50   -48.20     0.66)  ; 5
                (   83.96    39.15   -47.15     0.66)  ; 6
                (   84.05    36.65   -46.85     0.66)  ; 7
                (   84.09    33.24   -46.80     0.66)  ; 8
                (   83.91    31.25   -46.80     0.66)  ; 9
                (   83.65    29.45   -46.80     0.66)  ; 10
                 Normal
              )  ;  End of split
            )  ;  End of split
          |
            (   84.61    79.88   -17.90     0.66)  ; 1, R-1-2-1-2-2
            (   86.10    81.02   -17.55     0.66)  ; 2
            (   86.65    81.59   -17.55     0.66)  ; 3
            (   87.34    82.10   -14.90     0.66)  ; 4
            (   87.43    82.14   -14.90     0.66)  ; 5
            (   88.26    81.64   -10.00     0.66)  ; 6
            (   88.65    81.25    -9.55     0.66)  ; 7
            (   89.98    81.02    -9.55     0.66)  ; 8
            (   91.69    81.51    -9.20     0.66)  ; 9
            (   94.99    80.88   -10.75     0.66)  ; 10
            (  103.80    79.75   -11.45     0.66)  ; 11
            (  106.63    79.31   -11.50     0.66)  ; 12
            (  107.74    79.33   -11.50     0.66)  ; 13
            (  107.81    79.31   -11.50     0.66)  ; 14
             Normal
          )  ;  End of split
        )  ;  End of split
      |
        (   73.49   104.68   -24.70     0.66)  ; 1, R-1-2-2
        (   73.28   104.37   -24.05     0.66)  ; 2
        (   73.15   104.42   -21.55     0.66)  ; 3
        (   72.96   104.34   -21.55     0.66)  ; 4
        (   70.00   104.67   -18.55     0.66)  ; 5
        (   69.27   104.81   -16.95     0.66)  ; 6
        (   69.23   104.91   -15.60     0.66)  ; 7
        (   69.26   104.98   -14.90     0.66)  ; 8
        (   68.05   105.31   -32.35     0.66)  ; 9
        (   67.70   106.01   -32.40     0.66)  ; 10
        (   67.94   108.36   -32.40     0.66)  ; 11
        (   68.63   109.27   -33.40     0.66)  ; 12
        (   70.13   110.24   -34.35     0.66)  ; 13
        (   70.12   110.80   -34.35     0.66)  ; 14
        (   68.46   113.14   -35.00     0.66)  ; 15
        (   65.41   114.78   -35.30     0.66)  ; 16
        (   64.85   114.77   -35.30     0.66)  ; 17
        (
          (   64.84   117.37   -38.70     0.66)  ; 1, R-1-2-2-1
          (   64.15   118.20   -38.75     0.66)  ; 2
          (   64.11   118.30   -38.80     0.66)  ; 3
          (
            (   65.45   120.05   -38.75     0.66)  ; 1, R-1-2-2-1-1
            (   65.74   120.17   -39.10     0.66)  ; 2
            (   66.12   120.33   -40.00     0.66)  ; 3
            (   66.60   120.53   -41.35     0.66)  ; 4
            (   66.85   120.75   -41.35     0.66)  ; 5
            (   67.04   121.22   -42.20     0.66)  ; 6
            (   67.06   121.85   -42.20     0.66)  ; 7
            (   66.96   122.20   -42.20     0.66)  ; 8
            (   66.82   122.82   -42.20     0.66)  ; 9
            (   66.83   123.05   -42.20     0.66)  ; 10
            (   66.97   123.39   -41.95     0.66)  ; 11
            (
              (   68.08   129.03   -40.25     0.66)  ; 1, R-1-2-2-1-1-1
              (   71.58   143.84   -41.50     0.66)  ; 2
              (
                (   73.38   145.56   -35.30     0.51)  ; 1, R-1-2-2-1-1-1-1
                (   75.04   146.31   -35.15     0.51)  ; 2
                (   75.58   146.09   -34.95     0.51)  ; 3
                (   75.82   145.91   -34.95     0.51)  ; 4
                (   80.07   147.98   -28.85     0.44)  ; 5
                (   80.45   147.75   -27.55     0.44)  ; 6
                (   81.53   146.51   -25.25     0.44)  ; 7
                (   81.83   145.29   -26.15     0.44)  ; 8
                (   81.85   144.96   -26.15     0.44)  ; 9
                (   83.01   142.35   -33.40     0.44)  ; 10
                (   83.47   140.58   -33.45     0.44)  ; 11
                (   84.63   137.97   -33.45     0.44)  ; 12
                (   85.68   136.67   -33.45     0.44)  ; 13
                (   87.25   134.29   -33.45     0.44)  ; 14
                (   88.38   132.41   -33.45     0.44)  ; 15
                (   89.08   131.41   -33.45     0.44)  ; 16
                (   89.27   131.09   -33.40     0.44)  ; 17
                (   89.34   131.07   -33.40     0.44)  ; 18
                (   96.85   125.40   -32.90     0.44)  ; 19
                (   97.69   124.74   -32.90     0.44)  ; 20
                (   97.98   124.30   -32.90     0.44)  ; 21
                (   98.19   124.22   -32.90     0.44)  ; 22
                (   97.42   120.17   -33.75     0.44)  ; 23
                (   98.61   118.42   -34.65     0.44)  ; 24
                (   98.88   118.31   -34.65     0.44)  ; 25
                (  102.11   117.86   -39.60     0.44)  ; 26
                (  105.07   118.72   -39.60     0.44)  ; 27
                (  106.99   119.75   -39.60     0.44)  ; 28
                (  107.34   120.01   -39.60     0.44)  ; 29
                (  109.96   119.65   -33.80     0.44)  ; 30
                (  111.05   120.00   -32.75     0.44)  ; 31
                (  112.98   121.04   -31.25     0.44)  ; 32
                (  113.85   121.63   -30.15     0.44)  ; 33
                (  114.25   122.02   -30.15     0.44)  ; 34
                (  114.15   122.54   -29.20     0.44)  ; 35
                (  113.61   123.55   -28.90     0.44)  ; 36
                (  113.06   123.77   -28.90     0.44)  ; 37
                (  111.99   123.66   -23.80     0.44)  ; 38
                (  112.15   124.07   -23.80     0.44)  ; 39
                (  112.80   125.46   -23.75     0.44)  ; 40
                (  113.75   127.22   -23.60     0.44)  ; 41
                (  114.31   127.62   -23.60     0.44)  ; 42
                (  115.02   127.81   -23.25     0.44)  ; 43
                 Normal
              |
                (   71.07   144.36   -45.75     0.59)  ; 1, R-1-2-2-1-1-1-2
                (   71.14   144.73   -45.75     0.59)  ; 2
                (   71.15   145.12   -45.70     0.59)  ; 3
                (   71.56   147.88   -36.45     0.59)  ; 4
                (   72.45   150.85   -36.15     0.59)  ; 5
                (   72.52   151.61   -36.10     0.59)  ; 6
                (   72.51   151.77   -36.10     0.59)  ; 7
                (   73.00   153.55   -28.75     0.59)  ; 8
                (   73.27   154.23   -28.65     0.59)  ; 9
                (   74.42   155.51   -28.65     0.59)  ; 10
                (   75.70   156.89   -28.60     0.59)  ; 11
                (   75.79   156.93   -28.60     0.59)  ; 12
                (   75.92   157.03   -28.60     0.59)  ; 13
                (   76.01   157.08   -28.60     0.59)  ; 14
                (
                  (   81.69   156.43   -32.35     0.59)  ; 1, R-1-2-2-1-1-1-2-1
                  (   89.28   158.17   -32.40     0.59)  ; 2
                  (   90.81   158.41   -32.40     0.59)  ; 3
                  (   90.84   158.48   -32.40     0.59)  ; 4
                  (   94.26   157.56   -32.15     0.59)  ; 5
                  (   99.65   158.54   -29.70     0.59)  ; 6
                  (  100.25   158.45   -29.70     0.59)  ; 7
                  (  107.37   159.04   -29.15     0.59)  ; 8
                  (  108.41   159.25   -29.15     0.59)  ; 9
                  (  113.93   160.33   -23.95     0.59)  ; 10
                  (  114.42   160.37   -23.80     0.59)  ; 11
                  (  114.84   160.43   -24.05     0.59)  ; 12
                  (  117.47   161.66   -34.00     0.44)  ; 13
                  (  118.40   161.60   -34.45     0.44)  ; 14
                  (  119.64   161.33   -35.20     0.44)  ; 15
                  (  119.70   161.30   -35.20     0.44)  ; 16
                  (  122.69   161.83   -41.25     0.44)  ; 17
                  (  123.84   162.31   -41.75     0.44)  ; 18
                  (  125.19   162.71   -42.30     0.44)  ; 19
                  (  126.63   162.76   -42.75     0.44)  ; 20
                  (  130.71   163.24   -42.75     0.44)  ; 21
                  (  134.70   164.70   -42.90     0.44)  ; 22
                  (  135.10   164.70   -42.90     0.44)  ; 23
                  (  141.66   162.35   -33.25     0.44)  ; 24
                  (  142.58   162.29   -33.05     0.44)  ; 25
                  (  143.91   161.67   -33.05     0.44)  ; 26
                  (  145.20   161.14   -33.05     0.44)  ; 27
                  (  147.33   161.31   -33.05     0.44)  ; 28
                  (  149.52   161.84   -33.05     0.44)  ; 29
                  (  150.62   162.19   -33.05     0.44)  ; 30
                   Normal
                |
                  (   73.96   156.07   -35.30     0.59)  ; 1, R-1-2-2-1-1-1-2-2
                  (   73.53   155.21   -29.05     0.59)  ; 2
                  (   73.45   155.01   -29.05     0.59)  ; 3
                  (   73.61   154.63   -29.05     0.59)  ; 4
                  (   73.72   154.51   -26.90     0.59)  ; 5
                  (   72.84   154.87   -22.25     0.59)  ; 6
                  (   72.35   155.22   -20.55     0.59)  ; 7
                  (   71.97   155.85   -19.40     0.59)  ; 8
                  (   71.81   156.23   -19.40     0.59)  ; 9
                  (   71.76   156.49   -19.15     0.59)  ; 10
                  (   71.72   156.59   -19.15     0.59)  ; 11
                  (   72.42   157.73   -30.45     0.59)  ; 12
                  (   73.00   159.15   -30.95     0.59)  ; 13
                  (   73.24   160.32   -32.05     0.59)  ; 14
                  (   73.04   161.20   -32.05     0.59)  ; 15
                  (   73.05   161.82   -32.55     0.59)  ; 16
                  (   73.55   163.44   -32.60     0.59)  ; 17
                  (   74.59   165.79   -32.60     0.59)  ; 18
                  (   76.22   168.05   -32.60     0.59)  ; 19
                  (   76.88   168.50   -32.60     0.59)  ; 20
                   Normal
                )  ;  End of split
              |
                (   72.79   145.22   -35.50     0.59)  ; 1, R-1-2-2-1-1-1-3
                (   73.81   145.60   -35.50     0.59)  ; 2
                (   76.17   146.14   -34.95     0.59)  ; 3
                (   76.55   146.30   -34.95     0.59)  ; 4
                (   77.33   146.86   -33.75     0.59)  ; 5
                (   79.43   149.09   -32.20     0.59)  ; 6
                (   79.86   149.55   -32.20     0.59)  ; 7
                (   80.65   150.73   -30.80     0.59)  ; 8
                (   80.82   151.14   -30.40     0.59)  ; 9
                (   80.81   153.84   -27.85     0.59)  ; 10
                (   80.91   154.27   -26.60     0.59)  ; 11
                (   81.95   154.88   -26.15     0.59)  ; 12
                (   83.56   156.52   -25.95     0.59)  ; 13
                (   86.46   158.58   -25.95     0.59)  ; 14
                (   88.72   160.04   -25.95     0.59)  ; 15
                (   90.07   160.83   -25.95     0.59)  ; 16
                (   90.79   161.25   -25.95     0.59)  ; 17
                (
                  (   93.88   163.00   -25.90     0.59)  ; 1, R-1-2-2-1-1-1-3-1
                  (   96.00   162.77   -25.90     0.59)  ; 2
                  (   96.65   162.99   -25.90     0.59)  ; 3
                   Normal
                |
                  (   90.58   161.50   -25.90     0.59)  ; 1, R-1-2-2-1-1-1-3-2
                  (   91.82   165.90   -25.90     0.59)  ; 2
                   Normal
                )  ;  End of split
              )  ;  End of split
            |
              (   66.79   120.34   -37.20     1.03)  ; 1, R-1-2-2-1-1-2
              (   65.82   118.35   -37.20     1.03)  ; 2
              (   65.52   117.61   -36.90     1.03)  ; 3
              (   65.59   117.58   -36.80     1.03)  ; 4
              (   65.30   116.67   -39.55     1.03)  ; 5
              (   65.10   116.19   -38.45     1.03)  ; 6
              (
                (   63.16   118.41   -36.90     1.03)  ; 1, R-1-2-2-1-1-2-1
                (   57.32   116.51   -35.85     1.03)  ; 2
                (   55.61   116.02   -34.65     1.03)  ; 3
                (   55.46   115.84   -34.65     1.03)  ; 4
                (   55.66   115.76   -34.65     1.03)  ; 5
                (   54.83   112.93   -34.50     1.03)  ; 6
                (   47.07   110.39   -35.45     1.03)  ; 7
                (   41.28   108.63   -36.00     1.03)  ; 8
                (   39.64   108.11   -36.00     1.03)  ; 9
                (   39.12   107.61   -36.20     1.03)  ; 10
                (   36.77   108.65   -36.25     1.03)  ; 11
                (   27.48   107.20   -36.20     1.03)  ; 12
                (   26.03   106.76   -36.20     1.03)  ; 13
                (   26.13   106.80   -36.20     1.03)  ; 14
                (   21.89   103.51   -43.80     1.03)  ; 15
                (   20.54   102.72   -43.80     1.03)  ; 16
                (   17.57   101.47   -43.80     1.03)  ; 17
                (   15.06   100.36   -43.80     1.03)  ; 18
                (   13.85    99.90   -43.80     1.03)  ; 19
                (   12.78    99.62   -43.80     1.03)  ; 20
                (   12.72    99.65   -43.80     1.03)  ; 21
                (   11.64    99.14   -45.40     1.03)  ; 22
                (    7.99    95.63   -45.50     1.03)  ; 23
                (    6.20    94.15   -45.50     1.03)  ; 24
                (    5.58    93.61   -45.40     1.03)  ; 25
                (    5.56    93.54   -45.40     1.03)  ; 26
                (
                  (    2.99    96.17   -43.30     1.03)  ; 1, R-1-2-2-1-1-2-1-1
                  (    0.86    96.00   -43.30     1.03)  ; 2
                  (   -0.46    95.67   -43.30     1.03)  ; 3
                  (   -0.47    95.83   -43.30     1.03)  ; 4
                  (
                    (   -3.65    94.83   -43.30     1.03)  ; 1, R-1-2-2-1-1-2-1-1-1
                    (   -6.82    94.06   -43.30     1.03)  ; 2
                    (  -12.14    91.88   -43.30     1.03)  ; 3
                    (  -12.33    91.80   -43.30     1.03)  ; 4
                    (  -15.09    90.17   -44.85     1.03)  ; 5
                    (  -15.39    90.21   -44.85     1.03)  ; 6
                    (
                      (  -18.74    90.15   -44.85     1.03)  ; 1, R-1-2-2-1-1-2-1-1-1-1
                      (  -24.12    90.36   -44.75     1.03)  ; 2
                      (  -30.23    89.92   -44.75     1.03)  ; 3
                      (  -35.73    89.63   -44.70     1.03)  ; 4
                      (  -37.84    89.69   -44.70     1.03)  ; 5
                      (  -42.77    88.69   -44.70     1.03)  ; 6
                      (  -44.27    88.51   -44.70     1.03)  ; 7
                      (
                        (  -53.29    86.57   -44.60     1.03)  ; 1, R-1-2-2-1-1-2-1-1-1-1-1
                        (  -53.22    86.55   -42.30     1.03)  ; 2
                        (  -55.70    89.77   -42.40     0.88)  ; 3
                        (  -58.64    90.34   -43.30     0.88)  ; 4
                        (  -60.57    90.65   -43.30     0.88)  ; 5
                        (  -62.80    91.00   -43.75     0.88)  ; 6
                        (  -67.30    90.06   -44.90     0.88)  ; 7
                        (  -67.66    89.97   -44.90     0.88)  ; 8
                        (  -71.99    91.97   -44.90     0.88)  ; 9
                        (
                          (  -74.25    91.18   -46.25     0.88)  ; 1, R-1-2-2-1-1-2-1-1-1-1-1-1
                          (  -74.52    91.30   -47.80     0.88)  ; 2
                          (  -77.59    90.96   -47.80     0.88)  ; 3
                          (  -81.45    90.63   -47.75     0.88)  ; 4
                          (  -87.50    91.12   -44.80     0.73)  ; 5
                          (  -88.30    91.28   -44.80     0.73)  ; 6
                          (  -89.35    91.24   -44.80     0.73)  ; 7
                          (  -89.88    91.29   -44.80     0.73)  ; 8
                          (
                            (  -93.57    87.88   -39.85     0.73)  ; 1, R-1-2-2-1-1-2-1-1-1-1-1-1-1
                            (  -95.72    87.26   -39.90     0.73)  ; 2
                            (  -96.29    87.41   -39.90     0.73)  ; 3
                            (  -97.04    87.32   -39.90     0.73)  ; 4
                            (  -99.60    88.04   -39.90     0.73)  ; 5
                            ( -104.10    89.24   -39.90     0.73)  ; 6
                            ( -105.46    89.80   -39.90     0.73)  ; 7
                            ( -103.71    90.74   -35.10     0.73)  ; 8
                            ( -104.46    91.04   -34.70     0.73)  ; 9
                            ( -108.30    91.90   -30.10     0.66)  ; 10
                            ( -109.30    91.98   -30.00     0.66)  ; 11
                            ( -109.64    92.12   -30.00     0.66)  ; 12
                            ( -113.52    89.98   -26.40     0.51)  ; 13
                            ( -114.54    89.61   -26.10     0.51)  ; 14
                            ( -115.53    89.69   -26.05     0.51)  ; 15
                            ( -115.67    89.75   -26.05     0.51)  ; 16
                            ( -117.70    87.88   -22.95     0.51)  ; 17
                            ( -118.47    86.38   -22.55     0.51)  ; 18
                            ( -118.43    85.89   -21.95     0.51)  ; 19
                            ( -118.24    85.18   -21.75     0.51)  ; 20
                            ( -118.14    85.05   -21.75     0.51)  ; 21
                            ( -119.42    82.49   -17.40     0.51)  ; 22
                            ( -119.43    80.91   -17.40     0.51)  ; 23
                            ( -118.50    79.10   -17.40     0.51)  ; 24
                            ( -118.35    78.49   -16.65     0.51)  ; 25
                            ( -118.62    77.65   -15.50     0.51)  ; 26
                            ( -119.31    75.95   -14.50     0.51)  ; 27
                            ( -119.97    76.06   -13.45     0.51)  ; 28
                            ( -124.31    77.67   -13.50     0.51)  ; 29
                            ( -124.88    78.22   -13.50     0.51)  ; 30
                            ( -125.11    78.63   -13.45     0.51)  ; 31
                            ( -125.46    78.93   -13.15     0.51)  ; 32
                            ( -126.88    79.51   -12.50     0.51)  ; 33
                            ( -127.18    79.55   -11.60     0.51)  ; 34
                            ( -128.06    76.43    -8.05     0.51)  ; 35
                            ( -127.28    75.24    -8.05     0.51)  ; 36
                            ( -126.12    73.42    -8.05     0.51)  ; 37
                            ( -124.92    71.50    -8.05     0.51)  ; 38
                            ( -123.38    69.06    -8.05     0.51)  ; 39
                             Normal
                          |
                            (  -89.71    91.29   -63.65     0.37)  ; 1, R-1-2-2-1-1-2-1-1-1-1-1-1-2
                            (  -89.90    91.61   -63.60     0.37)  ; 2
                            (  -90.24    91.75   -58.65     0.37)  ; 3
                            (  -91.37    93.63   -51.45     0.44)  ; 4
                            (  -92.25    94.39   -49.90     0.44)  ; 5
                            (  -92.38    95.23   -47.05     0.44)  ; 6
                            (  -92.32    96.55   -47.05     0.44)  ; 7
                            (  -93.82    98.11   -45.70     0.44)  ; 8
                            (  -93.81    99.69   -45.70     0.44)  ; 9
                            (  -90.38   105.19   -45.70     0.44)  ; 10
                            (  -89.05   106.70   -45.70     0.44)  ; 11
                            (  -88.70   106.80   -45.70     0.44)  ; 12
                             Normal
                          )  ;  End of split
                        |
                          (  -71.84    92.67   -48.55     0.51)  ; 1, R-1-2-2-1-1-2-1-1-1-1-1-2
                          (  -71.56    94.14   -49.15     0.51)  ; 2
                          (  -71.48    94.90   -50.10     0.51)  ; 3
                          (  -71.46    94.97   -50.10     0.51)  ; 4
                          (  -72.38    99.31   -52.50     0.59)  ; 5
                          (  -72.96   100.41   -52.50     0.59)  ; 6
                          (  -73.19   101.22   -52.50     0.59)  ; 7
                          (  -73.47   101.89   -52.50     0.59)  ; 8
                           Normal
                        )  ;  End of split
                      |
                        (  -45.26    86.95   -43.90     0.59)  ; 1, R-1-2-2-1-1-2-1-1-1-1-2
                        (  -45.32    86.02   -43.30     0.59)  ; 2
                        (  -45.51    83.81   -43.10     0.59)  ; 3
                        (  -45.47    82.92   -43.05     0.59)  ; 4
                        (  -45.32    82.31   -43.05     0.59)  ; 5
                        (  -47.49    77.96   -47.05     0.59)  ; 6
                        (  -48.02    75.88   -47.20     0.59)  ; 7
                        (  -47.99    73.81   -47.25     0.59)  ; 8
                        (  -48.16    70.48   -47.20     0.59)  ; 9
                        (  -47.87    64.97   -47.20     0.59)  ; 10
                        (  -47.86    63.63   -47.25     0.59)  ; 11
                        (  -47.84    63.30   -47.25     0.59)  ; 12
                        (  -49.56    56.16   -46.95     0.59)  ; 13
                        (  -49.67    50.43   -46.95     0.59)  ; 14
                        (  -49.63    47.80   -46.90     0.59)  ; 15
                        (  -49.58    47.54   -46.90     0.59)  ; 16
                        (  -49.54    47.45   -46.90     0.59)  ; 17
                        (  -52.38    40.43   -51.60     0.59)  ; 18
                        (  -54.00    35.86   -50.15     0.59)  ; 19
                        (  -55.40    32.23   -47.70     0.59)  ; 20
                        (  -56.80    29.56   -47.15     0.59)  ; 21
                        (  -57.80    27.51   -47.10     0.59)  ; 22
                        (  -57.80    26.32   -47.10     0.59)  ; 23
                        (  -57.89    26.12   -47.10     0.59)  ; 24
                         Normal
                      )  ;  End of split
                    |
                      (  -15.57    91.55   -47.65     0.59)  ; 1, R-1-2-2-1-1-2-1-1-1-2
                      (  -16.78    93.07   -47.75     0.59)  ; 2
                      (  -17.62    94.68   -47.80     0.59)  ; 3
                      (  -17.95    95.05   -47.80     0.59)  ; 4
                      (  -18.38    95.54   -47.80     0.59)  ; 5
                      (  -18.68    95.59   -47.80     0.59)  ; 6
                      (  -18.83    97.55   -44.25     0.59)  ; 7
                      (  -19.24    99.85   -43.95     0.59)  ; 8
                      (  -19.40   100.23   -43.90     0.59)  ; 9
                      (  -21.95   102.14   -54.35     0.59)  ; 10
                      (  -31.40   102.66   -54.35     0.59)  ; 11
                      (  -35.44   103.04   -53.35     0.59)  ; 12
                      (  -42.03   103.19   -53.35     0.59)  ; 13
                      (  -44.27   103.71   -53.35     0.59)  ; 14
                      (  -45.32   104.05   -53.35     0.59)  ; 15
                      (  -47.39   104.76   -55.20     0.59)  ; 16
                      (  -47.55   104.75   -55.20     0.59)  ; 17
                      (  -47.71   104.74   -54.75     0.59)  ; 18
                       Normal
                    )  ;  End of split
                  |
                    (    0.45    97.39   -42.80     0.73)  ; 1, R-1-2-2-1-1-2-1-1-2
                    (    1.06    98.88   -41.50     0.73)  ; 2
                    (    1.35   102.33   -52.15     0.73)  ; 3
                    (    1.30   105.51   -52.15     0.73)  ; 4
                    (    0.74   107.25   -52.15     0.73)  ; 5
                    (    0.10   108.38   -52.20     0.73)  ; 6
                    (   -0.53   110.93   -52.15     0.73)  ; 7
                    (   -0.83   112.72   -52.25     0.73)  ; 8
                    (   -0.78   112.85   -52.25     0.73)  ; 9
                    (   -1.90   116.71   -56.70     0.73)  ; 10
                    (   -4.22   121.30   -56.70     0.73)  ; 11
                    (   -5.40   123.28   -56.75     0.73)  ; 12
                    (   -7.77   127.18   -56.70     0.73)  ; 13
                    (   -8.46   128.41   -56.70     0.73)  ; 14
                    (   -8.64   128.72   -56.70     0.73)  ; 15
                    (  -11.76   128.65   -57.40     0.73)  ; 16
                    (  -12.73   130.54   -57.40     0.73)  ; 17
                    (  -13.76   133.26   -57.40     0.73)  ; 18
                    (  -15.20   135.19   -57.40     0.73)  ; 19
                    (  -15.55   135.49   -57.40     0.73)  ; 20
                    (  -16.68   138.81   -67.55     0.73)  ; 21
                    (  -16.41   140.05   -68.85     0.73)  ; 22
                    (  -16.28   140.39   -68.85     0.73)  ; 23
                    (  -15.99   144.79   -73.35     0.59)  ; 24
                    (  -16.52   146.98   -74.20     0.59)  ; 25
                    (  -16.96   148.82   -74.45     0.59)  ; 26
                    (  -16.73   150.16   -74.45     0.59)  ; 27
                    (  -16.54   150.63   -74.25     0.59)  ; 28
                    (  -15.62   151.52   -74.25     0.59)  ; 29
                    (  -14.25   151.60   -74.35     0.59)  ; 30
                    (  -12.66   151.03   -74.35     0.59)  ; 31
                    (  -11.64   150.61   -74.35     0.59)  ; 32
                    (   -1.27   149.64   -79.25     0.59)  ; 33
                    (    0.24   149.66   -79.40     0.59)  ; 34
                    (    0.94   149.61   -79.50     0.59)  ; 35
                    (    1.45   149.72   -79.65     0.59)  ; 36
                    (    1.79   149.58   -79.75     0.59)  ; 37
                     Normal
                  )  ;  End of split
                |
                  (    3.86    92.82   -39.75     0.59)  ; 1, R-1-2-2-1-1-2-1-2
                  (    2.42    91.03   -39.70     0.59)  ; 2
                  (    1.73    89.73   -39.70     0.59)  ; 3
                  (    1.70    89.66   -39.70     0.59)  ; 4
                  (
                    (    0.11    86.91   -37.90     0.73)  ; 1, R-1-2-2-1-1-2-1-2-1
                    (   -2.95    83.87   -38.70     0.73)  ; 2
                    (   -5.09    81.74   -39.15     0.73)  ; 3
                    (   -5.90    80.72   -39.15     0.73)  ; 4
                    (
                      (   -7.68    76.54   -36.15     0.73)  ; 1, R-1-2-2-1-1-2-1-2-1-1
                      (   -9.75    73.19   -35.25     0.73)  ; 2
                      (  -11.63    71.10   -34.90     0.73)  ; 3
                      (  -12.00    70.78   -34.90     0.73)  ; 4
                      (  -11.49    70.09   -30.75     0.73)  ; 5
                      (  -14.94    67.06   -30.10     0.73)  ; 6
                      (  -17.79    64.34   -29.85     0.73)  ; 7
                      (  -18.51    63.53   -29.85     0.73)  ; 8
                      (  -18.58    63.56   -29.85     0.73)  ; 9
                      (  -22.08    58.78   -25.75     0.73)  ; 10
                      (  -23.58    57.41   -25.40     0.73)  ; 11
                      (  -23.71    57.31   -25.20     0.73)  ; 12
                      (  -27.41    55.41   -25.20     0.73)  ; 13
                      (  -30.21    52.99   -25.70     0.73)  ; 14
                      (  -31.72    51.62   -26.45     0.73)  ; 15
                      (  -33.58    49.77   -27.05     0.73)  ; 16
                      (  -34.06    49.17   -27.05     0.73)  ; 17
                      (  -35.78    48.45   -27.65     0.73)  ; 18
                      (  -37.33    47.57   -27.65     0.73)  ; 19
                      (  -37.51    47.33   -27.65     0.73)  ; 20
                      (
                        (  -39.22    45.65   -24.25     0.73)  ; 1, R-1-2-2-1-1-2-1-2-1-1-1
                        (  -42.73    43.83   -24.25     0.73)  ; 2
                        (  -46.84    41.31   -24.30     0.73)  ; 3
                        (  -48.10    40.95   -24.30     0.73)  ; 4
                        (  -48.36    40.90   -25.00     0.73)  ; 5
                        (  -52.77    39.21   -25.75     0.73)  ; 6
                        (  -56.64    37.46   -25.30     0.73)  ; 7
                        (  -57.16    37.36   -25.10     0.73)  ; 8
                        (  -59.91    38.74   -21.35     0.66)  ; 9
                        (  -59.98    38.77   -20.55     0.66)  ; 10
                        (  -63.72    40.85   -16.90     0.51)  ; 11
                        (  -65.50    41.73   -16.20     0.51)  ; 12
                        (  -70.18    42.69   -15.90     0.51)  ; 13
                        (  -71.41    42.39   -15.90     0.51)  ; 14
                        (  -71.48    42.42   -15.90     0.51)  ; 15
                        (  -75.14    42.96   -16.70     0.51)  ; 16
                        (  -80.07    41.73   -17.05     0.51)  ; 17
                        (  -85.62    40.74   -17.25     0.51)  ; 18
                        (  -88.16    40.35   -17.35     0.51)  ; 19
                        (  -90.14    40.13   -17.35     0.51)  ; 20
                        (  -90.35    40.21   -17.30     0.51)  ; 21
                        (  -96.05    39.40   -16.35     0.51)  ; 22
                        (  -97.29    38.88   -16.30     0.51)  ; 23
                        (  -97.23    38.85   -16.30     0.51)  ; 24
                         Normal
                      |
                        (  -25.70    53.04   -28.75     0.51)  ; 1, R-1-2-2-1-1-2-1-2-1-1-2
                        (  -25.50    52.17   -29.35     0.51)  ; 2
                        (  -25.57    51.41   -29.35     0.51)  ; 3
                        (  -25.50    50.03   -29.80     0.51)  ; 4
                        (  -25.69    49.16   -29.95     0.51)  ; 5
                        (  -26.33    47.21   -30.00     0.51)  ; 6
                        (  -28.82    41.09   -30.00     0.51)  ; 7
                        (  -29.44    38.02   -29.60     0.51)  ; 8
                        (  -29.74    36.88   -29.60     0.51)  ; 9
                        (  -29.99    34.52   -25.35     0.51)  ; 10
                        (  -30.49    33.30   -25.20     0.51)  ; 11
                        (  -31.24    33.21   -24.80     0.51)  ; 12
                        (  -33.26    36.01   -23.85     0.51)  ; 13
                        (  -37.38    43.39   -23.85     0.51)  ; 14
                        (  -39.81    45.01   -22.85     0.51)  ; 15
                        (  -45.12    44.80   -21.85     0.51)  ; 16
                        (  -47.70    44.50   -20.95     0.51)  ; 17
                        (  -50.82    44.43   -20.95     0.51)  ; 18
                        (  -51.48    44.54   -20.35     0.51)  ; 19
                        (  -51.29    45.02   -20.35     0.51)  ; 20
                        (  -53.94    45.31   -20.30     0.51)  ; 21
                        (  -59.87    43.20   -20.30     0.51)  ; 22
                        (  -66.56    40.38   -20.30     0.51)  ; 23
                        (  -71.22    39.04   -20.30     0.51)  ; 24
                        (  -73.72    37.76   -20.30     0.51)  ; 25
                        (  -73.75    37.69   -20.30     0.51)  ; 26
                         Normal
                      )  ;  End of split
                    |
                      (   -4.95    80.03   -39.50     0.51)  ; 1, R-1-2-2-1-1-2-1-2-1-2
                      (   -5.23    80.14   -39.50     0.51)  ; 2
                      (   -8.23    81.52   -35.15     0.51)  ; 3
                      (   -8.69    81.55   -35.75     0.51)  ; 4
                      (   -9.42    81.69   -36.50     0.51)  ; 5
                      (  -11.87    82.69   -37.20     0.51)  ; 6
                      (  -12.02    82.51   -27.75     0.51)  ; 7
                      (  -12.60    84.01   -27.20     0.51)  ; 8
                      (  -14.04    86.50   -26.90     0.51)  ; 9
                      (  -15.21    87.69   -26.85     0.51)  ; 10
                      (  -16.59    89.36   -26.85     0.51)  ; 11
                      (  -18.16    91.34   -26.85     0.51)  ; 12
                      (  -19.11    92.52   -27.30     0.51)  ; 13
                      (  -19.53    92.85   -28.15     0.51)  ; 14
                      (  -19.23    92.81   -28.15     0.51)  ; 15
                      (  -20.20    94.31   -29.95     0.51)  ; 16
                      (  -22.82    96.25   -29.95     0.51)  ; 17
                      (  -24.58    97.36   -29.95     0.51)  ; 18
                      (  -25.94    97.91   -29.95     0.51)  ; 19
                      (  -26.08    97.57   -29.95     0.51)  ; 20
                      (  -28.50    93.57   -29.90     0.51)  ; 21
                      (  -30.37    90.53   -29.90     0.51)  ; 22
                      (  -30.35    90.37   -29.80     0.51)  ; 23
                      (  -29.12    88.92   -29.80     0.51)  ; 24
                      (  -27.89    87.86   -29.75     0.51)  ; 25
                      (  -26.74    86.60   -29.70     0.51)  ; 26
                      (  -26.43    86.40   -29.70     0.51)  ; 27
                      (  -25.89    86.18   -28.60     0.51)  ; 28
                      (
                        (  -26.94    90.40   -28.10     0.51)  ; 1, R-1-2-2-1-1-2-1-2-1-2-1
                        (  -27.97    94.86   -28.10     0.51)  ; 2
                        (  -28.88    97.29   -28.10     0.51)  ; 3
                        (  -29.96    98.92   -28.10     0.51)  ; 4
                        (  -31.27   100.56   -28.10     0.51)  ; 5
                        (  -31.45   100.71   -28.10     0.51)  ; 6
                        (  -36.50   101.12   -30.15     0.51)  ; 7
                        (  -36.62   101.41   -27.90     0.51)  ; 8
                        (  -36.68   102.23   -26.25     0.51)  ; 9
                        (  -36.84   102.61   -25.90     0.51)  ; 10
                        (  -37.37   103.85   -25.90     0.51)  ; 11
                        (  -37.66   104.29   -25.90     0.51)  ; 12
                        (  -37.89   104.70   -25.90     0.51)  ; 13
                        (  -38.16   105.20   -25.50     0.51)  ; 14
                        (  -38.38   105.85   -25.50     0.51)  ; 15
                        (  -38.60   106.26   -24.25     0.51)  ; 16
                        (  -39.19   106.97   -23.45     0.51)  ; 17
                        (  -39.62   107.46   -23.05     0.51)  ; 18
                        (  -39.56   107.60   -22.95     0.51)  ; 19
                        (  -39.24   107.62   -22.65     0.51)  ; 20
                        (  -38.61   107.60   -22.15     0.51)  ; 21
                        (  -38.65   107.70   -22.00     0.51)  ; 22
                        (  -39.19   107.92   -21.95     0.51)  ; 23
                        (  -40.20   107.78   -22.00     0.51)  ; 24
                        (  -42.03   107.97   -22.10     0.51)  ; 25
                        (  -43.80   108.85   -22.10     0.51)  ; 26
                        (  -45.21   109.66   -22.60     0.51)  ; 27
                        (  -47.78   110.55   -23.50     0.51)  ; 28
                        (  -50.12   111.02   -24.55     0.51)  ; 29
                        (  -50.05   111.00   -24.55     0.51)  ; 30
                        (  -51.40   113.92   -25.00     0.51)  ; 31
                        (  -54.19   114.66   -25.00     0.51)  ; 32
                        (  -55.00   114.99   -24.95     0.51)  ; 33
                         Normal
                      |
                        (  -26.00    86.31   -28.40     0.51)  ; 1, R-1-2-2-1-1-2-1-2-1-2-2
                        (  -25.44    85.92   -28.40     0.51)  ; 2
                        (  -24.92    85.08   -28.40     0.51)  ; 3
                        (  -24.27    83.94   -28.40     0.51)  ; 4
                        (  -23.64    82.97   -28.40     0.51)  ; 5
                        (  -23.49    82.75   -28.40     0.51)  ; 6
                        (  -22.93    82.37   -28.40     0.51)  ; 7
                        (  -22.19    82.06   -28.40     0.51)  ; 8
                        (  -21.66    81.61   -28.35     0.51)  ; 9
                        (  -21.46    81.13   -28.40     0.51)  ; 10
                        (  -21.39    81.10   -28.40     0.51)  ; 11
                        (
                          (  -22.18    77.79   -28.40     0.51)  ; 1, R-1-2-2-1-1-2-1-2-1-2-2-1
                          (  -23.79    71.32   -28.45     0.51)  ; 2
                          (  -23.85    68.65   -28.85     0.51)  ; 3
                          (  -23.48    68.18   -28.85     0.51)  ; 4
                          (  -20.01    65.42   -27.05     0.51)  ; 5
                          (  -19.80    64.78   -25.40     0.51)  ; 6
                          (  -19.45    61.95   -22.55     0.51)  ; 7
                          (  -19.38    61.53   -22.50     0.51)  ; 8
                          (  -19.24    61.31   -22.50     0.51)  ; 9
                          (  -19.21    60.98   -22.50     0.51)  ; 10
                           Normal
                        |
                          (  -20.86    80.26   -31.15     0.51)  ; 1, R-1-2-2-1-1-2-1-2-1-2-2-2
                          (  -20.36    81.48   -36.65     0.51)  ; 2
                          (  -20.84    81.67   -36.65     0.51)  ; 3
                          (  -22.20    81.44   -36.65     0.51)  ; 4
                          (  -23.54    81.27   -36.65     0.51)  ; 5
                          (  -25.54    81.21   -36.70     0.51)  ; 6
                          (  -26.77    81.31   -36.70     0.51)  ; 7
                          (  -28.77    81.26   -36.70     0.51)  ; 8
                          (  -29.30    81.32   -36.65     0.51)  ; 9
                          (  -30.12    80.86   -36.65     0.51)  ; 10
                          (  -30.30    80.61   -36.65     0.51)  ; 11
                          (  -30.38    80.41   -36.65     0.51)  ; 12
                           Normal
                        )  ;  End of split
                      )  ;  End of split
                    )  ;  End of split
                  |
                    (    1.69    92.12   -46.00     0.59)  ; 1, R-1-2-2-1-1-2-1-2-2
                    (    0.81    92.88   -45.95     0.59)  ; 2
                    (   -1.26    93.64   -45.95     0.59)  ; 3
                    (   -3.23    93.65   -45.65     0.59)  ; 4
                    (   -4.37    93.96   -45.65     0.59)  ; 5
                    (   -5.05    94.23   -44.75     0.59)  ; 6
                    (   -9.01    98.70   -48.35     0.59)  ; 7
                    (  -10.82   101.65   -48.45     0.59)  ; 8
                    (  -11.52   102.25   -48.45     0.59)  ; 9
                    (  -11.96   102.75   -48.45     0.59)  ; 10
                    (  -11.97   102.91   -48.40     0.59)  ; 11
                    (  -11.90   102.88   -48.40     0.59)  ; 12
                    (  -14.93   106.73   -44.30     0.59)  ; 13
                    (  -18.42   108.46   -44.30     0.59)  ; 14
                    (  -21.29   108.60   -44.30     0.59)  ; 15
                    (  -22.04   108.91   -44.30     0.59)  ; 16
                    (  -27.56   108.61   -47.55     0.59)  ; 17
                    (  -27.89   108.58   -47.85     0.59)  ; 18
                    (  -27.96   108.61   -47.85     0.59)  ; 19
                    (  -29.91   109.64   -54.50     0.59)  ; 20
                    (  -30.29   110.27   -54.45     0.59)  ; 21
                    (  -30.88   111.15   -55.15     0.59)  ; 22
                    (  -32.01   112.08   -56.45     0.59)  ; 23
                    (  -33.68   114.19   -56.45     0.59)  ; 24
                    (  -35.43   115.93   -57.40     0.59)  ; 25
                    (  -36.57   116.63   -57.55     0.59)  ; 26
                    (  -37.04   116.82   -57.55     0.59)  ; 27
                    (  -39.84   118.51   -57.55     0.59)  ; 28
                    (  -43.79   122.42   -57.55     0.59)  ; 29
                    (  -45.43   123.64   -57.35     0.59)  ; 30
                    (  -45.57   123.69   -56.85     0.59)  ; 31
                    (  -47.68   125.12   -53.20     0.59)  ; 32
                    (  -48.29   125.37   -53.25     0.59)  ; 33
                     Normal
                  )  ;  End of split
                )  ;  End of split
              |
                (   65.50   116.39   -41.25     0.59)  ; 1, R-1-2-2-1-1-2-2
                (   65.41   115.79   -41.90     0.59)  ; 2
                (   64.62   113.66   -42.35     0.59)  ; 3
                (   63.11   112.45   -39.65     0.95)  ; 4
                (   61.75   109.52   -41.95     0.95)  ; 5
                (   61.70   109.38   -41.95     0.95)  ; 6
                (   62.50   109.61   -45.75     0.95)  ; 7
                (   62.01   108.39   -45.75     0.95)  ; 8
                (   61.30   104.72   -45.75     0.95)  ; 9
                (   61.46   104.33   -45.75     0.95)  ; 10
                (   60.86   101.89   -43.25     0.95)  ; 11
                (   60.69   101.08   -43.20     0.95)  ; 12
                (   60.71   100.92   -42.60     0.95)  ; 13
                (
                  (   60.43    99.45   -50.75     0.95)  ; 1, R-1-2-2-1-1-2-2-1
                  (   60.19    98.28   -50.75     0.95)  ; 2
                  (   59.21    94.33   -50.75     0.95)  ; 3
                  (   58.69    91.69   -50.75     0.95)  ; 4
                  (   58.10    88.68   -50.75     0.95)  ; 5
                  (   58.01    88.08   -51.80     0.95)  ; 6
                  (   58.15    88.03   -51.80     0.95)  ; 7
                  (
                    (   58.66    83.07   -53.10     0.95)  ; 1, R-1-2-2-1-1-2-2-1-1
                    (   58.84    78.64   -53.10     0.95)  ; 2
                    (   59.04    78.16   -52.75     0.95)  ; 3
                    (
                      (   57.78    70.91   -51.05     0.95)  ; 1, R-1-2-2-1-1-2-2-1-1-1
                      (   58.39    65.59   -51.40     0.95)  ; 2
                      (   59.34    62.67   -51.85     0.95)  ; 3
                      (   59.43    62.32   -51.85     0.95)  ; 4
                      (   61.11    55.54   -51.70     0.95)  ; 5
                      (   63.49    47.21   -50.35     0.95)  ; 6
                      (   64.75    42.50   -46.05     0.95)  ; 7
                      (   64.89    42.28   -46.05     0.95)  ; 8
                      (   64.71    40.46   -44.05     0.95)  ; 9
                      (   65.01    39.46   -44.05     0.95)  ; 10
                      (   63.18    30.31   -40.85     0.81)  ; 11
                      (   63.28    29.80   -41.15     0.81)  ; 12
                      (   63.36    29.61   -41.15     0.81)  ; 13
                      (   63.69    27.10   -45.20     0.66)  ; 14
                      (   63.66    27.03   -45.20     0.66)  ; 15
                      (   58.84    22.58   -37.75     0.66)  ; 16
                      (   56.52    21.15   -36.80     0.66)  ; 17
                      (   55.93    20.68   -36.80     0.66)  ; 18
                      (   53.29    16.92   -36.00     0.59)  ; 19
                      (   51.05    13.16   -36.00     0.59)  ; 20
                      (   50.58    12.01   -36.00     0.59)  ; 21
                      (   50.65    11.98   -36.00     0.59)  ; 22
                      (
                        (   51.70     9.89   -41.90     0.59)  ; 1, R-1-2-2-1-1-2-2-1-1-1-1
                        (   54.95     6.03   -42.05     0.59)  ; 2
                        (   56.35     5.38   -42.10     0.59)  ; 3
                        (   57.18     5.28   -42.05     0.59)  ; 4
                        (   57.25     5.26   -42.05     0.59)  ; 5
                        (   57.66     3.58   -36.25     0.59)  ; 6
                        (   58.28     3.17   -35.40     0.59)  ; 7
                        (   59.09     2.84   -34.60     0.59)  ; 8
                        (   59.67     2.68   -34.10     0.59)  ; 9
                        (   60.41     2.38   -33.85     0.59)  ; 10
                        (   60.57     2.00   -33.75     0.59)  ; 11
                         Normal
                      |
                        (   49.88    13.08   -46.75     0.59)  ; 1, R-1-2-2-1-1-2-2-1-1-1-2
                        (   46.47    11.70   -41.70     0.59)  ; 2
                        (   45.92    12.08   -32.65     0.59)  ; 3
                        (   43.64    11.35   -31.30     0.59)  ; 4
                        (   42.08    10.24   -31.10     0.59)  ; 5
                        (   41.83    10.02   -31.10     0.59)  ; 6
                        (   40.51    10.48   -26.35     0.59)  ; 7
                        (   40.10    10.25   -26.30     0.59)  ; 8
                        (   39.35     9.37   -26.05     0.59)  ; 9
                        (   38.96     8.42   -26.05     0.59)  ; 10
                        (   38.40     7.23   -24.80     0.59)  ; 11
                        (   38.23     6.82   -23.60     0.59)  ; 12
                        (   38.38     6.60   -23.60     0.59)  ; 13
                        (   38.32     6.46   -22.50     0.59)  ; 14
                        (   38.43     6.34   -21.80     0.59)  ; 15
                        (   38.64     6.26   -21.45     0.59)  ; 16
                        (   38.83     5.94   -21.45     0.59)  ; 17
                        (   39.09     5.44   -21.45     0.59)  ; 18
                        (   39.35     5.10   -21.45     0.59)  ; 19
                        (   39.93     3.60   -21.45     0.59)  ; 20
                        (   40.45     1.96   -21.45     0.59)  ; 21
                        (   40.99    -0.40   -21.45     0.59)  ; 22
                        (   41.47    -1.94   -21.45     0.59)  ; 23
                        (   42.47    -5.91   -21.45     0.59)  ; 24
                        (   43.08    -8.30   -21.40     0.59)  ; 25
                         Normal
                      )  ;  End of split
                    |
                      (   58.27    76.09   -55.25     0.59)  ; 1, R-1-2-2-1-1-2-2-1-1-2
                      (   57.66    74.59   -51.50     0.59)  ; 2
                      (   54.78    67.53   -52.20     0.59)  ; 3
                      (   54.00    66.19   -62.35     0.66)  ; 4
                      (   52.39    63.60   -62.65     0.66)  ; 5
                      (   50.20    59.97   -62.75     0.66)  ; 6
                      (   48.88    57.90   -62.75     0.66)  ; 7
                      (   48.21    56.43   -62.75     0.66)  ; 8
                      (   47.93    55.75   -63.15     0.66)  ; 9
                      (   46.27    51.28   -67.95     0.66)  ; 10
                      (   44.16    47.86   -67.95     0.66)  ; 11
                      (   41.25    41.69   -67.95     0.66)  ; 12
                      (   41.05    40.42   -67.95     0.66)  ; 13
                      (   40.23    34.70   -73.50     0.59)  ; 14
                      (   41.06    30.32   -73.65     0.59)  ; 15
                      (   41.96    27.10   -73.65     0.59)  ; 16
                      (   42.39    25.43   -73.60     0.59)  ; 17
                      (   42.56    25.27   -73.60     0.59)  ; 18
                      (   44.07    17.30   -69.65     0.44)  ; 19
                      (   44.92    13.95   -69.60     0.44)  ; 20
                      (   45.68    10.94   -69.60     0.44)  ; 21
                      (   45.85     9.61   -69.60     0.44)  ; 22
                      (   46.10     8.87   -69.65     0.44)  ; 23
                      (   46.24     8.82   -69.65     0.44)  ; 24
                       Normal
                    )  ;  End of split
                  |
                    (   58.75    88.40   -55.80     0.59)  ; 1, R-1-2-2-1-1-2-2-1-2
                    (   57.61    87.75   -56.10     0.59)  ; 2
                    (   57.00    87.60   -56.10     0.59)  ; 3
                    (   56.67    87.58   -56.10     0.59)  ; 4
                    (   56.20    87.77   -56.10     0.59)  ; 5
                    (   54.41    87.47   -60.90     0.66)  ; 6
                    (
                      (   53.99    89.15   -63.35     0.66)  ; 1, R-1-2-2-1-1-2-2-1-2-1
                      (   53.57    89.87   -63.35     0.66)  ; 2
                      (   52.11    89.99   -64.70     0.66)  ; 3
                      (   51.73    89.83   -65.40     0.66)  ; 4
                      (   51.59    89.88   -65.40     0.66)  ; 5
                      (   50.08    87.73   -68.30     0.66)  ; 6
                      (   49.66    88.45   -68.95     0.66)  ; 7
                      (   49.11    90.58   -69.30     0.66)  ; 8
                      (   48.23    91.34   -69.30     0.66)  ; 9
                      (   47.75    91.53   -69.30     0.66)  ; 10
                      (   47.65    91.49   -69.30     0.66)  ; 11
                      (   46.90    91.00   -73.30     0.66)  ; 12
                      (   45.89    91.81   -74.70     0.66)  ; 13
                      (   43.35    91.42   -76.50     0.66)  ; 14
                      (   41.96    90.32   -77.55     0.66)  ; 15
                      (   42.00    90.23   -77.55     0.66)  ; 16
                      (
                        (   40.50    86.17   -77.65     0.66)  ; 1, R-1-2-2-1-1-2-2-1-2-1-1
                        (   39.64    85.01   -78.75     0.66)  ; 2
                        (   37.90    83.27   -79.35     0.66)  ; 3
                        (   36.83    82.20   -79.35     0.66)  ; 4
                        (   35.67    80.14   -79.80     0.66)  ; 5
                        (   35.20    78.59   -79.85     0.66)  ; 6
                        (   35.03    75.25   -79.85     0.66)  ; 7
                        (   34.50    71.82   -79.85     0.66)  ; 8
                        (   32.45    66.01   -79.85     0.66)  ; 9
                        (   31.34    61.71   -79.85     0.66)  ; 10
                        (
                          (   27.30    63.32   -77.35     0.66)  ; 1, R-1-2-2-1-1-2-2-1-2-1-1-1
                          (   26.09    62.30   -76.65     0.66)  ; 2
                          (   26.03    62.33   -75.90     0.66)  ; 3
                          (   23.51    62.17   -75.75     0.66)  ; 4
                          (   21.57    61.69   -76.15     0.66)  ; 5
                          (   21.02    61.52   -76.60     0.66)  ; 6
                          (   20.93    61.48   -76.80     0.66)  ; 7
                          (   19.93    62.52   -76.85     0.66)  ; 8
                          (   18.81    62.10   -76.85     0.66)  ; 9
                          (   16.10    61.86   -76.85     0.66)  ; 10
                          (   14.00    61.37   -77.05     0.66)  ; 11
                          (   11.32    60.24   -77.85     0.66)  ; 12
                          (   10.98    59.99   -77.85     0.66)  ; 13
                          (
                            (    3.67    57.58   -76.55     0.66)  ; 1, R-1-2-2-1-1-2-2-1-2-1-1-1-1
                            (   -1.21    54.74   -76.55     0.66)  ; 2
                            (   -5.37    52.31   -76.55     0.66)  ; 3
                            (   -5.72    52.22   -76.55     0.66)  ; 4
                            (  -12.65    49.90   -81.45     0.66)  ; 5
                            (  -15.70    50.98   -82.95     0.66)  ; 6
                            (  -17.31    50.92   -84.55     0.66)  ; 7
                            (  -19.57    52.56   -85.45     0.66)  ; 8
                            (  -23.52    54.33   -85.45     0.66)  ; 9
                            (  -24.80    54.69   -85.65     0.66)  ; 10
                            (  -25.23    54.79   -85.65     0.66)  ; 11
                            (  -32.25    57.96   -85.65     0.66)  ; 12
                            (  -35.77    60.02   -85.65     0.66)  ; 13
                            (  -38.69    61.21   -85.65     0.66)  ; 14
                            (  -38.62    61.19   -85.65     0.66)  ; 15
                             Normal
                          |
                            (    8.53    58.25   -77.45     0.66)  ; 1, R-1-2-2-1-1-2-2-1-2-1-1-1-2
                            (    8.34    55.64   -76.90     0.66)  ; 2
                            (    8.07    54.40   -76.90     0.66)  ; 3
                            (    6.60    50.80   -75.50     0.66)  ; 4
                            (    5.74    49.26   -75.25     0.66)  ; 5
                            (    4.88    47.15   -75.20     0.66)  ; 6
                            (    4.42    38.63   -75.20     0.66)  ; 7
                            (    4.28    34.02   -75.15     0.66)  ; 8
                            (    4.03    30.87   -75.15     0.66)  ; 9
                            (    4.16    29.24   -74.65     0.66)  ; 10
                            (    4.44    28.96   -74.20     0.66)  ; 11
                             Normal
                          )  ;  End of split
                        |
                          (   30.48    59.29   -79.65     0.66)  ; 1, R-1-2-2-1-1-2-2-1-2-1-1-2
                          (   30.46    59.22   -79.35     0.66)  ; 2
                          (   31.64    55.89   -77.35     0.66)  ; 3
                          (   30.25    52.10   -77.40     0.66)  ; 4
                          (   28.93    48.29   -77.60     0.66)  ; 5
                          (   27.99    43.84   -78.25     0.66)  ; 6
                          (   27.98    43.61   -78.25     0.66)  ; 7
                          (   27.48    37.06   -83.50     0.51)  ; 8
                          (   26.56    32.68   -83.90     0.51)  ; 9
                          (   26.57    29.99   -84.05     0.51)  ; 10
                          (   26.62    28.54   -84.05     0.51)  ; 11
                          (   26.91    27.32   -84.05     0.51)  ; 12
                          (   27.09    26.77   -84.05     0.51)  ; 13
                          (   27.55    25.00   -84.55     0.51)  ; 14
                          (   27.56    24.84   -84.55     0.51)  ; 15
                          (   27.15    17.40   -88.90     0.51)  ; 16
                          (   27.54    16.22   -88.90     0.51)  ; 17
                          (   28.12    13.76   -88.90     0.51)  ; 18
                          (   28.55    12.87   -88.90     0.51)  ; 19
                          (   28.85    12.44   -88.90     0.51)  ; 20
                          (   28.92    12.41   -88.90     0.51)  ; 21
                           Normal
                        )  ;  End of split
                      |
                        (   42.56    90.34   -74.00     0.59)  ; 1, R-1-2-2-1-1-2-2-1-2-1-2
                        (   42.60    90.25   -73.30     0.59)  ; 2
                        (   42.74    90.19   -73.20     0.59)  ; 3
                        (   43.02    90.31   -73.20     0.59)  ; 4
                        (   43.12    90.35   -73.20     0.59)  ; 5
                        (   45.43    97.96   -75.90     0.59)  ; 6
                        (   45.06   100.96   -76.80     0.59)  ; 7
                        (   45.16   103.53   -76.80     0.59)  ; 8
                        (   45.89   107.67   -76.85     0.59)  ; 9
                        (   45.82   109.04   -76.90     0.59)  ; 10
                        (   45.98   110.01   -76.90     0.59)  ; 11
                        (   46.14   109.63   -76.90     0.59)  ; 12
                        (   45.13   112.41   -73.30     0.59)  ; 13
                        (   44.30   114.65   -73.30     0.59)  ; 14
                        (   43.84   115.07   -73.45     0.59)  ; 15
                        (   43.77   115.10   -73.45     0.59)  ; 16
                        (
                          (   44.53   115.98   -74.10     0.59)  ; 1, R-1-2-2-1-1-2-2-1-2-1-2-1
                          (   44.84   119.66   -74.15     0.59)  ; 2
                          (   45.06   129.15   -74.15     0.59)  ; 3
                          (   45.09   131.75   -74.15     0.59)  ; 4
                          (   45.23   132.09   -74.15     0.59)  ; 5
                          (   45.53   135.70   -82.65     0.59)  ; 6
                          (   45.01   136.95   -82.75     0.59)  ; 7
                          (   44.83   137.10   -82.75     0.59)  ; 8
                          (
                            (   43.50   145.48   -82.75     0.59)  ; 1, R-1-2-2-1-1-2-2-1-2-1-2-1-1
                            (   43.55   156.31   -82.75     0.59)  ; 2
                            (   43.60   157.79   -82.75     0.59)  ; 3
                            (   43.67   158.16   -82.75     0.59)  ; 4
                            (   44.10   166.22   -87.80     0.59)  ; 5
                            (   44.30   167.48   -87.80     0.59)  ; 6
                             Normal
                          |
                            (   46.47   135.87   -79.90     0.59)  ; 1, R-1-2-2-1-1-2-2-1-2-1-2-1-2
                            (   47.93   136.14   -80.60     0.59)  ; 2
                            (   49.55   136.83   -81.15     0.59)  ; 3
                            (   50.54   137.69   -81.95     0.59)  ; 4
                            (   52.83   140.01   -81.95     0.59)  ; 5
                            (   53.58   140.89   -82.85     0.59)  ; 6
                            (   54.23   141.50   -82.95     0.59)  ; 7
                            (   54.44   141.65   -82.95     0.59)  ; 8
                            (   59.29   143.63   -88.75     0.59)  ; 9
                            (   60.17   145.01   -89.90     0.59)  ; 10
                            (   61.28   147.73   -91.55     0.59)  ; 11
                            (   61.53   149.13   -92.75     0.59)  ; 12
                            (   62.04   150.59   -92.75     0.59)  ; 13
                            (   62.21   150.99   -93.00     0.59)  ; 14
                            (   62.43   151.14   -93.00     0.59)  ; 15
                            (   72.41   155.78  -101.05     0.59)  ; 16
                            (   73.19   158.08  -101.40     0.59)  ; 17
                            (   74.02   160.12  -101.65     0.59)  ; 18
                            (   74.34   160.54  -101.65     0.59)  ; 19
                            (   75.01   160.82  -101.80     0.59)  ; 20
                             Normal
                          )  ;  End of split
                        |
                          (   42.96   112.76   -73.45     0.59)  ; 1, R-1-2-2-1-1-2-2-1-2-1-2-2
                          (   40.03   113.15   -72.90     0.59)  ; 2
                          (   38.01   113.43   -72.90     0.59)  ; 3
                          (   35.97   113.86   -71.95     0.59)  ; 4
                          (   35.60   113.93   -70.65     0.59)  ; 5
                          (   35.67   113.90   -70.65     0.59)  ; 6
                          (   24.26   122.82   -70.05     0.59)  ; 7
                          (   18.89   125.40   -70.05     0.59)  ; 8
                          (   18.92   125.47   -70.05     0.59)  ; 9
                          (   14.56   124.63   -75.25     0.59)  ; 10
                          (   11.93   126.73   -75.65     0.59)  ; 11
                          (    6.97   130.88   -76.60     0.59)  ; 12
                          (    4.21   132.48   -76.90     0.59)  ; 13
                          (    1.08   134.31   -76.90     0.59)  ; 14
                          (    0.48   134.79   -76.95     0.59)  ; 15
                          (    0.38   134.91   -76.95     0.59)  ; 16
                          (   -3.86   137.74   -76.95     0.59)  ; 17
                          (   -8.42   144.04   -76.95     0.59)  ; 18
                          (   -8.61   144.35   -76.95     0.59)  ; 19
                          (  -14.74   149.83   -84.75     0.59)  ; 20
                          (  -18.53   153.35   -84.75     0.59)  ; 21
                          (  -24.41   156.22   -84.75     0.59)  ; 22
                          (  -27.51   157.96   -84.75     0.59)  ; 23
                          (  -31.78   160.49   -84.75     0.59)  ; 24
                          (  -33.53   161.44   -84.75     0.59)  ; 25
                          (  -34.21   161.72   -84.75     0.59)  ; 26
                          (  -45.46   164.88   -82.30     0.59)  ; 27
                          (  -52.92   172.43   -82.55     0.59)  ; 28
                          (  -57.67   175.55   -82.55     0.59)  ; 29
                          (  -60.92   177.66   -82.55     0.59)  ; 30
                          (  -61.34   177.99   -82.55     0.59)  ; 31
                           Normal
                        )  ;  End of split
                      )  ;  End of split
                    |
                      (   54.53    85.12   -55.45     0.73)  ; 1, R-1-2-2-1-1-2-2-1-2-2
                      (   54.66    84.67   -55.35     0.73)  ; 2
                      (   54.71    83.62   -55.35     0.73)  ; 3
                      (   54.91    83.14   -55.35     0.73)  ; 4
                      (   55.04    82.69   -55.35     0.73)  ; 5
                      (   54.92    78.70   -59.85     0.73)  ; 6
                      (   55.98    75.66   -60.30     0.73)  ; 7
                      (   55.84    74.92   -60.45     0.73)  ; 8
                      (   55.78    74.00   -60.45     0.73)  ; 9
                      (   55.89    73.87   -60.50     0.73)  ; 10
                      (
                        (   54.42    67.74   -60.50     0.73)  ; 1, R-1-2-2-1-1-2-2-1-2-2-1
                        (   52.64    62.77   -60.50     0.73)  ; 2
                        (   52.10    61.64   -60.55     0.73)  ; 3
                        (   52.01    61.44   -60.60     0.73)  ; 4
                         Normal
                      |
                        (   58.01    77.13   -56.65     0.81)  ; 1, R-1-2-2-1-1-2-2-1-2-2-2
                        (   59.98    76.33   -56.80     0.81)  ; 2
                        (   61.17    74.97   -57.55     0.81)  ; 3
                        (   61.21    74.88   -57.55     0.81)  ; 4
                        (   64.17    73.59   -62.20     0.81)  ; 5
                        (   66.93    71.04   -62.50     0.81)  ; 6
                        (   69.08    68.74   -62.55     0.81)  ; 7
                        (   69.46    68.51   -62.60     0.81)  ; 8
                        (   74.04    62.84   -62.65     0.81)  ; 9
                        (   78.91    60.21   -67.70     0.81)  ; 10
                        (   80.24    59.20   -67.70     0.81)  ; 11
                        (   84.51    56.27   -67.70     0.81)  ; 12
                        (   87.46    54.59   -67.70     0.81)  ; 13
                        (   89.09    53.93   -67.70     0.81)  ; 14
                        (   93.18    52.50   -63.35     0.81)  ; 15
                        (   93.25    52.47   -63.35     0.81)  ; 16
                        (   91.72    49.47   -58.45     0.73)  ; 17
                        (   91.81    48.33   -58.85     0.73)  ; 18
                        (   92.17    47.07   -58.85     0.73)  ; 19
                        (   92.43    46.73   -59.75     0.73)  ; 20
                        (   92.87    46.07   -60.60     0.73)  ; 21
                        (   93.36    45.32   -60.60     0.73)  ; 22
                        (   94.00    43.40   -61.20     0.73)  ; 23
                        (   95.10    42.00   -61.70     0.73)  ; 24
                        (   95.90    41.44   -61.70     0.73)  ; 25
                        (   95.81    40.05   -61.70     0.73)  ; 26
                        (   94.04    35.70   -61.70     0.73)  ; 27
                        (   96.33    28.12   -68.35     0.73)  ; 28
                        (   98.94    22.86   -68.35     0.73)  ; 29
                        (  101.02    20.59   -68.35     0.73)  ; 30
                        (  101.89    19.60   -68.35     0.73)  ; 31
                        (  103.53    15.45   -68.05     0.59)  ; 32
                        (  103.58    15.59   -67.95     0.59)  ; 33
                        (  105.76     6.21   -64.20     0.51)  ; 34
                        (  105.98     5.01   -64.85     0.51)  ; 35
                        (  106.21     4.61   -64.85     0.51)  ; 36
                        (  108.07     2.58   -73.65     0.44)  ; 37
                        (  108.53     0.97   -74.30     0.44)  ; 38
                        (  108.83    -0.42   -74.95     0.44)  ; 39
                        (  108.95    -0.71   -74.95     0.44)  ; 40
                        (  109.18    -1.51   -75.35     0.44)  ; 41
                        (  109.32    -1.57   -76.00     0.44)  ; 42
                        (  109.40    -1.76   -76.55     0.44)  ; 43
                        (  109.44    -1.86   -76.65     0.44)  ; 44
                        (  108.72    -3.23   -76.65     0.44)  ; 45
                        (  108.50    -3.77   -79.00     0.44)  ; 46
                        (  107.76    -2.68   -79.00     0.44)  ; 47
                        (  106.73    -0.91   -80.10     0.44)  ; 48
                        (  104.95    -0.03   -81.20     0.44)  ; 49
                        (  104.22    -0.68   -81.20     0.44)  ; 50
                        (  103.58    -2.64   -81.35     0.44)  ; 51
                        (  103.67    -3.78   -81.35     0.44)  ; 52
                        (  104.17    -6.04   -81.35     0.44)  ; 53
                        (  104.55    -8.02   -81.35     0.44)  ; 54
                        (  104.92    -9.83   -81.35     0.44)  ; 55
                        (  105.00   -10.42   -81.35     0.44)  ; 56
                         Normal
                      )  ;  End of split
                    )  ;  End of split
                  )  ;  End of split
                |
                  (   59.25    97.52   -39.50     0.66)  ; 1, R-1-2-2-1-1-2-2-2
                  (   58.98    97.63   -41.60     0.66)  ; 2
                  (   58.79    97.95   -41.85     0.66)  ; 3
                  (   58.65    98.16   -41.95     0.66)  ; 4
                  (   58.54    98.29   -42.00     0.66)  ; 5
                  (
                    (   56.35   101.08   -40.65     0.66)  ; 1, R-1-2-2-1-1-2-2-2-1
                    (   56.20   103.43   -39.00     0.66)  ; 2
                    (   56.47   104.67   -38.65     0.66)  ; 3
                    (   56.80   105.49   -38.40     0.66)  ; 4
                    (   57.99   106.27   -38.40     0.66)  ; 5
                    (   60.10   106.99   -41.90     0.66)  ; 6
                    (   62.55   109.32   -42.20     0.66)  ; 7
                    (   67.51   111.18   -42.20     0.66)  ; 8
                    (   69.32   111.16   -40.85     0.66)  ; 9
                    (   70.53   111.22   -40.85     0.66)  ; 10
                    (   74.63   110.58   -38.35     0.66)  ; 11
                    (   83.06   110.87   -38.35     0.66)  ; 12
                    (   84.05   110.78   -39.05     0.66)  ; 13
                    (   88.28   107.95   -44.65     0.66)  ; 14
                    (   89.86   108.34   -44.65     0.66)  ; 15
                    (   89.93   108.31   -44.65     0.66)  ; 16
                    (   88.70   108.03   -35.15     0.66)  ; 17
                    (   87.54   105.18   -38.20     0.66)  ; 18
                    (   87.77   104.77   -39.40     0.66)  ; 19
                    (   87.84   104.74   -39.40     0.66)  ; 20
                    (   87.33   101.94   -43.60     0.66)  ; 21
                    (   92.32    93.97   -43.85     0.66)  ; 22
                    (   90.48    92.18   -55.75     0.66)  ; 23
                    (   90.47    91.95   -56.95     0.66)  ; 24
                    (   90.62    91.73   -57.70     0.66)  ; 25
                    (   90.93    91.53   -58.05     0.66)  ; 26
                    (   91.06    91.47   -60.10     0.66)  ; 27
                    (   90.85    91.72   -60.10     0.66)  ; 28
                    (   89.97    92.47   -61.20     0.66)  ; 29
                    (   88.15    93.84   -62.15     0.66)  ; 30
                    (   86.18    95.04   -62.15     0.66)  ; 31
                    (   84.24    96.31   -62.40     0.66)  ; 32
                    (   83.42    96.80   -62.45     0.66)  ; 33
                    (   83.54    96.91   -62.45     0.66)  ; 34
                    (   79.48    99.19   -66.80     0.66)  ; 35
                    (   77.54   100.46   -67.70     0.66)  ; 36
                    (   76.38   101.49   -67.95     0.66)  ; 37
                    (   75.80   102.99   -67.95     0.66)  ; 38
                    (   76.01   103.70   -67.95     0.66)  ; 39
                    (   76.75   104.74   -67.95     0.66)  ; 40
                    (   77.75   105.44   -67.90     0.66)  ; 41
                    (   79.39   106.36   -67.95     0.66)  ; 42
                    (   80.37   106.43   -67.95     0.66)  ; 43
                    (   82.42   105.44   -67.90     0.66)  ; 44
                    (   83.67   104.22   -67.90     0.66)  ; 45
                    (   84.91   102.21   -67.90     0.66)  ; 46
                    (   85.75   100.60   -67.60     0.66)  ; 47
                    (   86.56    98.69   -66.85     0.66)  ; 48
                    (   88.15    95.98   -66.30     0.66)  ; 49
                    (   89.48    94.57   -66.30     0.66)  ; 50
                    (   91.92    91.04   -66.10     0.66)  ; 51
                    (   93.50    88.90   -66.05     0.66)  ; 52
                    (   93.57    88.87   -66.05     0.66)  ; 53
                    (  102.98    82.82   -66.00     0.66)  ; 54
                    (  107.38    78.65   -66.00     0.66)  ; 55
                    (  107.65    78.54   -66.00     0.66)  ; 56
                    (  111.76    71.07   -71.40     0.66)  ; 57
                    (  116.20    68.55   -71.90     0.66)  ; 58
                    (  116.54    68.42   -72.50     0.66)  ; 59
                    (  123.08    64.25   -78.90     0.66)  ; 60
                    (  123.85    64.01   -79.15     0.66)  ; 61
                    (  129.90    62.74   -81.75     0.66)  ; 62
                    (  129.97    62.71   -81.75     0.66)  ; 63
                     Normal
                  |
                    (   57.23    98.32   -37.10     0.66)  ; 1, R-1-2-2-1-1-2-2-2-2
                    (   53.43    98.13   -37.95     0.66)  ; 2
                    (   51.34    98.82   -37.95     0.66)  ; 3
                    (   51.00    98.96   -38.85     0.66)  ; 4
                    (   50.03   100.86   -39.55     0.66)  ; 5
                    (   47.32   100.62   -39.00     0.66)  ; 6
                    (   45.99   100.45   -38.15     0.66)  ; 7
                    (   45.92   100.48   -38.15     0.66)  ; 8
                    (
                      (   43.94   101.84   -38.55     0.66)  ; 1, R-1-2-2-1-1-2-2-2-2-1
                      (   34.56   110.49   -38.60     0.66)  ; 2
                      (   32.40   111.25   -44.75     0.66)  ; 3
                      (   31.05   111.81   -45.65     0.66)  ; 4
                      (   30.05   111.89   -46.05     0.66)  ; 5
                      (   29.85   111.98   -46.40     0.66)  ; 6
                      (   28.16   111.72   -46.90     0.66)  ; 7
                      (   24.57   110.88   -47.70     0.66)  ; 8
                      (   22.63   111.35   -47.70     0.66)  ; 9
                      (   21.62   111.61   -48.75     0.66)  ; 10
                      (   21.39   111.62   -49.60     0.66)  ; 11
                      (   15.93   109.88   -53.60     0.66)  ; 12
                      (   11.89   110.26   -53.65     0.66)  ; 13
                      (    9.90   112.18   -53.70     0.66)  ; 14
                      (    7.70   115.53   -53.70     0.66)  ; 15
                      (    5.39   118.21   -53.70     0.66)  ; 16
                      (    5.09   118.65   -53.70     0.66)  ; 17
                      (    5.12   118.72   -53.70     0.66)  ; 18
                      (   -1.17   122.95   -55.45     0.73)  ; 19
                      (   -2.68   124.67   -55.95     0.73)  ; 20
                      (   -8.28   126.87   -55.95     0.73)  ; 21
                      (  -12.66   127.39   -56.20     0.73)  ; 22
                      (  -21.86   126.78   -56.20     0.73)  ; 23
                      (  -25.57   125.83   -56.20     0.73)  ; 24
                      (  -25.82   125.78   -56.20     0.73)  ; 25
                      (  -35.15   126.56   -59.80     0.73)  ; 26
                      (  -38.18   125.73   -59.80     0.73)  ; 27
                      (  -42.89   124.48   -59.80     0.73)  ; 28
                      (  -44.31   124.11   -59.80     0.73)  ; 29
                      (  -44.47   124.10   -59.80     0.73)  ; 30
                       Normal
                    |
                      (   47.42    97.47   -38.00     0.73)  ; 1, R-1-2-2-1-1-2-2-2-2-2
                      (   48.16    96.77   -37.20     0.73)  ; 2
                      (   48.42    96.43   -35.70     0.73)  ; 3
                      (   48.62    96.34   -35.70     0.73)  ; 4
                      (   52.36    94.82   -32.85     0.73)  ; 5
                      (   53.24    94.46   -33.50     0.73)  ; 6
                      (   57.33    91.29   -35.55     0.73)  ; 7
                      (   57.58    91.11   -35.55     0.73)  ; 8
                      (   58.05    90.92   -35.55     0.73)  ; 9
                      (   59.28    89.86   -35.55     0.73)  ; 10
                      (   61.44    87.56   -35.55     0.73)  ; 11
                      (   63.27    85.07   -35.55     0.73)  ; 12
                      (   63.39    84.79   -35.55     0.73)  ; 13
                      (   66.35    82.33   -31.00     0.73)  ; 14
                      (   66.61    82.39   -30.50     0.73)  ; 15
                      (   67.37    82.31   -30.70     0.73)  ; 16
                      (   69.55    81.27   -44.70     0.73)  ; 17
                      (   70.64    80.43   -44.75     0.73)  ; 18
                      (   70.84    80.35   -44.75     0.73)  ; 19
                      (
                        (   75.40    79.28   -42.70     0.73)  ; 1, R-1-2-2-1-1-2-2-2-2-2-1
                        (   77.35    77.86   -42.70     0.73)  ; 2
                        (   77.81    77.43   -42.15     0.73)  ; 3
                        (   84.04    74.26   -41.95     0.73)  ; 4
                        (   88.91    71.64   -41.95     0.73)  ; 5
                        (   89.05    71.59   -41.95     0.73)  ; 6
                        (   95.49    68.83   -50.45     0.66)  ; 7
                        (   99.29    64.75   -50.50     0.66)  ; 8
                        (  102.83    58.87   -50.50     0.66)  ; 9
                        (  105.23    55.44   -50.50     0.66)  ; 10
                        (  106.43    54.48   -50.50     0.66)  ; 11
                        (  109.05    50.12   -45.55     0.51)  ; 12
                        (  109.71    49.22   -44.30     0.51)  ; 13
                        (  110.63    47.97   -43.40     0.51)  ; 14
                        (  111.61    47.26   -43.40     0.51)  ; 15
                        (  112.92    46.41   -42.75     0.51)  ; 16
                        (  114.30    45.13   -42.65     0.51)  ; 17
                        (  114.41    45.01   -42.65     0.51)  ; 18
                         Normal
                      |
                        (   68.72    79.83   -47.15     0.51)  ; 1, R-1-2-2-1-1-2-2-2-2-2-2
                        (   69.06    77.95   -48.15     0.51)  ; 2
                        (   69.52    77.13   -48.15     0.51)  ; 3
                        (   70.47    78.09   -54.60     0.51)  ; 4
                        (   70.96    76.78   -55.40     0.51)  ; 5
                        (   71.47    75.31   -55.95     0.51)  ; 6
                        (   72.05    74.60   -56.10     0.51)  ; 7
                        (   72.27    74.35   -56.10     0.51)  ; 8
                        (   75.01    66.90   -56.35     0.51)  ; 9
                        (   77.03    61.17   -56.40     0.51)  ; 10
                        (   77.16    60.88   -56.40     0.51)  ; 11
                        (   81.34    55.22   -51.95     0.51)  ; 12
                        (   81.83    54.47   -51.95     0.51)  ; 13
                        (   84.19    43.93   -51.95     0.51)  ; 14
                        (   84.47    42.86   -51.95     0.51)  ; 15
                        (   87.33    36.66   -47.15     0.51)  ; 16
                        (   87.48    36.04   -46.65     0.51)  ; 17
                        (   88.05    34.94   -46.50     0.51)  ; 18
                        (   89.02    33.99   -46.50     0.51)  ; 19
                        (   89.73    33.22   -46.50     0.51)  ; 20
                        (   90.50    32.59   -46.50     0.51)  ; 21
                        (   91.28    31.96   -46.50     0.51)  ; 22
                        (   93.95    29.77   -46.50     0.51)  ; 23
                        (   95.66    27.56   -46.50     0.51)  ; 24
                        (   97.78    24.80   -46.50     0.51)  ; 25
                        (   98.14    24.50   -46.50     0.51)  ; 26
                        (   98.16    24.57   -46.50     0.51)  ; 27
                        (  105.00    20.36   -45.05     0.51)  ; 28
                        (  107.89    14.03   -45.05     0.51)  ; 29
                        (  108.11    13.79   -45.05     0.51)  ; 30
                        (  108.27     8.78   -42.20     0.51)  ; 31
                        (  108.41     8.57   -42.05     0.51)  ; 32
                        (  108.69     8.45   -42.00     0.51)  ; 33
                        (
                          (  113.00     5.83   -43.65     0.51)  ; 1, R-1-2-2-1-1-2-2-2-2-2-2-1
                          (  116.23     4.43   -43.85     0.51)  ; 2
                          (  116.91     4.16   -43.85     0.51)  ; 3
                          (  120.67     1.91   -35.75     0.51)  ; 4
                          (  127.01    -0.98   -35.65     0.51)  ; 5
                          (  127.31    -1.03   -35.65     0.51)  ; 6
                          (  135.37    -8.54   -38.70     0.51)  ; 7
                          (  136.85    -9.77   -38.85     0.51)  ; 8
                          (  140.11   -14.98   -38.85     0.51)  ; 9
                          (  140.18   -15.01   -38.85     0.51)  ; 10
                           Normal
                        |
                          (  109.76     7.11   -41.90     0.51)  ; 1, R-1-2-2-1-1-2-2-2-2-2-2-2
                          (  108.36     6.02   -41.95     0.51)  ; 2
                          (  104.99     1.61   -41.95     0.51)  ; 3
                          (   99.89    -3.51   -41.95     0.51)  ; 4
                          (   98.47    -5.63   -42.00     0.51)  ; 5
                          (   97.46    -6.96   -42.00     0.51)  ; 6
                          (   97.28    -7.20   -42.00     0.51)  ; 7
                          (   97.36    -7.39   -42.00     0.51)  ; 8
                          (   96.46    -9.40   -42.00     0.51)  ; 9
                          (   91.11   -16.33   -42.00     0.51)  ; 10
                          (   90.56   -17.29   -42.00     0.51)  ; 11
                          (   86.71   -24.44   -45.50     0.51)  ; 12
                          (   87.11   -29.28   -45.50     0.51)  ; 13
                          (   86.37   -33.25   -45.55     0.51)  ; 14
                          (   86.59   -34.85   -45.55     0.51)  ; 15
                          (   86.66   -34.87   -45.55     0.51)  ; 16
                           Normal
                        )  ;  End of split
                      )  ;  End of split
                    )  ;  End of split
                  )  ;  End of split
                )  ;  End of split
              )  ;  End of split
            )  ;  End of split
          |
            (   64.81   117.75   -26.50     0.59)  ; 1, R-1-2-2-1-2
            (   63.59   116.51   -26.50     0.59)  ; 2
            (   63.50   116.30   -27.00     0.59)  ; 3
            (   63.83   115.93   -31.15     0.73)  ; 4
            (   63.08   114.50   -32.25     0.73)  ; 5
            (   62.04   113.10   -32.25     0.73)  ; 6
            (   61.74   112.75   -32.60     0.73)  ; 7
            (   61.68   112.61   -32.65     0.73)  ; 8
            (   61.35   111.80   -32.65     0.73)  ; 9
            (   59.06   109.09   -32.45     0.73)  ; 10
            (   58.02   108.09   -32.15     0.73)  ; 11
            (   57.88   108.14   -31.15     0.73)  ; 12
            (   57.60   107.63   -27.45     0.73)  ; 13
            (   56.69   106.57   -27.45     0.73)  ; 14
            (   55.34   104.82   -27.45     0.73)  ; 15
            (   54.96   104.26   -27.45     0.73)  ; 16
            (   54.66   103.52   -27.50     0.73)  ; 17
            (   54.26   102.73   -27.50     0.73)  ; 18
            (   53.76   101.51   -28.10     0.73)  ; 19
            (
              (   52.75    98.44   -29.35     0.73)  ; 1, R-1-2-2-1-2-1
              (   50.19    95.28   -29.35     0.73)  ; 2
              (   46.41    91.44   -29.35     0.73)  ; 3
              (   44.86    88.98   -29.35     0.73)  ; 4
              (   44.80    88.84   -29.35     0.73)  ; 5
              (   42.34    85.40   -24.45     0.73)  ; 6
              (   41.79    84.83   -24.45     0.73)  ; 7
              (   40.61    83.89   -25.10     0.73)  ; 8
              (   40.39    83.74   -26.10     0.73)  ; 9
              (   38.17    81.79   -26.85     0.73)  ; 10
              (   35.67    79.33   -26.45     0.73)  ; 11
              (   34.69    78.30   -25.60     0.73)  ; 12
              (
                (   33.10    76.33   -27.45     0.73)  ; 1, R-1-2-2-1-2-1-1
                (   29.59    71.99   -27.45     0.73)  ; 2
                (   32.29    72.39   -22.20     0.73)  ; 3
                (   31.26    71.23   -22.20     0.73)  ; 4
                (   30.21    69.43   -22.15     0.73)  ; 5
                (   30.16    69.30   -22.15     0.73)  ; 6
                (
                  (   29.63    67.61   -12.70     0.73)  ; 1, R-1-2-2-1-2-1-1-1
                  (   28.66    66.58   -12.45     0.73)  ; 2
                  (   27.76    65.92   -12.45     0.73)  ; 3
                  (   26.00    63.95   -21.30     0.73)  ; 4
                  (   25.72    63.27   -21.60     0.73)  ; 5
                  (   25.39    62.85   -21.60     0.73)  ; 6
                  (   24.96    62.55   -21.65     0.73)  ; 7
                  (   24.67    62.43   -21.65     0.73)  ; 8
                  (   24.37    62.47   -21.65     0.73)  ; 9
                  (   21.75    61.87   -21.65     0.73)  ; 10
                  (   19.99    61.25   -21.65     0.73)  ; 11
                  (   16.93    59.56   -21.65     0.73)  ; 12
                  (   15.96    58.53   -21.65     0.73)  ; 13
                  (   15.64    57.95   -21.65     0.73)  ; 14
                  (   15.50    57.61   -21.65     0.73)  ; 15
                  (   12.48    53.51   -17.45     0.73)  ; 16
                  (   12.26    53.36   -17.20     0.73)  ; 17
                  (   11.68    52.72   -17.10     0.73)  ; 18
                  (   11.56    52.61   -17.10     0.73)  ; 19
                  (   10.33    51.93   -16.50     0.73)  ; 20
                  (    8.25    49.92   -16.50     0.73)  ; 21
                  (    7.13    48.72   -16.50     0.73)  ; 22
                  (    7.10    48.65   -16.50     0.73)  ; 23
                  (
                    (    2.55    47.02   -21.20     0.73)  ; 1, R-1-2-2-1-2-1-1-1-1
                    (    0.30    45.56   -21.20     0.73)  ; 2
                    (
                      (   -1.63    44.13   -16.65     0.73)  ; 1, R-1-2-2-1-2-1-1-1-1-1
                      (   -3.81    42.08   -16.45     0.73)  ; 2
                      (   -7.11    38.84   -16.45     0.73)  ; 3
                      (   -8.29    37.50   -16.35     0.73)  ; 4
                      (   -8.36    37.52   -16.35     0.73)  ; 5
                      (
                        (  -11.73    35.26   -16.35     0.73)  ; 1, R-1-2-2-1-2-1-1-1-1-1-1
                        (  -18.51    31.44   -16.35     0.73)  ; 2
                        (  -23.02    29.72   -16.35     0.73)  ; 3
                        (  -25.79    28.15   -16.35     0.73)  ; 4
                        (
                          (  -26.42    28.73   -16.10     0.73)  ; 1, R-1-2-2-1-2-1-1-1-1-1-1-1
                          (  -26.61    28.65   -14.60     0.73)  ; 2
                          (  -28.55    28.17   -13.20     0.73)  ; 3
                          (  -29.19    27.95   -13.20     0.73)  ; 4
                          (  -35.69    23.47   -11.00     0.59)  ; 5
                          (  -38.03    21.42   -10.00     0.59)  ; 6
                          (  -38.75    20.60    -8.60     0.59)  ; 7
                          (
                            (  -42.24    20.60   -10.30     0.59)  ; 1, R-1-2-2-1-2-1-1-1-1-1-1-1-1
                            (  -44.74    19.32   -10.30     0.59)  ; 2
                            (  -45.96    18.47   -10.30     0.59)  ; 3
                            (
                              (  -51.58    14.58   -10.30     0.59)  ; 1, R-1-2-2-1-2-1-1-1-1-1-1-1-1-1
                              (  -57.01    10.38   -10.30     0.59)  ; 2
                              (  -62.95     6.86   -10.30     0.59)  ; 3
                              (  -64.65     5.81   -10.30     0.59)  ; 4
                              (  -64.96     5.62   -10.30     0.59)  ; 5
                              (  -65.52     5.47    -6.20     0.59)  ; 6
                              (  -65.95     5.40    -6.00     0.59)  ; 7
                              (  -66.19     5.19    -6.00     0.59)  ; 8
                              (  -66.49     5.23    -5.90     0.59)  ; 9
                              (  -67.11     5.08    -5.90     0.59)  ; 10
                              (  -68.10     5.17    -5.90     0.59)  ; 11
                              (  -70.89     4.72    -5.75     0.59)  ; 12
                              (  -72.38     3.98    -5.75     0.59)  ; 13
                              (  -75.82     1.58    -4.75     0.59)  ; 14
                              (  -78.74    -0.16    -3.40     0.59)  ; 15
                              (  -80.63    -1.29    -3.40     0.59)  ; 16
                              (  -82.65    -3.16    -2.75     0.59)  ; 17
                              (  -83.66    -4.65    -2.50     0.59)  ; 18
                              (  -84.73    -6.51    -2.50     0.59)  ; 19
                              (  -86.11    -9.90    -1.95     0.59)  ; 20
                              (  -86.71   -11.17    -1.85     0.59)  ; 21
                              (  -87.23   -12.46    -1.80     0.59)  ; 22
                              (  -87.63   -13.24    -1.80     0.59)  ; 23
                              (  -87.85   -13.79    -1.80     0.59)  ; 24
                              (  -93.02   -12.08     2.45     0.59)  ; 25
                              (  -95.85   -12.83     2.45     0.59)  ; 26
                              (  -98.11   -14.68     2.45     0.59)  ; 27
                              (  -98.82   -16.61     2.45     0.59)  ; 28
                              (  -97.02   -21.93     2.45     0.59)  ; 29
                              (  -95.30   -24.29     2.45     0.59)  ; 30
                              (  -92.99   -27.37     2.45     0.59)  ; 31
                              (  -92.05   -28.39     2.45     0.59)  ; 32
                               Normal
                            |
                              (  -45.38    19.46   -12.50     0.59)  ; 1, R-1-2-2-1-2-1-1-1-1-1-1-1-1-2
                              (  -46.75    20.17   -12.50     0.59)  ; 2
                              (  -48.53    20.66   -12.50     0.59)  ; 3
                              (  -50.24    21.12   -12.55     0.59)  ; 4
                              (  -53.03    21.46   -12.55     0.59)  ; 5
                              (  -55.67    21.59   -12.20     0.59)  ; 6
                              (  -59.97    21.91   -10.65     0.59)  ; 7
                              (  -61.18    22.25    -8.80     0.59)  ; 8
                              (  -61.52    22.39    -8.80     0.59)  ; 9
                              (  -68.30    20.71    -4.10     0.59)  ; 10
                              (  -69.44    21.02    -3.90     0.59)  ; 11
                              (  -71.17    21.25    -3.70     0.59)  ; 12
                              (  -72.38    21.19    -3.70     0.59)  ; 13
                              (  -74.58    20.66    -3.65     0.59)  ; 14
                              (  -75.16    20.58    -3.65     0.59)  ; 15
                              (  -75.18    20.74    -3.65     0.59)  ; 16
                              (  -82.12    20.73     1.50     0.59)  ; 17
                              (  -82.60    21.09     1.50     0.59)  ; 18
                              (  -83.28    21.37     1.15     0.59)  ; 19
                              (  -85.01    21.60     1.15     0.59)  ; 20
                              (  -87.40    20.98     0.50     0.59)  ; 21
                              (  -90.23    20.24    -0.10     0.59)  ; 22
                              (  -92.38    19.45    -0.10     0.59)  ; 23
                              (  -93.40    18.68    -0.80     0.59)  ; 24
                              (  -93.94    17.55    -1.05     0.59)  ; 25
                              (  -93.92    17.22    -1.05     0.59)  ; 26
                               Normal
                            )  ;  End of split
                          |
                            (  -40.33    18.96   -11.40     0.59)  ; 1, R-1-2-2-1-2-1-1-1-1-1-1-1-2
                            (  -41.27    18.39   -12.30     0.59)  ; 2
                            (  -41.46    18.31   -13.60     0.59)  ; 3
                            (  -41.52    18.17   -14.00     0.59)  ; 4
                            (  -42.22    17.82   -14.00     0.59)  ; 5
                            (  -42.46    17.61   -14.15     0.59)  ; 6
                            (  -42.71    17.39   -14.20     0.59)  ; 7
                            (  -42.90    17.31   -14.20     0.59)  ; 8
                            (  -43.51    17.16   -14.20     0.59)  ; 9
                            (  -43.61    17.12   -13.00     0.59)  ; 10
                            (  -43.83    16.58   -11.75     0.59)  ; 11
                            (  -44.01    16.34   -11.75     0.59)  ; 12
                            (  -44.91    15.68   -11.95     0.59)  ; 13
                            (  -45.32    15.45   -11.95     0.59)  ; 14
                            (  -45.16    14.27   -17.00     0.59)  ; 15
                            (  -45.98    10.73   -17.00     0.59)  ; 16
                            (  -46.03     9.24   -16.80     0.59)  ; 17
[truncated: 100,412 more chars]
