# Supplementary material for: Distinct organization of two cortico-cortical feedback pathways
Source: Nat Commun. 2022 Oct 27;13:6389. doi: 10.1038/s41467-022-33883-9 (PMC9613627; doi:10.1038/s41467-022-33883-9)
Supplement: Supplementary file 4 — Source Data [file 41467_2022_33883_MOESM4_ESM.zip › Source_Data_File/figure_s2b_blue_S1-SOM_FS.ASC]

;	V3 text file written for MicroBrightField products.

(Description
)  ;  End of description
(ImageCoords)
(TimePointManager 1 "-1" "-1" 0)

("CellBody"
  (Color Blue)
  (CellBody)
  (   -3.34     3.33     2.25     0.76)  ;  1, 1
  (   -3.34     3.07     2.25     0.76)  ;  1, 2
  (   -3.65     2.56     2.25     0.76)  ;  1, 3
  (   -5.18    -0.75     2.25     0.76)  ;  1, 4
  (   -5.63    -2.40     2.25     0.76)  ;  1, 5
  (   -5.56    -4.37     2.25     0.76)  ;  1, 6
  (   -4.86    -5.52     2.25     0.76)  ;  1, 7
  (   -1.75    -7.68     2.25     0.76)  ;  1, 8
  (    0.42    -8.44     2.25     0.76)  ;  1, 9
  (    3.53    -8.63     2.25     0.76)  ;  1, 10
  (    4.23    -8.57     2.25     0.76)  ;  1, 11
  (    5.69    -8.12     2.25     0.76)  ;  1, 12
  (    8.24    -7.93     2.25     0.76)  ;  1, 13
  (    8.81    -7.81     2.25     0.76)  ;  1, 14
  (   10.53    -6.66     2.25     0.76)  ;  1, 15
  (   11.16    -5.90     2.25     0.76)  ;  1, 16
  (   11.80    -4.37     2.25     0.76)  ;  1, 17
  (   11.99    -3.54     2.25     0.76)  ;  1, 18
  (   12.24    -1.64     2.25     0.76)  ;  1, 19
  (   12.62     0.34     2.25     0.76)  ;  1, 20
  (   12.88     1.80     2.25     0.76)  ;  1, 21
  (   12.88     2.82     2.25     0.76)  ;  1, 22
  (   12.62     3.33     2.25     0.76)  ;  1, 23
  (   11.61     4.60     2.25     0.76)  ;  1, 24
  (   10.33     5.68     2.25     0.76)  ;  1, 25
  (    8.81     6.44     2.25     0.76)  ;  1, 26
  (    6.65     7.01     2.25     0.76)  ;  1, 27
  (    3.98     7.14     2.25     0.76)  ;  1, 28
  (    2.64     6.89     2.25     0.76)  ;  1, 29
  (    1.50     6.44     2.25     0.76)  ;  1, 30
  (    0.16     5.93     2.25     0.76)  ;  1, 31
  (   -1.62     4.60     2.25     0.76)  ;  1, 32
  (   -2.26     3.77     2.25     0.76)  ;  1, 33
)  ;  End of contour

( (Color RGB (100, 100, 100))
  (Axon)
  (   -6.10     1.31     0.95     0.89)  ; Root
  (   -6.29     1.50     0.95     0.89)  ; 1, R
  (   -6.29     1.63     0.95     0.89)  ; 2
  (   -6.99     2.39    -0.65     1.02)  ; 3
  (   -7.37     3.16    -0.65     1.02)  ; 4
  (   -8.07     5.00    -0.65     1.02)  ; 5
  (   -8.32     6.08    -0.65     1.02)  ; 6
  (   -8.32     6.27    -0.65     1.02)  ; 7
  (   -8.64     9.39    -2.95     1.02)  ; 8
  (   -8.58    11.81    -4.00     1.02)  ; 9
  (   -9.09    13.71    -5.00     1.02)  ; 10
  (   -9.72    15.88    -5.70     1.02)  ; 11
  (   -9.85    17.21    -5.75     1.02)  ; 12
  (   -9.53    19.76    -4.00     1.02)  ; 13
  (   -9.15    21.92    -4.00     1.02)  ; 14
  (   -9.02    23.89    -3.35     1.02)  ; 15
  (   -9.02    27.84    -3.25     1.02)  ; 16
  (  -10.29    29.43    -3.25     1.02)  ; 17
  (  -10.74    30.57    -3.25     1.02)  ; 18
  (  -11.12    31.91    -3.25     1.02)  ; 19
  (  -11.18    34.83    -3.25     1.02)  ; 20
  (  -10.99    35.22    -3.25     1.02)  ; 21
  (  -10.41    35.88    -7.80     1.02)  ; 22
  (
    (   -9.14    37.53    -3.45     1.02)  ; 1, R-1
    (   -8.57    38.80    -3.25     1.02)  ; 2
    (   -8.50    39.12    -4.45     1.02)  ; 3
    (   -8.12    39.57    -4.45     1.02)  ; 4
    (   -7.74    40.27    -6.95     1.02)  ; 5
    (   -7.61    40.52    -7.15     1.02)  ; 6
    (
      (   -4.94    42.30    -8.65     1.02)  ; 1, R-1-1
      (   -4.37    42.43    -8.65     1.02)  ; 2
      (   -2.91    42.49    -8.90     1.02)  ; 3
      (   -2.21    41.54    -8.90     1.02)  ; 4
      (   -1.45    40.90    -8.75     1.02)  ; 5
      (   -0.68    40.77    -7.55     1.02)  ; 6
      (    0.08    41.09    -7.40     1.02)  ; 7
      (    1.54    41.22    -7.95     1.02)  ; 8
      (    2.18    41.28    -9.05     1.02)  ; 9
      (    3.39    40.46    -9.50     1.02)  ; 10
      (    4.09    40.20    -9.50     1.02)  ; 11
      (    5.93    41.35    -9.90     1.02)  ; 12
      (    7.77    41.66    -9.90     1.02)  ; 13
      (    9.43    41.98   -10.50     1.02)  ; 14
      (    9.55    42.05   -10.50     1.02)  ; 15
      (
        (    9.05    39.95   -10.40     1.02)  ; 1, R-1-1-1
        (    9.62    39.63   -10.40     1.02)  ; 2
        (   10.13    39.12    -8.75     1.02)  ; 3
        (   10.19    39.12    -8.35     1.02)  ; 4
        (   11.84    37.78    -7.15     1.02)  ; 5
        (   13.88    36.38    -7.15     1.02)  ; 6
        (   14.51    35.30    -7.10     1.02)  ; 7
        (   14.77    33.65    -7.10     1.02)  ; 8
        (   14.89    33.33    -7.10     1.02)  ; 9
        (   15.09    32.06   -10.90     1.02)  ; 10
        (   15.28    31.42   -10.90     1.02)  ; 11
        (   15.79    30.66   -10.95     1.02)  ; 12
        (   15.79    29.64   -11.90     1.02)  ; 13
        (   16.17    28.18   -11.90     1.02)  ; 14
        (   16.55    27.03   -11.90     1.02)  ; 15
        (   16.61    25.57   -12.15     1.02)  ; 16
        (   16.68    25.57   -12.15     1.02)  ; 17
        (   16.29    25.44    -8.30     1.02)  ; 18
        (   16.42    24.68    -9.25     1.02)  ; 19
        (   16.99    23.54   -11.55     1.02)  ; 20
        (
          (   17.76    21.56   -14.20     1.02)  ; 1, R-1-1-1-1
          (   17.82    21.37    -9.40     1.02)  ; 2
          (   17.18    20.42   -10.10     1.02)  ; 3
          (   17.44    19.91   -11.25     1.02)  ; 4
          (   17.69    18.70   -11.25     1.02)  ; 5
          (   18.39    17.05   -11.75     1.02)  ; 6
          (   18.52    15.84   -11.75     1.02)  ; 7
          (   18.77    14.06   -11.75     1.02)  ; 8
          (   19.22    12.72   -11.75     1.02)  ; 9
          (   19.22    11.39   -11.75     1.02)  ; 10
          (   19.47     9.99   -11.75     1.02)  ; 11
          (   19.47     9.10   -11.75     1.02)  ; 12
          (   18.73     8.74   -10.40     0.95)  ; 13
          (   19.37     7.66   -10.35     0.95)  ; 14
          (   19.49     7.15   -10.35     0.95)  ; 15
          (
            (   20.07     4.74   -12.85     0.95)  ; 1, R-1-1-1-1-1
            (   20.76     3.34   -13.00     0.95)  ; 2
            (   22.42     0.86   -11.40     0.95)  ; 3
            (   23.44    -0.67   -11.40     0.95)  ; 4
            (   24.26    -1.75   -11.40     0.95)  ; 5
            (   24.39    -3.09   -11.40     0.95)  ; 6
            (   25.09    -4.87   -11.50     0.95)  ; 7
            (   25.34    -5.44   -11.50     0.95)  ; 8
            (   25.60    -6.14   -12.20     0.95)  ; 9
            (
              (   27.06   -11.29   -14.45     0.83)  ; 1, R-1-1-1-1-1-1
              (   28.20   -13.90   -14.45     0.83)  ; 2
              (   28.65   -16.45   -14.45     0.83)  ; 3
              (   28.59   -19.31   -14.45     0.83)  ; 4
              (   27.34   -17.99   -11.50     0.83)  ; 5
              (   29.00   -22.25   -11.50     0.83)  ; 6
              (   29.57   -25.11   -12.15     0.83)  ; 7
              (   31.10   -32.55   -12.15     0.83)  ; 8
              (   31.16   -34.34   -12.15     0.83)  ; 9
              (   30.84   -34.59   -12.40     0.83)  ; 10
              (   30.65   -35.80   -12.45     0.83)  ; 11
              (   31.16   -36.75   -12.45     0.83)  ; 12
              (
                (   32.11   -38.28   -11.55     0.83)  ; 1, R-1-1-1-1-1-1-1
                (   31.41   -40.82   -11.75     0.83)  ; 2
                (   30.90   -43.24   -11.75     0.83)  ; 3
                (   30.90   -45.72   -12.55     0.83)  ; 4
                (   31.10   -46.42   -12.55     0.83)  ; 5
                (   31.03   -46.42   -12.55     0.83)  ; 6
                (   31.23   -46.97   -12.90     0.83)  ; 7
                (   31.30   -47.35   -13.40     0.83)  ; 8
                (
                  (   33.14   -51.42   -11.00     0.83)  ; 1, R-1-1-1-1-1-1-1-1
                  (   33.33   -52.06   -11.00     0.83)  ; 2
                  (
                    (   32.89   -54.35   -11.90     0.83)  ; 1, R-1-1-1-1-1-1-1-1-1
                    (   32.89   -55.87   -11.70     0.83)  ; 2
                    (   32.51   -61.41    -9.90     0.83)  ; 3
                    (   32.51   -63.76    -9.80     0.83)  ; 4
                    (   32.76   -64.33   -10.95     0.83)  ; 5
                    (
                      (   33.20   -66.37   -14.05     0.83)  ; 1, R-1-1-1-1-1-1-1-1-1-1
                      (   34.41   -69.23   -13.40     0.83)  ; 2
                      (   34.67   -70.31   -12.00     0.83)  ; 3
                      (   34.12   -70.07   -14.15     0.83)  ; 4
                      (   33.93   -70.26   -14.15     0.83)  ; 5
                      (
                        (   34.38   -73.25   -10.40     0.83)  ; 1, R-1-1-1-1-1-1-1-1-1-1-1
                        (   34.38   -73.63   -11.20     0.83)  ; 2
                        (
                          (   34.18   -77.07    -9.70     0.83)  ; 1, R-1-1-1-1-1-1-1-1-1-1-1-1
                          (   34.25   -78.97    -9.70     0.83)  ; 2
                          (
                            (   34.95   -80.56    -8.50     0.83)  ; 1, R-1-1-1-1-1-1-1-1-1-1-1-1-1
                            (   35.01   -82.09   -10.60     0.83)  ; 2
                            (   35.52   -84.38   -10.60     0.83)  ; 3
                            (   36.22   -86.80   -11.15     0.83)  ; 4
                            (   36.73   -89.66   -11.15     0.83)  ; 5
                            (   37.11   -91.51   -11.15     0.83)  ; 6
                            (   37.49   -93.73   -11.20     0.83)  ; 7
                            (   37.49   -97.42   -11.20     0.83)  ; 8
                            (   37.24   -98.25   -11.20     0.83)  ; 9
                            (   37.27   -99.74    -7.60     0.83)  ; 10
                            (   37.27  -100.18    -8.60     0.83)  ; 11
                            (
                              (   38.28  -103.24   -12.90     0.83)  ; 1, R-1-1-1-1-1-1-1-1-1-1-1-1-1-1
                              (   39.17  -107.05   -12.90     0.83)  ; 2
                              (   39.36  -109.09   -12.90     0.83)  ; 3
                              (   39.17  -111.57    -9.75     0.83)  ; 4
                              (   39.11  -124.23    -9.75     0.83)  ; 5
                              (   38.86  -125.31    -9.75     0.83)  ; 6
                              (   38.88  -127.28    -7.90     0.76)  ; 7
                              (   39.01  -134.53    -9.10     0.76)  ; 8
                              (   38.43  -136.31    -9.10     0.76)  ; 9
                              (   38.12  -136.82    -9.10     0.76)  ; 10
                              (   37.29  -140.58    -9.40     0.76)  ; 11
                              (   37.29  -153.24    -9.40     0.76)  ; 12
                              (   35.50  -157.06    -6.15     0.76)  ; 13
                              (   35.50  -170.80    -6.35     0.76)  ; 14
                              (   34.48  -175.76    -6.35     0.76)  ; 15
                              (   33.85  -177.93    -6.35     0.76)  ; 16
                              (   33.78  -177.93    -6.35     0.76)  ; 17
                              (   33.65  -178.55    -5.05     0.76)  ; 18
                              (   33.21  -181.34    -5.05     0.76)  ; 19
                              (   32.44  -185.23    -5.40     0.76)  ; 20
                              (   31.74  -187.96    -5.40     0.76)  ; 21
                              (   31.68  -189.68    -5.40     0.76)  ; 22
                              (   30.79  -194.00    -6.35     0.76)  ; 23
                              (   30.79  -205.39    -6.35     0.76)  ; 24
                              (   29.53  -212.73    -4.90     0.64)  ; 25
                              (   28.89  -214.57    -4.90     0.64)  ; 26
                              (   27.81  -217.50    -5.20     0.64)  ; 27
                              (   27.11  -217.62    -5.35     0.64)  ; 28
                              (   25.91  -219.47    -5.35     0.64)  ; 29
                              (   25.40  -222.20    -5.35     0.64)  ; 30
                              (   24.76  -226.47    -5.35     0.64)  ; 31
                              (   23.55  -232.19    -5.35     0.64)  ; 32
                              (   23.11  -235.31    -5.35     0.64)  ; 33
                              (   23.04  -235.37    -5.35     0.64)  ; 34
                              (   21.91  -238.27    -4.20     0.64)  ; 35
                              (   21.27  -242.22    -4.15     0.64)  ; 36
                              (   21.21  -255.83    -4.20     0.64)  ; 37
                              (   20.76  -257.74    -4.20     0.64)  ; 38
                              (   20.70  -257.42    -4.20     0.64)  ; 39
                              (   20.25  -260.47    -4.25     0.64)  ; 40
                              (   20.19  -266.64    -4.25     0.64)  ; 41
                              (
                                (   18.92  -272.62    -4.65     0.64)  ; 1, R-1-1-1-1-1-1-1-1-1-1-1-1-1-1-1
                                (   18.92  -276.24    -5.15     0.64)  ; 2
                                (   18.41  -277.83    -5.15     0.64)  ; 3
                                (   18.60  -279.93    -7.80     0.64)  ; 4
                                (   18.15  -283.18    -7.80     0.64)  ; 5
                                (   16.82  -292.46    -7.80     0.64)  ; 6
                                (   16.06  -296.79    -7.80     0.64)  ; 7
                                (   15.01  -298.25    -5.20     0.64)  ; 8
                                (   13.49  -303.33    -5.20     0.64)  ; 9
                                (   13.42  -303.21    -5.20     0.64)  ; 10
                                (   12.15  -304.03    -8.45     0.64)  ; 11
                                (   10.75  -309.31    -9.15     0.64)  ; 12
                                (   10.12  -313.96    -9.15     0.64)  ; 13
                                (    9.35  -317.07    -9.15     0.64)  ; 14
                                (    8.40  -320.06    -9.20     0.64)  ; 15
                                (    7.19  -322.42    -9.20     0.64)  ; 16
                                (    7.06  -322.67    -9.20     0.64)  ; 17
                                (    7.06  -322.61    -9.20     0.64)  ; 18
                                (    6.24  -328.50    -9.00     0.51)  ; 19
                                (    4.78  -333.72    -8.85     0.51)  ; 20
                                (    4.46  -333.53    -8.85     0.51)  ; 21
                                (    2.11  -340.40    -8.85     0.51)  ; 22
                                (    0.07  -347.46    -8.85     0.51)  ; 23
                                (   -1.39  -350.51    -8.85     0.51)  ; 24
                                (   -1.52  -350.77    -8.85     0.51)  ; 25
                                (   -1.42  -356.93    -7.20     0.51)  ; 26
                                (   -1.48  -362.59    -6.25     0.51)  ; 27
                                (   -2.25  -367.24   -10.65     0.51)  ; 28
                                (   -2.88  -371.82   -10.65     0.51)  ; 29
                                (   -3.71  -376.71   -10.65     0.51)  ; 30
                                (   -4.03  -379.77   -10.65     0.51)  ; 31
                                (   -4.22  -380.91   -10.65     0.51)  ; 32
                                (   -4.54  -382.83   -12.95     0.51)  ; 33
                                (   -5.56  -394.41   -13.10     0.51)  ; 34
                                (   -6.00  -397.53   -13.10     0.51)  ; 35
                                (   -6.06  -397.91   -13.10     0.51)  ; 36
                                (   -5.75  -405.80   -13.10     0.51)  ; 37
                                (   -6.51  -410.50   -13.10     0.51)  ; 38
                                (   -9.15  -411.72   -11.80     0.51)  ; 39
                                (  -10.81  -415.03   -11.80     0.51)  ; 40
                                (  -12.14  -419.42   -11.80     0.51)  ; 41
                                (  -13.03  -421.77   -11.80     0.51)  ; 42
                                (  -13.16  -421.90   -12.70     0.51)  ; 43
                                (  -13.54  -421.83   -12.70     0.51)  ; 44
                                (
                                  (  -14.11  -432.26   -13.10     0.51)  ; 1, R-1-1-1-1-1-1-1-1-1-1-1-1-1-1-1-1
                                  (  -14.24  -434.36   -13.10     0.51)  ; 2
                                  (  -14.81  -436.84   -13.10     0.51)  ; 3
                                  (  -15.00  -436.97   -13.10     0.51)  ; 4
                                  (  -16.30  -440.85   -15.25     0.51)  ; 5
                                  (  -16.42  -443.02   -15.25     0.51)  ; 6
                                  (  -18.59  -449.25   -17.25     0.51)  ; 7
                                  (  -20.37  -457.71   -16.40     0.51)  ; 8
                                  (  -21.13  -460.83   -15.75     0.51)  ; 9
                                  (
                                    (  -19.00  -462.37   -17.55     0.51)  ; 1, R-1-1-1-1-1-1-1-1-1-1-1-1-1-1-1-1-1
                                    (  -18.17  -463.39   -17.55     0.51)  ; 2
                                    (  -15.88  -465.68   -17.55     0.51)  ; 3
                                    (  -15.25  -466.57   -16.65     0.51)  ; 4
                                    (  -15.12  -467.08   -16.65     0.51)  ; 5
                                    (  -15.06  -468.67   -14.25     0.51)  ; 6
                                    (  -14.74  -470.32   -12.60     0.51)  ; 7
                                    (  -14.80  -471.53   -12.50     0.51)  ; 8
                                    (  -13.66  -472.61   -12.50     0.51)  ; 9
                                    (  -11.94  -472.87   -12.50     0.51)  ; 10
                                    (  -11.05  -472.36   -12.50     0.51)  ; 11
                                    (  -10.67  -471.91   -12.50     0.51)  ; 12
                                     Normal
                                  |
                                    (  -21.16  -461.29   -17.75     0.51)  ; 1, R-1-1-1-1-1-1-1-1-1-1-1-1-1-1-1-1-2
                                    (  -22.43  -463.39   -17.75     0.51)  ; 2
                                    (  -23.07  -467.53   -16.90     0.51)  ; 3
                                    (  -23.90  -472.04   -16.90     0.51)  ; 4
                                    (  -24.15  -474.40   -16.30     0.51)  ; 5
                                    (  -24.09  -476.30   -16.30     0.51)  ; 6
                                    (  -23.90  -476.94   -16.30     0.51)  ; 7
                                    (  -24.34  -478.34   -21.65     0.51)  ; 8
                                    (  -25.10  -480.63   -21.65     0.51)  ; 9
                                    (  -25.23  -485.97   -22.10     0.51)  ; 10
                                    (  -26.18  -491.95   -22.10     0.51)  ; 11
                                    (  -26.55  -491.30   -24.90     0.51)  ; 12
                                    (  -27.25  -493.15   -26.60     0.51)  ; 13
                                    (  -28.33  -496.58   -26.60     0.51)  ; 14
                                    (  -29.86  -501.80   -28.15     0.51)  ; 15
                                    (  -30.30  -502.88   -28.15     0.51)  ; 16
                                    (  -32.53  -504.47   -28.90     0.51)  ; 17
                                    (  -35.52  -512.48   -27.25     0.51)  ; 18
                                    (  -35.96  -513.82   -27.25     0.51)  ; 19
                                    (  -36.09  -515.09   -27.20     0.51)  ; 20
                                    (  -38.06  -521.90   -24.70     0.51)  ; 21
                                    (  -38.12  -522.15   -24.95     0.51)  ; 22
                                    (  -43.30  -523.15   -32.45     0.51)  ; 23
                                    (  -45.46  -525.12   -32.70     0.51)  ; 24
                                    (  -46.67  -527.35   -32.70     0.51)  ; 25
                                    (  -46.86  -527.86   -32.70     0.51)  ; 26
                                    (  -48.70  -530.47   -32.70     0.51)  ; 27
                                    (  -51.18  -534.73   -32.70     0.51)  ; 28
                                    (  -53.66  -538.35   -31.80     0.51)  ; 29
                                    (  -62.37  -549.99   -31.80     0.51)  ; 30
                                    (  -62.25  -549.74   -31.80     0.51)  ; 31
                                    (  -65.27  -553.40   -25.65     0.51)  ; 32
                                    (  -66.10  -554.99   -27.75     0.51)  ; 33
                                    (  -66.16  -555.24   -27.75     0.51)  ; 34
                                    (  -66.04  -554.99   -27.75     0.51)  ; 35
                                    (  -66.48  -556.20   -32.10     0.51)  ; 36
                                    (  -67.31  -558.74   -32.10     0.51)  ; 37
                                    (  -68.45  -563.32   -32.10     0.51)  ; 38
                                    (  -70.61  -570.83   -32.10     0.51)  ; 39
                                    (  -71.12  -572.36   -32.10     0.51)  ; 40
                                    (  -71.31  -572.42   -32.10     0.51)  ; 41
                                    (  -74.81  -577.25   -32.10     0.51)  ; 42
                                    (  -74.87  -577.38   -32.10     0.51)  ; 43
                                    (  -78.70  -579.25   -31.45     0.51)  ; 44
                                    (  -78.83  -580.08   -33.90     0.51)  ; 45
                                    (  -78.64  -580.34   -34.95     0.51)  ; 46
                                     Normal
                                  )  ;  End of split
                                |
                                  (  -12.23  -422.96   -12.25     0.51)  ; 1, R-1-1-1-1-1-1-1-1-1-1-1-1-1-1-1-2
                                  (  -11.65  -426.14   -11.05     0.51)  ; 2
                                  (  -10.57  -428.81   -10.50     0.51)  ; 3
                                  (  -10.32  -429.63   -10.50     0.51)  ; 4
                                  (   -9.87  -430.40   -10.50     0.51)  ; 5
                                  (   -9.81  -430.40   -10.50     0.51)  ; 6
                                  (   -7.52  -432.31   -14.05     0.51)  ; 7
                                  (   -7.14  -434.09   -14.05     0.51)  ; 8
                                  (   -6.76  -435.93   -14.05     0.51)  ; 9
                                  (   -6.44  -438.67   -11.25     0.51)  ; 10
                                  (   -5.99  -440.26   -11.25     0.51)  ; 11
                                  (   -4.85  -442.74   -11.25     0.51)  ; 12
                                  (   -3.32  -444.58   -10.95     0.51)  ; 13
                                  (    2.78  -449.29   -10.90     0.51)  ; 14
                                  (    5.01  -450.63   -10.90     0.51)  ; 15
                                  (    8.26  -452.53    -9.75     0.51)  ; 16
                                  (    9.78  -454.25    -9.80     0.51)  ; 17
                                  (   11.95  -456.35    -9.80     0.51)  ; 18
                                  (   12.26  -457.37    -9.80     0.51)  ; 19
                                  (   12.26  -458.19   -11.55     0.51)  ; 20
                                  (   12.01  -459.08   -11.55     0.51)  ; 21
                                  (   11.95  -459.15   -11.55     0.51)  ; 22
                                  (   13.35  -462.52   -13.50     0.51)  ; 23
                                  (   14.17  -464.49   -13.50     0.51)  ; 24
                                  (   14.30  -465.57   -13.50     0.51)  ; 25
                                  (   14.36  -469.13   -15.45     0.51)  ; 26
                                  (   14.62  -471.49   -15.80     0.51)  ; 27
                                  (   14.74  -471.55   -15.80     0.51)  ; 28
                                  (   14.74  -471.23   -15.80     0.51)  ; 29
                                  (
                                    (   22.06  -474.16   -15.75     0.51)  ; 1, R-1-1-1-1-1-1-1-1-1-1-1-1-1-1-1-2-1
                                    (   22.31  -473.52   -14.05     0.51)  ; 2
                                    (   22.50  -473.27   -14.05     0.51)  ; 3
                                    (   23.14  -472.06   -13.95     0.51)  ; 4
                                    (   23.96  -471.17   -13.95     0.51)  ; 5
                                    (   25.81  -470.09   -14.50     0.51)  ; 6
                                    (   26.57  -469.96   -14.50     0.51)  ; 7
                                    (   28.73  -470.34   -11.80     0.51)  ; 8
                                    (   29.69  -471.11    -9.50     0.51)  ; 9
                                    (   30.26  -472.06    -9.75     0.51)  ; 10
                                    (   30.64  -472.38    -9.75     0.51)  ; 11
                                    (   31.09  -472.57   -15.75     0.51)  ; 12
                                    (   31.15  -472.76   -15.75     0.51)  ; 13
                                    (   34.46  -473.01   -19.55     0.51)  ; 14
                                    (   37.06  -474.35   -19.55     0.51)  ; 15
                                    (   38.02  -475.30   -19.55     0.51)  ; 16
                                    (   38.91  -476.64   -19.55     0.51)  ; 17
                                    (   40.05  -477.79   -19.55     0.51)  ; 18
                                    (   42.47  -478.87   -17.95     0.51)  ; 19
                                    (   42.59  -478.99   -17.95     0.51)  ; 20
                                     Normal
                                  |
                                    (   12.40  -471.89   -15.90     0.51)  ; 1, R-1-1-1-1-1-1-1-1-1-1-1-1-1-1-1-2-2
                                    (   10.56  -471.89   -15.90     0.51)  ; 2
                                    (    9.86  -472.14   -15.90     0.51)  ; 3
                                    (    8.65  -473.03   -15.90     0.51)  ; 4
                                    (    8.08  -473.73   -15.90     0.51)  ; 5
                                    (    6.36  -475.38   -15.90     0.51)  ; 6
                                    (    3.50  -477.99   -15.90     0.51)  ; 7
                                    (    2.29  -479.26   -15.90     0.51)  ; 8
                                    (    2.10  -479.14   -15.90     0.51)  ; 9
                                     Normal
                                  )  ;  End of split
                                )  ;  End of split
                              |
                                (   20.08  -270.06    -6.40     0.51)  ; 1, R-1-1-1-1-1-1-1-1-1-1-1-1-1-1-2
                                (   20.08  -270.06    -7.30     0.51)  ; 2
                                (   20.52  -271.39    -1.65     0.57)  ; 3
                                (   20.65  -271.90    -1.65     0.57)  ; 4
                                (   20.58  -274.51    -1.25     0.57)  ; 5
                                (   20.27  -277.76    -1.25     0.57)  ; 6
                                (   19.06  -281.06    -3.00     0.57)  ; 7
                                (   18.61  -281.19    -3.00     0.57)  ; 8
                                (   19.31  -282.21    -4.05     0.57)  ; 9
                                (   19.88  -284.43    -4.05     0.57)  ; 10
                                (   20.65  -286.41    -4.05     0.57)  ; 11
                                (   22.36  -289.14    -3.55     0.57)  ; 12
                                (   23.00  -290.35    -3.55     0.57)  ; 13
                                (   23.45  -291.05    -3.55     0.57)  ; 14
                                (   23.83  -292.07    -3.40     0.57)  ; 15
                                (   27.38  -293.61     1.75     0.57)  ; 16
                                (   27.76  -294.63     1.75     0.57)  ; 17
                                (   27.69  -299.72    -1.20     0.57)  ; 18
                                (   27.63  -299.85    -1.20     0.57)  ; 19
                                (   27.38  -301.57    -1.40     0.57)  ; 20
                                (   27.38  -307.10    -1.40     0.57)  ; 21
                                (   27.82  -312.12    -1.40     0.57)  ; 22
                                (   28.01  -314.03    -1.40     0.57)  ; 23
                                (   28.33  -318.55     1.25     0.57)  ; 24
                                (   28.20  -320.65     1.25     0.57)  ; 25
                                (   27.87  -321.69     5.30     0.57)  ; 26
                                (   27.81  -324.68     5.30     0.57)  ; 27
                                (   26.92  -328.88     2.35     0.57)  ; 28
                                (   26.66  -329.64     2.35     0.57)  ; 29
                                (   26.41  -329.52     2.35     0.57)  ; 30
                                (   23.99  -338.68     1.60     0.57)  ; 31
                                (   24.06  -340.77     1.60     0.57)  ; 32
                                (   24.12  -342.43     1.60     0.57)  ; 33
                                (   23.61  -345.61     1.60     0.57)  ; 34
                                (   23.61  -347.45     1.60     0.57)  ; 35
                                (   23.42  -347.90     1.60     0.57)  ; 36
                                (   23.58  -352.63     7.65     0.57)  ; 37
                                (   24.02  -353.52     6.00     0.57)  ; 38
                                (   25.36  -355.62     6.00     0.57)  ; 39
                                (   26.19  -357.27     6.00     0.57)  ; 40
                                (   26.95  -362.49     6.00     0.57)  ; 41
                                (   26.95  -366.24     6.00     0.57)  ; 42
                                (   27.33  -367.90     6.00     0.57)  ; 43
                                (   28.16  -369.61     6.00     0.57)  ; 44
                                (   29.49  -371.65     6.00     0.57)  ; 45
                                (   30.26  -374.32     6.00     0.57)  ; 46
                                (   29.94  -374.77     6.00     0.57)  ; 47
                                (
                                  (   34.57  -378.82     7.80     0.57)  ; 1, R-1-1-1-1-1-1-1-1-1-1-1-1-1-1-2-1
                                  (   35.59  -381.04     9.05     0.57)  ; 2
                                  (   35.59  -382.57     9.05     0.57)  ; 3
                                  (   35.46  -384.16     9.10     0.57)  ; 4
                                  (   36.03  -385.56     8.55     0.57)  ; 5
                                  (   37.05  -386.45     5.40     0.57)  ; 6
                                  (   38.13  -388.42     5.35     0.57)  ; 7
                                  (   38.64  -390.08     5.35     0.57)  ; 8
                                  (   39.28  -391.35     5.50     0.57)  ; 9
                                  (   39.98  -392.24     5.50     0.57)  ; 10
                                  (   41.18  -393.45     6.60     0.57)  ; 11
                                  (
                                    (   46.78  -397.01     6.65     0.57)  ; 1, R-1-1-1-1-1-1-1-1-1-1-1-1-1-1-2-1-1
                                    (   47.61  -398.28     6.65     0.57)  ; 2
                                    (   48.62  -400.13     6.65     0.57)  ; 3
                                    (   50.98  -403.56     6.65     0.57)  ; 4
                                    (   51.27  -408.66     9.15     0.57)  ; 5
                                    (   52.86  -411.97     9.15     0.57)  ; 6
                                    (   54.96  -414.90     9.65     0.57)  ; 7
                                    (   54.96  -414.83     9.65     0.57)  ; 8
                                    (   56.29  -417.89     4.80     0.57)  ; 9
                                    (   56.48  -418.78     3.75     0.57)  ; 10
                                    (   57.44  -420.49     3.75     0.57)  ; 11
                                    (   58.77  -422.40     3.75     0.57)  ; 12
                                    (   59.98  -425.14     3.55     0.57)  ; 13
                                    (   63.41  -429.91     3.55     0.57)  ; 14
                                    (   65.64  -433.15     3.55     0.57)  ; 15
                                    (   66.78  -434.55     3.55     0.57)  ; 16
                                    (   66.72  -434.36     3.55     0.57)  ; 17
                                    (   69.64  -433.33     2.20     0.57)  ; 18
                                    (   69.96  -433.65     2.20     0.57)  ; 19
                                    (
                                      (   75.49  -441.03    -0.95     0.57)  ; 1, R-1-1-1-1-1-1-1-1-1-1-1-1-1-1-2-1-1-1
                                      (   77.65  -445.10    -0.95     0.57)  ; 2
                                      (   78.80  -447.20    -1.00     0.57)  ; 3
                                      (   80.51  -449.61    -1.00     0.57)  ; 4
                                      (   81.40  -449.61     7.75     0.57)  ; 5
                                      (   82.42  -450.76     7.75     0.57)  ; 6
                                      (   83.25  -452.86     5.05     0.57)  ; 7
                                      (   83.82  -454.77     3.20     0.57)  ; 8
                                      (   84.27  -456.04     3.20     0.57)  ; 9
                                      (   84.58  -457.82     2.90     0.57)  ; 10
                                      (   84.71  -461.89     2.80     0.57)  ; 11
                                      (   85.09  -463.99     2.80     0.57)  ; 12
                                      (   85.41  -464.69     2.75     0.57)  ; 13
                                      (   85.16  -464.12     2.75     0.57)  ; 14
                                      (   85.97  -467.57     6.10     0.57)  ; 15
                                      (   86.09  -470.18     6.10     0.57)  ; 16
                                      (   86.03  -471.64     6.10     0.57)  ; 17
                                      (   85.84  -472.28     6.25     0.57)  ; 18
                                      (   85.71  -473.68     6.25     0.57)  ; 19
                                      (   85.58  -473.42     6.25     0.57)  ; 20
                                      (   88.38  -475.46     5.65     0.57)  ; 21
                                      (   89.46  -477.56     5.65     0.57)  ; 22
                                      (   91.12  -483.92     5.65     0.57)  ; 23
                                      (   92.26  -487.55     5.65     0.57)  ; 24
                                      (   91.94  -487.10     5.65     0.57)  ; 25
                                      (   91.18  -491.17     5.65     0.57)  ; 26
                                      (   91.56  -492.38     5.65     0.57)  ; 27
                                       Normal
                                    |
                                      (   69.51  -433.37     2.15     0.57)  ; 1, R-1-1-1-1-1-1-1-1-1-1-1-1-1-1-2-1-1-2
                                      (   69.63  -434.96     2.15     0.57)  ; 2
                                      (   69.95  -437.19     1.00     0.57)  ; 3
                                      (   69.95  -438.59     1.00     0.57)  ; 4
                                      (   70.40  -440.88     1.00     0.57)  ; 5
                                      (   71.35  -441.96    -1.40     0.57)  ; 6
                                      (   69.63  -445.58    -3.25     0.57)  ; 7
                                      (   69.32  -450.10    -3.25     0.57)  ; 8
                                      (   69.76  -455.00    -2.30     0.57)  ; 9
                                      (   69.83  -456.46    -2.30     0.57)  ; 10
                                      (   72.05  -461.68    -4.05     0.57)  ; 11
                                      (   71.99  -461.68    -4.05     0.57)  ; 12
                                      (   71.92  -460.27     4.45     0.57)  ; 13
                                       Normal
                                    )  ;  End of split
                                  |
                                    (   40.56  -393.33     5.75     0.57)  ; 1, R-1-1-1-1-1-1-1-1-1-1-1-1-1-1-2-1-2
                                    (   39.73  -393.78     4.05     0.57)  ; 2
                                    (   39.29  -394.29     4.05     0.57)  ; 3
                                    (   39.09  -394.54     6.80     0.57)  ; 4
                                    (   37.44  -397.09    11.25     0.57)  ; 5
                                    (   37.38  -397.85    11.45     0.57)  ; 6
                                    (   37.44  -398.42    11.45     0.57)  ; 7
                                    (   37.38  -398.74    11.45     0.57)  ; 8
                                     Normal
                                  )  ;  End of split
                                |
                                  (   33.50  -380.61     5.95     0.57)  ; 1, R-1-1-1-1-1-1-1-1-1-1-1-1-1-1-2-2
                                  (   33.24  -381.18     5.95     0.57)  ; 2
                                  (   32.67  -382.96     5.95     0.57)  ; 3
                                  (   32.61  -383.92     4.60     0.57)  ; 4
                                  (   31.34  -384.43     3.60     0.57)  ; 5
                                  (   30.96  -384.75     3.60     0.57)  ; 6
                                  (   31.02  -385.13     3.45     0.57)  ; 7
                                  (   30.96  -385.13     3.45     0.57)  ; 8
                                   Normal
                                )  ;  End of split
                              )  ;  End of split
                            |
                              (   37.17  -100.25   -13.45     0.57)  ; 1, R-1-1-1-1-1-1-1-1-1-1-1-1-1-2
                              (   36.21  -100.44   -11.90     0.57)  ; 2
                              (   35.32  -100.51   -13.70     0.57)  ; 3
                              (   35.13  -101.59   -13.70     0.57)  ; 4
                              (   35.26  -103.62   -16.30     0.57)  ; 5
                              (   35.19  -103.62   -16.30     0.57)  ; 6
                              (   34.69  -103.69    -6.65     0.57)  ; 7
                              (   34.88  -104.77    -6.65     0.57)  ; 8
                              (   35.00  -105.85    -6.65     0.57)  ; 9
                              (   35.58  -107.06    -5.75     0.57)  ; 10
                              (   35.51  -107.50    -5.70     0.57)  ; 11
                              (   34.37  -109.22    -5.70     0.57)  ; 12
                              (   33.92  -109.47    -9.00     0.57)  ; 13
                              (   32.59  -109.47   -15.25     0.57)  ; 14
                              (   30.81  -109.54   -15.25     0.57)  ; 15
                              (   29.47  -109.67   -15.90     0.57)  ; 16
                              (   29.09  -109.73   -15.90     0.57)  ; 17
                              (   28.39  -108.71   -15.90     0.57)  ; 18
                              (   26.80  -107.63   -16.00     0.57)  ; 19
                              (   25.72  -107.57   -16.00     0.57)  ; 20
                              (   24.39  -108.71   -16.00     0.57)  ; 21
                              (   22.73  -111.51   -16.00     0.57)  ; 22
                              (   21.02  -115.26   -11.80     0.57)  ; 23
                              (   20.25  -116.41   -11.80     0.57)  ; 24
                              (   18.60  -117.74   -11.80     0.57)  ; 25
                              (   16.12  -119.52   -10.55     0.57)  ; 26
                              (   13.26  -122.07   -10.55     0.57)  ; 27
                              (   12.05  -123.28   -10.55     0.57)  ; 28
                              (   11.10  -123.72   -10.55     0.57)  ; 29
                              (    7.28  -124.55   -10.55     0.57)  ; 30
                              (    4.61  -124.80   -10.55     0.57)  ; 31
                              (    4.74  -123.60   -10.55     0.57)  ; 32
                              (    1.25  -126.14    -8.15     0.57)  ; 33
                              (   -0.03  -127.73    -5.75     0.57)  ; 34
                              (   -1.36  -128.88    -5.75     0.57)  ; 35
                              (   -4.67  -129.89    -5.75     0.57)  ; 36
                              (   -6.45  -130.15    -5.55     0.57)  ; 37
                              (   -8.04  -129.45    -5.55     0.57)  ; 38
                              (   -9.75  -128.11    -5.55     0.57)  ; 39
                              (  -10.90  -127.03    -5.55     0.57)  ; 40
                              (  -11.22  -126.46    -5.55     0.57)  ; 41
                              (  -11.34  -125.76    -5.55     0.57)  ; 42
                               Normal
                            )  ;  End of split
                          |
                            (   34.47   -78.20    -9.70     0.57)  ; 1, R-1-1-1-1-1-1-1-1-1-1-1-1-2
                            (   34.92   -78.45    -9.70     0.57)  ; 2
                            (   35.74   -79.60    -9.70     0.57)  ; 3
                            (   38.98   -82.52    -9.75     0.57)  ; 4
                            (   39.94   -84.37    -9.75     0.57)  ; 5
                            (   40.13   -85.70   -11.10     0.57)  ; 6
                            (   40.51   -86.47   -11.10     0.57)  ; 7
                            (   43.24   -89.20    -6.40     0.57)  ; 8
                            (   43.82   -90.41    -7.75     0.57)  ; 9
                            (   44.64   -91.11    -8.00     0.57)  ; 10
                            (   45.34   -92.13    -8.00     0.57)  ; 11
                            (   46.49   -93.15    -8.45     0.57)  ; 12
                            (   46.93   -93.34    -8.45     0.57)  ; 13
                            (   47.51   -93.65    -9.05     0.57)  ; 14
                            (   48.01   -94.16    -9.05     0.57)  ; 15
                            (   48.59   -94.93   -10.10     0.57)  ; 16
                            (   49.92   -96.20   -10.40     0.57)  ; 17
                            (   52.40   -98.04   -10.40     0.57)  ; 18
                            (   53.80   -99.89   -10.45     0.57)  ; 19
                            (   54.44  -100.52   -10.45     0.57)  ; 20
                            (   54.69  -100.27   -10.45     0.57)  ; 21
                            (   56.28  -101.61    -7.00     0.57)  ; 22
                            (   56.79  -102.37    -6.95     0.57)  ; 23
                            (   59.90  -104.98    -6.95     0.57)  ; 24
                            (   60.60  -105.36    -7.15     0.57)  ; 25
                            (   61.24   -99.89    -5.90     0.57)  ; 26
                            (   61.24   -99.89    -7.00     0.57)  ; 27
                            (
                              (   64.67  -100.08    -4.25     0.57)  ; 1, R-1-1-1-1-1-1-1-1-1-1-1-1-2-1
                              (   65.88  -100.14    -4.15     0.57)  ; 2
                              (   70.33  -101.29    -4.15     0.57)  ; 3
                              (   71.86  -101.67    -6.95     0.57)  ; 4
                              (   75.23  -102.37    -9.80     0.57)  ; 5
                              (   76.43  -102.94    -9.80     0.57)  ; 6
                              (   77.64  -103.90    -9.80     0.57)  ; 7
                              (   78.02  -104.15    -7.80     0.57)  ; 8
                              (   78.02  -104.22    -7.80     0.57)  ; 9
                              (   78.53  -103.64    -4.25     0.57)  ; 10
                              (   78.98  -104.28    -3.20     0.57)  ; 11
                              (   79.11  -105.49    -2.55     0.57)  ; 12
                              (   79.49  -106.76    -3.55     0.57)  ; 13
                              (   79.55  -108.22    -6.65     0.57)  ; 14
                              (   80.31  -109.11   -10.15     0.57)  ; 15
                              (   80.25  -110.00   -11.20     0.57)  ; 16
                              (   80.19  -110.39   -11.40     0.57)  ; 17
                              (   80.25  -111.15   -11.40     0.57)  ; 18
                              (   80.00  -112.17   -11.40     0.57)  ; 19
                              (   80.00  -113.31   -11.40     0.57)  ; 20
                              (   80.31  -114.14   -11.40     0.57)  ; 21
                              (   80.38  -116.87   -11.65     0.57)  ; 22
                              (   80.25  -116.11   -11.65     0.57)  ; 23
                              (   81.01  -118.91    -6.85     0.57)  ; 24
                              (   81.84  -122.41    -6.85     0.57)  ; 25
                              (   83.43  -125.59    -6.85     0.57)  ; 26
                              (   87.05  -129.91    -7.85     0.57)  ; 27
                              (   88.26  -131.89    -7.85     0.57)  ; 28
                              (   89.85  -133.29    -9.50     0.57)  ; 29
                              (   90.11  -133.29    -9.50     0.57)  ; 30
                              (   90.49  -133.09    -9.50     0.57)  ; 31
                              (   90.39  -128.73   -13.95     0.57)  ; 32
                              (   92.30  -128.35   -13.95     0.57)  ; 33
                              (   92.61  -127.78   -14.50     0.57)  ; 34
                              (   92.87  -127.21   -14.50     0.57)  ; 35
                              (   93.12  -126.95   -14.50     0.57)  ; 36
                               Normal
                            |
                              (   60.57   -99.83    -2.40     0.57)  ; 1, R-1-1-1-1-1-1-1-1-1-1-1-1-2-2
                              (   61.52   -99.01    -2.40     0.57)  ; 2
                              (   62.60   -98.50    -3.70     0.57)  ; 3
                              (   63.49   -97.73    -8.60     0.57)  ; 4
                              (   64.95   -97.54    -8.60     0.57)  ; 5
                              (   65.27   -97.29    -9.85     0.57)  ; 6
                              (   66.54   -97.35   -10.30     0.57)  ; 7
                              (   67.31   -97.80   -10.30     0.57)  ; 8
                              (   68.20   -98.75   -10.30     0.57)  ; 9
                              (   69.34   -99.13   -10.40     0.57)  ; 10
                              (   69.85   -98.88   -10.40     0.57)  ; 11
                              (   70.55   -98.24   -10.40     0.57)  ; 12
                              (   71.06   -97.61    -9.10     0.57)  ; 13
                              (   71.88   -97.42    -9.10     0.57)  ; 14
                              (   73.35   -96.46   -13.55     0.57)  ; 15
                              (   76.34   -96.97   -13.55     0.57)  ; 16
                              (   79.45   -97.29   -13.55     0.57)  ; 17
                              (   83.01   -97.22   -13.55     0.57)  ; 18
                              (   83.90   -96.84   -10.70     0.57)  ; 19
                              (   85.17   -95.57   -10.70     0.57)  ; 20
                              (   85.81   -95.00    -9.50     0.57)  ; 21
                              (   86.76   -93.79    -9.50     0.57)  ; 22
                              (   87.27   -93.28    -9.50     0.57)  ; 23
                              (   88.35   -92.90    -9.40     0.57)  ; 24
                               Normal
                            )  ;  End of split
                          )  ;  End of split
                        |
                          (   35.22   -75.02   -14.00     0.57)  ; 1, R-1-1-1-1-1-1-1-1-1-1-1-2
                          (   35.35   -74.39   -12.30     0.57)  ; 2
                          (   35.35   -74.26   -12.60     0.57)  ; 3
                          (
                            (   37.57   -72.35   -12.60     0.57)  ; 1, R-1-1-1-1-1-1-1-1-1-1-1-2-1
                            (   38.46   -71.27   -12.60     0.57)  ; 2
                            (   41.07   -69.55   -11.80     0.57)  ; 3
                            (   41.26   -69.49   -11.80     0.57)  ; 4
                            (   42.79   -68.53    -9.20     0.57)  ; 5
                            (   46.54   -67.77    -9.15     0.57)  ; 6
                            (   48.32   -67.64   -10.80     0.57)  ; 7
                            (   49.46   -68.03   -10.80     0.57)  ; 8
                            (   50.67   -68.98   -11.85     0.57)  ; 9
                            (   56.08   -70.44   -12.20     0.57)  ; 10
                            (   58.43   -71.40   -12.20     0.57)  ; 11
                            (   61.99   -73.37   -12.25     0.57)  ; 12
                            (   65.49   -74.83   -12.25     0.57)  ; 13
                            (   67.58   -74.83   -12.25     0.57)  ; 14
                            (
                              (   74.80   -67.19   -10.80     0.57)  ; 1, R-1-1-1-1-1-1-1-1-1-1-1-2-1-1
                              (   75.18   -66.62   -10.80     0.57)  ; 2
                              (   76.84   -65.35   -12.15     0.57)  ; 3
                              (   79.00   -64.46   -12.15     0.57)  ; 4
                              (   81.73   -63.44   -12.75     0.57)  ; 5
                              (   84.08   -62.29   -12.75     0.57)  ; 6
                              (   87.14   -61.21   -12.75     0.57)  ; 7
                              (   89.93   -60.83   -12.85     0.57)  ; 8
                              (   95.34   -59.56   -12.85     0.57)  ; 9
                              (  101.76   -56.89   -12.85     0.57)  ; 10
                              (  108.63   -53.32   -12.85     0.57)  ; 11
                              (  111.87   -54.50    -9.55     0.57)  ; 12
                              (  116.32   -53.73    -9.35     0.57)  ; 13
                              (  116.51   -53.99   -10.60     0.57)  ; 14
                              (  124.40   -52.78   -14.65     0.57)  ; 15
                              (  129.23   -52.71   -14.90     0.57)  ; 16
                              (  131.90   -51.57   -14.90     0.57)  ; 17
                              (  133.24   -50.23   -14.05     0.57)  ; 18
                              (  134.76   -48.13   -14.05     0.57)  ; 19
                              (  135.53   -47.18   -14.05     0.57)  ; 20
                              (  137.94   -45.72   -13.35     0.57)  ; 21
                              (  140.04   -44.00   -13.35     0.57)  ; 22
                              (  141.50   -42.47   -13.35     0.57)  ; 23
                              (  142.08   -42.09   -13.35     0.57)  ; 24
                              (  143.66   -42.22   -13.35     0.57)  ; 25
                              (  144.75   -42.73   -13.35     0.57)  ; 26
                              (  148.62   -41.01   -19.95     0.57)  ; 27
                              (  152.56   -40.94   -19.90     0.57)  ; 28
                              (
                                (  158.85   -41.90   -21.20     0.57)  ; 1, R-1-1-1-1-1-1-1-1-1-1-1-2-1-1-1
                                (  160.44   -43.04   -21.80     0.57)  ; 2
                                (  161.14   -43.17   -21.80     0.57)  ; 3
                                (  162.10   -43.04   -23.15     0.57)  ; 4
                                (  163.75   -42.34   -23.15     0.57)  ; 5
                                (  166.29   -40.75   -24.35     0.57)  ; 6
                                (  167.69   -39.80   -25.15     0.57)  ; 7
                                (  168.52   -37.13   -27.95     0.57)  ; 8
                                (  168.96   -36.81   -27.45     0.57)  ; 9
                                (
                                  (  173.42   -35.79   -24.10     0.57)  ; 1, R-1-1-1-1-1-1-1-1-1-1-1-2-1-1-1-1
                                  (  174.50   -35.85   -24.10     0.57)  ; 2
                                  (  175.07   -37.25   -28.55     0.57)  ; 3
                                  (  175.07   -37.76   -30.10     0.57)  ; 4
                                  (  175.45   -38.08   -30.10     0.57)  ; 5
                                  (  175.90   -38.02   -30.85     0.57)  ; 6
                                  (  176.28   -37.95   -30.85     0.57)  ; 7
                                  (  177.23   -38.91   -31.25     0.57)  ; 8
                                  (  178.63   -39.73   -31.25     0.57)  ; 9
                                  (  179.27   -40.05   -31.75     0.57)  ; 10
                                  (  180.41   -40.31   -31.75     0.57)  ; 11
                                  (  181.05   -40.31   -31.75     0.57)  ; 12
                                  (  182.06   -40.12   -34.05     0.57)  ; 13
                                  (  183.27   -39.92   -34.05     0.57)  ; 14
                                  (  183.46   -40.05   -34.65     0.57)  ; 15
                                  (  183.97   -41.26   -34.65     0.57)  ; 16
                                  (  184.99   -42.15   -34.65     0.57)  ; 17
                                  (  185.31   -42.21   -34.65     0.57)  ; 18
                                  (  185.49   -42.62   -39.15     0.57)  ; 19
                                  (  185.75   -42.62   -39.15     0.57)  ; 20
                                  (  186.89   -41.73   -37.05     0.57)  ; 21
                                  (  188.80   -40.77   -37.05     0.57)  ; 22
                                  (  189.24   -40.58   -37.05     0.57)  ; 23
                                   Normal
                                |
                                  (  169.91   -37.28   -27.40     0.57)  ; 1, R-1-1-1-1-1-1-1-1-1-1-1-2-1-1-1-2
                                  (  170.42   -37.53   -26.65     0.57)  ; 2
                                  (  170.87   -37.85   -24.05     0.57)  ; 3
                                  (  171.12   -38.10   -22.85     0.57)  ; 4
                                  (  171.19   -38.42   -22.75     0.57)  ; 5
                                  (
                                    (  171.57   -41.16   -30.50     0.57)  ; 1, R-1-1-1-1-1-1-1-1-1-1-1-2-1-1-1-2-1
                                    (  171.06   -42.30   -31.15     0.57)  ; 2
                                    (  171.12   -43.89   -31.15     0.57)  ; 3
                                    (  172.90   -48.53   -31.20     0.57)  ; 4
                                    (  174.37   -50.51   -31.20     0.57)  ; 5
                                    (  175.32   -51.33   -31.20     0.57)  ; 6
                                    (  174.81   -50.89   -34.70     0.57)  ; 7
                                    (  176.72   -51.59   -35.40     0.57)  ; 8
                                    (  178.12   -52.80   -37.35     0.57)  ; 9
                                    (  178.75   -53.62   -37.35     0.57)  ; 10
                                    (  178.63   -54.77   -38.85     0.57)  ; 11
                                    (  177.93   -55.85   -38.85     0.57)  ; 12
                                    (  177.16   -57.82   -38.85     0.57)  ; 13
                                    (  176.59   -60.49   -39.60     0.57)  ; 14
                                    (  175.89   -60.56   -39.60     0.57)  ; 15
                                    (  175.51   -59.67   -39.60     0.57)  ; 16
                                    (  173.35   -62.21   -43.65     0.57)  ; 17
                                    (  173.54   -63.55   -43.65     0.57)  ; 18
                                    (  174.30   -64.88   -43.65     0.57)  ; 19
                                    (  175.19   -67.30   -43.65     0.57)  ; 20
                                    (  175.32   -68.83   -43.65     0.57)  ; 21
                                    (  175.26   -69.72   -43.65     0.57)  ; 22
                                    (  175.76   -69.21   -43.65     0.57)  ; 23
                                    (  175.84   -70.21   -49.85     0.57)  ; 24
                                    (  175.65   -70.21   -49.85     0.57)  ; 25
                                    (  175.59   -70.52   -50.10     0.57)  ; 26
                                    (  175.91   -71.10   -50.10     0.57)  ; 27
                                    (  177.81   -71.48   -50.10     0.57)  ; 28
                                    (  178.96   -71.41   -50.10     0.57)  ; 29
                                    (  179.79   -71.03   -52.15     0.57)  ; 30
                                    (  180.36   -70.59   -52.15     0.57)  ; 31
                                    (  181.06   -69.57   -52.15     0.57)  ; 32
                                    (  181.44   -67.34   -53.35     0.57)  ; 33
                                    (  181.37   -67.02   -53.35     0.57)  ; 34
                                    (  181.06   -66.52   -53.40     0.57)  ; 35
                                    (  180.87   -65.69   -53.40     0.57)  ; 36
                                    (  180.87   -65.18   -53.40     0.57)  ; 37
                                     Normal
                                  |
                                    (  170.15   -37.55   -17.70     0.57)  ; 1, R-1-1-1-1-1-1-1-1-1-1-1-2-1-1-1-2-2
                                    (  171.10   -37.67   -23.35     0.57)  ; 2
                                    (  171.61   -37.23   -23.35     0.57)  ; 3
                                    (  171.93   -36.59   -23.60     0.57)  ; 4
                                    (  172.31   -36.53   -26.55     0.57)  ; 5
                                    (  172.82   -37.17   -27.75     0.57)  ; 6
                                    (  173.20   -38.37   -31.25     0.57)  ; 7
                                    (  173.20   -38.82   -33.70     0.57)  ; 8
                                    (  173.65   -38.95   -34.10     0.57)  ; 9
                                    (  175.17   -39.46   -34.55     0.57)  ; 10
                                    (  175.17   -41.30   -34.60     0.57)  ; 11
                                    (  174.28   -41.62   -34.35     0.57)  ; 12
                                    (  171.10   -41.62   -36.80     0.57)  ; 13
                                    (  169.77   -42.25   -36.80     0.57)  ; 14
                                    (  169.07   -42.95   -36.80     0.57)  ; 15
                                    (  167.73   -45.43   -38.50     0.57)  ; 16
                                    (  167.10   -46.64   -38.50     0.57)  ; 17
                                    (  165.32   -48.81   -38.50     0.57)  ; 18
                                    (  164.30   -49.76   -39.00     0.57)  ; 19
                                    (  163.66   -49.89   -39.00     0.57)  ; 20
                                    (  161.63   -50.90   -39.00     0.57)  ; 21
                                    (  161.18   -51.16   -39.00     0.57)  ; 22
                                    (  162.01   -50.40   -39.00     0.57)  ; 23
                                    (  166.27   -48.74   -40.00     0.57)  ; 24
                                    (  169.32   -47.53   -40.00     0.57)  ; 25
                                    (  171.42   -45.18   -40.00     0.57)  ; 26
                                    (  171.80   -42.95   -42.05     0.57)  ; 27
                                    (  171.80   -39.39   -42.05     0.57)  ; 28
                                    (  172.31   -36.97   -42.05     0.57)  ; 29
                                    (  173.20   -35.45   -42.50     0.57)  ; 30
                                    (  175.68   -33.86   -42.50     0.57)  ; 31
                                    (  179.05   -31.89   -42.50     0.57)  ; 32
                                    (  180.51   -30.61   -42.55     0.57)  ; 33
                                    (  182.17   -28.70   -42.55     0.57)  ; 34
                                    (  182.04   -29.15   -42.55     0.57)  ; 35
                                    (
                                      (  185.79   -29.21   -38.30     0.57)  ; 1, R-1-1-1-1-1-1-1-1-1-1-1-2-1-1-1-2-2-1
                                      (  187.95   -28.01   -37.80     0.57)  ; 2
                                      (  188.91   -27.62   -43.30     0.57)  ; 3
                                      (  191.13   -26.48   -49.50     0.57)  ; 4
                                      (  192.09   -26.48   -49.50     0.57)  ; 5
                                      (  193.74   -25.78   -49.50     0.57)  ; 6
                                      (  195.46   -25.02   -49.65     0.57)  ; 7
                                      (  199.02   -23.23   -49.65     0.57)  ; 8
                                      (  200.99   -22.53   -47.70     0.57)  ; 9
                                      (  203.72   -21.01   -46.80     0.57)  ; 10
                                      (  205.18   -20.12   -46.80     0.57)  ; 11
                                      (  207.98   -18.59   -46.80     0.57)  ; 12
                                      (  211.92   -17.00   -46.80     0.57)  ; 13
                                      (  212.62   -17.00   -46.80     0.57)  ; 14
                                      (  215.54   -15.12   -59.75     0.57)  ; 15
                                      (  216.62   -12.38   -61.20     0.57)  ; 16
                                      (  217.70   -11.11   -61.20     0.57)  ; 17
                                      (  219.10   -10.03   -61.20     0.57)  ; 18
                                      (  222.73    -9.20   -62.40     0.57)  ; 19
                                      (  224.12    -8.37   -64.80     0.57)  ; 20
                                      (  224.38    -8.12   -64.95     0.57)  ; 21
                                       Normal
                                    |
                                      (  183.94   -25.87   -42.10     0.57)  ; 1, R-1-1-1-1-1-1-1-1-1-1-1-2-1-1-1-2-2-2
                                      (  185.40   -23.38   -42.10     0.57)  ; 2
                                      (  186.61   -21.67   -42.10     0.57)  ; 3
                                      (  187.75   -20.33   -44.80     0.57)  ; 4
                                      (  188.45   -19.70   -44.80     0.57)  ; 5
                                      (  187.75   -17.79   -48.50     0.57)  ; 6
                                      (  188.45   -17.98   -48.50     0.57)  ; 7
                                      (  190.30   -17.91   -46.90     0.57)  ; 8
                                      (  191.12   -17.66   -46.90     0.57)  ; 9
                                      (  191.51   -17.79   -42.40     0.57)  ; 10
                                      (  192.71   -18.49   -41.45     0.57)  ; 11
                                      (  193.16   -18.61   -38.90     0.57)  ; 12
                                      (  194.49   -18.17   -43.15     0.57)  ; 13
                                      (  195.89   -18.17   -43.15     0.57)  ; 14
                                      (  197.67   -17.53   -45.70     0.57)  ; 15
                                      (  198.31   -17.09   -45.70     0.57)  ; 16
                                      (  198.56   -16.51   -46.25     0.57)  ; 17
                                      (  198.63   -14.67   -46.25     0.57)  ; 18
                                      (  199.07   -13.78   -47.00     0.57)  ; 19
                                      (  200.03   -13.02   -47.00     0.57)  ; 20
                                      (  200.60   -12.00   -47.15     0.57)  ; 21
                                      (  201.04   -11.36   -47.15     0.57)  ; 22
                                      (  201.11   -11.30   -47.10     0.57)  ; 23
                                       Normal
                                    )  ;  End of split
                                  )  ;  End of split
                                )  ;  End of split
                              |
                                (  146.77   -41.61   -16.20     0.57)  ; 1, R-1-1-1-1-1-1-1-1-1-1-1-2-1-1-2
                                (  148.29   -40.66   -16.70     0.57)  ; 2
                                (  148.99   -39.96   -17.45     0.57)  ; 3
                                (  149.95   -39.00   -18.10     0.57)  ; 4
                                (  150.77   -38.11   -18.10     0.57)  ; 5
                                (  151.28   -37.98   -18.05     0.57)  ; 6
                                (  151.47   -38.05   -14.45     0.57)  ; 7
                                (  151.47   -38.17   -14.45     0.57)  ; 8
                                (  153.06   -39.00   -14.45     0.57)  ; 9
                                (  154.78   -38.37   -18.50     0.57)  ; 10
                                (  154.84   -38.37   -18.50     0.57)  ; 11
                                (  155.35   -36.08   -20.20     0.57)  ; 12
                                (  155.03   -34.36   -21.40     0.57)  ; 13
                                (  155.29   -32.90   -21.40     0.57)  ; 14
                                (  155.80   -32.51   -21.40     0.57)  ; 15
                                (  157.32   -32.07   -22.15     0.57)  ; 16
                                (  159.42   -31.88   -22.15     0.57)  ; 17
                                (  159.67   -31.75   -22.15     0.57)  ; 18
                                (  160.25   -30.86   -22.30     0.57)  ; 19
                                (  161.77   -29.65   -22.30     0.57)  ; 20
                                (  162.79   -28.95   -24.85     0.57)  ; 21
                                (  168.64   -24.18   -26.10     0.57)  ; 22
                                (  171.37   -22.91   -27.10     0.57)  ; 23
                                (  175.95   -21.00   -27.35     0.57)  ; 24
                                (  180.08   -18.33   -27.35     0.57)  ; 25
                                (  183.33   -15.59   -27.40     0.57)  ; 26
                                (  184.28   -14.51   -27.40     0.57)  ; 27
                                (  189.40   -10.39   -31.30     0.57)  ; 28
                                (  191.37    -9.18   -30.40     0.57)  ; 29
                                (  192.01    -8.93   -30.40     0.57)  ; 30
                                (  193.92    -9.05   -27.30     0.57)  ; 31
                                (  196.59    -5.17   -25.45     0.57)  ; 32
                                (  199.39    -3.52   -24.65     0.57)  ; 33
                                (  200.91    -2.95   -28.50     0.57)  ; 34
                                (  201.36    -3.01   -30.00     0.57)  ; 35
                                (  202.25    -3.46   -31.75     0.57)  ; 36
                                (  203.33    -7.08   -33.00     0.57)  ; 37
                                (  204.28    -8.29   -32.50     0.57)  ; 38
                                (  205.36    -8.86   -32.50     0.57)  ; 39
                                (  206.13    -9.37   -32.50     0.57)  ; 40
                                (  207.40   -11.22   -29.00     0.57)  ; 41
                                (  208.54   -12.17   -29.00     0.57)  ; 42
                                (  209.81   -13.06   -29.00     0.57)  ; 43
                                (  210.77   -13.82   -28.95     0.57)  ; 44
                                (  210.83   -14.01   -28.95     0.57)  ; 45
                                (  212.93   -16.62   -31.55     0.57)  ; 46
                                (  212.87   -18.02   -33.30     0.57)  ; 47
                                (  213.12   -18.79   -33.30     0.57)  ; 48
                                (  213.18   -19.99   -33.65     0.57)  ; 49
                                (  214.07   -22.28   -33.90     0.57)  ; 50
                                (  214.14   -22.92   -33.90     0.57)  ; 51
                                (  214.46   -23.56   -34.25     0.57)  ; 52
                                (  214.20   -23.11   -34.25     0.57)  ; 53
                                (  216.81   -23.24   -38.90     0.57)  ; 54
                                (  217.83   -24.96   -40.75     0.57)  ; 55
                                (  219.54   -27.12   -40.75     0.57)  ; 56
                                (  222.91   -28.96   -40.75     0.57)  ; 57
                                (  224.12   -29.28   -42.90     0.57)  ; 58
                                (  225.90   -28.84   -42.90     0.57)  ; 59
                                (  226.28   -28.33   -42.90     0.57)  ; 60
                                (  226.22   -28.33   -42.90     0.57)  ; 61
                                (  230.19   -22.06   -50.40     0.57)  ; 62
                                (  231.78   -21.55   -50.40     0.57)  ; 63
                                (  235.34   -21.36   -50.50     0.57)  ; 64
                                (  240.56   -20.85   -50.50     0.57)  ; 65
                                (  242.98   -20.66   -50.50     0.57)  ; 66
                                (  244.95   -20.54   -48.50     0.57)  ; 67
                                (  247.17   -21.04   -48.50     0.57)  ; 68
                                (  251.56   -21.36   -48.50     0.57)  ; 69
                                (  254.55   -20.60   -47.75     0.57)  ; 70
                                (  255.37   -19.96   -47.75     0.57)  ; 71
                                (  258.68   -19.33   -47.75     0.57)  ; 72
                                (  261.22   -19.01   -47.75     0.57)  ; 73
                                (  261.42   -18.04   -48.90     0.57)  ; 74
                                (  264.85   -16.96   -48.90     0.57)  ; 75
                                (  269.50   -16.01   -48.90     0.57)  ; 76
                                (  271.59   -14.23   -48.95     0.57)  ; 77
                                (  272.42   -13.08   -48.95     0.57)  ; 78
                                (  275.73   -10.41   -49.00     0.57)  ; 79
                                (  278.02    -9.33   -49.00     0.57)  ; 80
                                (  280.69    -7.67   -51.35     0.57)  ; 81
                                (  280.37    -8.06   -51.35     0.57)  ; 82
                                (  282.21    -7.67   -55.90     0.57)  ; 83
                                (  285.01    -7.86   -55.90     0.57)  ; 84
                                (  288.00    -7.55   -56.35     0.57)  ; 85
                                (  291.50    -6.40   -56.35     0.57)  ; 86
                                (  293.98    -4.94   -56.40     0.57)  ; 87
                                (  294.68    -4.81   -56.40     0.57)  ; 88
                                (  297.47    -4.94   -56.40     0.57)  ; 89
                                (  301.16    -4.56   -56.40     0.57)  ; 90
                                (  301.67    -4.43   -56.40     0.57)  ; 91
                                (  305.60    -0.42   -59.10     0.57)  ; 92
                                (  309.48     1.24   -59.10     0.57)  ; 93
                                (  315.71     4.23   -58.85     0.57)  ; 94
                                (  319.97     5.94   -58.85     0.57)  ; 95
                                (  324.67     8.93   -58.75     0.57)  ; 96
                                (  329.57    12.05   -58.75     0.57)  ; 97
                                (  330.71    12.81   -58.70     0.57)  ; 98
                                 Normal
                              )  ;  End of split
                            |
                              (   67.03   -74.61    -9.25     0.57)  ; 1, R-1-1-1-1-1-1-1-1-1-1-1-2-1-2
                              (   65.12   -76.45   -10.25     0.57)  ; 2
                              (   64.87   -77.02   -10.25     0.57)  ; 3
                              (   64.87   -77.66   -11.50     0.57)  ; 4
                              (   66.27   -79.19   -11.50     0.57)  ; 5
                              (   66.84   -80.01   -11.50     0.57)  ; 6
                              (   66.84   -80.52   -11.60     0.57)  ; 7
                              (   68.11   -81.86   -15.05     0.57)  ; 8
                              (   69.76   -82.94   -15.05     0.57)  ; 9
                              (   71.48   -83.07   -15.05     0.57)  ; 10
                              (   72.88   -83.26   -15.50     0.57)  ; 11
                              (   74.41   -83.77   -15.50     0.57)  ; 12
                              (   75.49   -84.53   -13.00     0.57)  ; 13
                              (   75.55   -84.66   -11.90     0.57)  ; 14
                              (   75.61   -84.66   -11.90     0.57)  ; 15
                              (
                                (   80.89   -85.48   -16.30     0.57)  ; 1, R-1-1-1-1-1-1-1-1-1-1-1-2-1-2-1
                                (   82.67   -85.42   -16.40     0.57)  ; 2
                                (   83.24   -85.55   -11.05     0.57)  ; 3
                                (
                                  (   84.64   -88.03    -7.35     0.57)  ; 1, R-1-1-1-1-1-1-1-1-1-1-1-2-1-2-1-1
                                  (   84.52   -88.85    -7.35     0.57)  ; 2
                                  (   84.90   -89.49    -6.05     0.57)  ; 3
                                  (   84.77   -89.62   -11.40     0.57)  ; 4
                                  (   84.83   -90.00   -12.65     0.57)  ; 5
                                  (   85.79   -90.44   -14.55     0.57)  ; 6
                                  (   87.63   -90.57   -15.65     0.57)  ; 7
                                  (   88.52   -90.57   -17.90     0.57)  ; 8
                                  (   89.79   -90.95   -17.90     0.57)  ; 9
                                  (   91.89   -92.03   -17.90     0.57)  ; 10
                                  (   94.63   -92.99   -19.85     0.57)  ; 11
                                  (   95.71   -93.18   -19.85     0.57)  ; 12
                                  (   97.55   -93.88   -19.85     0.57)  ; 13
                                  (  101.49   -95.53   -19.85     0.57)  ; 14
                                  (  104.55   -97.31   -20.65     0.57)  ; 15
                                  (  106.07   -98.27   -20.65     0.57)  ; 16
                                  (  106.20   -98.33   -20.65     0.57)  ; 17
                                  (  106.97   -99.47   -24.80     0.57)  ; 18
                                  (  107.35  -100.04   -24.80     0.57)  ; 19
                                  (  108.17  -100.42   -25.20     0.57)  ; 20
                                  (  108.87  -100.23   -25.20     0.57)  ; 21
                                  (  109.25   -99.72   -27.15     0.57)  ; 22
                                  (  109.25   -99.47   -27.15     0.57)  ; 23
                                  (
                                    (  112.43   -98.20   -18.05     0.57)  ; 1, R-1-1-1-1-1-1-1-1-1-1-1-2-1-2-1-1-1
                                    (  113.07   -97.88   -18.90     0.57)  ; 2
                                    (  115.61   -97.69   -18.90     0.57)  ; 3
                                    (  118.16   -97.69   -18.90     0.57)  ; 4
                                    (  119.49   -96.16   -17.20     0.57)  ; 5
                                    (  120.32   -96.10   -16.15     0.57)  ; 6
                                    (  124.01   -94.25   -15.30     0.57)  ; 7
                                    (  125.15   -93.36   -15.30     0.57)  ; 8
                                    (  126.17   -92.60   -15.30     0.57)  ; 9
                                    (  128.08   -92.03   -13.50     0.57)  ; 10
                                    (  130.43   -91.84   -13.50     0.57)  ; 11
                                    (  135.90   -92.54   -13.60     0.57)  ; 12
                                    (  138.57   -92.41   -13.60     0.57)  ; 13
                                    (  140.79   -91.71   -13.60     0.57)  ; 14
                                    (  140.35   -91.45   -13.85     0.57)  ; 15
                                    (  141.31   -93.71   -17.60     0.57)  ; 16
                                    (  144.04   -94.54   -16.80     0.57)  ; 17
                                    (  146.58   -94.86   -16.80     0.57)  ; 18
                                    (  148.75   -94.79   -16.80     0.57)  ; 19
                                    (  149.38   -94.22   -12.35     0.57)  ; 20
                                    (  149.00   -93.84   -12.35     0.57)  ; 21
                                    (  153.90   -93.84   -16.00     0.57)  ; 22
                                    (  156.76   -93.97   -16.00     0.57)  ; 23
                                    (  159.81   -93.97   -11.75     0.57)  ; 24
                                    (  160.13   -93.78   -11.75     0.57)  ; 25
                                    (  161.91   -95.11    -4.85     0.57)  ; 26
                                    (  163.43   -96.13    -4.85     0.57)  ; 27
                                    (  165.98   -96.77    -4.50     0.57)  ; 28
                                    (  169.22   -96.51    -4.50     0.57)  ; 29
                                    (  170.36   -96.13    -4.50     0.57)  ; 30
                                    (  173.99   -96.00    -6.75     0.57)  ; 31
                                    (  177.80   -96.00    -6.75     0.57)  ; 32
                                    (  178.95   -96.45    -7.95     0.57)  ; 33
                                    (  181.62   -97.08    -7.95     0.57)  ; 34
                                    (  182.00   -97.21    -7.95     0.57)  ; 35
                                    (  183.31   -96.69    -3.10     0.57)  ; 36
                                    (  184.96   -96.75    -2.60     0.57)  ; 37
                                    (  186.68   -96.37    -2.60     0.57)  ; 38
                                    (  189.29   -95.48    -2.65     0.57)  ; 39
                                    (  190.43   -95.42    -2.65     0.57)  ; 40
                                    (  194.18   -94.14    -8.45     0.57)  ; 41
                                    (  196.35   -93.51    -5.35     0.57)  ; 42
                                    (  197.49   -92.93    -5.35     0.57)  ; 43
                                    (  199.72   -91.28    -3.00     0.57)  ; 44
                                    (  200.48   -90.33    -3.00     0.57)  ; 45
                                    (  200.61   -90.14    -2.70     0.57)  ; 46
                                     Normal
                                  |
                                    (  109.14  -100.09   -19.45     0.57)  ; 1, R-1-1-1-1-1-1-1-1-1-1-1-2-1-2-1-1-2
                                    (  107.61  -101.04   -19.35     0.57)  ; 2
                                    (  107.42  -101.93   -19.35     0.57)  ; 3
                                    (  108.12  -104.22   -23.55     0.57)  ; 4
                                    (  108.12  -104.92   -23.55     0.57)  ; 5
                                    (  109.65  -106.32   -30.00     0.57)  ; 6
                                    (  110.16  -107.53   -30.00     0.57)  ; 7
                                    (  111.62  -108.93   -30.15     0.57)  ; 8
                                    (  113.27  -110.33   -30.15     0.57)  ; 9
                                    (  114.10  -110.07   -28.70     0.57)  ; 10
                                    (  116.51  -108.74   -28.70     0.57)  ; 11
                                     Normal
                                  )  ;  End of split
                                |
                                  (   84.85   -86.22   -10.80     0.57)  ; 1, R-1-1-1-1-1-1-1-1-1-1-1-2-1-2-1-2
                                  (   85.36   -85.84   -10.80     0.57)  ; 2
                                  (   86.18   -85.07   -10.80     0.57)  ; 3
                                  (   87.33   -84.06   -11.35     0.57)  ; 4
                                  (   87.71   -83.48    -4.85     0.57)  ; 5
                                  (   87.90   -83.36    -4.85     0.57)  ; 6
                                  (   89.43   -81.83    -3.45     0.57)  ; 7
                                  (   91.97   -81.26    -3.45     0.57)  ; 8
                                  (   93.24   -80.94    -3.45     0.57)  ; 9
                                  (   93.24   -80.88    -6.55     0.57)  ; 10
                                  (   94.90   -79.80    -9.05     0.57)  ; 11
                                  (   97.25   -79.29    -9.05     0.57)  ; 12
                                  (   99.60   -78.59    -9.05     0.57)  ; 13
                                  (  102.08   -77.31   -10.65     0.57)  ; 14
                                  (  105.13   -75.53   -10.95     0.57)  ; 15
                                  (  105.96   -75.28   -10.95     0.57)  ; 16
                                  (  108.44   -75.09   -11.00     0.57)  ; 17
                                  (  108.63   -75.22   -11.00     0.57)  ; 18
                                  (  109.97   -76.04   -11.00     0.57)  ; 19
                                  (  110.98   -76.55   -11.00     0.57)  ; 20
                                  (  113.14   -77.19    -9.45     0.57)  ; 21
                                  (  113.27   -77.44    -9.45     0.57)  ; 22
                                  (  116.20   -74.96   -19.25     0.57)  ; 23
                                  (  116.51   -75.60   -19.25     0.57)  ; 24
                                  (  116.83   -77.12   -19.25     0.57)  ; 25
                                  (  117.60   -78.20   -19.25     0.57)  ; 26
                                  (  118.55   -79.03   -19.25     0.57)  ; 27
                                  (  120.20   -79.67   -22.25     0.57)  ; 28
                                  (  120.33   -79.41   -23.85     0.57)  ; 29
                                  (  121.03   -78.97   -27.10     0.57)  ; 30
                                  (  121.79   -79.16   -27.10     0.57)  ; 31
                                  (  122.94   -79.54   -27.10     0.57)  ; 32
                                  (  123.57   -79.67   -28.85     0.57)  ; 33
                                  (  124.02   -79.48   -29.20     0.57)  ; 34
                                  (  124.78   -78.33   -31.15     0.57)  ; 35
                                  (  126.24   -76.93   -31.15     0.57)  ; 36
                                  (  126.69   -76.30   -31.15     0.57)  ; 37
                                  (  129.61   -73.56   -31.55     0.57)  ; 38
                                  (  130.57   -72.54   -31.55     0.57)  ; 39
                                  (  134.81   -67.61   -23.90     0.57)  ; 40
                                  (  138.44   -62.78   -23.85     0.57)  ; 41
                                  (  140.15   -61.19   -32.65     0.57)  ; 42
                                  (  141.04   -60.81   -32.65     0.57)  ; 43
                                  (  143.40   -59.92   -32.00     0.57)  ; 44
                                  (  145.94   -58.77   -30.20     0.57)  ; 45
                                  (  147.40   -58.01   -30.20     0.57)  ; 46
                                  (  149.18   -57.75   -30.20     0.57)  ; 47
                                  (  151.98   -57.31   -30.20     0.57)  ; 48
                                  (  154.40   -56.23   -30.20     0.57)  ; 49
                                  (  155.73   -55.53   -31.25     0.57)  ; 50
                                  (  157.89   -54.25   -31.25     0.57)  ; 51
                                  (  159.48   -53.43   -31.25     0.57)  ; 52
                                  (  162.66   -49.29   -31.85     0.57)  ; 53
                                  (  166.22   -47.00   -31.85     0.57)  ; 54
                                  (  167.24   -46.11   -31.85     0.57)  ; 55
                                  (  168.02   -43.22   -38.65     0.57)  ; 56
                                  (  169.67   -41.13   -38.95     0.57)  ; 57
                                  (  170.30   -40.62   -38.95     0.57)  ; 58
                                  (  172.85   -37.05   -40.95     0.57)  ; 59
                                  (  174.44   -36.61   -43.30     0.57)  ; 60
                                   Normal
                                )  ;  End of split
                              |
                                (   74.25   -84.96   -16.10     0.57)  ; 1, R-1-1-1-1-1-1-1-1-1-1-1-2-1-2-2
                                (   74.38   -85.60   -17.20     0.57)  ; 2
                                (   73.30   -86.75   -14.00     0.57)  ; 3
                                (   72.60   -88.78   -12.80     0.57)  ; 4
                                (   72.35   -89.80   -12.80     0.57)  ; 5
                                (   72.22   -90.75   -13.00     0.57)  ; 6
                                (   71.71   -91.33   -18.70     0.57)  ; 7
                                (   71.26   -92.66   -18.70     0.57)  ; 8
                                (   71.01   -93.81   -18.70     0.57)  ; 9
                                (   70.37   -95.52   -21.05     0.57)  ; 10
                                (   70.06   -96.80   -21.50     0.57)  ; 11
                                (   69.68   -97.43   -21.50     0.57)  ; 12
                                (   67.96   -99.21   -18.60     0.57)  ; 13
                                (   67.20  -100.68   -18.60     0.57)  ; 14
                                (   67.26  -101.76   -18.60     0.57)  ; 15
                                (   67.77  -102.58   -16.65     0.57)  ; 16
                                (   67.83  -102.78   -16.65     0.57)  ; 17
                                (   68.28  -102.52   -16.65     0.57)  ; 18
                                 Normal
                              )  ;  End of split
                            )  ;  End of split
                          |
                            (   36.41   -74.51   -11.65     0.64)  ; 1, R-1-1-1-1-1-1-1-1-1-1-1-2-2
                            (   36.41   -74.51   -12.35     0.64)  ; 2
                            (   36.60   -75.52   -22.70     0.64)  ; 3
                            (   36.79   -76.48   -19.45     0.64)  ; 4
                            (   36.79   -77.69   -17.40     0.64)  ; 5
                            (   37.36   -78.58   -15.30     0.64)  ; 6
                            (   38.83   -79.91   -13.85     0.64)  ; 7
                            (   39.53   -81.38   -13.55     0.64)  ; 8
                            (   41.50   -82.65   -13.55     0.64)  ; 9
                            (   42.83   -83.73   -14.10     0.64)  ; 10
                            (   43.85   -84.43   -14.10     0.64)  ; 11
                            (   44.68   -84.62   -18.35     0.64)  ; 12
                            (   44.55   -83.16   -23.10     0.64)  ; 13
                            (   45.19   -82.58   -26.05     0.64)  ; 14
                            (   47.66   -79.98   -26.05     0.64)  ; 15
                            (   48.36   -79.28   -26.05     0.64)  ; 16
                            (   49.00   -78.77   -26.75     0.64)  ; 17
                            (   50.27   -78.19   -26.75     0.64)  ; 18
                            (   52.69   -77.81   -26.75     0.64)  ; 19
                            (   53.64   -77.81   -26.75     0.64)  ; 20
                            (   55.42   -77.62   -25.10     0.64)  ; 21
                            (   60.13   -77.30   -22.85     0.64)  ; 22
                            (   61.97   -77.37   -22.85     0.64)  ; 23
                            (   64.26   -75.21   -23.70     0.64)  ; 24
                            (   67.31   -73.11   -22.00     0.64)  ; 25
                            (   68.71   -72.60   -22.00     0.64)  ; 26
                            (   69.41   -72.53   -22.00     0.64)  ; 27
                            (   70.68   -72.79   -21.85     0.64)  ; 28
                            (   73.86   -74.12   -22.85     0.64)  ; 29
                            (   75.45   -74.57   -22.85     0.64)  ; 30
                            (   76.60   -74.76   -22.85     0.64)  ; 31
                            (   76.60   -74.82   -22.85     0.64)  ; 32
                            (   77.51   -74.30   -33.65     0.64)  ; 33
                            (   78.84   -73.86   -33.90     0.64)  ; 34
                            (   79.67   -73.35   -33.90     0.64)  ; 35
                             Normal
                          )  ;  End of split
                        )  ;  End of split
                      |
                        (   34.65   -70.71   -14.20     0.64)  ; 1, R-1-1-1-1-1-1-1-1-1-1-2
                        (   34.65   -70.64   -14.20     0.64)  ; 2
                        (   36.94   -68.22   -14.20     0.64)  ; 3
                        (   36.69   -67.08   -14.20     0.64)  ; 4
                        (   36.69   -65.81   -14.20     0.64)  ; 5
                        (   37.00   -63.33    -8.50     0.64)  ; 6
                        (   37.70   -61.55    -8.30     0.64)  ; 7
                        (   38.40   -60.72    -8.30     0.64)  ; 8
                        (   40.82   -60.78    -9.85     0.64)  ; 9
                        (   42.54   -60.97   -11.50     0.64)  ; 10
                        (   43.55   -60.78   -11.50     0.64)  ; 11
                        (   44.76   -60.15   -12.70     0.64)  ; 12
                        (   46.16   -59.57   -12.70     0.64)  ; 13
                        (   46.48   -59.38   -12.70     0.64)  ; 14
                         Normal
                      )  ;  End of split
                    |
                      (   32.55   -66.13    -9.20     0.64)  ; 1, R-1-1-1-1-1-1-1-1-1-2
                      (   33.57   -66.83   -11.25     0.64)  ; 2
                      (   34.40   -67.40   -11.25     0.64)  ; 3
                      (   34.97   -68.10    -9.25     0.64)  ; 4
                      (   35.41   -69.18    -8.80     0.64)  ; 5
                      (   36.88   -71.60    -8.80     0.64)  ; 6
                      (   38.28   -73.25    -8.80     0.64)  ; 7
                      (   39.36   -74.59   -11.75     0.64)  ; 8
                      (   40.44   -75.60   -11.75     0.64)  ; 9
                      (   41.39   -76.05   -11.75     0.64)  ; 10
                      (   41.33   -75.98   -11.75     0.64)  ; 11
                      (   42.47   -76.49   -17.85     0.64)  ; 12
                      (   43.11   -77.26   -18.20     0.64)  ; 13
                      (   44.32   -78.21   -18.20     0.64)  ; 14
                      (   47.75   -79.29   -18.20     0.64)  ; 15
                      (   51.06   -80.25   -18.30     0.64)  ; 16
                      (   51.88   -80.63   -18.30     0.64)  ; 17
                      (   53.54   -80.82   -14.30     0.64)  ; 18
                      (   55.51   -81.20   -14.30     0.64)  ; 19
                      (   56.46   -81.39   -14.75     0.64)  ; 20
                      (   56.52   -79.67   -18.85     0.64)  ; 21
                      (   55.25   -77.58   -20.10     0.64)  ; 22
                      (   54.87   -75.92   -20.10     0.64)  ; 23
                      (   54.74   -74.27   -20.10     0.64)  ; 24
                      (   55.25   -72.87   -20.15     0.64)  ; 25
                      (   55.83   -72.04   -20.15     0.64)  ; 26
                      (   56.65   -71.28   -20.15     0.64)  ; 27
                      (   57.86   -70.71   -22.20     0.64)  ; 28
                      (   57.92   -70.64   -22.20     0.64)  ; 29
                      (   57.92   -70.77   -22.20     0.64)  ; 30
                      (   57.86   -71.34   -27.75     0.64)  ; 31
                      (   58.81   -71.98   -27.75     0.64)  ; 32
                      (   60.09   -72.30   -27.75     0.64)  ; 33
                      (   60.91   -71.21   -28.20     0.64)  ; 34
                      (   61.68   -69.56   -28.20     0.64)  ; 35
                      (   62.63   -65.74   -28.20     0.64)  ; 36
                      (   63.96   -58.56   -28.15     0.64)  ; 37
                      (   65.55   -53.98   -28.15     0.64)  ; 38
                      (   68.10   -48.51   -28.15     0.64)  ; 39
                      (   69.94   -44.31   -26.65     0.64)  ; 40
                      (   71.72   -42.29   -26.95     0.64)  ; 41
                      (   72.42   -41.27   -25.00     0.64)  ; 42
                      (   72.49   -41.40   -25.00     0.64)  ; 43
                      (   74.27   -40.70   -20.70     0.64)  ; 44
                      (   76.43   -40.44   -20.70     0.64)  ; 45
                      (   77.13   -40.32   -24.95     0.64)  ; 46
                      (   78.21   -40.95   -24.95     0.64)  ; 47
                      (   79.48   -41.72   -24.95     0.64)  ; 48
                      (   80.18   -42.16   -25.90     0.64)  ; 49
                      (   80.37   -42.54   -29.15     0.64)  ; 50
                      (   81.83   -43.69   -32.35     0.64)  ; 51
                      (   81.96   -43.88   -33.00     0.64)  ; 52
                      (   82.41   -44.83   -33.00     0.64)  ; 53
                      (   82.91   -46.36   -34.55     0.64)  ; 54
                      (   82.91   -50.30   -36.95     0.64)  ; 55
                      (   83.42   -51.19   -36.95     0.64)  ; 56
                      (   83.42   -50.75   -36.95     0.64)  ; 57
                      (   83.36   -52.59   -41.40     0.64)  ; 58
                      (   83.17   -54.31   -43.25     0.64)  ; 59
                      (   82.79   -57.43   -43.25     0.64)  ; 60
                      (   82.91   -58.45   -44.55     0.64)  ; 61
                      (   83.42   -59.84   -44.55     0.64)  ; 62
                      (   83.93   -60.54   -47.40     0.64)  ; 63
                      (   84.82   -60.74   -47.40     0.64)  ; 64
                      (   85.84   -59.97   -47.40     0.64)  ; 65
                      (   87.37   -58.32   -47.60     0.64)  ; 66
                      (   90.42   -54.63   -47.60     0.64)  ; 67
                      (   91.88   -53.04   -47.60     0.64)  ; 68
                      (   92.26   -52.72   -47.60     0.64)  ; 69
                       Normal
                    )  ;  End of split
                  |
                    (   33.13   -50.99   -13.95     0.64)  ; 1, R-1-1-1-1-1-1-1-1-2
                    (   33.25   -50.74   -13.95     0.64)  ; 2
                    (   34.78   -49.15   -14.75     0.64)  ; 3
                    (   35.22   -48.26   -16.35     0.64)  ; 4
                    (   35.86   -46.41   -18.80     0.64)  ; 5
                    (   36.37   -46.03   -19.10     0.64)  ; 6
                    (   37.70   -45.27   -19.10     0.64)  ; 7
                    (   37.89   -44.89   -19.15     0.64)  ; 8
                    (   38.21   -43.17   -19.15     0.64)  ; 9
                    (   38.40   -42.79   -16.45     0.64)  ; 10
                    (
                      (   40.50   -41.58   -20.15     0.64)  ; 1, R-1-1-1-1-1-1-1-1-2-1
                      (   40.56   -41.39   -20.70     0.64)  ; 2
                      (   40.88   -41.07   -20.70     0.64)  ; 3
                      (   41.58   -40.69   -21.20     0.64)  ; 4
                      (   42.15   -40.62   -21.20     0.64)  ; 5
                      (   42.85   -40.81   -21.20     0.64)  ; 6
                      (   45.52   -42.28   -21.35     0.64)  ; 7
                      (   46.61   -42.66   -21.35     0.64)  ; 8
                      (   48.39   -43.42   -18.85     0.64)  ; 9
                      (   49.66   -44.25   -18.85     0.64)  ; 10
                      (   50.67   -44.95   -18.30     0.64)  ; 11
                      (   53.60   -46.09   -18.30     0.64)  ; 12
                      (   59.19   -47.37   -18.70     0.64)  ; 13
                      (   62.06   -48.26   -18.70     0.64)  ; 14
                      (   66.38   -49.21   -20.05     0.64)  ; 15
                      (   70.26   -49.97   -20.05     0.64)  ; 16
                      (   72.04   -50.67   -20.05     0.64)  ; 17
                      (   71.33   -52.47   -17.30     0.64)  ; 18
                      (   74.45   -53.61   -16.60     0.64)  ; 19
                      (   76.61   -54.82   -16.60     0.64)  ; 20
                      (   77.31   -55.52   -16.40     0.64)  ; 21
                      (   77.43   -55.84   -16.40     0.64)  ; 22
                      (   78.77   -56.98   -24.10     0.64)  ; 23
                      (   79.79   -58.32   -24.10     0.64)  ; 24
                      (   80.49   -59.15   -25.45     0.64)  ; 25
                      (   83.03   -60.74   -25.45     0.64)  ; 26
                      (   86.97   -62.01   -25.45     0.64)  ; 27
                      (   89.13   -62.58   -25.75     0.64)  ; 28
                      (   90.85   -63.35   -25.75     0.64)  ; 29
                      (   93.65   -65.06   -25.75     0.64)  ; 30
                      (   95.62   -66.97   -25.40     0.64)  ; 31
                      (   96.83   -68.69   -25.40     0.64)  ; 32
                      (   97.59   -69.52   -24.95     0.64)  ; 33
                      (   97.72   -69.45   -24.95     0.64)  ; 34
                      (  101.41   -72.82   -24.95     0.64)  ; 35
                      (  104.65   -77.21   -24.95     0.64)  ; 36
                      (  105.60   -79.31   -24.95     0.64)  ; 37
                      (  105.86   -81.41   -24.95     0.64)  ; 38
                      (  104.21   -81.91   -21.10     0.64)  ; 39
                      (  105.17   -83.37   -19.30     0.64)  ; 40
                      (  106.18   -84.26   -20.35     0.64)  ; 41
                      (
                        (  107.07   -86.17   -28.55     0.64)  ; 1, R-1-1-1-1-1-1-1-1-2-1-1
                        (  110.06   -87.63   -29.15     0.64)  ; 2
                        (  110.95   -88.27   -29.15     0.64)  ; 3
                        (  111.21   -88.78   -29.45     0.64)  ; 4
                        (  111.40   -88.78   -29.45     0.64)  ; 5
                        (  113.11   -91.45   -29.50     0.64)  ; 6
                        (  113.88   -92.59   -29.50     0.64)  ; 7
                        (  115.15   -93.74   -29.50     0.64)  ; 8
                        (
                          (  117.69   -93.23   -32.15     0.64)  ; 1, R-1-1-1-1-1-1-1-1-2-1-1-1
                          (  119.85   -93.99   -33.00     0.64)  ; 2
                          (  123.03   -95.39   -33.00     0.64)  ; 3
                          (  125.64   -96.92   -33.00     0.64)  ; 4
                          (  129.07   -99.33   -33.10     0.64)  ; 5
                          (  130.73  -100.42   -33.10     0.64)  ; 6
                          (  134.48  -102.39   -33.10     0.64)  ; 7
                          (  138.10  -103.79   -33.10     0.64)  ; 8
                          (  137.91  -103.79   -33.10     0.64)  ; 9
                          (  145.28  -108.04   -38.70     0.64)  ; 10
                          (  146.30  -108.54   -38.70     0.64)  ; 11
                          (  149.16  -109.12   -39.75     0.64)  ; 12
                          (  150.30  -109.18   -39.75     0.64)  ; 13
                          (  152.15  -109.69   -39.95     0.64)  ; 14
                          (  154.18  -110.13   -39.95     0.64)  ; 15
                          (  160.09  -111.09   -43.20     0.64)  ; 16
                          (  160.98  -111.03   -44.65     0.64)  ; 17
                          (  173.89  -112.74   -44.85     0.64)  ; 18
                          (  178.15  -114.14   -44.85     0.64)  ; 19
                          (  180.38  -115.10   -44.85     0.64)  ; 20
                          (
                            (  183.62  -118.62   -44.75     0.64)  ; 1, R-1-1-1-1-1-1-1-1-2-1-1-1-1
                            (  184.96  -119.00   -44.75     0.64)  ; 2
                            (  187.37  -119.70   -45.30     0.64)  ; 3
                            (  190.17  -120.72   -45.30     0.64)  ; 4
                            (  192.21  -121.80   -47.50     0.64)  ; 5
                            (  194.11  -123.33   -47.50     0.64)  ; 6
                            (  196.66  -124.35   -47.50     0.64)  ; 7
                            (  198.50  -124.60   -47.60     0.64)  ; 8
                            (  200.92  -124.09   -47.60     0.64)  ; 9
                            (  202.70  -123.65   -47.60     0.64)  ; 10
                            (  204.61  -123.46   -46.80     0.64)  ; 11
                            (  206.39  -123.58   -46.80     0.64)  ; 12
                            (  206.83  -123.71   -46.80     0.64)  ; 13
                            (  207.53  -124.03   -45.95     0.64)  ; 14
                            (  208.55  -124.60   -45.95     0.64)  ; 15
                            (  211.15  -125.17   -45.85     0.64)  ; 16
                            (  211.41  -125.11   -45.85     0.64)  ; 17
                            (
                              (  217.33  -127.27   -47.85     0.64)  ; 1, R-1-1-1-1-1-1-1-1-2-1-1-1-1-1
                              (  217.65  -128.74   -47.85     0.64)  ; 2
                              (  217.52  -130.83   -47.85     0.64)  ; 3
                              (  217.14  -131.60   -47.85     0.64)  ; 4
                              (  215.93  -132.93   -48.95     0.64)  ; 5
                              (  215.80  -133.70   -48.95     0.64)  ; 6
                              (  215.93  -133.82   -52.20     0.64)  ; 7
                              (  216.06  -134.08   -52.20     0.64)  ; 8
                              (  216.31  -134.52   -52.20     0.64)  ; 9
                              (  217.33  -135.10   -52.20     0.64)  ; 10
                              (  218.03  -135.03   -52.20     0.64)  ; 11
                              (  218.73  -134.65   -54.60     0.64)  ; 12
                              (  219.49  -134.52   -54.65     0.64)  ; 13
                              (  221.21  -134.97   -56.85     0.64)  ; 14
                              (  221.34  -136.43   -56.85     0.64)  ; 15
                              (  221.40  -139.74   -57.20     0.64)  ; 16
                              (  222.10  -143.43   -57.20     0.64)  ; 17
                              (  222.54  -144.89   -57.20     0.64)  ; 18
                              (  223.05  -147.12   -57.20     0.64)  ; 19
                              (  223.88  -149.73   -57.20     0.64)  ; 20
                              (  224.83  -151.57   -57.20     0.64)  ; 21
                              (  225.91  -154.37   -57.20     0.64)  ; 22
                              (  226.36  -155.58   -57.20     0.64)  ; 23
                              (  224.64  -154.43   -57.20     0.64)  ; 24
                              (  225.63  -158.09   -61.20     0.64)  ; 25
                              (  226.97  -160.12   -61.20     0.64)  ; 26
                              (  228.49  -162.16   -61.20     0.64)  ; 27
                              (  229.45  -164.07   -61.80     0.64)  ; 28
                              (  229.77  -167.12   -61.80     0.64)  ; 29
                              (  229.96  -168.20   -62.15     0.64)  ; 30
                              (  229.70  -169.47   -62.15     0.64)  ; 31
                              (  229.64  -168.07   -62.15     0.64)  ; 32
                              (  229.89  -170.30   -56.15     0.64)  ; 33
                              (  229.64  -172.59   -56.15     0.64)  ; 34
                              (  229.77  -175.64   -56.15     0.64)  ; 35
                              (  230.66  -180.86   -56.15     0.64)  ; 36
                              (  230.72  -183.53   -56.15     0.64)  ; 37
                              (  230.78  -183.47   -56.15     0.64)  ; 38
                              (  230.53  -185.09   -66.10     0.64)  ; 39
                              (  230.14  -185.79   -66.20     0.64)  ; 40
                              (  230.21  -186.68   -66.20     0.64)  ; 41
                              (  230.46  -186.68   -67.40     0.64)  ; 42
                              (  232.50  -185.66   -67.40     0.64)  ; 43
                              (  233.64  -185.09   -67.40     0.64)  ; 44
                              (  234.34  -184.58   -67.40     0.64)  ; 45
                               Normal
                            |
                              (  212.40  -122.46   -43.55     0.64)  ; 1, R-1-1-1-1-1-1-1-1-2-1-1-1-1-2
                              (  212.78  -122.14   -43.55     0.64)  ; 2
                              (  213.48  -120.87   -41.95     0.64)  ; 3
                              (  214.05  -118.70   -41.95     0.64)  ; 4
                              (  214.30  -117.75   -41.95     0.64)  ; 5
                              (  214.69  -117.56   -51.15     0.64)  ; 6
                              (  217.10  -117.49   -52.65     0.64)  ; 7
                              (  217.61  -116.48   -52.90     0.64)  ; 8
                              (  217.74  -115.78   -52.90     0.64)  ; 9
                              (  218.25  -115.27   -55.20     0.64)  ; 10
                              (  219.26  -115.08   -55.20     0.64)  ; 11
                              (  223.59  -115.08   -55.20     0.64)  ; 12
                              (  225.18  -114.44   -56.95     0.64)  ; 13
                              (  226.89  -113.49   -57.45     0.64)  ; 14
                              (  229.50  -113.30   -57.45     0.64)  ; 15
                              (  230.33  -112.34   -57.45     0.64)  ; 16
                              (  231.85  -110.05   -57.45     0.64)  ; 17
                              (  232.68  -109.54   -58.85     0.64)  ; 18
                              (  232.93  -109.48   -58.85     0.64)  ; 19
                               Normal
                            )  ;  End of split
                          |
                            (  178.83  -113.62   -39.15     0.64)  ; 1, R-1-1-1-1-1-1-1-1-2-1-1-1-2
                            (  179.72  -111.90   -43.60     0.64)  ; 2
                            (  180.92  -110.76   -43.60     0.64)  ; 3
                            (  183.02  -109.29   -43.80     0.64)  ; 4
                            (  184.49  -108.53   -43.80     0.64)  ; 5
                            (  186.33  -105.80   -46.90     0.64)  ; 6
                            (  189.95  -103.44   -47.25     0.64)  ; 7
                            (  191.23  -103.06   -47.25     0.64)  ; 8
                            (  192.12  -103.06   -47.25     0.64)  ; 9
                            (  194.28  -103.63   -44.90     0.64)  ; 10
                            (  196.06  -104.01   -43.80     0.64)  ; 11
                            (  197.90  -106.11   -43.80     0.64)  ; 12
                            (  198.41  -106.62   -47.70     0.64)  ; 13
                            (  198.60  -108.15   -52.95     0.64)  ; 14
                            (  198.66  -108.53   -56.95     0.64)  ; 15
                            (  199.36  -108.59   -57.60     0.64)  ; 16
                            (  201.46  -107.77   -57.60     0.64)  ; 17
                            (  203.82  -107.13   -57.60     0.64)  ; 18
                            (  204.51  -106.50   -57.60     0.64)  ; 19
                            (  205.60  -105.03   -57.60     0.64)  ; 20
                             Normal
                          )  ;  End of split
                        |
                          (  115.10   -94.16   -26.90     0.64)  ; 1, R-1-1-1-1-1-1-1-1-2-1-1-2
                          (  115.17   -95.94   -26.85     0.64)  ; 2
                          (  116.12  -101.66   -29.45     0.64)  ; 3
                          (  116.06  -103.06   -29.45     0.64)  ; 4
                          (  115.67  -103.19   -32.70     0.64)  ; 5
                          (  119.24  -108.79   -32.70     0.64)  ; 6
                          (  120.95  -112.41   -31.15     0.64)  ; 7
                          (  121.46  -114.13   -31.15     0.64)  ; 8
                          (  121.78  -116.48   -31.15     0.64)  ; 9
                          (  122.03  -117.82   -29.50     0.64)  ; 10
                          (  122.99  -120.04   -29.50     0.64)  ; 11
                          (  124.64  -122.91   -29.50     0.64)  ; 12
                          (  125.02  -123.35   -29.50     0.64)  ; 13
                          (  124.96  -122.72   -29.50     0.64)  ; 14
                          (  127.71  -121.55   -37.75     0.64)  ; 15
                          (  129.68  -124.48   -37.75     0.64)  ; 16
                          (  130.51  -125.81   -37.75     0.64)  ; 17
                          (  131.85  -129.31   -38.20     0.64)  ; 18
                          (  132.04  -131.35   -38.20     0.64)  ; 19
                          (  132.16  -132.87   -38.25     0.64)  ; 20
                          (  130.26  -131.60   -38.25     0.64)  ; 21
                          (  130.51  -135.23   -41.20     0.64)  ; 22
                          (  131.27  -138.98   -41.20     0.64)  ; 23
                          (  131.47  -140.70   -41.20     0.64)  ; 24
                          (  131.02  -142.86   -41.20     0.64)  ; 25
                          (  130.13  -145.21   -41.20     0.64)  ; 26
                          (  129.24  -146.74   -41.20     0.64)  ; 27
                          (  127.40  -149.35   -41.20     0.64)  ; 28
                          (  126.57  -151.51   -41.25     0.64)  ; 29
                          (  127.20  -150.49   -41.25     0.64)  ; 30
                          (  126.81  -152.18   -33.00     0.64)  ; 31
                          (  126.55  -153.39   -33.00     0.64)  ; 32
                          (  126.30  -153.83   -33.00     0.64)  ; 33
                           Normal
                        )  ;  End of split
                      |
                        (  108.01   -82.49   -20.25     0.64)  ; 1, R-1-1-1-1-1-1-1-1-2-1-2
                        (  109.03   -80.39   -20.25     0.64)  ; 2
                        (  109.73   -80.27   -20.75     0.64)  ; 3
                        (  112.59   -81.41   -20.75     0.64)  ; 4
                        (  114.43   -82.49   -20.75     0.64)  ; 5
                        (  116.40   -85.10   -23.90     0.64)  ; 6
                        (  117.87   -86.69   -23.90     0.64)  ; 7
                        (  119.96   -88.28   -23.90     0.64)  ; 8
                        (  121.36   -89.24   -23.85     0.64)  ; 9
                        (  121.36   -89.49   -23.85     0.64)  ; 10
                        (
                          (  123.91   -91.14   -18.90     0.64)  ; 1, R-1-1-1-1-1-1-1-1-2-1-2-1
                          (  124.73   -91.08   -21.15     0.64)  ; 2
                          (  125.88   -91.59   -21.15     0.64)  ; 3
                          (  127.28   -91.53   -21.60     0.64)  ; 4
                          (  127.78   -91.14   -21.60     0.64)  ; 5
                          (  127.78   -91.08   -21.60     0.64)  ; 6
                          (  132.68   -89.49   -17.00     0.64)  ; 7
                          (  136.05   -88.85   -14.95     0.64)  ; 8
                          (  137.00   -88.85   -14.30     0.64)  ; 9
                          (  138.72   -88.66   -14.30     0.64)  ; 10
                          (  142.85   -88.15   -14.30     0.64)  ; 11
                          (  147.05   -87.14   -14.20     0.64)  ; 12
                          (  147.18   -86.95   -14.20     0.64)  ; 13
                          (  149.39   -86.11   -19.30     0.64)  ; 14
                          (  149.58   -85.79   -20.35     0.64)  ; 15
                          (  149.58   -85.41   -20.35     0.64)  ; 16
                          (  153.08   -85.98   -23.05     0.64)  ; 17
                          (  156.58   -85.28   -25.60     0.64)  ; 18
                          (  157.47   -85.28   -25.60     0.64)  ; 19
                          (  159.63   -86.17   -25.60     0.64)  ; 20
                          (  163.00   -87.00   -22.10     0.64)  ; 21
                          (  165.41   -87.13   -22.10     0.64)  ; 22
                          (  167.32   -87.57   -21.45     0.64)  ; 23
                          (  167.20   -87.70   -21.45     0.64)  ; 24
                          (  168.15   -86.68   -18.45     0.64)  ; 25
                          (  170.25   -88.02   -18.45     0.64)  ; 26
                          (  171.20   -89.35   -18.45     0.64)  ; 27
                          (  171.26   -90.05   -18.45     0.64)  ; 28
                          (  171.65   -91.07   -18.45     0.64)  ; 29
                          (  172.09   -91.45   -18.45     0.64)  ; 30
                          (  173.55   -91.26   -19.70     0.64)  ; 31
                          (  173.36   -90.88   -22.40     0.64)  ; 32
                          (  175.27   -91.07   -23.25     0.51)  ; 33
                          (  178.58   -90.31   -23.25     0.51)  ; 34
                          (  181.95   -90.05   -23.25     0.51)  ; 35
                          (  184.11   -89.86   -23.25     0.51)  ; 36
                          (  184.68   -89.61   -23.25     0.51)  ; 37
                          (  181.30   -88.95   -16.85     0.45)  ; 38
                          (  182.44   -88.69   -16.85     0.45)  ; 39
                          (  184.41   -87.61   -16.85     0.45)  ; 40
                          (  184.86   -87.17   -16.80     0.45)  ; 41
                          (  185.24   -86.47   -16.80     0.45)  ; 42
                          (  185.30   -86.02   -16.80     0.45)  ; 43
                           Normal
                        |
                          (  121.43   -89.64   -20.65     0.45)  ; 1, R-1-1-1-1-1-1-1-1-2-1-2-2
                          (  121.87   -91.99   -19.95     0.45)  ; 2
                          (  121.81   -92.88   -19.95     0.45)  ; 3
                          (  122.19   -92.31   -14.20     0.45)  ; 4
                          (  122.32   -92.82   -14.20     0.45)  ; 5
                          (  124.48   -94.85   -14.15     0.45)  ; 6
                          (  127.09   -97.08   -14.15     0.45)  ; 7
                          (  129.31  -100.51   -16.95     0.45)  ; 8
                          (  131.41  -102.61   -16.95     0.45)  ; 9
                          (  131.73  -103.50   -16.95     0.45)  ; 10
                          (  132.75  -103.57   -21.05     0.45)  ; 11
                          (  136.31  -107.26   -21.05     0.45)  ; 12
                          (  139.30  -110.88   -20.65     0.45)  ; 13
                          (  140.82  -113.11   -20.65     0.45)  ; 14
                          (  141.90  -114.64   -20.65     0.45)  ; 15
                          (  143.11  -117.12   -19.75     0.45)  ; 16
                          (  143.05  -116.93   -19.75     0.45)  ; 17
                          (  144.58  -120.65   -14.50     0.45)  ; 18
                          (  145.79  -121.92   -14.30     0.45)  ; 19
                          (  146.93  -121.73   -18.25     0.45)  ; 20
                          (  147.95  -123.32   -18.45     0.45)  ; 21
                          (  150.94  -126.57   -18.45     0.45)  ; 22
                          (  155.32  -131.97   -18.45     0.45)  ; 23
                          (  157.61  -134.52   -18.25     0.45)  ; 24
                          (  159.08  -136.93   -18.25     0.45)  ; 25
                          (  161.24  -138.59   -16.45     0.45)  ; 26
                          (  162.00  -140.43   -16.45     0.45)  ; 27
                          (  162.89  -143.61   -16.45     0.45)  ; 28
                          (  164.04  -146.22   -16.45     0.45)  ; 29
                          (  164.04  -146.41   -16.45     0.45)  ; 30
                          (  166.55  -151.39   -11.75     0.45)  ; 31
                          (  167.05  -154.06   -13.90     0.45)  ; 32
                          (  168.07  -154.31   -21.05     0.45)  ; 33
                          (  168.64  -155.20   -21.05     0.45)  ; 34
                          (  170.68  -157.68   -21.40     0.45)  ; 35
                          (  173.48  -160.04   -21.40     0.45)  ; 36
                          (  173.99  -160.55   -21.40     0.45)  ; 37
                          (  174.37  -161.37   -14.65     0.45)  ; 38
                          (  174.24  -162.07   -14.65     0.45)  ; 39
                          (  177.61  -165.57   -14.40     0.45)  ; 40
                          (  180.15  -170.21   -14.40     0.45)  ; 41
                          (  181.23  -173.14   -14.40     0.45)  ; 42
                          (  181.68  -174.48   -14.40     0.45)  ; 43
                          (  181.68  -174.60   -14.40     0.45)  ; 44
                          (  181.68  -174.41   -14.40     0.45)  ; 45
                           Normal
                        )  ;  End of split
                      )  ;  End of split
                    |
                      (   39.51   -41.98   -14.35     0.45)  ; 1, R-1-1-1-1-1-1-1-1-2-2
                      (   39.32   -39.25   -24.85     0.45)  ; 2
                      (   39.32   -38.87   -24.85     0.45)  ; 3
                      (   39.64   -33.84   -22.05     0.57)  ; 4
                      (   39.96   -32.82   -20.55     0.57)  ; 5
                      (   40.15   -30.22   -20.55     0.57)  ; 6
                      (   40.15   -28.62   -20.55     0.57)  ; 7
                      (   40.34   -26.21   -20.40     0.57)  ; 8
                      (   39.70   -22.01   -20.40     0.57)  ; 9
                      (   40.53   -19.85   -20.40     0.57)  ; 10
                      (   41.29   -18.07   -20.40     0.57)  ; 11
                      (   41.27   -19.32   -20.30     0.57)  ; 12
                      (   40.88   -19.51   -18.50     0.57)  ; 13
                      (   39.42   -19.57   -18.50     0.57)  ; 14
                      (   36.88   -19.06   -17.95     0.57)  ; 15
                      (   36.50   -18.56   -17.95     0.57)  ; 16
                      (   35.16   -17.60   -19.45     0.57)  ; 17
                      (   34.40   -17.16   -19.45     0.57)  ; 18
                      (   32.94   -14.93   -20.75     0.57)  ; 19
                      (   31.03   -12.13   -20.75     0.57)  ; 20
                      (   30.39   -10.73   -20.75     0.57)  ; 21
                      (   30.33    -8.57   -21.40     0.57)  ; 22
                      (   30.14    -6.34   -21.40     0.57)  ; 23
                      (   30.14    -5.71   -21.40     0.57)  ; 24
                      (   27.28     1.86   -21.35     0.57)  ; 25
                      (   28.36     5.43   -21.35     0.57)  ; 26
                      (   29.82     9.94   -21.35     0.57)  ; 27
                      (   31.58    13.35   -18.10     0.57)  ; 28
                      (   31.33    13.54   -18.10     0.57)  ; 29
                      (   30.12    15.83   -18.10     0.57)  ; 30
                      (   29.93    17.55   -18.10     0.57)  ; 31
                      (   30.06    18.18   -19.30     0.57)  ; 32
                      (   30.57    18.50   -19.30     0.57)  ; 33
                      (   31.58    18.95   -19.30     0.57)  ; 34
                      (   32.15    19.20   -20.70     0.57)  ; 35
                      (   32.09    18.88   -20.70     0.57)  ; 36
                      (   34.70    18.95   -24.25     0.57)  ; 37
                      (   39.02    19.77   -22.95     0.57)  ; 38
                      (   40.99    19.96   -22.95     0.57)  ; 39
                      (   44.49    19.84   -21.00     0.57)  ; 40
                      (   46.91    20.41   -21.00     0.57)  ; 41
                      (   49.26    21.17   -21.00     0.57)  ; 42
                      (   50.47    21.24   -20.80     0.57)  ; 43
                      (   56.25    20.28   -20.80     0.57)  ; 44
                      (   62.17    20.09   -20.80     0.57)  ; 45
                      (   63.31    19.90   -20.80     0.57)  ; 46
                      (   63.76    19.71   -20.80     0.57)  ; 47
                      (   66.18    22.60   -15.60     0.57)  ; 48
                      (   67.96    23.87   -15.60     0.57)  ; 49
                      (   71.71    25.34   -17.10     0.57)  ; 50
                      (   75.27    26.93   -17.10     0.57)  ; 51
                      (   76.55    27.75   -17.80     0.57)  ; 52
                      (   77.95    28.33   -17.80     0.57)  ; 53
                      (   79.22    28.01   -17.80     0.57)  ; 54
                      (   84.05    30.17   -17.90     0.57)  ; 55
                      (   87.48    31.25   -17.90     0.57)  ; 56
                      (   91.62    32.21   -17.90     0.57)  ; 57
                      (   95.49    33.03   -21.25     0.57)  ; 58
                      (   98.55    33.03   -21.35     0.57)  ; 59
                      (   98.55    33.10   -21.35     0.57)  ; 60
                      (
                        (  107.90    34.17   -24.40     0.57)  ; 1, R-1-1-1-1-1-1-1-1-2-2-1
                        (  107.96    34.43   -22.55     0.57)  ; 2
                        (
                          (  111.71    33.60   -26.50     0.57)  ; 1, R-1-1-1-1-1-1-1-1-2-2-1-1
                          (  114.70    33.60   -27.65     0.57)  ; 2
                          (  122.71    34.68   -25.00     0.45)  ; 3
                          (  123.41    34.81   -28.45     0.45)  ; 4
                          (  124.05    34.62   -28.45     0.45)  ; 5
                          (  126.40    34.43   -28.45     0.45)  ; 6
                          (  127.17    34.43   -29.00     0.45)  ; 7
                          (  130.41    33.41   -29.00     0.45)  ; 8
                          (  132.06    32.52   -29.00     0.45)  ; 9
                          (  132.19    32.14   -29.00     0.45)  ; 10
                          (  132.83    31.49   -37.25     0.45)  ; 11
                          (  136.58    30.60   -29.45     0.45)  ; 12
                          (  136.83    30.54   -29.45     0.45)  ; 13
                          (  137.85    31.17   -24.50     0.45)  ; 14
                          (  139.82    31.24   -31.40     0.45)  ; 15
                          (  140.46    31.36   -31.80     0.45)  ; 16
                          (  146.63    31.43   -31.90     0.45)  ; 17
                          (  147.77    31.04   -32.90     0.45)  ; 18
                          (  149.74    30.98   -32.90     0.45)  ; 19
                          (  151.46    30.73   -32.90     0.45)  ; 20
                          (  152.48    29.71   -33.65     0.45)  ; 21
                          (  153.88    29.07   -33.65     0.45)  ; 22
                          (  154.57    29.01   -33.65     0.45)  ; 23
                          (  155.85    29.20   -34.25     0.45)  ; 24
                          (  157.63    29.52   -34.25     0.45)  ; 25
                          (  160.42    29.71   -34.25     0.45)  ; 26
                          (  162.78    30.03   -34.30     0.45)  ; 27
                          (  164.11    30.28   -34.30     0.45)  ; 28
                          (  167.29    30.35   -34.15     0.45)  ; 29
                          (  168.25    29.58   -34.15     0.45)  ; 30
                          (  170.90    28.75   -28.10     0.45)  ; 31
                          (  172.10    28.56   -27.90     0.45)  ; 32
                          (  176.36    28.56   -27.90     0.45)  ; 33
                          (  178.27    29.00   -27.90     0.45)  ; 34
                          (  181.45    29.13   -36.05     0.45)  ; 35
                          (  183.29    28.69   -36.75     0.45)  ; 36
                          (  187.55    28.69   -36.75     0.45)  ; 37
                          (  188.57    29.19   -37.45     0.45)  ; 38
                          (  191.37    30.28   -37.45     0.45)  ; 39
                          (  194.55    31.23   -38.20     0.45)  ; 40
                          (  195.50    31.55   -40.20     0.45)  ; 41
                          (  196.77    31.61   -40.20     0.45)  ; 42
                          (  197.66    31.48   -40.20     0.45)  ; 43
                          (  197.98    31.29   -40.70     0.45)  ; 44
                          (  199.00    31.55   -40.70     0.45)  ; 45
                          (  200.84    32.95   -41.00     0.45)  ; 46
                          (  201.03    32.88   -41.00     0.45)  ; 47
                           Normal
                        |
                          (  107.79    35.89   -19.30     0.45)  ; 1, R-1-1-1-1-1-1-1-1-2-2-1-2
                          (  108.81    37.23   -18.90     0.45)  ; 2
                          (  109.38    38.12   -18.90     0.45)  ; 3
                          (  111.22    41.36   -27.95     0.32)  ; 4
                          (  111.54    41.55   -28.45     0.32)  ; 5
                          (  113.19    41.74   -29.85     0.32)  ; 6
                          (  113.38    42.00   -29.85     0.32)  ; 7
                          (  113.89    42.25   -29.90     0.32)  ; 8
                          (  114.78    42.50   -29.90     0.32)  ; 9
                          (  115.16    44.29   -29.90     0.32)  ; 10
                          (  115.23    45.81   -31.25     0.32)  ; 11
                          (  115.42    46.00   -31.25     0.32)  ; 12
                          (  117.14    46.70   -31.25     0.32)  ; 13
                          (  118.79    46.96   -32.75     0.32)  ; 14
                          (  119.23    46.89   -32.75     0.32)  ; 15
                          (  119.42    47.21   -33.30     0.32)  ; 16
                           Normal
                        )  ;  End of split
                      |
                        (  101.37    33.09   -17.40     0.32)  ; 1, R-1-1-1-1-1-1-1-1-2-2-2
                        (  102.83    33.41   -20.55     0.32)  ; 2
                        (  103.21    33.54   -20.55     0.32)  ; 3
                        (  103.53    33.34   -20.60     0.32)  ; 4
                        (  104.55    31.69   -20.60     0.32)  ; 5
                        (  104.74    31.37   -23.40     0.32)  ; 6
                        (  104.99    30.04   -23.40     0.32)  ; 7
                        (  104.86    29.21   -24.00     0.32)  ; 8
                        (  106.39    28.57   -24.00     0.32)  ; 9
                        (  108.17    28.89   -24.00     0.32)  ; 10
                        (  108.93    29.53   -24.00     0.32)  ; 11
                        (  109.19    29.66   -24.00     0.32)  ; 12
                         Normal
                      )  ;  End of split
                    )  ;  End of split
                  )  ;  End of split
                |
                  (   31.49   -51.56   -14.85     0.45)  ; 1, R-1-1-1-1-1-1-1-2
                  (   31.43   -52.51   -15.10     0.45)  ; 2
                  (   31.55   -52.64   -15.10     0.45)  ; 3
                  (   33.90   -52.00   -20.15     0.45)  ; 4
                  (   36.19   -50.10   -17.75     0.45)  ; 5
                  (   39.82   -47.17   -17.75     0.45)  ; 6
                  (   42.17   -45.13   -17.75     0.45)  ; 7
                  (   42.87   -44.69   -17.15     0.45)  ; 8
                  (   43.51   -44.50   -17.15     0.45)  ; 9
                  (   47.45   -42.33   -16.95     0.45)  ; 10
                  (   49.29   -41.57   -18.65     0.45)  ; 11
                  (   53.55   -40.04   -20.70     0.45)  ; 12
                  (   56.67   -38.39   -21.50     0.45)  ; 13
                  (   57.81   -37.63   -21.50     0.45)  ; 14
                  (   58.26   -37.50   -21.50     0.45)  ; 15
                  (   61.63   -34.00   -24.50     0.45)  ; 16
                  (   64.30   -32.73   -24.50     0.45)  ; 17
                  (   67.10   -31.39   -24.50     0.45)  ; 18
                  (   68.50   -30.57   -24.55     0.45)  ; 19
                  (   68.24   -33.58   -24.80     0.45)  ; 20
                  (   69.00   -35.74   -24.80     0.45)  ; 21
                  (   70.91   -36.63   -24.80     0.45)  ; 22
                  (   74.34   -37.39   -26.25     0.45)  ; 23
                  (   77.71   -38.09   -26.25     0.45)  ; 24
                  (   79.87   -39.37   -26.25     0.45)  ; 25
                  (   82.61   -41.34   -29.40     0.45)  ; 26
                  (   83.69   -41.97   -29.40     0.45)  ; 27
                  (   83.69   -42.10   -29.40     0.45)  ; 28
                  (   82.86   -42.04   -36.20     0.45)  ; 29
                  (   84.01   -43.25   -36.25     0.45)  ; 30
                  (   84.20   -43.63   -38.35     0.45)  ; 31
                  (   84.83   -44.26   -38.35     0.45)  ; 32
                  (   85.28   -45.09   -38.35     0.45)  ; 33
                  (   85.53   -46.43   -39.25     0.45)  ; 34
                  (   85.85   -46.68   -39.25     0.45)  ; 35
                  (   86.49   -46.68   -41.25     0.45)  ; 36
                  (   86.68   -46.49   -41.25     0.45)  ; 37
                  (   86.87   -46.04   -43.55     0.45)  ; 38
                  (   86.74   -44.45   -43.55     0.45)  ; 39
                  (   86.11   -42.04   -44.05     0.45)  ; 40
                  (   85.98   -40.64   -44.05     0.45)  ; 41
                  (   85.98   -38.47   -44.05     0.45)  ; 42
                  (   86.42   -37.14   -44.10     0.45)  ; 43
                  (   86.49   -37.01   -44.10     0.45)  ; 44
                  (   86.36   -34.79   -51.65     0.45)  ; 45
                  (   86.36   -31.80   -53.55     0.45)  ; 46
                  (   87.25   -24.99   -55.90     0.45)  ; 47
                  (   87.82   -25.18   -39.55     0.45)  ; 48
                  (   88.27   -25.82   -30.40     0.45)  ; 49
                  (   91.13   -24.16   -30.40     0.45)  ; 50
                  (   93.10   -22.64   -27.50     0.45)  ; 51
                  (   96.47   -20.73   -27.50     0.45)  ; 52
                  (   99.27   -20.03   -26.95     0.45)  ; 53
                  (  102.32   -20.09   -26.95     0.45)  ; 54
                  (  104.35   -20.54   -26.95     0.45)  ; 55
                  (  104.48   -20.73   -26.95     0.45)  ; 56
                  (  104.64   -26.33   -25.95     0.45)  ; 57
                  (  104.96   -26.59   -26.00     0.45)  ; 58
                  (  109.09   -29.01   -26.00     0.45)  ; 59
                  (  110.49   -31.42   -26.00     0.45)  ; 60
                  (  110.94   -33.40   -23.60     0.45)  ; 61
                  (  111.00   -34.41   -23.60     0.45)  ; 62
                  (  110.75   -35.18   -17.90     0.45)  ; 63
                  (  109.86   -35.30   -17.90     0.45)  ; 64
                  (  108.01   -34.80   -11.20     0.45)  ; 65
                  (  108.14   -37.66   -11.20     0.45)  ; 66
                  (  108.52   -39.57   -11.20     0.45)  ; 67
                  (  109.73   -42.94   -11.20     0.45)  ; 68
                  (  111.64   -45.86   -11.20     0.45)  ; 69
                  (  112.85   -46.94   -11.20     0.45)  ; 70
                  (  114.88   -47.96   -11.20     0.45)  ; 71
                  (  118.00   -48.85   -11.20     0.45)  ; 72
                  (  119.52   -48.92   -11.20     0.45)  ; 73
                  (  119.90   -48.34   -11.25     0.45)  ; 74
                  (  119.90   -48.09   -11.25     0.45)  ; 75
                  (  125.96   -44.23    -8.15     0.45)  ; 76
                  (  131.11   -45.18   -11.65     0.45)  ; 77
                  (  132.95   -45.06   -11.65     0.45)  ; 78
                  (  133.97   -44.68   -13.70     0.45)  ; 79
                  (  135.05   -44.04   -13.70     0.45)  ; 80
                  (  135.94   -43.78   -13.85     0.45)  ; 81
                  (  138.86   -42.13   -16.25     0.45)  ; 82
                  (  142.87   -41.30   -16.55     0.45)  ; 83
                  (  145.10   -40.29   -16.55     0.45)  ; 84
                  (  146.11   -39.78   -17.00     0.45)  ; 85
                  (  147.26   -39.90   -17.00     0.45)  ; 86
                  (  149.86   -40.73   -17.00     0.45)  ; 87
                  (  150.88   -41.43   -16.80     0.45)  ; 88
                  (  152.03   -41.62   -16.80     0.45)  ; 89
                  (  155.01   -41.43   -16.80     0.45)  ; 90
                  (  158.45   -40.79   -16.35     0.45)  ; 91
                  (  158.58   -40.35   -16.35     0.45)  ; 92
                  (  159.61   -38.20   -11.55     0.45)  ; 93
                  (  163.36   -40.23   -11.20     0.45)  ; 94
                  (  164.06   -41.19   -11.20     0.45)  ; 95
                  (  164.57   -42.08   -16.30     0.45)  ; 96
                  (  164.76   -42.20   -16.30     0.45)  ; 97
                  (  165.14   -43.48   -20.05     0.45)  ; 98
                  (  165.27   -44.24   -22.05     0.45)  ; 99
                  (  165.33   -43.86   -22.10     0.45)  ; 100
                   Normal
                )  ;  End of split
              |
                (   31.43   -35.93   -13.25     0.45)  ; 1, R-1-1-1-1-1-1-2
                (   31.43   -35.87   -13.30     0.45)  ; 2
                (   31.43   -35.87   -30.80     0.45)  ; 3
                (   32.26   -37.14   -29.30     0.45)  ; 4
                (   32.71   -37.46   -25.45     0.45)  ; 5
                (   36.71   -38.73   -23.70     0.57)  ; 6
                (   39.95   -38.73   -20.30     0.57)  ; 7
                (   41.48   -37.01   -19.30     0.57)  ; 8
                (   41.93   -35.74   -22.75     0.57)  ; 9
                (   42.05   -35.74   -25.20     0.57)  ; 10
                (   42.88   -35.11   -25.70     0.57)  ; 11
                (   43.01   -35.11   -22.30     0.57)  ; 12
                (   43.64   -34.47   -17.35     0.57)  ; 13
                (   44.28   -34.41   -17.20     0.57)  ; 14
                (   47.20   -35.11   -17.20     0.57)  ; 15
                (   49.62   -35.55   -17.10     0.57)  ; 16
                (   49.62   -35.68   -17.10     0.57)  ; 17
                (   49.36   -35.62   -23.90     0.57)  ; 18
                (   54.13   -38.54   -27.80     0.57)  ; 19
                (   55.28   -38.80   -27.80     0.57)  ; 20
                (   56.99   -38.92   -28.80     0.57)  ; 21
                (   59.47   -38.92   -28.80     0.57)  ; 22
                (   61.64   -39.18   -29.15     0.57)  ; 23
                (   71.62   -39.18   -29.20     0.57)  ; 24
                (   71.45   -37.10   -35.85     0.57)  ; 25
                (   72.02   -36.65   -35.85     0.57)  ; 26
                (   72.27   -36.46   -35.85     0.57)  ; 27
                (   72.34   -36.46   -35.85     0.57)  ; 28
                (   73.99   -35.70   -19.55     0.51)  ; 29
                (   75.20   -35.06   -21.35     0.51)  ; 30
                (   75.33   -34.93   -21.35     0.51)  ; 31
                (   78.51   -33.60   -29.55     0.51)  ; 32
                (   78.76   -33.54   -29.55     0.51)  ; 33
                (   81.11   -34.11   -30.20     0.51)  ; 34
                (   81.88   -34.17   -30.45     0.51)  ; 35
                (   82.83   -34.62   -33.10     0.51)  ; 36
                (   84.23   -34.81   -33.10     0.51)  ; 37
                (   85.06   -34.74   -35.75     0.51)  ; 38
                (   85.50   -34.30   -35.75     0.51)  ; 39
                (   86.39   -34.30   -36.15     0.51)  ; 40
                (   87.47   -35.76   -38.05     0.51)  ; 41
                (   87.66   -36.40   -38.05     0.51)  ; 42
                (   87.98   -36.84   -38.05     0.51)  ; 43
                (   89.06   -36.46   -40.25     0.51)  ; 44
                (   89.82   -35.38   -40.25     0.51)  ; 45
                (   90.01   -34.17   -41.45     0.51)  ; 46
                (   91.29   -34.93   -41.45     0.51)  ; 47
                (   93.83   -36.46   -41.45     0.51)  ; 48
                (   95.74   -37.73   -41.45     0.51)  ; 49
                (   97.64   -37.80   -42.30     0.51)  ; 50
                (   99.04   -37.99   -44.35     0.51)  ; 51
                 Normal
              )  ;  End of split
            |
              (   24.80    -4.46   -14.00     0.57)  ; 1, R-1-1-1-1-1-2
              (   25.31    -4.14   -14.00     0.57)  ; 2
              (   25.95    -4.07   -14.10     0.57)  ; 3
              (   26.33    -4.01    -9.10     0.57)  ; 4
              (   26.84    -4.07   -12.35     0.57)  ; 5
              (   27.03    -4.27   -12.80     0.57)  ; 6
              (   27.28    -4.33   -13.25     0.57)  ; 7
              (   27.92    -4.07   -13.65     0.57)  ; 8
              (   28.24    -3.82   -13.65     0.57)  ; 9
              (
                (   30.53    -4.77   -10.95     0.57)  ; 1, R-1-1-1-1-1-2-1
                (   31.67    -5.28   -15.40     0.57)  ; 2
                (   31.73    -5.28   -16.40     0.57)  ; 3
                (   34.28    -5.16   -16.90     0.57)  ; 4
                (   37.84    -4.65   -13.15     0.45)  ; 5
                (   38.92    -4.84   -14.05     0.45)  ; 6
                (   39.87    -4.14   -17.50     0.32)  ; 7
                (   39.87    -4.14   -17.90     0.32)  ; 8
                (   40.32    -4.33   -11.00     0.32)  ; 9
                (   41.72    -4.77   -10.65     0.32)  ; 10
                (   44.13    -5.92   -10.80     0.32)  ; 11
                (   44.45    -5.54   -13.45     0.32)  ; 12
                (   44.77    -5.35   -13.45     0.32)  ; 13
                (   45.79    -4.90   -15.00     0.32)  ; 14
                (   45.91    -4.90   -15.00     0.32)  ; 15
                (
                  (   48.97    -5.47   -19.10     0.32)  ; 1, R-1-1-1-1-1-2-1-1
                  (   51.00    -5.03   -19.10     0.32)  ; 2
                  (   51.70    -4.71   -19.10     0.32)  ; 3
                  (   51.89    -4.71   -19.10     0.32)  ; 4
                  (   57.23    -1.98   -10.75     0.45)  ; 5
                  (   58.76    -0.07   -12.65     0.45)  ; 6
                  (   59.71     0.44   -12.65     0.45)  ; 7
                  (   62.38     1.08   -12.65     0.45)  ; 8
                  (   63.40     1.40   -12.75     0.45)  ; 9
                  (   63.46     1.27   -12.75     0.45)  ; 10
                  (   62.53     1.35    -7.95     0.45)  ; 11
                  (   62.65     1.23    -8.00     0.45)  ; 12
                  (   63.29    -0.11    -8.00     0.45)  ; 13
                  (   63.92    -0.81    -8.00     0.45)  ; 14
                  (   64.05    -0.87   -10.65     0.45)  ; 15
                  (   64.12    -0.68   -10.65     0.45)  ; 16
                  (
                    (   62.27     3.83   -15.10     0.45)  ; 1, R-1-1-1-1-1-2-1-1-1
                    (   62.78     4.47   -15.45     0.45)  ; 2
                    (   63.10     4.72   -16.30     0.45)  ; 3
                    (   65.01     6.06    -5.80     0.45)  ; 4
                    (   65.64     6.25    -5.80     0.45)  ; 5
                    (   66.79     6.12    -5.80     0.45)  ; 6
                    (   71.17     4.98    -7.15     0.45)  ; 7
                    (   71.94     4.53    -7.15     0.45)  ; 8
                    (   72.00     4.22    -7.15     0.45)  ; 9
                    (   71.55     3.58   -12.85     0.45)  ; 10
                    (   71.75     3.33   -12.85     0.45)  ; 11
                    (   72.95     2.75   -13.80     0.45)  ; 12
                    (   73.65     2.82   -14.50     0.45)  ; 13
                    (   74.80     3.71   -14.50     0.45)  ; 14
                    (   76.45     5.55   -10.95     0.45)  ; 15
                    (   78.55     6.19   -10.95     0.45)  ; 16
                    (   82.49     6.25   -11.00     0.45)  ; 17
                    (   85.67     6.19   -11.90     0.45)  ; 18
                    (   90.31     5.30   -11.90     0.45)  ; 19
                    (   93.49     4.41   -14.15     0.45)  ; 20
                    (   94.76     4.15   -14.15     0.45)  ; 21
                    (   96.35     4.09   -14.65     0.45)  ; 22
                    (  103.22     4.98   -14.65     0.45)  ; 23
                    (  103.98     5.36   -14.65     0.45)  ; 24
                    (  105.76     5.96   -17.90     0.45)  ; 25
                    (  106.59     6.60   -17.90     0.45)  ; 26
                    (  110.08     6.92   -11.90     0.45)  ; 27
                    (  112.31     6.47   -11.90     0.45)  ; 28
                    (  116.63     6.09   -11.90     0.45)  ; 29
                    (  117.90     5.71   -11.90     0.45)  ; 30
                    (  120.32     5.71   -14.05     0.45)  ; 31
                    (  124.45     6.73   -14.05     0.45)  ; 32
                    (  126.36     7.49   -14.05     0.45)  ; 33
                    (  126.93     7.36   -14.05     0.45)  ; 34
                    (  130.88     5.45   -15.10     0.45)  ; 35
                    (  135.01     4.44   -15.25     0.45)  ; 36
                    (  136.98     4.50   -15.25     0.45)  ; 37
                    (  138.70     4.63   -15.25     0.45)  ; 38
                    (  140.22     5.39   -15.25     0.45)  ; 39
                    (  142.89     6.79   -15.25     0.45)  ; 40
                    (  144.23     8.00   -15.25     0.45)  ; 41
                    (  144.55     8.44   -15.25     0.45)  ; 42
                    (  146.46    12.75   -19.35     0.45)  ; 43
                    (  146.90    13.45   -15.85     0.45)  ; 44
                    (  151.29    17.59   -14.40     0.45)  ; 45
                    (  152.82    18.67   -14.45     0.45)  ; 46
                    (  153.90    19.24   -14.45     0.45)  ; 47
                    (  154.79    20.00   -14.45     0.45)  ; 48
                    (  155.68    21.34   -16.50     0.45)  ; 49
                    (  156.32    23.12   -16.75     0.45)  ; 50
                    (  156.76    23.37   -16.75     0.45)  ; 51
                    (  158.03    23.69   -16.75     0.45)  ; 52
                    (  158.54    23.95   -16.75     0.45)  ; 53
                    (  158.86    24.84   -16.75     0.45)  ; 54
                    (  158.99    25.09   -16.75     0.45)  ; 55
                    (  157.27    29.55   -16.80     0.45)  ; 56
                    (  157.40    30.44   -16.80     0.45)  ; 57
                    (  157.14    34.19   -16.80     0.45)  ; 58
                    (  157.01    35.84   -16.80     0.45)  ; 59
                    (  158.54    42.16   -21.70     0.45)  ; 60
                    (  159.05    44.90   -23.10     0.45)  ; 61
                    (  159.30    45.91   -23.10     0.45)  ; 62
                    (  158.16    47.57   -26.25     0.45)  ; 63
                    (  154.85    49.35   -26.25     0.45)  ; 64
                    (  154.47    50.30   -26.30     0.45)  ; 65
                    (  154.47    50.94   -26.30     0.45)  ; 66
                    (  154.73    51.64   -26.30     0.45)  ; 67
                    (  154.85    51.77   -26.30     0.45)  ; 68
                     Normal
                  |
                    (   63.62    -0.85    -6.90     0.45)  ; 1, R-1-1-1-1-1-2-1-1-2
                    (   64.70    -1.55    -6.20     0.45)  ; 2
                    (   65.53    -2.44    -6.20     0.45)  ; 3
                    (   65.72    -3.78    -6.15     0.45)  ; 4
                    (   65.91    -4.29    -6.15     0.45)  ; 5
                    (   65.85    -4.35    -6.15     0.45)  ; 6
                    (   67.25    -4.60   -12.00     0.45)  ; 7
                    (   68.26    -6.00   -13.55     0.45)  ; 8
                    (   68.71    -6.96   -14.40     0.45)  ; 9
                    (   69.15    -6.64   -14.50     0.45)  ; 10
                    (   69.72    -5.75   -14.50     0.45)  ; 11
                    (   69.98    -4.92   -14.50     0.45)  ; 12
                    (   70.36    -2.63   -14.95     0.45)  ; 13
                    (   74.11     0.99   -15.50     0.45)  ; 14
                    (   78.44     4.49   -13.25     0.45)  ; 15
                    (   79.64     5.06   -14.60     0.45)  ; 16
                    (   81.74     5.70   -16.20     0.45)  ; 17
                    (   81.74     5.51   -16.20     0.45)  ; 18
                    (   82.38     6.34   -11.75     0.45)  ; 19
                    (   82.51     6.15   -11.75     0.45)  ; 20
                    (   84.54     5.83   -14.60     0.45)  ; 21
                    (   86.45     4.81   -15.35     0.45)  ; 22
                    (   87.53     4.56   -16.80     0.45)  ; 23
                    (   94.65     4.49   -17.55     0.45)  ; 24
                    (   99.04     2.71   -17.20     0.45)  ; 25
                    (  100.82     2.46   -17.20     0.45)  ; 26
                    (  102.60     2.52   -16.05     0.45)  ; 27
                    (  105.33     2.90   -16.05     0.45)  ; 28
                    (  107.11     3.67   -16.05     0.45)  ; 29
                    (  107.24     3.79   -16.05     0.45)  ; 30
                    (  108.76     7.27   -11.05     0.45)  ; 31
                    (  110.09     7.91   -11.05     0.45)  ; 32
                    (  111.04     7.97   -11.05     0.45)  ; 33
                    (  116.19     6.77   -12.80     0.45)  ; 34
                    (  118.29     5.81   -12.80     0.45)  ; 35
                    (  122.11     4.03   -13.05     0.45)  ; 36
                    (  122.62     3.71   -13.10     0.45)  ; 37
                    (  123.25     2.89   -13.10     0.45)  ; 38
                    (  124.72     2.00   -13.10     0.45)  ; 39
                    (  127.89     0.60   -13.10     0.45)  ; 40
                    (  129.99    -0.42   -13.20     0.45)  ; 41
                    (  131.65    -2.65   -13.20     0.45)  ; 42
                    (  132.60    -4.37   -13.20     0.45)  ; 43
                    (  134.06    -7.67   -13.20     0.45)  ; 44
                    (  135.14   -10.35   -13.20     0.45)  ; 45
                    (  136.35   -12.25   -13.20     0.45)  ; 46
                    (  135.08   -11.30   -13.20     0.45)  ; 47
                    (  139.72   -13.40   -13.20     0.45)  ; 48
                    (  141.44   -14.67   -13.20     0.45)  ; 49
                    (  142.20   -15.56   -13.20     0.45)  ; 50
                    (  142.96   -16.83   -13.20     0.45)  ; 51
                    (  143.28   -17.41   -13.20     0.45)  ; 52
                    (  143.35   -17.41   -13.20     0.45)  ; 53
                     Normal
                  )  ;  End of split
                |
                  (   45.47    -3.96   -17.90     0.45)  ; 1, R-1-1-1-1-1-2-1-2
                  (   45.98    -2.05   -17.35     0.45)  ; 2
                  (   45.98    -1.98   -17.35     0.45)  ; 3
                  (   45.28     0.12   -13.70     0.45)  ; 4
                  (   45.79     0.75   -13.20     0.45)  ; 5
                  (   46.11     1.39   -13.20     0.45)  ; 6
                  (   46.30     2.60   -14.35     0.45)  ; 7
                  (   46.55     3.04   -14.35     0.45)  ; 8
                  (   46.93     3.49   -17.30     0.45)  ; 9
                  (   47.31     3.55   -18.25     0.45)  ; 10
                  (   49.16     3.23   -18.25     0.45)  ; 11
                  (   49.99     3.74   -18.45     0.45)  ; 12
                  (   50.62     4.63   -18.45     0.45)  ; 13
                  (   51.13     6.48   -17.30     0.45)  ; 14
                  (   51.89     7.94   -17.30     0.45)  ; 15
                  (   54.12    11.12   -16.30     0.45)  ; 16
                  (   54.88    13.22   -20.65     0.45)  ; 17
                  (   55.84    14.75   -20.70     0.45)  ; 18
                  (   58.82    18.88   -20.70     0.45)  ; 19
                  (   59.33    19.71   -20.70     0.45)  ; 20
                  (   61.16    22.13   -11.00     0.45)  ; 21
                  (   61.99    22.58   -13.05     0.45)  ; 22
                  (   61.99    22.51   -13.05     0.45)  ; 23
                  (   62.81    23.34   -19.70     0.45)  ; 24
                  (   66.63    24.99   -19.70     0.45)  ; 25
                  (   69.55    26.46   -19.50     0.45)  ; 26
                  (   72.41    27.41   -19.50     0.45)  ; 27
                  (   76.04    28.43   -17.40     0.45)  ; 28
                  (   76.36    28.49   -17.40     0.45)  ; 29
                  (   77.37    30.46   -18.15     0.45)  ; 30
                  (   80.04    31.80   -18.15     0.45)  ; 31
                  (   83.41    33.01   -19.25     0.45)  ; 32
                  (   86.40    33.77   -19.25     0.45)  ; 33
                  (   89.65    34.03   -20.15     0.45)  ; 34
                  (   91.62    34.41   -20.15     0.45)  ; 35
                  (   91.57    37.10   -26.55     0.45)  ; 36
                  (   91.57    38.75   -26.55     0.45)  ; 37
                  (   91.95    39.32   -26.55     0.45)  ; 38
                  (   92.90    39.77   -27.10     0.45)  ; 39
                  (   93.60    39.58   -27.10     0.45)  ; 40
                  (   95.76    43.01   -30.90     0.45)  ; 41
                  (  100.66    45.11   -31.00     0.45)  ; 42
                  (  104.16    45.75   -31.00     0.45)  ; 43
                  (  104.35    45.69   -27.05     0.45)  ; 44
                  (  106.89    45.81   -29.50     0.45)  ; 45
                  (  108.92    46.00   -30.30     0.45)  ; 46
                  (  110.13    46.45   -30.30     0.45)  ; 47
                  (  111.34    47.40   -30.30     0.45)  ; 48
                  (  113.06    49.82   -30.45     0.45)  ; 49
                  (  114.65    51.41   -30.45     0.45)  ; 50
                  (  117.76    53.83   -30.45     0.45)  ; 51
                  (  119.03    54.72   -28.85     0.45)  ; 52
                  (  119.16    54.40   -28.85     0.45)  ; 53
                  (  121.64    55.86   -28.85     0.45)  ; 54
                  (  123.10    55.93   -28.90     0.45)  ; 55
                  (  124.44    56.18   -28.90     0.45)  ; 56
                  (  127.30    56.56   -28.90     0.45)  ; 57
                  (  131.05    57.77   -29.10     0.45)  ; 58
                  (  134.23    58.73   -29.10     0.45)  ; 59
                  (  135.63    55.80   -33.90     0.45)  ; 60
                  (  137.35    55.04   -33.90     0.45)  ; 61
                  (  140.27    53.76   -33.90     0.45)  ; 62
                  (  141.29    53.76   -33.90     0.45)  ; 63
                  (  143.39    55.16   -34.95     0.45)  ; 64
                  (  145.17    56.44   -34.95     0.45)  ; 65
                  (  145.17    56.37   -34.95     0.45)  ; 66
                  (  147.96    58.41   -28.15     0.45)  ; 67
                  (  149.49    59.49   -28.15     0.45)  ; 68
                  (  150.19    59.74   -32.30     0.45)  ; 69
                  (  150.51    59.49   -32.30     0.45)  ; 70
                  (  152.41    60.00   -35.80     0.45)  ; 71
                  (  153.75    60.19   -35.80     0.45)  ; 72
                  (  157.95    60.83   -36.10     0.45)  ; 73
                  (  161.25    60.83   -36.10     0.45)  ; 74
                  (  164.81    59.68   -36.15     0.45)  ; 75
                  (  168.69    57.71   -36.15     0.45)  ; 76
                  (  172.44    56.50   -36.15     0.45)  ; 77
                  (  174.99    55.36   -36.15     0.45)  ; 78
                  (  175.14    56.90   -36.90     0.38)  ; 79
                  (  179.72    55.50   -36.90     0.38)  ; 80
                  (  182.39    55.06   -36.90     0.38)  ; 81
                  (  184.30    54.74   -36.85     0.38)  ; 82
                  (  189.70    52.45   -36.85     0.38)  ; 83
                  (  190.40    52.39   -36.85     0.38)  ; 84
                  (  192.57    52.83   -36.85     0.38)  ; 85
                  (  193.90    53.47   -36.85     0.38)  ; 86
                  (  196.06    54.04   -36.85     0.38)  ; 87
                  (  199.56    55.19   -36.85     0.38)  ; 88
                  (  201.34    55.57   -36.85     0.38)  ; 89
                  (  205.60    56.65   -36.85     0.38)  ; 90
                  (  206.81    56.78   -36.85     0.38)  ; 91
                  (  210.11    56.71   -36.85     0.38)  ; 92
                  (  212.34    58.05   -36.85     0.38)  ; 93
                  (  213.68    59.07   -36.85     0.38)  ; 94
                  (  214.25    59.38   -36.85     0.38)  ; 95
                  (  214.37    59.38   -36.85     0.38)  ; 96
                   Normal
                )  ;  End of split
              |
                (   28.39    -3.76   -15.35     0.38)  ; 1, R-1-1-1-1-1-2-2
                (   29.79    -2.36   -13.30     0.38)  ; 2
                (   29.92    -2.11   -13.30     0.38)  ; 3
                (   30.36     1.39   -11.20     0.38)  ; 4
                (   31.57     1.77   -11.60     0.38)  ; 5
                (   34.43     3.24   -11.60     0.38)  ; 6
                (   36.79     5.15   -12.95     0.38)  ; 7
                (   39.01     7.75   -11.60     0.51)  ; 8
                (   41.30     9.41   -13.40     0.51)  ; 9
                (   45.18    12.33   -14.65     0.51)  ; 10
                (   46.20    13.03   -14.20     0.51)  ; 11
                (   47.79    13.80   -14.20     0.51)  ; 12
                (   48.93    15.83   -13.10     0.51)  ; 13
                (   52.05    15.90   -13.10     0.51)  ; 14
                (   53.06    16.21   -13.10     0.51)  ; 15
                (   53.89    16.28   -13.50     0.51)  ; 16
                (   54.91    16.66   -13.50     0.51)  ; 17
                (   56.43    17.74   -14.05     0.51)  ; 18
                (   57.58    18.69   -14.05     0.51)  ; 19
                (   60.88    20.92   -14.05     0.51)  ; 20
                (   61.46    21.56   -14.05     0.51)  ; 21
                (   61.08    21.62   -14.05     0.51)  ; 22
                (   59.81    22.06   -12.00     0.51)  ; 23
                (   62.10    24.54   -16.20     0.51)  ; 24
                (   64.13    27.98   -17.85     0.51)  ; 25
                (   66.29    33.13   -17.85     0.51)  ; 26
                (   66.29    33.07   -17.85     0.51)  ; 27
                (   68.26    36.37   -18.80     0.51)  ; 28
                (   70.81    40.00   -18.80     0.51)  ; 29
                (   75.45    47.38   -18.80     0.51)  ; 30
                (   79.92    52.67   -23.20     0.51)  ; 31
                (   81.76    54.20   -24.65     0.51)  ; 32
                (   89.33    58.01   -28.75     0.51)  ; 33
                (   90.47    58.71   -28.75     0.51)  ; 34
                (   93.27    59.16   -28.95     0.51)  ; 35
                (   96.19    60.05   -28.95     0.51)  ; 36
                (   98.87    61.38   -28.95     0.51)  ; 37
                (   99.88    61.89   -29.35     0.51)  ; 38
                (  102.93    63.61   -29.35     0.51)  ; 39
                (  108.53    65.07   -30.45     0.51)  ; 40
                (  110.88    65.46   -30.45     0.51)  ; 41
                (  112.79    64.44   -30.65     0.51)  ; 42
                (  117.11    63.67   -30.65     0.51)  ; 43
                (  118.19    63.61   -30.65     0.51)  ; 44
                (  118.19    63.48   -30.65     0.51)  ; 45
                (  121.40    64.34   -34.05     0.51)  ; 46
                (  124.51    64.47   -35.65     0.51)  ; 47
                (  127.18    63.26   -35.65     0.51)  ; 48
                (  128.52    62.11   -36.15     0.51)  ; 49
                (  131.82    61.22   -36.15     0.51)  ; 50
                (  132.33    61.60   -36.15     0.51)  ; 51
                (  133.41    62.30   -36.70     0.51)  ; 52
                (  134.11    62.49   -35.85     0.51)  ; 53
                (
                  (  136.08    60.65   -31.60     0.51)  ; 1, R-1-1-1-1-1-2-2-1
                  (  137.74    57.98   -31.30     0.51)  ; 2
                  (  138.63    54.86   -36.20     0.51)  ; 3
                  (  138.63    53.84   -36.20     0.51)  ; 4
                  (  139.07    54.35   -39.05     0.51)  ; 5
                  (  139.07    52.32   -39.05     0.51)  ; 6
                  (  139.71    50.54   -39.05     0.51)  ; 7
                  (  141.17    48.76   -39.15     0.51)  ; 8
                  (  142.51    47.42   -39.15     0.51)  ; 9
                  (  143.14    46.15   -39.15     0.51)  ; 10
                  (  144.35    44.68   -39.15     0.51)  ; 11
                  (  145.68    43.67   -38.60     0.51)  ; 12
                  (  145.68    43.73   -38.60     0.51)  ; 13
                  (
                    (  144.86    43.60   -36.90     0.51)  ; 1, R-1-1-1-1-1-2-2-1-1
                    (  145.56    41.50   -36.80     0.51)  ; 2
                    (  147.08    38.45   -36.85     0.51)  ; 3
                    (  148.67    35.78   -36.85     0.51)  ; 4
                    (  148.48    36.29   -36.85     0.51)  ; 5
                    (  149.10    33.24   -41.30     0.51)  ; 6
                    (  149.48    31.65   -40.95     0.51)  ; 7
                    (  151.52    31.58   -46.35     0.51)  ; 8
                    (  153.43    28.53   -46.35     0.51)  ; 9
                    (  155.14    26.30   -46.35     0.51)  ; 10
                    (  157.75    24.01   -47.80     0.51)  ; 11
                    (  158.07    23.25   -47.80     0.51)  ; 12
                    (  158.19    22.55   -48.95     0.51)  ; 13
                    (  155.97    21.15   -52.10     0.51)  ; 14
                    (  156.10    20.58   -52.10     0.51)  ; 15
                    (  156.41    20.20   -52.30     0.51)  ; 16
                    (  156.54    20.20   -52.30     0.51)  ; 17
                    (
                      (  163.98    14.66   -54.25     0.51)  ; 1, R-1-1-1-1-1-2-2-1-1-1
                      (  164.68    13.01   -54.25     0.51)  ; 2
                      (  165.95    11.16   -52.85     0.51)  ; 3
                      (  166.78    10.02   -52.85     0.51)  ; 4
                      (  170.14     9.23   -62.90     0.51)  ; 5
                      (  170.58     8.59   -63.80     0.51)  ; 6
                      (  170.64     7.57   -63.80     0.51)  ; 7
                      (  170.77     6.94   -64.10     0.51)  ; 8
                      (  170.64     5.92   -65.55     0.51)  ; 9
                      (  171.09     5.41   -65.55     0.51)  ; 10
                      (  171.28     5.35   -65.55     0.51)  ; 11
                      (  171.60     5.60   -65.55     0.51)  ; 12
                      (
                        (  173.76     5.03   -68.65     0.51)  ; 1, R-1-1-1-1-1-2-2-1-1-1-1
                        (  175.16     4.20   -68.25     0.51)  ; 2
                        (  177.38     4.01   -68.25     0.51)  ; 3
                        (  177.64     4.07   -64.00     0.51)  ; 4
                        (  178.72     3.76   -64.00     0.51)  ; 5
                        (  180.12     2.17   -64.00     0.51)  ; 6
                        (  180.95     0.77   -61.95     0.51)  ; 7
                        (  182.53    -1.21   -61.65     0.51)  ; 8
                        (  182.41    -1.14   -61.65     0.51)  ; 9
                        (  182.15    -0.19   -68.60     0.51)  ; 10
                        (  182.60    -0.89   -68.60     0.51)  ; 11
                        (  182.73    -2.60   -70.95     0.51)  ; 12
                        (  182.60    -3.50   -72.45     0.51)  ; 13
                        (  181.64    -5.66   -74.10     0.51)  ; 14
                        (  181.26    -7.69   -74.10     0.51)  ; 15
                        (  181.58    -9.86   -74.10     0.51)  ; 16
                        (  182.53   -11.57   -71.30     0.51)  ; 17
                        (  186.10   -14.44   -70.25     0.51)  ; 18
                        (  187.62   -15.33   -70.25     0.51)  ; 19
                        (  188.19   -14.69   -70.00     0.51)  ; 20
                         Normal
                      |
                        (  171.46     4.82   -60.15     0.51)  ; 1, R-1-1-1-1-1-2-2-1-1-1-2
                        (  168.09     5.33   -61.45     0.51)  ; 2
                        (  167.83     5.33   -61.45     0.51)  ; 3
                        (  167.32     4.63   -61.45     0.51)  ; 4
                        (  162.11     6.35   -67.20     0.51)  ; 5
                        (  159.63     5.65   -67.20     0.51)  ; 6
                        (  158.55     4.31   -67.20     0.51)  ; 7
                        (  156.70     2.66   -67.20     0.51)  ; 8
                        (  150.47    -1.42   -66.65     0.51)  ; 9
                        (  149.84    -2.18   -66.65     0.51)  ; 10
                        (  149.77    -2.69   -66.65     0.51)  ; 11
                        (  150.03    -2.69   -66.65     0.51)  ; 12
                        (
                          (  147.51    -3.28   -62.05     0.51)  ; 1, R-1-1-1-1-1-2-2-1-1-1-2-1
                          (  145.16    -3.03   -62.05     0.51)  ; 2
                          (  143.06    -3.03   -62.90     0.51)  ; 3
                          (  142.49    -3.35   -62.90     0.51)  ; 4
                          (  140.71    -3.54   -67.50     0.51)  ; 5
                          (  137.46    -5.32   -68.35     0.51)  ; 6
                          (  133.90    -6.78   -70.45     0.51)  ; 7
                          (  131.29    -8.24   -70.45     0.51)  ; 8
                          (  130.34    -8.69   -70.45     0.51)  ; 9
                          (  130.47    -8.69   -70.75     0.51)  ; 10
                          (  129.58    -9.58   -75.70     0.51)  ; 11
                          (  127.42   -11.68   -75.70     0.51)  ; 12
                          (  125.19   -13.91   -71.65     0.51)  ; 13
                          (  125.19   -13.78   -71.65     0.51)  ; 14
                          (  125.13   -13.01   -59.50     0.51)  ; 15
                          (  123.98   -14.35   -59.50     0.51)  ; 16
                          (  122.71   -15.11   -59.50     0.51)  ; 17
                          (  120.74   -15.81   -60.45     0.51)  ; 18
                          (  117.94   -16.32   -60.45     0.51)  ; 19
                          (  116.16   -16.96   -60.45     0.51)  ; 20
                          (  115.78   -17.53   -64.75     0.51)  ; 21
                          (  115.33   -18.74   -64.75     0.51)  ; 22
                          (  115.97   -18.36   -64.75     0.51)  ; 23
                          (  117.28   -18.79   -64.25     0.51)  ; 24
                          (  116.45   -18.79   -62.70     0.51)  ; 25
                          (  113.02   -17.84   -62.70     0.51)  ; 26
                          (  110.86   -16.57   -62.70     0.51)  ; 27
                          (  110.86   -16.44   -62.05     0.51)  ; 28
                          (  111.11   -16.06   -62.05     0.51)  ; 29
                           Normal
                        |
                          (  149.46    -2.72   -69.80     0.51)  ; 1, R-1-1-1-1-1-2-2-1-1-1-2-2
                          (  148.50    -4.50   -69.70     0.51)  ; 2
                          (  147.87    -5.27   -69.70     0.51)  ; 3
                          (  146.47    -6.22   -63.70     0.51)  ; 4
                          (  145.13    -7.88   -61.95     0.51)  ; 5
                          (  144.50    -8.32   -61.20     0.51)  ; 6
                          (  143.93    -8.64   -64.45     0.51)  ; 7
                          (  143.10    -9.28   -65.40     0.51)  ; 8
                          (  141.95    -9.34   -66.50     0.51)  ; 9
                          (  141.25    -9.40   -68.45     0.51)  ; 10
                          (  141.13    -8.38   -68.95     0.51)  ; 11
                          (  141.13    -8.00   -68.95     0.51)  ; 12
                           Normal
                        )  ;  End of split
                      )  ;  End of split
                    |
                      (  157.85    22.02   -43.80     0.51)  ; 1, R-1-1-1-1-1-2-2-1-1-2
                      (  156.83    22.15   -43.80     0.51)  ; 2
                      (  156.45    22.15   -43.80     0.51)  ; 3
                      (  152.32    20.49   -45.80     0.51)  ; 4
                      (  151.24    20.11   -48.85     0.51)  ; 5
                      (  148.63    21.64   -55.50     0.51)  ; 6
                      (  148.69    21.83   -55.55     0.51)  ; 7
                       Normal
                    )  ;  End of split
                  |
                    (  147.09    46.20   -37.75     0.51)  ; 1, R-1-1-1-1-1-2-2-1-2
                    (  147.15    46.39   -44.00     0.51)  ; 2
                    (  147.34    46.52   -45.20     0.51)  ; 3
                    (  147.53    46.71   -45.20     0.51)  ; 4
                    (  148.81    47.16   -45.60     0.51)  ; 5
                    (  151.03    47.28   -41.75     0.51)  ; 6
                    (  151.54    47.03   -41.75     0.51)  ; 7
                    (  152.37    46.20   -41.75     0.51)  ; 8
                    (  154.78    45.06   -47.40     0.51)  ; 9
                    (  155.93    44.93   -48.45     0.51)  ; 10
                    (  157.39    43.72   -49.90     0.51)  ; 11
                    (  158.66    43.21   -49.90     0.51)  ; 12
                    (  160.70    43.09   -49.30     0.51)  ; 13
                    (  163.43    43.21   -49.30     0.51)  ; 14
                    (  167.56    43.15   -47.05     0.51)  ; 15
                    (  170.36    42.90   -47.05     0.51)  ; 16
                    (  172.14    42.45   -47.05     0.51)  ; 17
                    (  174.75    40.99   -51.80     0.51)  ; 18
                    (  175.39    40.29   -51.80     0.51)  ; 19
                    (  175.83    38.70   -53.95     0.51)  ; 20
                    (  175.83    38.00   -53.95     0.51)  ; 21
                    (  175.70    37.81   -53.95     0.51)  ; 22
                    (  175.07    37.17   -59.25     0.51)  ; 23
                    (  174.69    35.01   -59.25     0.51)  ; 24
                    (  174.24    32.53   -59.40     0.51)  ; 25
                    (  174.18    30.24   -59.40     0.51)  ; 26
                    (  174.94    27.76   -59.40     0.51)  ; 27
                    (  176.97    23.68   -60.85     0.51)  ; 28
                    (  178.31    21.71   -60.85     0.51)  ; 29
                    (  180.66    18.85   -60.85     0.51)  ; 30
                    (  182.76    17.51   -60.85     0.51)  ; 31
                    (  184.80    16.50   -63.15     0.51)  ; 32
                    (  186.19    15.86   -63.15     0.51)  ; 33
                    (  186.19    16.12   -63.15     0.51)  ; 34
                    (  185.98    13.45   -71.35     0.51)  ; 35
                    (  186.67    12.63   -72.60     0.51)  ; 36
                    (  187.12    12.37   -72.60     0.51)  ; 37
                    (  187.63    11.93   -72.60     0.51)  ; 38
                    (  187.56    10.85   -74.35     0.51)  ; 39
                    (  187.18     9.77   -74.35     0.51)  ; 40
                    (  186.99     8.05   -74.35     0.51)  ; 41
                    (  187.37     6.52   -75.55     0.51)  ; 42
                    (  187.56     6.52   -75.55     0.51)  ; 43
                    (  188.65     7.41   -75.55     0.51)  ; 44
                     Normal
                  )  ;  End of split
                |
                  (  134.57    64.13   -31.65     0.51)  ; 1, R-1-1-1-1-1-2-2-2
                  (  134.70    64.51   -34.20     0.51)  ; 2
                  (  136.04    66.87   -34.40     0.51)  ; 3
                  (  137.25    67.31   -34.40     0.51)  ; 4
                  (  138.45    67.50   -34.40     0.51)  ; 5
                  (  139.15    67.57   -32.20     0.51)  ; 6
                  (  139.53    66.99   -31.90     0.51)  ; 7
                  (
                    (  141.82    65.40   -28.95     0.51)  ; 1, R-1-1-1-1-1-2-2-2-1
                    (  143.60    64.13   -28.95     0.51)  ; 2
                    (  146.08    62.29   -28.75     0.51)  ; 3
                    (  149.58    60.44   -28.75     0.51)  ; 4
                    (  150.53    59.55   -31.10     0.51)  ; 5
                    (  151.04    58.91   -31.10     0.51)  ; 6
                    (  151.62    59.55   -35.95     0.51)  ; 7
                    (  151.87    59.36   -36.20     0.51)  ; 8
                    (
                      (  153.08    56.82   -33.10     0.51)  ; 1, R-1-1-1-1-1-2-2-2-1-1
                      (  153.97    55.86   -33.10     0.51)  ; 2
                      (  157.02    53.89   -32.90     0.51)  ; 3
                      (  157.85    53.00   -32.90     0.51)  ; 4
                      (  160.01    51.47   -32.90     0.51)  ; 5
                      (  163.00    49.50   -32.90     0.51)  ; 6
                      (  163.70    48.86   -32.90     0.51)  ; 7
                      (  165.35    46.89   -37.35     0.51)  ; 8
                      (  165.48    46.51   -37.35     0.51)  ; 9
                      (  165.41    46.83   -37.35     0.51)  ; 10
                      (  166.10    45.20   -28.30     0.51)  ; 11
                      (  166.80    44.25   -28.30     0.51)  ; 12
                      (  169.28    41.83   -28.55     0.51)  ; 13
                      (  169.54    41.83   -33.55     0.51)  ; 14
                      (  170.62    41.70   -36.65     0.51)  ; 15
                      (  171.32    40.87   -36.65     0.51)  ; 16
                      (  171.82    40.30   -36.65     0.51)  ; 17
                      (  172.33    39.92   -36.65     0.51)  ; 18
                      (  172.65    39.86   -36.90     0.51)  ; 19
                      (  172.65    39.92   -36.90     0.51)  ; 20
                      (  173.29    40.05   -25.85     0.51)  ; 21
                      (  175.45    39.79   -25.85     0.51)  ; 22
                      (  178.31    40.75   -25.70     0.51)  ; 23
                      (  180.66    42.15   -25.70     0.51)  ; 24
                      (  182.38    42.46   -27.25     0.51)  ; 25
                      (  183.97    42.40   -27.25     0.51)  ; 26
                      (  183.97    42.27   -30.35     0.51)  ; 27
                      (  184.99    42.78   -34.05     0.51)  ; 28
                      (  185.50    43.80   -35.00     0.51)  ; 29
                      (  186.07    45.14   -35.00     0.51)  ; 30
                      (  186.51    45.58   -35.75     0.51)  ; 31
                      (  187.72    46.28   -35.75     0.51)  ; 32
                      (  188.17    46.41   -36.85     0.51)  ; 33
                      (  188.61    46.85   -36.85     0.51)  ; 34
                      (  189.31    47.30   -38.90     0.51)  ; 35
                      (  189.82    47.93   -38.90     0.51)  ; 36
                      (  190.14    49.21   -39.70     0.51)  ; 37
                      (  190.58    50.03   -39.80     0.51)  ; 38
                      (  191.28    50.67   -39.80     0.51)  ; 39
                      (  196.81    51.88   -39.80     0.51)  ; 40
                      (  198.02    52.39   -39.80     0.51)  ; 41
                      (  199.74    52.96   -39.80     0.51)  ; 42
                      (  201.65    53.60   -39.80     0.51)  ; 43
                      (  203.93    53.98   -39.80     0.51)  ; 44
                      (  204.82    54.23   -39.80     0.51)  ; 45
                      (  208.26    55.58   -45.55     0.51)  ; 46
                      (  211.70    57.29   -46.60     0.51)  ; 47
                      (  217.04    60.35   -46.60     0.51)  ; 48
                      (  220.34    62.06   -46.60     0.51)  ; 49
                      (  223.08    63.72   -46.60     0.51)  ; 50
                      (  225.94    65.56   -47.00     0.51)  ; 51
                      (  226.00    65.56   -47.00     0.51)  ; 52
                      (  233.57    70.97   -47.60     0.51)  ; 53
                      (  236.05    71.61   -47.60     0.51)  ; 54
                      (  239.93    72.37   -47.60     0.51)  ; 55
                      (  241.65    72.88   -47.60     0.51)  ; 56
                      (  241.71    72.81   -47.60     0.51)  ; 57
                       Normal
                    |
                      (  152.78    58.74   -34.90     0.51)  ; 1, R-1-1-1-1-1-2-2-2-1-2
                      (  152.78    58.17   -34.40     0.51)  ; 2
                      (  153.86    55.69   -34.40     0.51)  ; 3
                      (  155.71    53.59   -34.45     0.51)  ; 4
                      (  155.71    53.97   -34.45     0.51)  ; 5
                      (  156.66    55.43   -40.70     0.51)  ; 6
                      (  159.01    54.35   -40.70     0.51)  ; 7
                      (  162.51    53.08   -36.00     0.51)  ; 8
                      (  162.70    52.95   -36.00     0.51)  ; 9
                      (  164.10    52.12   -35.45     0.51)  ; 10
                      (  165.31    51.04   -35.45     0.51)  ; 11
                      (  165.95    49.26   -32.15     0.51)  ; 12
                      (  167.03    47.93   -32.15     0.51)  ; 13
                      (  167.41    47.74   -32.10     0.51)  ; 14
                      (  167.66    47.74   -32.10     0.51)  ; 15
                      (  168.04    48.12   -33.00     0.51)  ; 16
                      (  168.30    48.18   -33.00     0.51)  ; 17
                       Normal
                    )  ;  End of split
                  |
                    (  141.91    69.05   -27.00     0.51)  ; 1, R-1-1-1-1-1-2-2-2-2
                    (  142.42    69.55   -27.00     0.51)  ; 2
                    (  142.99    69.94   -27.00     0.51)  ; 3
                    (  143.94    70.06   -32.75     0.51)  ; 4
                    (  144.52    70.13   -32.75     0.51)  ; 5
                    (  148.27    69.62   -34.95     0.51)  ; 6
                    (  150.68    69.36   -29.35     0.51)  ; 7
                    (  155.26    71.08   -25.45     0.51)  ; 8
                    (  156.34    72.93   -23.80     0.51)  ; 9
                    (  157.36    75.15   -23.80     0.51)  ; 10
                    (  158.00    76.17   -24.00     0.51)  ; 11
                    (  158.32    76.49   -24.00     0.51)  ; 12
                    (  159.08    76.49   -26.90     0.51)  ; 13
                    (  161.81    76.04   -27.30     0.51)  ; 14
                    (  161.81    76.11   -27.30     0.51)  ; 15
                     Normal
                  )  ;  End of split
                )  ;  End of split
              )  ;  End of split
            )  ;  End of split
          |
            (   19.08     7.28    -9.85     0.51)  ; 1, R-1-1-1-1-2
            (   19.08     7.28    -8.15     0.51)  ; 2
            (   18.38     6.64   -11.90     0.76)  ; 3
            (   17.24     4.61   -10.45     0.76)  ; 4
            (   16.66     3.34   -10.45     0.76)  ; 5
            (   16.60     3.02   -10.00     0.76)  ; 6
            (   16.28     3.08   -11.65     0.76)  ; 7
            (   15.84     2.51   -11.75     0.76)  ; 8
            (   15.84     2.19   -11.95     0.76)  ; 9
            (
              (   17.11    -0.23   -10.80     0.76)  ; 1, R-1-1-1-1-2-1
              (   16.85    -0.29   -10.80     0.76)  ; 2
              (   14.88    -2.26   -10.70     0.76)  ; 3
              (   14.69    -2.64   -10.65     0.76)  ; 4
              (   14.69    -2.58   -10.65     0.76)  ; 5
              (   13.55    -3.79    -8.35     0.76)  ; 6
              (   13.68    -7.67    -8.35     0.76)  ; 7
              (   13.74    -9.77    -9.00     0.76)  ; 8
              (   13.80   -10.72    -9.70     0.76)  ; 9
              (   13.61   -10.72    -9.70     0.76)  ; 10
              (   12.40   -11.29    -9.80     0.76)  ; 11
              (   12.34   -11.61    -9.80     0.76)  ; 12
              (
                (   12.15   -11.93    -9.80     0.76)  ; 1, R-1-1-1-1-2-1-1
                (   10.43   -17.34    -9.80     0.76)  ; 2
                (    9.54   -19.05    -9.80     0.76)  ; 3
                (    9.48   -19.50    -9.80     0.76)  ; 4
                (    9.35   -19.44    -9.80     0.76)  ; 5
                (    8.04   -18.91    -7.20     0.70)  ; 6
                (    7.03   -21.20    -7.10     0.70)  ; 7
                (    4.86   -24.89    -7.10     0.70)  ; 8
                (    3.47   -27.82    -6.65     0.70)  ; 9
                (    3.40   -27.76    -6.65     0.70)  ; 10
                (    3.08   -28.07    -6.85     0.70)  ; 11
                (    2.96   -28.46    -8.40     0.70)  ; 12
                (    2.26   -30.11    -8.55     0.70)  ; 13
                (    2.13   -30.68    -8.55     0.70)  ; 14
                (    1.43   -31.95    -8.55     0.70)  ; 15
                (    1.18   -32.08    -8.55     0.70)  ; 16
                (    0.92   -32.53    -6.00     0.70)  ; 17
                (    0.41   -33.61    -6.00     0.70)  ; 18
                (    0.41   -33.67    -6.00     0.70)  ; 19
                (    0.41   -33.67    -9.75     0.70)  ; 20
                (    0.35   -33.74    -9.85     0.70)  ; 21
                (
                  (    0.35   -35.96    -7.90     0.70)  ; 1, R-1-1-1-1-2-1-1-1
                  (   -1.49   -37.93    -7.90     0.70)  ; 2
                  (   -2.38   -39.33    -7.90     0.70)  ; 3
                  (   -4.29   -42.83    -7.90     0.70)  ; 4
                  (   -5.44   -44.68    -7.90     0.70)  ; 5
                  (   -5.44   -44.04    -7.90     0.70)  ; 6
                  (   -5.51   -44.58   -16.55     0.70)  ; 7
                  (   -5.83   -45.79   -16.85     0.70)  ; 8
                  (   -6.08   -47.64   -16.85     0.70)  ; 9
                  (   -6.97   -51.01   -16.85     0.70)  ; 10
                  (   -8.25   -53.49   -17.45     0.70)  ; 11
                  (   -9.45   -55.33   -17.45     0.70)  ; 12
                  (   -9.52   -55.08   -17.45     0.70)  ; 13
                  (   -9.33   -56.03   -16.30     0.70)  ; 14
                  (   -8.82   -59.59   -16.30     0.70)  ; 15
                  (   -8.88   -63.67   -15.60     0.70)  ; 16
                  (   -9.52   -67.55   -15.60     0.70)  ; 17
                  (   -9.84   -70.03   -15.55     0.70)  ; 18
                  (   -9.84   -69.65   -15.55     0.70)  ; 19
                  (   -7.96   -72.60   -14.20     0.70)  ; 20
                  (   -7.65   -73.87   -14.20     0.70)  ; 21
                  (   -7.58   -74.19   -15.90     0.70)  ; 22
                  (   -7.77   -74.25   -16.50     0.70)  ; 23
                  (   -7.45   -75.97   -16.50     0.70)  ; 24
                  (   -7.39   -75.97   -16.50     0.70)  ; 25
                  (
                    (   -6.95   -79.85   -19.40     0.70)  ; 1, R-1-1-1-1-2-1-1-1-1
                    (   -7.26   -82.14   -19.40     0.70)  ; 2
                    (   -7.33   -88.44   -20.35     0.70)  ; 3
                    (   -7.52   -91.05   -20.35     0.70)  ; 4
                    (   -7.58   -90.54   -20.35     0.70)  ; 5
                    (   -7.84   -90.47   -14.10     0.70)  ; 6
                    (   -7.77   -95.37   -14.10     0.70)  ; 7
                    (   -7.33   -99.00   -16.35     0.70)  ; 8
                    (   -7.26  -100.46   -16.65     0.70)  ; 9
                    (   -6.20   -98.87   -13.70     0.51)  ; 10
                    (   -5.89  -102.18   -13.70     0.51)  ; 11
                    (   -5.25  -104.72   -14.10     0.51)  ; 12
                    (   -5.25  -106.12   -14.10     0.51)  ; 13
                    (   -5.25  -105.93   -14.10     0.51)  ; 14
                    (   -5.38  -106.82   -20.30     0.51)  ; 15
                    (   -4.61  -110.19   -21.45     0.51)  ; 16
                    (   -3.72  -113.25   -21.45     0.51)  ; 17
                    (   -3.41  -115.28   -21.45     0.51)  ; 18
                    (   -3.41  -125.33   -21.55     0.51)  ; 19
                    (   -3.53  -127.69   -21.55     0.51)  ; 20
                    (   -3.66  -127.37   -21.55     0.51)  ; 21
                    (   -1.64  -130.39   -26.00     0.51)  ; 22
                    (   -0.87  -134.21   -26.95     0.51)  ; 23
                    (   -0.81  -135.67   -26.95     0.51)  ; 24
                    (   -1.13  -136.56   -28.00     0.51)  ; 25
                    (   -1.13  -136.24   -28.00     0.51)  ; 26
                    (   -2.08  -138.66   -24.85     0.51)  ; 27
                    (   -2.91  -145.15   -24.85     0.51)  ; 28
                    (   -3.23  -148.14   -24.85     0.51)  ; 29
                    (   -4.94  -156.15   -24.75     0.51)  ; 30
                    (   -5.13  -157.11   -24.75     0.51)  ; 31
                    (   -5.26  -156.73   -24.75     0.51)  ; 32
                    (   -5.51  -156.44   -22.55     0.51)  ; 33
                    (   -7.74  -161.85   -20.80     0.51)  ; 34
                    (   -8.31  -164.65   -20.30     0.51)  ; 35
                    (   -8.25  -164.27   -20.30     0.51)  ; 36
                    (   -9.20  -165.86   -32.00     0.51)  ; 37
                    (   -9.90  -169.10   -32.00     0.51)  ; 38
                    (  -10.09  -172.41   -32.45     0.51)  ; 39
                    (  -10.15  -176.61   -32.45     0.51)  ; 40
                    (   -9.96  -178.26   -32.45     0.51)  ; 41
                    (   -9.52  -179.79   -32.45     0.51)  ; 42
                    (   -9.45  -181.38   -32.45     0.51)  ; 43
                    (   -9.96  -182.71   -32.45     0.51)  ; 44
                    (  -11.11  -184.56   -32.45     0.51)  ; 45
                    (  -11.30  -185.00   -32.45     0.51)  ; 46
                    (  -11.30  -182.46   -32.45     0.51)  ; 47
                    (  -12.10  -184.64   -38.70     0.51)  ; 48
                    (  -12.80  -185.78   -38.70     0.51)  ; 49
                    (  -13.05  -187.69   -39.90     0.51)  ; 50
                    (  -13.05  -190.68   -39.90     0.51)  ; 51
                    (  -13.88  -192.46   -40.45     0.51)  ; 52
                    (  -17.69  -197.23   -40.45     0.51)  ; 53
                    (  -19.54  -199.14   -40.45     0.51)  ; 54
                    (  -19.79  -200.35   -40.50     0.51)  ; 55
                    (  -20.17  -201.56   -40.50     0.51)  ; 56
                    (  -20.49  -203.91   -40.50     0.51)  ; 57
                    (  -19.85  -203.08   -40.50     0.51)  ; 58
                    (  -24.81  -207.47   -40.50     0.51)  ; 59
                    (  -26.53  -209.13   -40.50     0.51)  ; 60
                    (  -27.93  -211.16   -40.50     0.51)  ; 61
                    (  -29.58  -213.77   -40.50     0.51)  ; 62
                    (  -29.46  -213.32   -40.50     0.51)  ; 63
                    (  -32.59  -213.32   -45.30     0.51)  ; 64
                    (  -32.59  -213.45   -45.85     0.51)  ; 65
                     Normal
                  |
                    (   -8.83   -75.46   -16.50     0.51)  ; 1, R-1-1-1-1-2-1-1-1-2
                    (  -10.87   -77.37   -14.00     0.51)  ; 2
                    (  -11.31   -78.20   -10.00     0.51)  ; 3
                    (  -11.76   -79.09   -10.00     0.51)  ; 4
                    (  -12.20   -79.47   -10.00     0.51)  ; 5
                    (  -13.73   -78.52   -16.00     0.51)  ; 6
                    (  -13.98   -79.60   -19.55     0.51)  ; 7
                    (  -14.94   -80.62   -19.55     0.51)  ; 8
                    (  -15.70   -82.78   -20.30     0.51)  ; 9
                    (  -16.21   -85.71   -20.30     0.51)  ; 10
                    (  -18.24   -89.97   -21.75     0.51)  ; 11
                    (  -18.24   -89.78   -21.75     0.51)  ; 12
                    (  -18.75   -90.41   -16.60     0.51)  ; 13
                    (  -18.63   -92.26   -16.60     0.51)  ; 14
                    (  -18.18   -94.61   -16.40     0.51)  ; 15
                    (  -17.93   -97.66   -16.40     0.51)  ; 16
                    (  -17.86  -102.37   -16.40     0.51)  ; 17
                    (  -18.12  -104.53   -16.40     0.51)  ; 18
                    (  -18.63  -107.14   -16.40     0.51)  ; 19
                    (  -20.29  -106.46   -12.35     0.51)  ; 20
                    (  -20.61  -109.26   -12.00     0.51)  ; 21
                    (  -20.92  -111.80   -12.00     0.51)  ; 22
                    (  -21.05  -111.42   -12.00     0.51)  ; 23
                    (  -21.43  -113.46   -20.60     0.51)  ; 24
                    (  -21.43  -116.13   -21.70     0.51)  ; 25
                    (  -21.05  -118.99   -21.70     0.51)  ; 26
                    (  -21.18  -126.69   -22.10     0.51)  ; 27
                    (  -21.50  -129.55   -21.70     0.51)  ; 28
                    (  -20.35  -127.64   -21.70     0.51)  ; 29
                    (  -21.62  -130.00   -19.35     0.51)  ; 30
                    (  -22.51  -131.08   -19.35     0.51)  ; 31
                    (  -23.40  -133.56   -19.35     0.51)  ; 32
                    (  -23.98  -136.29   -19.35     0.51)  ; 33
                    (  -23.59  -135.78   -19.35     0.51)  ; 34
                    (  -27.22  -136.18   -10.30     0.51)  ; 35
                    (  -27.48  -137.01   -10.30     0.51)  ; 36
                    (  -27.29  -139.23   -10.75     0.51)  ; 37
                    (  -27.16  -139.68   -14.45     0.51)  ; 38
                    (  -27.29  -148.65   -14.60     0.51)  ; 39
                    (  -27.73  -149.09   -14.60     0.51)  ; 40
                    (  -28.75  -151.32   -14.60     0.51)  ; 41
                    (  -28.88  -152.46   -14.60     0.51)  ; 42
                    (  -29.77  -155.58   -14.60     0.51)  ; 43
                    (  -28.81  -153.67   -14.60     0.51)  ; 44
                     Normal
                  )  ;  End of split
                |
                  (    0.56   -33.52    -9.60     0.64)  ; 1, R-1-1-1-1-2-1-1-2
                  (    0.30   -33.58    -7.20     0.64)  ; 2
                  (   -0.59   -33.46    -7.15     0.64)  ; 3
                  (   -2.37   -33.71    -7.45     0.64)  ; 4
                  (   -8.22   -35.05    -7.90     0.64)  ; 5
                  (  -11.08   -36.13    -7.90     0.64)  ; 6
                  (  -14.58   -37.84    -7.90     0.64)  ; 7
                  (  -18.71   -39.31    -7.90     0.64)  ; 8
                  (  -19.73   -39.82    -7.90     0.64)  ; 9
                  (  -19.98   -41.22    -7.90     0.64)  ; 10
                  (  -20.43   -41.15    -7.90     0.64)  ; 11
                  (  -24.05   -41.72    -4.55     0.64)  ; 12
                  (  -27.29   -45.54    -5.60     0.64)  ; 13
                  (  -29.01   -47.83    -5.60     0.64)  ; 14
                  (  -30.47   -49.04    -5.75     0.64)  ; 15
                  (  -35.18   -51.90    -5.75     0.64)  ; 16
                  (  -35.24   -51.84    -5.75     0.64)  ; 17
                  (  -35.17   -52.16    -3.15     0.64)  ; 18
                  (  -36.00   -52.98    -2.75     0.64)  ; 19
                  (  -36.25   -55.40    -2.75     0.64)  ; 20
                  (  -36.32   -56.16    -2.70     0.64)  ; 21
                  (  -36.70   -57.69    -2.70     0.64)  ; 22
                  (  -38.35   -56.80    -1.60     0.64)  ; 23
                  (  -38.48   -57.63    -0.90     0.64)  ; 24
                  (  -40.26   -60.68    -3.00     0.64)  ; 25
                  (  -40.77   -62.59    -3.95     0.64)  ; 26
                  (  -41.08   -65.07    -4.00     0.64)  ; 27
                  (  -40.89   -65.64    -4.00     0.64)  ; 28
                  (  -40.51   -66.40    -4.05     0.64)  ; 29
                  (  -40.89   -67.93    -4.05     0.64)  ; 30
                  (  -40.96   -68.19    -4.05     0.64)  ; 31
                  (  -40.96   -67.80    -4.05     0.64)  ; 32
                   Normal
                )  ;  End of split
              |
                (   13.57   -11.81   -11.20     0.70)  ; 1, R-1-1-1-1-2-1-2
                (   13.64   -12.07   -11.25     0.70)  ; 2
                (   14.65   -13.15   -11.25     0.70)  ; 3
                (   14.97   -13.60   -11.25     0.70)  ; 4
                (   14.15   -12.83    -7.85     0.70)  ; 5
                (   14.15   -12.90    -8.30     0.70)  ; 6
                (   14.15   -12.90   -10.25     0.70)  ; 7
                (   14.21   -13.72    -8.80     0.70)  ; 8
                (   15.04   -15.82    -7.90     0.70)  ; 9
                (   15.42   -16.39    -6.80     0.70)  ; 10
                (   15.67   -16.52    -6.80     0.70)  ; 11
                (   16.94   -17.22    -6.20     0.70)  ; 12
                (   16.94   -17.35    -6.20     0.70)  ; 13
                (   20.50   -20.53   -10.55     0.57)  ; 14
                (   20.70   -20.85   -10.85     0.57)  ; 15
                (   20.82   -21.99   -10.85     0.57)  ; 16
                (   21.01   -22.95   -10.85     0.57)  ; 17
                (   21.01   -23.39   -10.85     0.57)  ; 18
                (   20.82   -23.65    -8.40     0.57)  ; 19
                (   21.59   -27.46    -8.40     0.57)  ; 20
                (   22.09   -29.82    -8.40     0.57)  ; 21
                (   22.09   -33.00    -8.40     0.57)  ; 22
                (   21.84   -34.65    -8.40     0.57)  ; 23
                (   21.84   -36.75    -8.40     0.57)  ; 24
                (   21.78   -36.11    -8.40     0.57)  ; 25
                (   22.49   -36.25    -6.50     0.57)  ; 26
                (   22.68   -41.21    -3.70     0.57)  ; 27
                (   22.94   -40.89    -3.15     0.57)  ; 28
                (   22.87   -43.25    -2.65     0.57)  ; 29
                (   22.75   -44.27    -4.15     0.57)  ; 30
                (   22.75   -44.14    -4.15     0.57)  ; 31
                (
                  (   22.05   -47.96    -1.05     0.57)  ; 1, R-1-1-1-1-2-1-2-1
                  (   21.41   -49.93    -1.05     0.57)  ; 2
                  (   21.54   -51.14    -1.35     0.57)  ; 3
                  (   22.75   -52.41    -1.35     0.57)  ; 4
                  (   23.70   -53.17    -3.25     0.57)  ; 5
                  (   24.40   -54.32    -3.25     0.57)  ; 6
                  (   24.27   -54.06    -3.25     0.57)  ; 7
                  (   25.16   -55.84    -4.45     0.57)  ; 8
                  (   26.43   -57.37    -4.45     0.57)  ; 9
                  (   27.39   -59.28    -4.45     0.57)  ; 10
                  (   27.32   -61.19    -4.45     0.57)  ; 11
                  (   26.37   -64.75    -4.50     0.57)  ; 12
                  (   26.37   -63.99    -4.50     0.57)  ; 13
                  (   27.75   -62.58    -8.15     0.57)  ; 14
                  (   28.32   -63.66    -8.25     0.57)  ; 15
                  (   29.79   -65.19    -8.25     0.57)  ; 16
                  (   35.19   -68.50    -6.40     0.57)  ; 17
                  (   37.73   -70.28    -6.40     0.57)  ; 18
                  (   36.91   -69.90    -4.55     0.57)  ; 19
                  (   38.69   -70.47    -4.25     0.57)  ; 20
                  (   47.14   -76.83    -4.25     0.57)  ; 21
                  (   47.59   -77.15    -4.25     0.57)  ; 22
                  (   49.18   -77.91    -5.05     0.57)  ; 23
                  (   52.68   -78.93    -5.05     0.57)  ; 24
                  (   56.05   -79.57    -6.00     0.57)  ; 25
                  (   58.46   -80.20    -6.40     0.57)  ; 26
                  (   59.73   -80.27    -6.40     0.57)  ; 27
                  (   58.88   -79.97    -9.50     0.57)  ; 28
                  (   63.07   -82.90    -9.50     0.57)  ; 29
                  (   64.53   -84.23    -9.50     0.57)  ; 30
                  (   65.11   -85.50    -8.60     0.57)  ; 31
                  (   65.55   -86.01    -8.60     0.57)  ; 32
                  (   66.38   -86.33    -6.60     0.57)  ; 33
                  (   67.33   -86.33    -6.60     0.57)  ; 34
                  (   68.60   -86.20    -6.60     0.57)  ; 35
                  (   70.51   -86.52    -6.40     0.57)  ; 36
                  (   73.06   -87.03    -7.95     0.57)  ; 37
                  (   73.44   -87.16    -7.95     0.57)  ; 38
                  (   73.82   -87.67    -9.75     0.57)  ; 39
                  (   75.28   -88.56    -9.75     0.57)  ; 40
                  (   77.95   -89.07    -9.75     0.57)  ; 41
                  (   86.47   -88.94   -12.85     0.57)  ; 42
                  (   88.95   -88.87   -12.85     0.57)  ; 43
                  (   91.18   -89.13   -12.20     0.57)  ; 44
                  (   93.78   -89.96   -12.20     0.57)  ; 45
                  (   94.29   -90.46   -12.20     0.57)  ; 46
                  (   94.29   -90.59   -12.20     0.57)  ; 47
                   Normal
                |
                  (   22.08   -44.89    -5.90     0.57)  ; 1, R-1-1-1-1-2-1-2-2
                  (   21.51   -45.65    -4.75     0.57)  ; 2
                  (   20.55   -48.39    -4.05     0.57)  ; 3
                  (   20.11   -51.25    -4.05     0.57)  ; 4
                  (   19.98   -53.41    -3.95     0.57)  ; 5
                  (   20.94   -51.50    -7.30     0.57)  ; 6
                  (   23.03   -52.01    -9.00     0.57)  ; 7
                  (   26.21   -53.28    -9.00     0.57)  ; 8
                  (   31.49   -56.08    -9.00     0.57)  ; 9
                  (   36.39   -59.07    -9.00     0.57)  ; 10
                  (   38.99   -61.17    -9.00     0.57)  ; 11
                  (   41.73   -63.78    -9.00     0.57)  ; 12
                  (   44.33   -65.94    -9.00     0.57)  ; 13
                  (   46.05   -67.09    -9.00     0.57)  ; 14
                  (   44.91   -68.49    -9.00     0.57)  ; 15
                  (   44.97   -72.11    -9.00     0.57)  ; 16
                  (   45.03   -72.30    -9.00     0.57)  ; 17
                  (   45.89   -75.54    -4.65     0.57)  ; 18
                  (   46.21   -76.43    -4.65     0.57)  ; 19
                  (   46.40   -77.13    -4.65     0.57)  ; 20
                  (   46.66   -77.39    -4.65     0.57)  ; 21
                  (   46.85   -77.51    -5.10     0.57)  ; 22
                  (   47.55   -79.48    -7.00     0.57)  ; 23
                  (   47.55   -81.58    -7.00     0.57)  ; 24
                  (   48.31   -83.94    -7.80     0.57)  ; 25
                  (   48.44   -84.70    -7.80     0.57)  ; 26
                  (   48.05   -87.12    -7.90     0.57)  ; 27
                  (   48.05   -88.52    -7.90     0.57)  ; 28
                  (   48.44   -89.92    -7.90     0.57)  ; 29
                  (   48.37   -89.66    -7.90     0.57)  ; 30
                  (   47.74   -91.25    -5.70     0.57)  ; 31
                  (   47.74   -91.95    -5.65     0.57)  ; 32
                  (   46.53   -95.32    -5.65     0.57)  ; 33
                  (   45.89   -97.23    -7.05     0.57)  ; 34
                  (   45.00   -98.76    -7.05     0.57)  ; 35
                  (   44.75   -99.90    -7.35     0.57)  ; 36
                  (   44.05   -99.90    -7.35     0.57)  ; 37
                  (   44.31   -98.75   -10.75     0.57)  ; 38
                  (   43.93   -99.90   -10.75     0.57)  ; 39
                  (   43.42  -101.74   -10.75     0.57)  ; 40
                  (   43.35  -105.62   -11.75     0.57)  ; 41
                  (   42.78  -109.95   -11.70     0.57)  ; 42
                  (   43.54  -109.63   -11.70     0.57)  ; 43
                  (   43.54  -111.92   -10.25     0.57)  ; 44
                  (   43.42  -115.54   -13.95     0.57)  ; 45
                  (   43.10  -115.93   -13.95     0.57)  ; 46
                  (   42.91  -116.88   -14.00     0.57)  ; 47
                  (   42.84  -117.77   -14.15     0.57)  ; 48
                  (   42.72  -117.90   -15.20     0.57)  ; 49
                  (   42.72  -117.71   -15.20     0.57)  ; 50
                   Normal
                )  ;  End of split
              )  ;  End of split
            |
              (   13.03     0.06    -9.65     0.57)  ; 1, R-1-1-1-1-2-2
              (   12.71    -0.06    -9.60     0.57)  ; 2
              (   12.33    -0.45    -9.60     0.57)  ; 3
              (   11.06    -1.72   -12.25     0.57)  ; 4
              (    9.85    -3.43   -12.25     0.57)  ; 5
              (    7.82    -5.66   -12.25     0.57)  ; 6
              (    7.31    -6.55   -12.25     0.57)  ; 7
              (    7.12    -7.12   -12.25     0.57)  ; 8
              (    5.53    -7.57   -10.10     0.57)  ; 9
              (    5.08    -8.27    -9.95     0.57)  ; 10
              (    5.08    -8.65   -10.20     0.57)  ; 11
              (    4.26    -9.03   -12.65     0.57)  ; 12
              (    4.32    -9.99   -12.65     0.57)  ; 13
              (    5.02   -11.45   -14.55     0.57)  ; 14
              (    5.08   -12.28   -14.55     0.57)  ; 15
              (    5.02   -12.66   -15.45     0.57)  ; 16
              (    2.41   -13.10   -15.80     0.57)  ; 17
              (    1.59   -13.80   -17.65     0.57)  ; 18
              (    0.95   -14.82   -17.65     0.57)  ; 19
              (    0.82   -16.41   -18.30     0.57)  ; 20
              (    0.76   -17.75   -18.30     0.57)  ; 21
              (    0.57   -18.70   -18.55     0.57)  ; 22
              (    0.57   -18.57   -18.55     0.57)  ; 23
              (    0.06   -20.55   -20.85     0.57)  ; 24
              (   -1.91   -25.06   -20.85     0.57)  ; 25
              (   -2.99   -27.67   -20.85     0.57)  ; 26
              (   -3.37   -28.43   -20.85     0.57)  ; 27
              (   -1.54   -27.76   -26.20     0.57)  ; 28
              (   -1.54   -27.89   -28.20     0.57)  ; 29
              (   -1.48   -28.33   -28.95     0.57)  ; 30
              (   -1.92   -28.27   -30.85     0.57)  ; 31
              (   -3.19   -27.70   -30.85     0.57)  ; 32
              (   -3.64   -27.76   -30.85     0.57)  ; 33
              (   -4.34   -28.78   -31.95     0.57)  ; 34
              (   -4.53   -30.37   -31.95     0.57)  ; 35
              (   -4.40   -31.89   -32.55     0.57)  ; 36
              (   -4.72   -32.53   -32.55     0.57)  ; 37
              (   -5.16   -32.72   -34.30     0.57)  ; 38
              (   -4.59   -36.35   -36.70     0.57)  ; 39
              (   -6.69   -42.58   -36.70     0.57)  ; 40
              (   -8.09   -44.87   -36.70     0.57)  ; 41
              (   -9.04   -46.84   -36.70     0.57)  ; 42
              (   -9.04   -46.72   -36.70     0.57)  ; 43
              (  -10.63   -45.63   -32.40     0.57)  ; 44
              (  -11.90   -47.23   -32.55     0.57)  ; 45
              (  -12.48   -47.80   -32.55     0.57)  ; 46
              (  -13.18   -48.94   -34.25     0.57)  ; 47
              (  -13.18   -49.77   -34.25     0.57)  ; 48
              (  -13.49   -48.88   -34.25     0.57)  ; 49
              (  -14.96   -47.42   -34.65     0.57)  ; 50
              (  -16.10   -46.91   -34.65     0.57)  ; 51
              (  -16.99   -47.29   -34.65     0.57)  ; 52
              (  -17.75   -48.50   -35.40     0.57)  ; 53
              (  -18.33   -52.76   -35.40     0.57)  ; 54
              (  -18.58   -55.18   -36.15     0.57)  ; 55
              (  -19.41   -58.36   -36.15     0.57)  ; 56
              (  -19.79   -59.25   -36.15     0.57)  ; 57
              (  -19.53   -58.04   -36.15     0.57)  ; 58
              (  -17.37   -60.44   -39.95     0.57)  ; 59
              (  -17.25   -62.16   -40.25     0.57)  ; 60
              (  -17.25   -62.03   -40.25     0.57)  ; 61
              (  -17.44   -62.99   -35.65     0.57)  ; 62
              (  -17.44   -69.73   -34.85     0.57)  ; 63
              (  -17.18   -75.33   -34.85     0.57)  ; 64
              (  -17.69   -79.33   -34.85     0.57)  ; 65
              (  -18.39   -82.58   -34.85     0.57)  ; 66
              (  -18.52   -82.32   -34.85     0.57)  ; 67
              (  -18.08   -84.97   -40.70     0.57)  ; 68
              (  -18.01   -88.72   -41.65     0.57)  ; 69
              (  -18.33   -90.82   -41.65     0.57)  ; 70
              (  -18.52   -90.95   -41.65     0.57)  ; 71
              (  -18.46   -90.76   -37.00     0.57)  ; 72
              (  -17.95   -91.71   -37.00     0.57)  ; 73
              (  -17.25   -93.87   -36.95     0.57)  ; 74
              (  -17.38   -97.44   -40.30     0.57)  ; 75
              (  -17.31   -97.75   -41.85     0.57)  ; 76
              (  -17.38  -100.87   -42.15     0.57)  ; 77
              (  -17.76  -102.27   -42.15     0.57)  ; 78
              (  -18.65  -103.67   -42.15     0.57)  ; 79
              (  -21.13  -105.90   -42.15     0.57)  ; 80
              (  -23.10  -108.06   -41.70     0.57)  ; 81
              (  -24.69  -109.33   -41.70     0.57)  ; 82
              (  -25.71  -110.54   -41.70     0.57)  ; 83
              (  -25.83  -110.03   -41.45     0.57)  ; 84
              (  -27.56  -112.31   -37.55     0.57)  ; 85
              (  -27.88  -114.16   -37.55     0.57)  ; 86
              (  -27.95  -115.05   -40.60     0.57)  ; 87
              (  -28.65  -115.37   -33.30     0.57)  ; 88
              (  -28.90  -117.15   -34.00     0.57)  ; 89
              (  -28.96  -119.50   -34.00     0.57)  ; 90
              (  -29.54  -122.68   -34.00     0.57)  ; 91
              (  -30.11  -124.02   -37.75     0.57)  ; 92
              (  -29.92  -123.76   -37.75     0.57)  ; 93
              (  -31.32  -124.34   -35.55     0.57)  ; 94
              (  -32.21  -124.97   -34.05     0.57)  ; 95
              (  -35.58  -126.44   -34.05     0.57)  ; 96
              (  -41.11  -128.41   -35.00     0.57)  ; 97
              (  -42.00  -128.92   -35.00     0.57)  ; 98
              (  -42.13  -129.55   -36.00     0.57)  ; 99
              (  -42.19  -129.87   -36.90     0.57)  ; 100
               Normal
            )  ;  End of split
          )  ;  End of split
        |
          (   16.58    21.73    -9.20     0.57)  ; 1, R-1-1-1-2
          (   15.44    20.78    -9.95     0.57)  ; 2
          (   14.80    20.08    -9.95     0.57)  ; 3
          (   14.74    19.82    -7.90     0.57)  ; 4
          (   15.95    20.90   -13.95     0.57)  ; 5
          (   16.58    20.84   -15.40     0.57)  ; 6
          (   17.03    20.52   -15.40     0.57)  ; 7
          (   17.92    20.21   -15.40     0.57)  ; 8
          (   18.68    19.82   -17.60     0.57)  ; 9
          (   19.70    18.68   -17.85     0.57)  ; 10
          (   20.59    18.11   -17.85     0.57)  ; 11
          (   21.23    18.17   -17.85     0.57)  ; 12
          (   23.45    19.51   -19.05     0.57)  ; 13
          (   25.04    19.76   -19.55     0.57)  ; 14
          (   26.06    19.25   -19.55     0.57)  ; 15
          (   27.90    19.38   -13.50     0.57)  ; 16
          (   29.30    18.36   -13.50     0.57)  ; 17
          (   30.64    17.92   -13.50     0.57)  ; 18
          (   34.96    17.47   -11.75     0.57)  ; 19
          (   36.10    17.41   -11.75     0.57)  ; 20
          (   46.09    15.63   -11.65     0.57)  ; 21
          (   48.82    15.43   -11.70     0.57)  ; 22
          (   51.49    15.31   -11.70     0.57)  ; 23
          (   56.13    14.67   -11.70     0.57)  ; 24
          (   59.12    13.72   -11.70     0.57)  ; 25
          (   61.23    14.38    -9.50     0.57)  ; 26
          (   61.23    14.38    -9.85     0.57)  ; 27
          (   63.52    13.04   -14.15     0.57)  ; 28
          (   66.57    11.39   -10.55     0.57)  ; 29
          (   71.78    10.18   -13.50     0.57)  ; 30
          (   72.23     9.86   -15.15     0.57)  ; 31
          (   72.42     9.73   -15.40     0.57)  ; 32
          (   73.75     8.65   -15.40     0.57)  ; 33
          (   77.70     6.93   -15.40     0.57)  ; 34
          (   79.22     5.47   -15.40     0.57)  ; 35
          (   80.62     4.83   -15.50     0.57)  ; 36
          (   82.34     6.68   -17.70     0.57)  ; 37
          (   84.05     7.76   -17.70     0.57)  ; 38
          (   85.07     8.02   -19.00     0.57)  ; 39
          (   85.71     8.91   -19.00     0.57)  ; 40
          (   86.34     8.65   -19.00     0.57)  ; 41
          (   88.12     7.25   -19.00     0.57)  ; 42
          (   90.03     5.60   -19.05     0.57)  ; 43
          (   90.41     5.47   -19.05     0.57)  ; 44
          (   97.15     7.82   -19.00     0.57)  ; 45
          (   97.60     8.27   -19.00     0.57)  ; 46
          (   98.49     8.78   -18.55     0.57)  ; 47
          (  101.99     8.84   -18.55     0.57)  ; 48
          (  101.09    11.23   -21.85     0.57)  ; 49
          (  103.44    11.23   -21.85     0.57)  ; 50
          (  105.54    12.50   -21.85     0.57)  ; 51
          (  107.26    13.58   -21.95     0.57)  ; 52
          (  109.10    13.01   -21.95     0.57)  ; 53
          (  113.11    11.04   -21.95     0.57)  ; 54
          (  114.89    10.72   -19.85     0.57)  ; 55
          (  115.59    11.99   -19.85     0.57)  ; 56
          (  116.60    14.03   -19.85     0.57)  ; 57
          (  116.99    15.24   -20.20     0.57)  ; 58
          (  117.05    15.24   -20.20     0.57)  ; 59
          (  120.74    16.83   -24.05     0.57)  ; 60
          (  121.95    17.02   -24.05     0.57)  ; 61
          (  124.74    18.42   -24.05     0.57)  ; 62
          (  126.40    19.94   -24.05     0.57)  ; 63
          (  127.29    21.92   -23.80     0.57)  ; 64
          (  127.99    23.57   -23.80     0.57)  ; 65
          (  129.00    24.65   -23.80     0.57)  ; 66
          (  131.23    25.61   -23.75     0.57)  ; 67
          (  131.61    25.80   -23.75     0.57)  ; 68
           Normal
        )  ;  End of split
      |
        (    9.43    43.36   -13.30     0.57)  ; 1, R-1-1-2
        (    9.55    43.93   -13.25     0.57)  ; 2
        (   10.06    44.06   -11.15     0.64)  ; 3
        (   10.51    44.57   -11.15     0.64)  ; 4
        (   10.70    45.40   -11.15     0.64)  ; 5
        (   10.70    45.65   -11.50     0.64)  ; 6
        (
          (   11.97    45.14   -13.40     0.64)  ; 1, R-1-1-2-1
          (   13.75    45.78   -12.25     0.64)  ; 2
          (   15.53    45.91   -10.90     0.64)  ; 3
          (   16.67    46.16   -10.90     0.64)  ; 4
          (   17.50    46.16   -12.45     0.64)  ; 5
          (   18.33    46.61   -15.45     0.64)  ; 6
          (   19.03    46.61   -16.65     0.64)  ; 7
          (   19.85    46.16   -17.25     0.64)  ; 8
          (   20.04    46.22   -17.25     0.64)  ; 9
          (
            (   21.51    43.30   -19.00     0.64)  ; 1, R-1-1-2-1-1
            (   21.82    40.94   -19.15     0.64)  ; 2
            (   23.35    37.57   -16.45     0.64)  ; 3
            (   23.67    36.49   -13.65     0.76)  ; 4
            (   23.73    36.05   -13.65     0.76)  ; 5
            (   25.26    33.50   -13.65     0.76)  ; 6
            (   25.96    31.59   -13.65     0.76)  ; 7
            (   26.40    30.45   -13.65     0.76)  ; 8
            (   26.47    30.32   -13.65     0.76)  ; 9
            (   26.53    30.07   -16.65     0.76)  ; 10
            (   26.53    28.60   -16.65     0.76)  ; 11
            (   27.10    26.25   -17.15     0.76)  ; 12
            (   27.74    24.15   -17.75     0.76)  ; 13
            (   27.99    23.90   -17.75     0.76)  ; 14
            (   28.31    23.90   -15.15     0.76)  ; 15
            (   29.33    22.50   -16.10     0.76)  ; 16
            (   31.93    17.28   -16.75     0.76)  ; 17
            (   33.21    14.16   -16.75     0.76)  ; 18
            (   32.01    15.13   -21.65     0.76)  ; 19
            (   31.82    15.07   -21.65     0.76)  ; 20
            (   31.82    14.69   -22.30     0.76)  ; 21
            (   32.33    13.41   -22.30     0.76)  ; 22
            (   32.33    12.27   -22.70     0.76)  ; 23
            (   32.13    11.31   -17.45     0.76)  ; 24
            (   31.75     7.82   -17.45     0.76)  ; 25
            (   31.75     3.49   -17.55     0.76)  ; 26
            (   31.56     2.85   -21.40     0.76)  ; 27
            (   31.50    -0.26   -21.40     0.76)  ; 28
            (   30.80    -3.70   -21.40     0.76)  ; 29
            (   30.61    -6.50   -19.80     0.76)  ; 30
            (   30.80    -9.04   -19.80     0.76)  ; 31
            (   31.18   -11.01   -19.80     0.76)  ; 32
            (   31.31   -11.84   -19.45     0.76)  ; 33
            (   32.26   -10.38   -19.45     0.76)  ; 34
            (
              (   34.22   -13.55   -21.80     0.76)  ; 1, R-1-1-2-1-1-1
              (   34.16   -14.83   -22.75     0.76)  ; 2
              (   35.37   -16.73   -22.75     0.76)  ; 3
              (   37.21   -18.90   -22.75     0.76)  ; 4
              (   39.63   -23.10   -23.35     0.76)  ; 5
              (   40.71   -25.58   -23.35     0.76)  ; 6
              (   40.77   -28.88   -23.35     0.76)  ; 7
              (   40.52   -29.90   -24.00     0.76)  ; 8
              (   40.58   -29.46   -24.00     0.76)  ; 9
              (   38.42   -29.90   -28.10     0.76)  ; 10
              (   37.66   -32.13   -28.10     0.76)  ; 11
              (   37.85   -35.56   -28.10     0.76)  ; 12
              (   38.23   -37.28   -28.15     0.76)  ; 13
              (   38.29   -39.76   -28.15     0.76)  ; 14
              (   38.48   -39.32   -28.15     0.76)  ; 15
              (   40.12   -46.53   -28.40     0.76)  ; 16
              (   40.56   -48.94   -30.05     0.76)  ; 17
              (   41.84   -52.38   -30.05     0.76)  ; 18
              (   42.85   -56.07   -30.05     0.76)  ; 19
              (   43.23   -58.99   -30.35     0.76)  ; 20
              (   43.23   -63.32   -30.35     0.76)  ; 21
              (   43.11   -64.46   -30.35     0.76)  ; 22
              (   42.54   -63.32   -30.35     0.76)  ; 23
              (   46.27   -89.53   -30.35     0.76)  ; 24
              (   46.27   -89.59   -30.35     0.76)  ; 25
              (   46.84   -88.99   -25.10     0.76)  ; 26
              (   50.40   -91.15   -28.10     0.76)  ; 27
              (   50.78   -91.53   -28.10     0.76)  ; 28
              (   51.86   -92.87   -29.15     0.76)  ; 29
              (   52.75   -93.63   -29.15     0.76)  ; 30
              (   52.31   -93.12   -32.30     0.76)  ; 31
              (   56.19   -99.55   -32.30     0.76)  ; 32
              (   58.79  -102.41   -32.30     0.76)  ; 33
              (   62.80  -106.16   -32.30     0.76)  ; 34
              (   66.23  -108.77   -32.30     0.76)  ; 35
              (   67.69  -110.30   -32.30     0.76)  ; 36
              (   67.82  -110.55   -32.30     0.76)  ; 37
              (   67.95  -110.17   -32.30     0.76)  ; 38
              (   69.35  -113.22   -27.55     0.76)  ; 39
              (   69.22  -115.20   -26.15     0.76)  ; 40
              (   69.22  -116.09   -26.15     0.76)  ; 41
              (   69.47  -116.40   -26.15     0.76)  ; 42
              (   69.79  -115.83   -26.10     0.76)  ; 43
              (
                (   71.86  -118.64   -25.40     0.76)  ; 1, R-1-1-2-1-1-1-1
                (   73.96  -123.79   -25.40     0.76)  ; 2
                (   77.14  -130.85   -25.60     0.76)  ; 3
                (   78.67  -133.84   -25.60     0.76)  ; 4
                (   79.30  -135.30   -27.90     0.76)  ; 5
                (   79.11  -135.11   -27.90     0.76)  ; 6
                (   82.55  -140.52   -29.00     0.76)  ; 7
                (   83.95  -143.00   -29.00     0.76)  ; 8
                (   84.84  -144.33   -29.00     0.76)  ; 9
                (   87.95  -151.05   -27.80     0.70)  ; 10
                (   91.00  -159.51   -27.80     0.70)  ; 11
                (   92.08  -162.12   -27.80     0.70)  ; 12
                (   92.97  -165.11   -27.95     0.70)  ; 13
                (   94.24  -167.85   -27.95     0.70)  ; 14
                (   94.49  -167.53   -27.95     0.70)  ; 15
                (   97.23  -169.18   -27.95     0.70)  ; 16
                (   97.29  -169.25   -27.95     0.70)  ; 17
                (   98.02  -170.69   -34.75     0.70)  ; 18
                (  101.13  -173.74   -36.10     0.70)  ; 19
                (  104.63  -176.79   -36.10     0.70)  ; 20
                (  105.33  -178.13   -36.10     0.70)  ; 21
                (  105.45  -178.57   -36.10     0.70)  ; 22
                (  105.39  -178.19   -36.10     0.70)  ; 23
                (  108.25  -183.15   -31.60     0.70)  ; 24
                (  109.59  -185.44   -31.60     0.70)  ; 25
                (  110.10  -186.33   -31.55     0.70)  ; 26
                (  110.92  -191.04   -31.55     0.70)  ; 27
                (  112.19  -194.73   -31.60     0.70)  ; 28
                (  113.08  -196.51   -31.60     0.70)  ; 29
                (  114.80  -198.80   -31.60     0.70)  ; 30
                (  115.50  -198.74   -31.60     0.70)  ; 31
                (  114.87  -196.45   -31.60     0.70)  ; 32
                (  119.37  -206.68   -38.85     0.70)  ; 33
                (  120.83  -210.05   -39.10     0.70)  ; 34
                (  121.02  -212.28   -39.10     0.70)  ; 35
                (  120.77  -212.53   -39.10     0.70)  ; 36
                (  120.32  -212.34   -39.10     0.70)  ; 37
                (  121.40  -215.65   -37.65     0.70)  ; 38
                (  121.85  -219.34   -37.65     0.70)  ; 39
                (  122.16  -222.39   -37.55     0.70)  ; 40
                (  122.74  -224.24   -37.55     0.70)  ; 41
                (  124.51  -228.19   -33.45     0.57)  ; 42
                (  126.54  -235.31   -34.25     0.57)  ; 43
                (  128.64  -240.28   -34.25     0.57)  ; 44
                (  127.94  -240.09   -38.45     0.57)  ; 45
                (  129.91  -243.84   -38.75     0.57)  ; 46
                (  131.06  -248.04   -38.75     0.57)  ; 47
                (  131.25  -250.39   -38.75     0.57)  ; 48
                (  130.23  -254.13   -34.85     0.57)  ; 49
                (  130.62  -258.90   -34.85     0.57)  ; 50
                (  131.70  -263.73   -35.80     0.57)  ; 51
                (  132.71  -267.80   -35.80     0.57)  ; 52
                (  132.71  -270.86   -35.80     0.57)  ; 53
                (  132.40  -270.92   -35.80     0.57)  ; 54
                (  133.10  -277.22   -35.80     0.57)  ; 55
                (  134.69  -281.54   -35.80     0.57)  ; 56
                (  135.67  -283.10   -42.70     0.57)  ; 57
                (  135.92  -283.48   -42.75     0.57)  ; 58
                 Normal
              |
                (   68.35  -115.68   -35.40     0.57)  ; 1, R-1-1-2-1-1-1-2
                (   67.53  -116.51   -35.40     0.57)  ; 2
                (   66.64  -117.91   -38.80     0.57)  ; 3
                (   66.32  -116.83   -38.80     0.57)  ; 4
                (   66.13  -116.32   -40.05     0.57)  ; 5
                (   65.81  -117.46   -41.05     0.57)  ; 6
                (   65.68  -116.57   -45.30     0.57)  ; 7
                (   65.62  -121.92   -46.70     0.57)  ; 8
                (   65.94  -126.18   -46.70     0.57)  ; 9
                (   66.00  -127.07   -46.70     0.57)  ; 10
                (   66.06  -126.88   -46.70     0.57)  ; 11
                (   66.76  -130.76   -46.80     0.57)  ; 12
                (   66.76  -132.92   -46.80     0.57)  ; 13
                (   66.38  -134.07   -46.80     0.57)  ; 14
                (   65.75  -135.15   -46.80     0.57)  ; 15
                (   63.78  -140.55   -46.80     0.57)  ; 16
                (   63.01  -141.83   -46.85     0.57)  ; 17
                (   63.33  -141.45   -46.85     0.57)  ; 18
                (   59.74  -143.50   -53.85     0.57)  ; 19
                (   59.68  -145.09   -54.40     0.57)  ; 20
                (   60.12  -147.31   -54.40     0.57)  ; 21
                (   60.31  -148.01   -54.40     0.57)  ; 22
                (   60.31  -147.95   -54.40     0.57)  ; 23
                (   60.50  -148.90   -60.10     0.57)  ; 24
                (   61.52  -154.44   -62.50     0.57)  ; 25
                (   63.94  -159.97   -63.35     0.57)  ; 26
                (   64.07  -161.56   -63.35     0.57)  ; 27
                (   63.56  -164.23   -61.90     0.57)  ; 28
                (   63.37  -163.66   -61.90     0.57)  ; 29
                (   64.19  -166.90   -58.35     0.57)  ; 30
                (   64.13  -169.83   -58.35     0.57)  ; 31
                (   64.07  -171.74   -58.30     0.57)  ; 32
                (   64.05  -172.79   -52.35     0.57)  ; 33
                (   63.93  -172.98   -52.35     0.57)  ; 34
                (   63.86  -172.98   -52.35     0.57)  ; 35
                (   63.10  -172.41   -66.25     0.57)  ; 36
                (   62.65  -173.55   -66.25     0.57)  ; 37
                (   62.53  -174.57   -66.25     0.57)  ; 38
                (   62.27  -175.14   -66.80     0.57)  ; 39
                (   61.06  -175.84   -66.80     0.57)  ; 40
                (   60.17  -176.80   -66.80     0.57)  ; 41
                (   58.71  -179.15   -68.85     0.57)  ; 42
                (   58.58  -180.17   -68.85     0.57)  ; 43
                (   58.52  -187.80   -69.30     0.57)  ; 44
                (   58.58  -187.36   -69.30     0.57)  ; 45
                (   58.46  -186.02   -69.30     0.57)  ; 46
                (   57.50  -187.93   -57.70     0.57)  ; 47
                (   56.80  -188.12   -57.70     0.57)  ; 48
                (   54.83  -187.55   -57.70     0.57)  ; 49
                (   54.13  -187.04   -60.35     0.57)  ; 50
                 Normal
              )  ;  End of split
            |
              (   33.86   -11.41   -25.55     0.57)  ; 1, R-1-1-2-1-1-2
              (   35.51   -12.30   -25.55     0.57)  ; 2
              (   39.51   -14.97   -25.40     0.57)  ; 3
              (   41.93   -17.77   -25.40     0.57)  ; 4
              (   44.22   -19.67   -24.15     0.57)  ; 5
              (   44.22   -19.80   -24.15     0.57)  ; 6
              (   45.17   -20.37   -29.05     0.57)  ; 7
              (   46.89   -21.39   -30.40     0.57)  ; 8
              (   49.18   -22.03   -30.40     0.57)  ; 9
              (   52.61   -21.71   -30.40     0.57)  ; 10
              (   53.19   -21.71   -31.65     0.57)  ; 11
              (   55.22   -22.22   -31.65     0.57)  ; 12
              (   57.19   -22.92   -32.85     0.57)  ; 13
              (   59.10   -23.55   -32.85     0.57)  ; 14
              (   61.26   -24.13   -33.80     0.57)  ; 15
              (   62.60   -24.19   -33.80     0.57)  ; 16
              (   65.33   -23.87   -34.05     0.57)  ; 17
              (   69.59   -22.98   -34.05     0.57)  ; 18
              (   70.42   -22.79   -34.05     0.57)  ; 19
              (   70.48   -22.79   -34.05     0.57)  ; 20
              (   73.52   -20.47   -38.20     0.57)  ; 21
              (   76.89   -17.16   -38.90     0.57)  ; 22
              (   77.02   -16.72   -38.90     0.57)  ; 23
              (   77.78   -14.62   -44.50     0.57)  ; 24
              (   81.53   -12.84   -44.65     0.57)  ; 25
              (   83.18   -11.76   -44.65     0.57)  ; 26
              (   86.23   -10.67   -44.75     0.57)  ; 27
              (   86.68   -10.36   -44.75     0.57)  ; 28
               Normal
            )  ;  End of split
          |
            (   21.45    46.13   -15.70     0.70)  ; 1, R-1-1-2-1-2
            (   22.47    46.64   -15.70     0.70)  ; 2
            (   23.30    47.21   -14.70     0.70)  ; 3
            (   23.99    47.46   -17.05     0.70)  ; 4
            (   24.63    47.59   -17.05     0.70)  ; 5
            (   25.33    47.78   -18.05     0.70)  ; 6
            (   27.05    48.10   -18.40     0.70)  ; 7
            (   27.30    48.86   -15.20     0.70)  ; 8
            (   28.00    48.73   -15.25     0.70)  ; 9
            (   28.06    48.61   -16.25     0.70)  ; 10
            (   29.02    48.42   -16.50     0.70)  ; 11
            (   30.73    48.35   -17.15     0.70)  ; 12
            (   32.20    48.73   -17.20     0.70)  ; 13
            (   34.10    49.43   -17.20     0.70)  ; 14
            (   35.82    49.43   -17.20     0.70)  ; 15
            (   40.27    48.48   -17.20     0.70)  ; 16
            (   42.75    47.72   -17.20     0.70)  ; 17
            (   44.72    46.83   -17.20     0.70)  ; 18
            (   50.76    45.43   -17.20     0.70)  ; 19
            (   54.55    42.45   -16.60     0.70)  ; 20
            (   56.97    42.58   -14.40     0.70)  ; 21
            (   58.36    42.07   -14.40     0.70)  ; 22
            (   58.81    41.50   -14.05     0.70)  ; 23
            (   61.93    38.82   -16.05     0.70)  ; 24
            (   62.82    38.57   -16.45     0.70)  ; 25
            (   63.51    38.19   -17.05     0.70)  ; 26
            (   64.41    37.43   -17.40     0.70)  ; 27
            (   65.04    37.30   -17.40     0.70)  ; 28
            (   66.76    36.66   -14.20     0.70)  ; 29
            (   68.47    35.52   -13.95     0.70)  ; 30
            (   70.06    34.44   -14.10     0.70)  ; 31
            (   72.29    32.85   -14.10     0.70)  ; 32
            (   72.48    32.78   -14.10     0.70)  ; 33
            (   72.54    32.72   -15.20     0.70)  ; 34
            (
              (   76.04    31.13   -14.20     0.70)  ; 1, R-1-1-2-1-2-1
              (   76.23    31.13   -14.20     0.70)  ; 2
              (   76.74    30.75   -13.60     0.70)  ; 3
              (   76.99    30.49   -16.70     0.70)  ; 4
              (   77.06    30.43   -16.75     0.70)  ; 5
              (
                (   79.86    29.92   -20.05     0.70)  ; 1, R-1-1-2-1-2-1-1
                (   84.69    29.79   -16.65     0.70)  ; 2
                (   87.80    29.16   -16.90     0.70)  ; 3
                (   92.13    29.16   -19.10     0.70)  ; 4
                (   91.66    28.62   -24.05     0.70)  ; 5
                (   93.63    27.22   -24.25     0.70)  ; 6
                (   94.71    26.20   -17.10     0.70)  ; 7
                (   98.08    23.66   -17.10     0.70)  ; 8
                (  100.50    22.07   -17.10     0.70)  ; 9
                (  101.32    20.98   -21.60     0.70)  ; 10
                (  101.77    20.54   -21.60     0.70)  ; 11
                (  102.09    19.90   -24.15     0.70)  ; 12
                (  104.63    18.38   -24.80     0.70)  ; 13
                (  107.17    17.10   -24.90     0.70)  ; 14
                (  108.25    16.21   -25.90     0.70)  ; 15
                (  111.62    14.43   -27.70     0.70)  ; 16
                (  112.07    14.24   -27.70     0.70)  ; 17
                (  112.20    14.05   -30.05     0.70)  ; 18
                (  112.20    14.31   -30.05     0.70)  ; 19
                (
                  (  115.50    12.27   -32.20     0.70)  ; 1, R-1-1-2-1-2-1-1-1
                  (  118.24    11.06   -32.80     0.70)  ; 2
                  (  120.72    10.74   -32.80     0.70)  ; 3
                  (  122.18    10.68   -32.80     0.70)  ; 4
                  (  128.66     8.96   -33.00     0.70)  ; 5
                  (  132.92     8.07   -33.00     0.70)  ; 6
                  (  134.45     7.75   -33.00     0.70)  ; 7
                  (  136.90     5.46   -34.35     0.57)  ; 8
                  (  138.42     4.45   -34.35     0.57)  ; 9
                  (  140.46     3.81   -36.00     0.57)  ; 10
                  (  140.77     3.75   -37.40     0.57)  ; 11
                  (  142.05     3.43   -37.40     0.57)  ; 12
                  (  142.87     3.11   -37.40     0.57)  ; 13
                  (  144.08     2.60   -37.40     0.57)  ; 14
                  (  144.14     2.28   -38.80     0.57)  ; 15
                  (  144.78     1.52   -39.25     0.57)  ; 16
                  (  146.50     0.06   -39.60     0.57)  ; 17
                  (  148.40    -0.96   -39.60     0.57)  ; 18
                  (  149.23    -1.09   -38.55     0.57)  ; 19
                  (  150.95    -1.02   -37.85     0.57)  ; 20
                  (  150.95    -0.90   -37.85     0.57)  ; 21
                  (
                    (  153.75    -2.49   -39.90     0.57)  ; 1, R-1-1-2-1-2-1-1-1-1
                    (  155.59    -3.70   -39.90     0.57)  ; 2
                    (  157.24    -5.35   -40.05     0.57)  ; 3
                    (  159.09    -6.37   -40.05     0.57)  ; 4
                    (  160.93    -7.26   -40.05     0.57)  ; 5
                    (  165.19    -8.53   -39.40     0.57)  ; 6
                    (  166.78    -8.79   -38.30     0.57)  ; 7
                    (  168.62    -8.85   -38.30     0.57)  ; 8
                    (  170.79    -8.72   -38.30     0.57)  ; 9
                    (  173.84    -8.85   -38.25     0.57)  ; 10
                    (  175.17    -9.23   -38.25     0.57)  ; 11
                    (  174.73    -9.04   -38.25     0.57)  ; 12
                    (  176.26    -9.61   -43.25     0.57)  ; 13
                    (  178.49   -10.37   -43.85     0.57)  ; 14
                    (  180.52   -10.95   -43.85     0.57)  ; 15
                    (  181.54   -11.65   -43.85     0.57)  ; 16
                    (  187.01   -14.38   -43.90     0.57)  ; 17
                    (  188.09   -14.95   -43.90     0.57)  ; 18
                    (  187.58   -14.95   -43.90     0.57)  ; 19
                    (  188.79   -16.61   -47.30     0.57)  ; 20
                    (  195.85   -20.74   -47.90     0.57)  ; 21
                    (  198.77   -22.27   -47.90     0.57)  ; 22
                    (  202.02   -23.22   -48.60     0.57)  ; 23
                    (  203.22   -22.84   -48.60     0.57)  ; 24
                    (  204.31   -22.65   -49.05     0.57)  ; 25
                    (  206.28   -22.84   -49.05     0.57)  ; 26
                    (  209.01   -23.48   -49.05     0.57)  ; 27
                    (  211.36   -23.67   -49.25     0.57)  ; 28
                    (  214.22   -23.54   -49.25     0.57)  ; 29
                    (  216.45   -22.90   -49.25     0.57)  ; 30
                    (  216.32   -22.40   -49.25     0.57)  ; 31
                    (  218.45   -23.51   -50.30     0.57)  ; 32
                    (  219.03   -23.38   -50.30     0.57)  ; 33
                    (  220.74   -23.76   -50.30     0.57)  ; 34
                    (  224.18   -24.78   -50.10     0.57)  ; 35
                    (  227.36   -25.54   -50.10     0.57)  ; 36
                    (  228.37   -24.90   -47.20     0.57)  ; 37
                    (  230.28   -24.33   -46.65     0.57)  ; 38
                    (  233.27   -23.89   -46.65     0.57)  ; 39
                    (  236.26   -23.82   -46.95     0.57)  ; 40
                    (  238.36   -23.57   -46.95     0.57)  ; 41
                    (  240.65   -21.98   -48.75     0.57)  ; 42
                    (  247.51   -18.54   -49.00     0.57)  ; 43
                    (  248.85   -17.65   -49.00     0.57)  ; 44
                    (  249.93   -17.27   -49.00     0.57)  ; 45
                    (  252.41   -16.76   -49.00     0.57)  ; 46
                    (  255.14   -16.44   -49.00     0.57)  ; 47
                    (  256.86   -16.00   -49.00     0.57)  ; 48
                    (  256.48   -15.81   -49.00     0.57)  ; 49
                    (  257.46   -15.38   -48.05     0.57)  ; 50
                    (  259.30   -14.87   -48.05     0.57)  ; 51
                    (  263.50   -13.92   -48.50     0.57)  ; 52
                    (  264.90   -13.22   -48.50     0.57)  ; 53
                    (  264.96   -12.96   -48.50     0.57)  ; 54
                     Normal
                  |
                    (  150.32    -0.15   -38.85     0.57)  ; 1, R-1-1-2-1-2-1-1-1-2
                    (  150.32     0.68   -38.85     0.57)  ; 2
                    (  150.57     1.70   -38.85     0.57)  ; 3
                    (  149.87     3.42   -43.80     0.57)  ; 4
                    (  149.87     4.24   -43.80     0.57)  ; 5
                    (  149.49     5.26   -43.80     0.57)  ; 6
                    (  149.74     6.91   -42.30     0.57)  ; 7
                    (  149.87     7.55   -42.30     0.57)  ; 8
                    (  149.04     8.70   -40.95     0.57)  ; 9
                    (  147.14    10.29   -40.95     0.57)  ; 10
                    (  146.18    11.24   -40.95     0.57)  ; 11
                    (  143.58    12.64   -41.65     0.57)  ; 12
                    (  141.41    14.17   -41.65     0.57)  ; 13
                    (  140.52    15.25   -42.70     0.57)  ; 14
                    (  139.63    16.20   -42.75     0.57)  ; 15
                     Normal
                  )  ;  End of split
                |
                  (  111.10    17.18   -27.55     0.57)  ; 1, R-1-1-2-1-2-1-1-2
                  (  111.29    17.49   -27.55     0.57)  ; 2
                  (  113.39    18.38   -28.20     0.57)  ; 3
                  (  114.85    18.89   -28.20     0.57)  ; 4
                  (  117.20    19.72   -29.20     0.57)  ; 5
                  (  118.54    20.10   -29.20     0.57)  ; 6
                  (  123.37    20.04   -27.20     0.57)  ; 7
                  (  124.13    20.29   -27.20     0.57)  ; 8
                  (  125.91    21.76   -26.15     0.57)  ; 9
                  (  126.49    21.88   -26.15     0.57)  ; 10
                  (  128.52    23.09   -30.10     0.57)  ; 11
                  (  129.35    23.35   -30.10     0.57)  ; 12
                  (  131.89    23.28   -31.20     0.57)  ; 13
                  (  133.29    23.15   -31.65     0.57)  ; 14
                  (  136.15    23.15   -31.65     0.57)  ; 15
                  (  136.72    23.54   -31.65     0.57)  ; 16
                  (  137.30    24.30   -31.65     0.57)  ; 17
                  (  138.19    24.94   -30.95     0.57)  ; 18
                   Normal
                )  ;  End of split
              |
                (   76.35    30.69   -15.65     0.57)  ; 1, R-1-1-2-1-2-1-2
                (   75.46    31.71   -15.65     0.57)  ; 2
                (   74.83    32.48   -13.25     0.57)  ; 3
                (   74.00    33.81   -13.25     0.57)  ; 4
                (   75.53    36.04   -12.50     0.57)  ; 5
                (   77.50    37.50   -14.15     0.57)  ; 6
                (   78.26    37.82   -14.15     0.57)  ; 7
                (   79.28    37.82   -14.15     0.57)  ; 8
                (   80.23    37.56   -13.30     0.57)  ; 9
                (   80.49    37.69   -11.15     0.57)  ; 10
                (   81.25    37.88   -11.00     0.57)  ; 11
                (   83.16    38.07   -11.00     0.57)  ; 12
                (   85.76    37.44   -13.00     0.57)  ; 13
                (   87.16    37.06   -13.00     0.57)  ; 14
                (   88.69    36.67   -13.00     0.57)  ; 15
                (   88.94    36.55   -14.65     0.57)  ; 16
                (   88.82    36.61   -10.45     0.57)  ; 17
                (   89.45    35.85    -7.90     0.57)  ; 18
                (   90.02    35.53    -7.90     0.57)  ; 19
                (   92.25    34.96    -7.50     0.57)  ; 20
                (   93.01    34.57    -7.50     0.57)  ; 21
                (   93.14    34.45    -7.70     0.57)  ; 22
                (   94.60    34.77    -8.25     0.57)  ; 23
                (   94.60    34.77    -7.25     0.57)  ; 24
                (   95.36    34.77    -6.65     0.57)  ; 25
                (   95.56    34.57    -6.65     0.57)  ; 26
                (   95.75    34.45    -6.65     0.57)  ; 27
                (   96.32    33.87    -7.20     0.57)  ; 28
                (   97.65    33.30    -9.40     0.57)  ; 29
                (   98.23    33.05    -9.40     0.57)  ; 30
                (   99.24    32.92    -9.60     0.57)  ; 31
                (  100.20    33.18    -9.60     0.57)  ; 32
                (  104.39    35.40    -9.00     0.57)  ; 33
                (  104.52    35.40    -9.00     0.57)  ; 34
                (  105.47    35.59    -7.10     0.57)  ; 35
                (  105.92    35.34    -7.10     0.57)  ; 36
                (  107.89    35.40    -8.05     0.57)  ; 37
                (  109.29    35.78    -8.85     0.57)  ; 38
                (  110.37    36.48    -8.95     0.57)  ; 39
                (  111.83    36.93    -8.95     0.57)  ; 40
                (  112.53    37.18    -8.95     0.57)  ; 41
                (  113.93    37.37    -8.15     0.57)  ; 42
                (  113.93    37.44    -8.15     0.57)  ; 43
                (  115.87    39.64    -2.20     0.57)  ; 44
                (  117.08    40.34    -2.20     0.57)  ; 45
                (  118.67    41.29    -3.20     0.57)  ; 46
                (  120.01    42.31    -7.40     0.57)  ; 47
                (  121.02    42.82    -8.65     0.57)  ; 48
                (  123.25    42.76    -8.70     0.57)  ; 49
                (  124.08    42.63    -8.70     0.57)  ; 50
                (  124.90    42.82    -6.55     0.57)  ; 51
                (  126.87    44.47    -5.30     0.57)  ; 52
                (  127.70    44.86    -4.45     0.57)  ; 53
                (  129.04    45.05    -4.45     0.57)  ; 54
                (  130.56    45.11    -4.45     0.57)  ; 55
                (  131.20    44.98    -5.65     0.57)  ; 56
                (
                  (  134.44    44.47    -5.65     0.57)  ; 1, R-1-1-2-1-2-1-2-1
                  (  139.34    44.41    -4.45     0.57)  ; 2
                  (  140.99    44.41    -3.70     0.57)  ; 3
                  (  141.50    44.60    -3.70     0.57)  ; 4
                  (  142.96    47.59    -7.05     0.57)  ; 5
                  (  143.53    47.78    -7.05     0.57)  ; 6
                  (  145.19    47.84    -5.30     0.57)  ; 7
                  (
                    (  154.56    46.40    -0.45     0.57)  ; 1, R-1-1-2-1-2-1-2-1-1
                    (  155.26    47.10    -0.45     0.57)  ; 2
                    (  156.85    47.16    -0.45     0.57)  ; 3
                    (  157.68    46.84     0.45     0.57)  ; 4
                    (  158.57    46.84     2.95     0.57)  ; 5
                    (  159.27    46.34     3.15     0.57)  ; 6
                    (  159.78    45.89     3.15     0.57)  ; 7
                    (  161.05    45.38     2.60     0.57)  ; 8
                    (  161.11    45.57     2.00     0.57)  ; 9
                    (
                      (  165.50    45.51     3.85     0.57)  ; 1, R-1-1-2-1-2-1-2-1-1-1
                      (  167.09    45.64     3.85     0.57)  ; 2
                      (  170.52    45.51     3.40     0.57)  ; 3
                      (  173.32    46.53     0.75     0.57)  ; 4
                      (  174.85    47.48     0.75     0.57)  ; 5
                      (  177.83    50.66     0.05     0.57)  ; 6
                      (  178.98    51.04     0.05     0.57)  ; 7
                      (  182.99    52.06     2.95     0.57)  ; 8
                      (  184.83    52.70     2.95     0.57)  ; 9
                      (  186.55    53.52     2.95     0.57)  ; 10
                      (  186.61    53.52     3.80     0.57)  ; 11
                      (  189.72    53.84     8.30     0.57)  ; 12
                      (  190.35    53.72     8.30     0.57)  ; 13
                      (  194.11    54.86     8.30     0.57)  ; 14
                      (  195.69    55.69     8.30     0.57)  ; 15
                      (  195.82    55.94     8.30     0.57)  ; 16
                      (  198.68    58.36    13.90     0.57)  ; 17
                      (  199.76    58.81    13.90     0.57)  ; 18
                      (  202.31    59.31    13.90     0.57)  ; 19
                      (  203.07    59.57    12.75     0.57)  ; 20
                      (  203.77    60.21    12.75     0.57)  ; 21
                      (  204.22    61.86    12.75     0.57)  ; 22
                      (  204.41    62.37    12.55     0.57)  ; 23
                      (  205.68    62.88    12.55     0.57)  ; 24
                      (  206.82    62.75    12.55     0.57)  ; 25
                      (  207.84    63.96    17.40     0.57)  ; 26
                      (  209.87    64.09    17.40     0.57)  ; 27
                      (  210.07    64.21    17.45     0.57)  ; 28
                       Normal
                    |
                      (  170.71    45.70     4.15     0.57)  ; 1, R-1-1-2-1-2-1-2-1-1-2
                      (  171.53    45.70     4.15     0.57)  ; 2
                      (  171.66    46.15     4.15     0.57)  ; 3
                      (  171.09    46.66     3.00     0.57)  ; 4
                      (  168.86    47.87     2.15     0.57)  ; 5
                      (  168.67    48.12     1.30     0.57)  ; 6
                      (  167.46    49.14     0.80     0.57)  ; 7
                      (  167.34    50.09     0.80     0.57)  ; 8
                      (  167.40    50.66     0.65     0.57)  ; 9
                      (  167.65    51.24     0.65     0.57)  ; 10
                      (  168.61    51.87     9.90     0.57)  ; 11
                      (  168.54    52.25    10.25     0.57)  ; 12
                      (  167.21    52.25    10.25     0.57)  ; 13
                      (  166.19    51.94    10.25     0.57)  ; 14
                      (  165.49    51.17     8.35     0.57)  ; 15
                      (  165.11    50.66     8.35     0.57)  ; 16
                      (  164.47    50.09     8.35     0.57)  ; 17
                      (  163.20    49.46     5.85     0.57)  ; 18
                      (  162.25    48.63     5.85     0.57)  ; 19
                      (  162.25    47.55    11.00     0.57)  ; 20
                      (  162.57    46.97    11.00     0.57)  ; 21
                      (  163.52    46.78    11.00     0.57)  ; 22
                      (  163.78    46.85    11.00     0.57)  ; 23
                      (  163.90    46.66    17.05     0.57)  ; 24
                      (  163.58    46.02    17.85     0.57)  ; 25
                      (  163.33    45.89    17.85     0.57)  ; 26
                      (  165.62    45.77    17.85     0.57)  ; 27
                      (  168.73    46.15    17.85     0.57)  ; 28
                      (  171.66    46.21    16.05     0.57)  ; 29
                      (  171.85    46.08    16.05     0.57)  ; 30
                       Normal
                    )  ;  End of split
                  |
                    (  138.34    41.20    -5.30     0.57)  ; 1, R-1-1-2-1-2-1-2-1-2
                    (  143.80    50.36    -8.10     0.57)  ; 2
                    (  143.80    50.61    -8.10     0.57)  ; 3
                    (  144.12    54.30    -3.85     0.57)  ; 4
                    (  144.38    54.75    -3.85     0.57)  ; 5
                    (  144.57    54.87    -3.85     0.57)  ; 6
                    (  145.08    56.27    -3.85     0.57)  ; 7
                    (  145.33    57.61    -3.85     0.57)  ; 8
                    (  145.71    58.05    -3.85     0.57)  ; 9
                     Normal
                  )  ;  End of split
                |
                  (  131.28    43.30    -2.25     0.57)  ; 1, R-1-1-2-1-2-1-2-2
                  (  131.40    42.98    -8.95     0.57)  ; 2
                  (  130.70    42.41    -8.95     0.57)  ; 3
                  (  129.75    42.02    -9.45     0.57)  ; 4
                  (  129.62    41.71    -9.45     0.57)  ; 5
                  (  129.62    41.26    -9.45     0.57)  ; 6
                  (  131.91    40.31    -7.70     0.57)  ; 7
                  (  133.31    39.99    -7.70     0.57)  ; 8
                  (  133.95    40.37    -7.70     0.57)  ; 9
                   Normal
                )  ;  End of split
              )  ;  End of split
            |
              (   73.77    31.72   -16.85     0.57)  ; 1, R-1-1-2-1-2-2
              (   75.43    29.05   -12.20     0.57)  ; 2
              (   77.72    26.19   -12.20     0.57)  ; 3
              (   78.92    24.09   -13.10     0.57)  ; 4
              (   79.31    22.94   -12.00     0.57)  ; 5
              (   81.21    20.34   -12.00     0.57)  ; 6
              (   82.55    17.86   -11.90     0.57)  ; 7
              (   84.58    12.83   -12.20     0.57)  ; 8
              (   85.54    10.73   -12.20     0.57)  ; 9
              (   86.43     6.53   -12.65     0.57)  ; 10
              (   86.62     5.13   -12.65     0.57)  ; 11
              (   86.55     5.39   -12.65     0.57)  ; 12
              (   88.04     0.80   -10.80     0.57)  ; 13
              (   90.59    -5.50   -10.90     0.57)  ; 14
              (   90.71    -6.33   -10.90     0.57)  ; 15
              (   90.65    -6.33   -10.90     0.57)  ; 16
              (   90.71    -9.25   -14.60     0.57)  ; 17
              (   93.70   -17.21   -14.60     0.57)  ; 18
              (   95.23   -21.28   -14.60     0.57)  ; 19
              (   96.12   -23.63   -14.60     0.57)  ; 20
              (   96.74   -24.39   -10.15     0.57)  ; 21
              (   99.85   -28.39   -10.15     0.57)  ; 22
              (  100.62   -29.54   -12.05     0.57)  ; 23
              (  101.44   -28.08   -14.70     0.57)  ; 24
              (  104.24   -30.68   -15.00     0.57)  ; 25
              (  107.10   -32.97   -15.00     0.57)  ; 26
              (  109.90   -34.50   -12.55     0.57)  ; 27
              (  111.43   -35.07   -12.55     0.57)  ; 28
              (  110.66   -34.56   -15.70     0.57)  ; 29
              (  111.17   -35.26   -16.40     0.57)  ; 30
              (  112.32   -36.22   -16.40     0.57)  ; 31
              (  112.95   -36.66   -17.05     0.57)  ; 32
              (  114.92   -39.27   -17.40     0.57)  ; 33
              (  116.51   -41.05   -17.40     0.57)  ; 34
              (  119.12   -42.52   -17.40     0.57)  ; 35
              (  121.85   -44.30   -19.45     0.57)  ; 36
              (  123.83   -44.49   -20.20     0.57)  ; 37
              (  124.91   -44.74   -20.20     0.57)  ; 38
              (  127.51   -48.62   -20.25     0.57)  ; 39
              (  129.23   -50.28   -20.25     0.57)  ; 40
              (  130.18   -52.06   -20.25     0.57)  ; 41
              (  130.25   -52.44   -20.25     0.57)  ; 42
              (  130.77   -53.46   -25.50     0.57)  ; 43
              (  131.60   -54.86   -25.50     0.57)  ; 44
              (  133.38   -55.88   -26.50     0.57)  ; 45
              (  135.54   -56.52   -26.50     0.57)  ; 46
              (  137.01   -57.03   -26.50     0.57)  ; 47
              (  138.40   -56.96   -26.50     0.57)  ; 48
              (  140.44   -55.94   -25.75     0.57)  ; 49
               Normal
            )  ;  End of split
          )  ;  End of split
        |
          (    9.89    46.07    -9.10     0.70)  ; 1, R-1-1-2-2
          (    9.70    46.26    -9.00     0.70)  ; 2
          (    9.95    46.96   -13.75     0.76)  ; 3
          (    9.57    47.09   -14.20     0.76)  ; 4
          (    8.94    47.41   -14.45     0.76)  ; 5
          (    8.49    47.53   -14.45     0.76)  ; 6
          (    8.43    47.60   -13.30     0.76)  ; 7
          (    7.79    47.92   -11.10     0.76)  ; 8
          (    6.65    48.62   -12.35     0.76)  ; 9
          (    5.82    49.00   -12.55     0.76)  ; 10
          (    5.31    49.12   -12.55     0.76)  ; 11
          (    2.64    49.57   -14.10     0.76)  ; 12
          (    0.80    49.76   -14.35     0.76)  ; 13
          (   -3.02    49.82   -14.45     0.76)  ; 14
          (   -4.35    49.70   -14.45     0.76)  ; 15
          (   -5.82    49.76   -14.00     0.76)  ; 16
          (   -6.58    49.57   -14.45     0.76)  ; 17
          (   -8.17    49.38   -15.40     0.76)  ; 18
          (   -8.42    49.12   -15.40     0.76)  ; 19
          (   -9.38    48.93   -10.50     0.76)  ; 20
          (   -9.38    48.93   -11.35     0.76)  ; 21
          (
            (  -10.01    46.83   -13.60     0.76)  ; 1, R-1-1-2-2-1
            (  -10.59    46.33   -14.40     0.76)  ; 2
            (  -10.97    45.50   -14.40     0.76)  ; 3
            (  -11.09    43.78   -14.80     0.76)  ; 4
            (  -10.90    41.36   -12.55     0.76)  ; 5
            (  -11.35    39.33   -12.20     0.76)  ; 6
            (  -11.92    37.93   -12.20     0.76)  ; 7
            (  -12.24    36.28   -13.90     0.76)  ; 8
            (  -12.30    35.39   -13.90     0.76)  ; 9
            (  -12.24    35.51   -14.75     0.76)  ; 10
            (
              (  -12.05    33.67   -13.95     0.76)  ; 1, R-1-1-2-2-1-1
              (  -12.56    32.90   -13.95     0.76)  ; 2
              (  -13.32    31.00   -13.35     0.76)  ; 3
              (  -13.64    30.74   -13.35     0.76)  ; 4
              (  -13.83    30.74   -16.60     0.76)  ; 5
              (  -13.70    29.85   -16.65     0.76)  ; 6
              (  -13.00    27.43   -16.65     0.76)  ; 7
              (  -12.62    24.76   -15.20     0.76)  ; 8
              (  -12.68    22.09   -15.20     0.76)  ; 9
              (  -12.75    22.15   -15.20     0.76)  ; 10
              (  -12.73    20.97   -15.65     0.76)  ; 11
              (
                (  -13.37    18.42   -17.90     0.76)  ; 1, R-1-1-2-2-1-1-1
                (  -13.75    16.83   -18.05     0.76)  ; 2
                (  -14.01    16.20   -18.05     0.76)  ; 3
                (
                  (  -13.88    13.33   -16.75     0.76)  ; 1, R-1-1-2-2-1-1-1-1
                  (  -14.71    10.85   -16.90     0.76)  ; 2
                  (  -15.53     7.93   -17.80     0.76)  ; 3
                  (  -16.04     6.59   -18.35     0.76)  ; 4
                  (  -16.10     6.46   -18.35     0.76)  ; 5
                  (
                    (  -15.53     1.95   -20.05     0.76)  ; 1, R-1-1-2-2-1-1-1-1-1
                    (  -15.72     0.68   -20.25     0.76)  ; 2
                    (  -17.19    -1.17   -18.50     0.76)  ; 3
                    (  -17.63    -3.97   -17.85     0.76)  ; 4
                    (  -17.88    -7.02   -17.80     0.76)  ; 5
                    (  -18.52    -9.26   -16.55     0.76)  ; 6
                    (  -18.77    -9.65   -16.55     0.76)  ; 7
                    (  -20.24   -11.04   -18.25     0.76)  ; 8
                    (  -20.17   -14.80   -19.70     0.76)  ; 9
                    (  -20.24   -15.31   -20.95     0.76)  ; 10
                    (  -20.36   -17.53   -21.70     0.76)  ; 11
                    (  -21.06   -20.27   -21.75     0.76)  ; 12
                    (
                      (  -21.32   -23.64   -18.15     0.76)  ; 1, R-1-1-2-2-1-1-1-1-1-1
                      (  -22.34   -26.63   -18.15     0.76)  ; 2
                      (  -22.97   -30.00   -19.50     0.76)  ; 3
                      (  -23.03   -31.08   -20.35     0.76)  ; 4
                      (  -22.78   -32.23   -20.35     0.76)  ; 5
                      (  -22.78   -31.85   -20.35     0.76)  ; 6
                      (  -23.18   -33.39   -19.70     0.76)  ; 7
                      (  -23.18   -33.64   -19.00     0.76)  ; 8
                      (  -23.82   -33.96   -21.95     0.76)  ; 9
                      (  -23.82   -33.96   -22.15     0.76)  ; 10
                      (
                        (  -23.18   -38.73   -22.95     0.76)  ; 1, R-1-1-2-2-1-1-1-1-1-1-1
                        (  -23.56   -39.49   -25.10     0.76)  ; 2
                        (  -24.26   -41.78   -25.50     0.76)  ; 3
                        (  -24.58   -41.97   -25.50     0.76)  ; 4
                        (  -25.28   -43.18   -23.90     0.76)  ; 5
                        (  -25.47   -44.07   -22.45     0.76)  ; 6
                        (  -26.36   -45.22   -22.35     0.76)  ; 7
                        (  -26.61   -45.85   -22.35     0.76)  ; 8
                        (  -29.22   -47.51   -24.95     0.76)  ; 9
                        (  -29.73   -49.42   -25.30     0.76)  ; 10
                        (  -30.36   -51.96   -25.30     0.76)  ; 11
                        (  -31.57   -54.70   -25.30     0.76)  ; 12
                        (  -33.23   -57.24   -25.30     0.76)  ; 13
                        (  -35.32   -59.28   -25.30     0.76)  ; 14
                        (  -35.90   -60.42   -25.30     0.76)  ; 15
                        (  -35.83   -60.42   -25.30     0.76)  ; 16
                        (  -37.49   -61.06   -30.05     0.70)  ; 17
                        (  -41.81   -65.19   -27.35     0.70)  ; 18
                        (  -42.00   -65.26   -27.35     0.70)  ; 19
                        (  -45.37   -66.34   -25.85     0.70)  ; 20
                        (  -46.33   -67.48   -25.85     0.70)  ; 21
                        (  -47.41   -69.14   -27.00     0.70)  ; 22
                        (  -47.98   -70.86   -28.95     0.70)  ; 23
                        (  -48.74   -72.38   -28.95     0.70)  ; 24
                        (  -53.26   -77.85   -27.05     0.70)  ; 25
                        (  -53.70   -78.87   -24.85     0.70)  ; 26
                        (  -57.14   -84.40   -24.70     0.70)  ; 27
                        (  -57.96   -86.25   -24.70     0.70)  ; 28
                        (  -58.34   -85.68   -24.70     0.70)  ; 29
                        (  -62.23   -89.08   -21.65     0.70)  ; 30
                        (  -63.43   -90.04   -21.15     0.70)  ; 31
                        (  -65.85   -91.12   -21.15     0.70)  ; 32
                        (  -69.67   -93.22   -21.15     0.70)  ; 33
                        (  -71.95   -94.74   -23.50     0.70)  ; 34
                        (  -71.95   -94.30   -23.50     0.70)  ; 35
                        (  -75.20   -97.22   -27.25     0.70)  ; 36
                        (  -78.00  -100.66   -27.25     0.70)  ; 37
                        (  -82.26  -105.17   -27.55     0.70)  ; 38
                        (  -86.77  -110.45   -27.55     0.70)  ; 39
                        (  -88.23  -111.85   -27.55     0.70)  ; 40
                        (  -88.23  -111.54   -27.55     0.70)  ; 41
                        (  -89.29  -113.35   -28.90     0.70)  ; 42
                        (  -91.70  -115.45   -28.90     0.70)  ; 43
                        (  -93.55  -117.55   -29.95     0.70)  ; 44
                        (  -95.71  -121.05   -29.95     0.70)  ; 45
                        (  -96.41  -125.19   -29.95     0.70)  ; 46
                        (  -96.98  -127.67   -30.05     0.70)  ; 47
                        (  -97.05  -129.64   -30.05     0.70)  ; 48
                        (  -97.36  -131.67   -30.05     0.70)  ; 49
                        (  -98.00  -130.47   -30.05     0.70)  ; 50
                        ( -101.94  -134.41   -30.05     0.70)  ; 51
                        ( -106.39  -138.10   -30.05     0.70)  ; 52
                        ( -107.92  -140.96   -30.05     0.70)  ; 53
                        ( -110.91  -144.78   -35.10     0.57)  ; 54
                        ( -112.31  -146.49   -35.40     0.57)  ; 55
                        ( -114.02  -148.53   -35.40     0.57)  ; 56
                        ( -114.34  -148.78   -35.75     0.57)  ; 57
                        ( -114.41  -148.78   -35.75     0.57)  ; 58
                        ( -116.44  -147.64   -40.65     0.57)  ; 59
                        ( -116.95  -147.77   -41.20     0.57)  ; 60
                        ( -118.98  -148.53   -45.45     0.57)  ; 61
                        ( -120.19  -149.67   -46.25     0.57)  ; 62
                        ( -120.64  -150.12   -46.25     0.57)  ; 63
                        ( -121.02  -150.18   -46.30     0.57)  ; 64
                        ( -121.78  -149.36   -46.30     0.57)  ; 65
                        ( -123.56  -148.02   -46.30     0.57)  ; 66
                        ( -124.13  -147.96   -46.30     0.57)  ; 67
                        ( -125.09  -149.23   -46.45     0.57)  ; 68
                        ( -126.36  -152.79   -46.45     0.57)  ; 69
                        ( -126.87  -154.32   -46.45     0.57)  ; 70
                        ( -128.08  -155.97   -46.55     0.57)  ; 71
                        ( -130.18  -157.94   -46.55     0.57)  ; 72
                        ( -130.81  -158.26   -46.55     0.57)  ; 73
                        ( -130.87  -157.82   -45.90     0.57)  ; 74
                        ( -132.46  -157.69   -52.40     0.57)  ; 75
                        ( -134.69  -158.33   -52.40     0.57)  ; 76
                        ( -138.82  -160.30   -52.85     0.57)  ; 77
                        ( -141.43  -161.32   -52.85     0.57)  ; 78
                        ( -141.81  -161.19   -52.85     0.57)  ; 79
                        ( -144.58  -160.38   -59.10     0.57)  ; 80
                        ( -148.71  -161.97   -59.35     0.57)  ; 81
                        ( -154.63  -164.45   -59.35     0.57)  ; 82
                        ( -159.08  -165.98   -59.35     0.57)  ; 83
                        ( -161.24  -166.49   -56.95     0.57)  ; 84
                        ( -161.88  -166.49   -56.95     0.57)  ; 85
                        ( -163.02  -166.68   -56.95     0.57)  ; 86
                        ( -163.72  -166.36   -56.30     0.57)  ; 87
                        ( -164.42  -165.73   -56.30     0.57)  ; 88
                        ( -164.48  -165.15   -56.30     0.57)  ; 89
                         Normal
                      |
                        (  -24.87   -34.13   -19.65     0.57)  ; 1, R-1-1-2-2-1-1-1-1-1-1-2
                        (  -24.87   -34.13   -19.45     0.57)  ; 2
                        (  -24.87   -34.13   -24.70     0.57)  ; 3
                        (  -24.94   -34.13   -23.65     0.57)  ; 4
                        (
                          (  -25.51   -34.96   -19.00     0.57)  ; 1, R-1-1-2-2-1-1-1-1-1-1-2-1
                          (  -26.27   -34.96   -18.35     0.57)  ; 2
                          (  -27.23   -35.34   -18.35     0.57)  ; 3
                          (  -27.54   -36.04   -18.35     0.57)  ; 4
                          (  -28.12   -38.01   -19.80     0.57)  ; 5
                          (  -28.50   -38.96   -19.80     0.57)  ; 6
                          (  -28.63   -39.15   -19.80     0.57)  ; 7
                          (
                            (  -30.66   -40.68   -22.45     0.57)  ; 1, R-1-1-2-2-1-1-1-1-1-1-2-1-1
                            (  -32.82   -43.10   -23.10     0.57)  ; 2
                            (  -33.71   -43.73   -23.10     0.57)  ; 3
                            (  -33.97   -43.99   -23.20     0.57)  ; 4
                            (  -34.35   -44.62   -25.90     0.57)  ; 5
                            (  -35.43   -47.10   -25.90     0.57)  ; 6
                            (  -36.26   -48.69   -26.35     0.57)  ; 7
                            (  -37.78   -50.73   -26.35     0.57)  ; 8
                            (  -39.69   -52.38   -26.35     0.57)  ; 9
                            (  -43.19   -54.55   -26.35     0.57)  ; 10
                            (  -44.14   -55.37   -26.35     0.57)  ; 11
                            (  -45.48   -57.28   -26.35     0.57)  ; 12
                            (  -48.27   -59.57   -26.35     0.57)  ; 13
                            (  -52.28   -61.99   -26.35     0.57)  ; 14
                            (  -52.72   -62.05   -26.35     0.57)  ; 15
                            (  -52.72   -61.86   -26.35     0.57)  ; 16
                            (  -55.88   -66.17   -29.75     0.57)  ; 17
                            (  -55.88   -66.17   -28.85     0.57)  ; 18
                            (
                              (  -57.59   -66.87   -29.15     0.57)  ; 1, R-1-1-2-2-1-1-1-1-1-1-2-1-1-1
                              (  -59.50   -68.65   -29.15     0.57)  ; 2
                              (  -60.90   -70.24   -31.65     0.57)  ; 3
                              (  -61.85   -72.41   -32.50     0.57)  ; 4
                              (
                                (  -63.70   -74.76   -25.60     0.57)  ; 1, R-1-1-2-2-1-1-1-1-1-1-2-1-1-1-1
                                (  -63.76   -74.82   -25.60     0.57)  ; 2
                                (  -63.63   -75.90   -33.70     0.57)  ; 3
                                (  -66.50   -82.84   -33.70     0.57)  ; 4
                                (  -68.59   -86.59   -32.35     0.57)  ; 5
                                (  -69.99   -89.26   -32.35     0.57)  ; 6
                                (  -71.90   -91.68   -32.35     0.57)  ; 7
                                (  -72.41   -92.13   -32.35     0.57)  ; 8
                                (  -76.80   -93.93   -28.65     0.57)  ; 9
                                (  -77.18   -94.75   -29.65     0.57)  ; 10
                                (  -77.37   -94.88   -35.75     0.57)  ; 11
                                (  -78.32   -96.28   -36.35     0.57)  ; 12
                                (  -79.53   -97.87   -36.35     0.57)  ; 13
                                (  -80.36   -99.33   -36.35     0.57)  ; 14
                                (  -80.80  -100.61   -37.45     0.57)  ; 15
                                (  -80.87  -102.71   -37.45     0.57)  ; 16
                                (  -81.50  -104.17   -37.65     0.57)  ; 17
                                (  -82.58  -105.06   -37.65     0.57)  ; 18
                                (
                                  (  -83.98  -109.32   -38.80     0.57)  ; 1, R-1-1-2-2-1-1-1-1-1-1-2-1-1-1-1-1
                                  (  -86.21  -112.88   -38.80     0.57)  ; 2
                                  (  -87.04  -115.62   -38.80     0.57)  ; 3
                                  (  -88.12  -118.04   -38.95     0.57)  ; 4
                                  (  -88.50  -119.12   -38.95     0.57)  ; 5
                                  (  -89.13  -120.07   -38.95     0.57)  ; 6
                                  (  -87.91  -125.66   -42.70     0.57)  ; 7
                                  (  -87.98  -126.42   -43.50     0.57)  ; 8
                                  (  -88.36  -127.95   -43.50     0.57)  ; 9
                                  (  -88.23  -128.33   -41.20     0.57)  ; 10
                                  (  -88.23  -129.41   -39.45     0.57)  ; 11
                                  (
                                    (  -89.25  -133.16   -40.85     0.57)  ; 1, R-1-1-2-2-1-1-1-1-1-1-2-1-1-1-1-1-1
                                    (  -89.76  -136.09   -40.75     0.57)  ; 2
                                    (  -90.65  -138.63   -40.75     0.57)  ; 3
                                    (  -91.60  -140.67   -38.15     0.57)  ; 4
                                    (  -93.00  -143.34   -38.00     0.57)  ; 5
                                    (  -93.25  -143.28   -38.00     0.57)  ; 6
                                    (  -94.40  -144.80   -40.45     0.57)  ; 7
                                    (  -94.72  -145.89   -41.05     0.57)  ; 8
                                    (  -95.03  -146.46   -41.05     0.57)  ; 9
                                    (  -99.73  -150.16   -45.80     0.57)  ; 10
                                    ( -102.08  -152.26   -46.55     0.57)  ; 11
                                    ( -105.26  -154.55   -50.35     0.57)  ; 12
                                    ( -108.12  -158.88   -51.10     0.57)  ; 13
                                    ( -109.39  -159.90   -51.10     0.57)  ; 14
                                    ( -110.34  -160.60   -51.20     0.57)  ; 15
                                    ( -110.60  -160.91   -51.20     0.57)  ; 16
                                    ( -116.07  -163.97   -49.40     0.57)  ; 17
                                    ( -119.63  -166.83   -49.40     0.57)  ; 18
                                    ( -122.62  -169.06   -48.70     0.57)  ; 19
                                    ( -125.29  -170.77   -48.70     0.57)  ; 20
                                    ( -125.99  -171.35   -48.65     0.57)  ; 21
                                    (
                                      ( -126.62  -174.10   -53.70     0.57)  ; 1, R-1-1-2-2-1-1-1-1-1-1-2-1-1-1-1-1-1-1
                                      ( -130.24  -176.32   -53.70     0.57)  ; 2
                                      ( -134.19  -178.99   -53.70     0.57)  ; 3
                                      ( -135.71  -180.14   -55.00     0.57)  ; 4
                                      ( -136.28  -180.14   -55.00     0.57)  ; 5
                                      ( -140.16  -182.56   -53.85     0.57)  ; 6
                                      ( -141.24  -183.57   -51.25     0.57)  ; 7
                                      ( -144.11  -185.48   -51.25     0.57)  ; 8
                                      ( -148.30  -188.15   -51.25     0.57)  ; 9
                                      ( -149.64  -189.23   -51.20     0.57)  ; 10
                                      ( -150.46  -189.87   -51.20     0.57)  ; 11
                                      ( -153.33  -191.72   -51.20     0.57)  ; 12
                                      ( -157.59  -193.43   -51.20     0.57)  ; 13
                                      ( -160.13  -193.11   -51.20     0.57)  ; 14
                                      ( -163.43  -194.57   -58.60     0.57)  ; 15
                                      ( -163.43  -194.57   -58.75     0.57)  ; 16
                                      (
                                        ( -164.44  -199.22   -54.55     0.57)  ; 1, R-1-1-2-2-1-1-1-1-1-1-2-1-1-1-1-1-1-1-1
                                        ( -171.50  -206.40   -54.65     0.57)  ; 2
                                        ( -174.55  -209.52   -54.65     0.57)  ; 3
                                        ( -176.46  -211.81   -55.00     0.57)  ; 4
                                        ( -180.47  -217.09   -61.00     0.57)  ; 5
                                        ( -183.01  -219.76   -61.20     0.57)  ; 6
                                        ( -183.84  -220.53   -61.20     0.57)  ; 7
                                        ( -184.16  -220.65   -61.20     0.57)  ; 8
                                        ( -187.76  -221.59   -61.20     0.57)  ; 9
                                        ( -188.71  -222.60   -61.20     0.57)  ; 10
                                        ( -189.28  -223.11   -58.15     0.57)  ; 11
                                        ( -189.48  -223.37   -58.15     0.57)  ; 12
                                        ( -195.20  -225.98   -66.00     0.57)  ; 13
                                        ( -198.00  -228.14   -66.00     0.57)  ; 14
                                        ( -202.38  -231.89   -66.10     0.57)  ; 15
                                        ( -206.07  -235.64   -66.10     0.57)  ; 16
                                        ( -208.23  -238.76   -66.10     0.57)  ; 17
                                        ( -210.14  -241.75   -66.10     0.57)  ; 18
                                        ( -212.18  -243.91   -66.10     0.57)  ; 19
                                        ( -213.51  -244.11   -66.10     0.57)  ; 20
                                        ( -221.27  -248.37   -69.20     0.57)  ; 21
                                        ( -225.27  -250.72   -69.20     0.57)  ; 22
                                        ( -224.83  -252.17   -67.15     0.57)  ; 23
                                        ( -225.97  -253.13   -66.00     0.57)  ; 24
                                        ( -226.73  -253.57   -66.00     0.57)  ; 25
                                        ( -227.69  -253.76   -66.00     0.57)  ; 26
                                        ( -228.20  -253.51   -66.45     0.57)  ; 27
                                        ( -228.58  -253.13   -66.45     0.57)  ; 28
                                         Normal
                                      |
                                        ( -173.66  -199.08   -58.75     0.57)  ; 1, R-1-1-2-2-1-1-1-1-1-1-2-1-1-1-1-1-1-1-2
                                        ( -174.61  -199.39   -58.75     0.57)  ; 2
                                        ( -177.47  -199.65   -58.75     0.57)  ; 3
                                        ( -180.14  -200.79   -58.75     0.57)  ; 4
                                        ( -182.31  -201.88   -58.75     0.57)  ; 5
                                        ( -182.62  -202.32   -58.75     0.57)  ; 6
                                        ( -182.81  -202.64   -58.75     0.57)  ; 7
                                        ( -184.02  -201.37   -53.90     0.57)  ; 8
                                        ( -186.63  -201.05   -53.90     0.57)  ; 9
                                        ( -188.85  -201.05   -53.90     0.57)  ; 10
                                        ( -191.84  -201.43   -56.40     0.57)  ; 11
                                        ( -195.15  -202.13   -56.40     0.57)  ; 12
                                        ( -197.88  -203.08   -56.50     0.57)  ; 13
                                        ( -198.96  -203.53   -56.50     0.57)  ; 14
                                        ( -198.96  -203.66   -56.50     0.57)  ; 15
                                        ( -202.30  -202.47   -52.10     0.57)  ; 16
                                        ( -205.48  -202.47   -51.10     0.57)  ; 17
                                        ( -208.79  -203.10   -51.10     0.57)  ; 18
                                        ( -210.95  -203.86   -51.10     0.57)  ; 19
                                        ( -212.48  -204.95   -51.55     0.57)  ; 20
                                        ( -212.73  -205.14   -51.55     0.57)  ; 21
                                        ( -213.62  -205.45   -65.05     0.57)  ; 22
                                        ( -214.39  -206.03   -65.05     0.57)  ; 23
                                        ( -215.53  -206.28   -65.40     0.57)  ; 24
                                        ( -216.42  -206.28   -65.40     0.57)  ; 25
                                        ( -216.93  -205.96   -65.40     0.57)  ; 26
                                         Normal
                                      )  ;  End of split
                                    |
                                      ( -127.35  -170.19   -45.45     0.57)  ; 1, R-1-1-2-2-1-1-1-1-1-1-2-1-1-1-1-1-1-2
                                      ( -127.28  -169.81   -46.35     0.57)  ; 2
                                      ( -127.86  -169.24   -46.35     0.57)  ; 3
                                      ( -128.62  -169.11   -50.10     0.57)  ; 4
                                      ( -129.44  -169.17   -52.20     0.57)  ; 5
                                      (
                                        ( -132.12  -169.49   -51.05     0.57)  ; 1, R-1-1-2-2-1-1-1-1-1-1-2-1-1-1-1-1-1-2-1
                                        ( -133.51  -169.37   -51.60     0.57)  ; 2
                                        ( -136.88  -169.56   -51.60     0.57)  ; 3
                                        ( -140.45  -170.57   -51.60     0.57)  ; 4
                                        ( -144.64  -172.61   -53.80     0.57)  ; 5
                                        ( -146.55  -173.12   -53.80     0.57)  ; 6
                                        ( -147.63  -173.18   -53.80     0.57)  ; 7
                                        ( -150.11  -173.69   -53.80     0.57)  ; 8
                                        ( -150.81  -173.88   -53.80     0.57)  ; 9
                                        ( -153.16  -174.26   -50.25     0.57)  ; 10
                                        ( -154.56  -174.71   -52.25     0.57)  ; 11
                                        ( -156.28  -174.90   -53.15     0.57)  ; 12
                                        ( -157.55  -174.84   -53.15     0.57)  ; 13
                                        ( -159.33  -174.33   -53.15     0.57)  ; 14
                                        ( -161.68  -173.25   -53.25     0.57)  ; 15
                                        ( -164.16  -171.91   -53.25     0.57)  ; 16
                                        ( -166.58  -171.40   -53.25     0.57)  ; 17
                                        ( -168.66  -171.96   -57.75     0.57)  ; 18
                                        ( -170.12  -171.89   -57.75     0.57)  ; 19
                                        ( -173.42  -172.78   -58.65     0.57)  ; 20
                                        ( -175.40  -173.42   -58.65     0.57)  ; 21
                                        ( -177.37  -174.37   -58.65     0.57)  ; 22
                                        ( -178.26  -175.20   -59.70     0.57)  ; 23
                                        ( -179.97  -176.66   -59.70     0.57)  ; 24
                                        ( -182.52  -178.13   -59.70     0.57)  ; 25
                                        ( -184.49  -178.83   -59.75     0.57)  ; 26
                                        ( -184.55  -178.57   -59.75     0.57)  ; 27
                                        ( -190.21  -177.87   -55.40     0.57)  ; 28
                                        (
                                          ( -192.31  -178.57   -56.20     0.57)  ; 1, R-1-1-2-2-1-1-1-1-1-1-2-1-1-1-1-1-1-2-1-1
                                          ( -196.31  -178.83   -56.20     0.57)  ; 2
                                          ( -201.34  -180.03   -58.60     0.57)  ; 3
                                          ( -203.88  -180.99   -58.60     0.57)  ; 4
                                          ( -204.26  -181.12   -58.90     0.57)  ; 5
                                          ( -209.89  -183.27   -64.65     0.57)  ; 6
                                          ( -214.03  -184.93   -64.15     0.57)  ; 7
                                          ( -219.62  -186.20   -64.15     0.57)  ; 8
                                          ( -223.82  -187.09   -63.45     0.57)  ; 9
                                          ( -227.38  -188.23   -63.45     0.57)  ; 10
                                          ( -227.38  -188.55   -63.45     0.57)  ; 11
                                          ( -237.43  -188.23   -63.40     0.57)  ; 12
                                          ( -241.24  -189.51   -63.40     0.57)  ; 13
                                          ( -245.44  -191.41   -63.40     0.57)  ; 14
                                          ( -248.04  -193.66   -60.95     0.57)  ; 15
                                          ( -252.75  -194.62   -60.95     0.57)  ; 16
                                          ( -257.45  -194.81   -61.55     0.57)  ; 17
                                          ( -258.09  -194.49   -61.55     0.57)  ; 18
                                          ( -258.09  -194.43   -61.55     0.57)  ; 19
                                          ( -260.76  -192.39   -68.60     0.57)  ; 20
                                          ( -284.35  -192.33   -69.00     0.57)  ; 21
                                          ( -285.49  -192.58   -69.00     0.57)  ; 22
                                          ( -291.07  -192.80   -64.60     0.57)  ; 23
                                          ( -297.30  -192.80   -64.60     0.57)  ; 24
                                          ( -298.89  -193.12   -64.60     0.57)  ; 25
                                          ( -301.30  -193.76   -64.50     0.57)  ; 26
                                          ( -302.57  -194.01   -64.50     0.57)  ; 27
                                          ( -302.13  -193.76   -64.50     0.57)  ; 28
                                          ( -314.40  -191.21   -67.65     0.57)  ; 29
                                          ( -318.09  -190.89   -67.65     0.57)  ; 30
                                          ( -324.58  -190.83   -67.65     0.57)  ; 31
                                           Normal
                                        |
                                          ( -191.70  -176.70   -51.50     0.57)  ; 1, R-1-1-2-2-1-1-1-1-1-1-2-1-1-1-1-1-1-2-1-2
                                          ( -191.44  -176.00   -50.90     0.57)  ; 2
                                          ( -191.63  -174.48   -58.25     0.57)  ; 3
                                          ( -191.63  -174.03   -59.80     0.57)  ; 4
                                          ( -191.25  -173.58   -60.55     0.57)  ; 5
                                          ( -191.32  -173.46   -60.55     0.57)  ; 6
                                          ( -192.90  -173.01   -60.55     0.57)  ; 7
                                          ( -195.26  -172.95   -60.55     0.57)  ; 8
                                          ( -196.85  -176.19   -60.55     0.57)  ; 9
                                          ( -196.34  -178.74   -58.55     0.57)  ; 10
                                          ( -195.45  -181.54   -58.40     0.57)  ; 11
                                          ( -195.45  -181.66   -58.40     0.57)  ; 12
                                          ( -195.83  -185.67   -59.35     0.57)  ; 13
                                          ( -198.06  -190.31   -60.10     0.57)  ; 14
                                          ( -200.09  -194.77   -60.10     0.57)  ; 15
                                          ( -202.25  -200.62   -60.10     0.57)  ; 16
                                          ( -203.08  -202.65   -60.10     0.57)  ; 17
                                          ( -203.65  -203.48   -60.10     0.57)  ; 18
                                          ( -205.43  -205.14   -60.10     0.57)  ; 19
                                          ( -205.62  -204.56   -60.10     0.57)  ; 20
                                          ( -206.72  -204.04   -59.35     0.57)  ; 21
                                          ( -213.07  -205.44   -57.80     0.57)  ; 22
                                          ( -214.79  -205.95   -57.80     0.57)  ; 23
                                          ( -215.55  -206.33   -57.75     0.57)  ; 24
                                           Normal
                                        )  ;  End of split
                                      |
                                        ( -130.86  -170.30   -49.35     0.57)  ; 1, R-1-1-2-2-1-1-1-1-1-1-2-1-1-1-1-1-1-2-2
                                        ( -131.18  -172.20   -49.35     0.57)  ; 2
                                        ( -131.24  -174.37   -46.50     0.57)  ; 3
                                        ( -131.43  -174.94   -46.50     0.57)  ; 4
                                        ( -132.45  -175.58   -53.35     0.57)  ; 5
                                        ( -133.34  -176.85   -56.65     0.57)  ; 6
                                        ( -133.47  -177.42   -57.85     0.57)  ; 7
                                         Normal
                                      )  ;  End of split
                                    )  ;  End of split
                                  |
                                    (  -87.84  -130.33   -35.70     0.57)  ; 1, R-1-1-2-2-1-1-1-1-1-1-2-1-1-1-1-1-2
                                    (  -87.84  -130.33   -36.80     0.57)  ; 2
                                    (  -87.65  -130.90   -43.05     0.57)  ; 3
                                    (  -86.25  -131.98   -43.60     0.57)  ; 4
                                    (  -85.61  -132.68   -40.55     0.57)  ; 5
                                    (  -84.79  -133.38   -40.55     0.57)  ; 6
                                    (  -84.66  -133.51   -41.40     0.57)  ; 7
                                    (
                                      (  -84.02  -136.31   -43.90     0.57)  ; 1, R-1-1-2-2-1-1-1-1-1-1-2-1-1-1-1-1-2-1
                                      (  -84.15  -136.88   -43.90     0.57)  ; 2
                                      (  -83.45  -138.41   -44.35     0.57)  ; 3
                                      (  -83.39  -139.36   -44.35     0.57)  ; 4
                                      (
                                        (  -86.69  -143.37   -46.25     0.57)  ; 1, R-1-1-2-2-1-1-1-1-1-1-2-1-1-1-1-1-2-1-1
                                        (  -89.49  -147.50   -46.25     0.57)  ; 2
                                        (  -90.13  -148.58   -44.95     0.57)  ; 3
                                        (  -94.96  -154.82   -44.95     0.57)  ; 4
                                        (  -96.11  -155.45   -43.05     0.57)  ; 5
                                        (  -96.36  -155.26   -43.05     0.57)  ; 6
                                        (  -99.10  -156.71   -51.35     0.57)  ; 7
                                        ( -101.70  -159.00   -51.35     0.57)  ; 8
                                        ( -105.07  -162.56   -47.30     0.57)  ; 9
                                        ( -110.03  -165.93   -49.00     0.57)  ; 10
                                        ( -112.26  -169.24   -49.05     0.57)  ; 11
                                        ( -113.08  -170.64   -49.05     0.57)  ; 12
                                        ( -113.21  -170.89   -49.05     0.57)  ; 13
                                        (
                                          ( -124.34  -178.59   -52.10     0.57)  ; 1, R-1-1-2-2-1-1-1-1-1-1-2-1-1-1-1-1-2-1-1-1
                                          ( -124.40  -178.78   -52.10     0.57)  ; 2
                                          ( -127.75  -183.81   -57.10     0.57)  ; 3
                                          ( -128.39  -184.32   -57.10     0.57)  ; 4
                                          ( -132.01  -184.13   -55.55     0.57)  ; 5
                                          ( -133.92  -184.96   -55.55     0.57)  ; 6
                                          ( -134.62  -185.08   -54.00     0.57)  ; 7
                                          ( -135.51  -185.02   -54.00     0.57)  ; 8
                                          ( -137.61  -184.38   -53.90     0.57)  ; 9
                                          ( -138.63  -184.45   -53.90     0.57)  ; 10
                                          ( -141.04  -185.34   -53.90     0.57)  ; 11
                                          ( -143.52  -186.87   -53.90     0.57)  ; 12
                                          ( -145.05  -188.39   -53.90     0.57)  ; 13
                                          ( -146.07  -189.47   -53.90     0.57)  ; 14
                                          ( -145.56  -189.16   -53.90     0.57)  ; 15
                                           Normal
                                        |
                                          ( -113.70  -172.30   -49.05     0.57)  ; 1, R-1-1-2-2-1-1-1-1-1-1-2-1-1-1-1-1-2-1-1-2
                                          ( -113.77  -177.90   -49.40     0.57)  ; 2
                                          ( -114.40  -181.46   -53.40     0.57)  ; 3
                                          ( -112.37  -180.95   -59.50     0.57)  ; 4
                                          ( -110.46  -181.01   -60.95     0.57)  ; 5
                                          ( -110.14  -181.14   -60.95     0.57)  ; 6
                                          ( -110.20  -182.41   -63.65     0.57)  ; 7
                                          ( -110.01  -183.43   -65.05     0.57)  ; 8
                                          ( -110.01  -184.26   -65.05     0.57)  ; 9
                                          ( -110.40  -184.89   -65.05     0.57)  ; 10
                                          ( -112.24  -186.74   -65.05     0.57)  ; 11
                                          ( -114.34  -188.71   -65.05     0.57)  ; 12
                                          ( -115.10  -190.49   -65.05     0.57)  ; 13
                                          ( -115.99  -193.86   -63.05     0.57)  ; 14
                                          ( -115.99  -193.74   -63.05     0.57)  ; 15
                                          ( -116.12  -195.64   -60.55     0.57)  ; 16
                                          ( -115.55  -198.57   -61.15     0.57)  ; 17
                                          ( -115.99  -200.86   -61.15     0.57)  ; 18
                                          ( -118.73  -209.51   -61.80     0.57)  ; 19
                                          ( -118.85  -209.96   -61.80     0.57)  ; 20
                                          ( -118.98  -209.96   -61.80     0.57)  ; 21
                                          ( -125.28  -210.93   -68.85     0.57)  ; 22
                                          ( -127.25  -214.49   -68.85     0.57)  ; 23
                                          ( -127.31  -216.08   -69.00     0.57)  ; 24
                                          ( -127.31  -215.95   -69.00     0.57)  ; 25
                                          ( -126.11  -218.88   -70.95     0.57)  ; 26
                                          ( -125.98  -220.98   -70.95     0.57)  ; 27
                                          ( -125.98  -221.87   -70.95     0.57)  ; 28
                                          ( -126.93  -224.03   -67.85     0.57)  ; 29
                                          ( -127.76  -225.88   -67.85     0.57)  ; 30
                                          ( -127.76  -226.07   -67.75     0.57)  ; 31
                                          ( -127.76  -225.88   -67.75     0.57)  ; 32
                                           Normal
                                        )  ;  End of split
                                      |
                                        (  -84.39  -137.45   -48.30     0.57)  ; 1, R-1-1-2-2-1-1-1-1-1-1-2-1-1-1-1-1-2-1-2
                                        (  -84.07  -137.64   -46.85     0.57)  ; 2
                                        (  -84.07  -137.71   -46.85     0.57)  ; 3
                                        (  -82.80  -138.47   -38.75     0.57)  ; 4
                                        (  -80.95  -140.12   -37.95     0.57)  ; 5
                                        (  -79.49  -141.52   -37.95     0.57)  ; 6
                                        (  -79.49  -141.59   -38.85     0.57)  ; 7
                                        (
                                          (  -79.43  -143.75   -41.25     0.57)  ; 1, R-1-1-2-2-1-1-1-1-1-1-2-1-1-1-1-1-2-1-2-1
                                          (  -79.75  -145.28   -43.70     0.57)  ; 2
                                          (  -79.62  -146.74   -43.70     0.57)  ; 3
                                          (  -79.43  -148.27   -44.20     0.57)  ; 4
                                          (  -79.30  -148.65   -44.20     0.57)  ; 5
                                          (
                                            (  -79.17  -150.56   -38.85     0.57)  ; 1, R-1-1-2-2-1-1-1-1-1-1-2-1-1-1-1-1-2-1-2-1-1
                                            (  -79.30  -151.70   -40.30     0.57)  ; 2
                                            (  -79.49  -151.95   -41.30     0.57)  ; 3
                                            (
                                              (  -78.92  -154.44   -37.85     0.57)  ; 1, R-1-1-2-2-1-1-1-1-1-1-2-1-1-1-1-1-2-1-2-1-1-1
                                              (  -80.13  -156.09   -37.85     0.57)  ; 2
                                              (  -80.25  -157.93   -34.60     0.57)  ; 3
                                              (  -80.38  -159.02   -40.70     0.57)  ; 4
                                              (  -81.27  -163.02   -40.70     0.57)  ; 5
                                              (  -82.48  -166.71   -40.75     0.57)  ; 6
                                              (  -83.37  -169.58   -40.75     0.57)  ; 7
                                              (
                                                (  -83.32  -175.84   -37.55     0.57)  ; 1, R-1-1-2-2-1-1-1-1-1-1-2-1-1-1-1-1-2-1-2-1-1-1-1
                                                (  -83.96  -177.75   -37.30     0.57)  ; 2
                                                (  -84.15  -181.12   -37.30     0.57)  ; 3
                                                (  -83.45  -183.16   -37.30     0.57)  ; 4
                                                (  -82.37  -184.81   -41.70     0.57)  ; 5
                                                (  -82.30  -184.94   -41.70     0.57)  ; 6
                                                (  -79.89  -183.86   -47.40     0.57)  ; 7
                                                (  -78.23  -184.49   -47.65     0.57)  ; 8
                                                (  -75.94  -186.72   -47.65     0.57)  ; 9
                                                (  -74.55  -187.93   -42.95     0.57)  ; 10
                                                (  -73.27  -189.65   -42.95     0.57)  ; 11
                                                (  -72.07  -190.73   -42.95     0.57)  ; 12
                                                (  -71.30  -191.49   -40.90     0.57)  ; 13
                                                (  -69.84  -193.53   -40.90     0.57)  ; 14
                                                (  -65.26  -197.41   -40.90     0.57)  ; 15
                                                (  -64.56  -198.30   -40.85     0.57)  ; 16
                                                (  -64.50  -198.36   -40.85     0.57)  ; 17
                                                (  -64.56  -198.11   -40.85     0.57)  ; 18
                                                (  -63.35  -199.98   -38.05     0.57)  ; 19
                                                (  -62.52  -201.13   -38.00     0.57)  ; 20
                                                (  -62.46  -201.00   -38.00     0.57)  ; 21
                                                 Normal
                                              |
                                                (  -84.64  -169.98   -46.25     0.57)  ; 1, R-1-1-2-2-1-1-1-1-1-1-2-1-1-1-1-1-2-1-2-1-1-1-2
                                                (  -85.66  -169.72   -47.00     0.57)  ; 2
                                                (  -87.12  -169.79   -47.00     0.57)  ; 3
                                                (  -89.28  -171.12   -47.50     0.57)  ; 4
                                                (  -90.05  -171.25   -47.50     0.57)  ; 5
                                                (  -94.63  -171.25   -47.50     0.57)  ; 6
                                                (  -97.80  -171.70   -47.50     0.57)  ; 7
                                                (  -97.93  -171.76   -47.50     0.57)  ; 8
                                                ( -101.17  -171.76   -42.70     0.57)  ; 9
                                                ( -104.29  -171.82   -42.70     0.57)  ; 10
                                                ( -106.20  -171.63   -43.70     0.57)  ; 11
                                                ( -106.45  -171.63   -43.70     0.57)  ; 12
                                                 Normal
                                              )  ;  End of split
                                            |
                                              (  -81.59  -149.56   -41.30     0.57)  ; 1, R-1-1-2-2-1-1-1-1-1-1-2-1-1-1-1-1-2-1-2-1-1-2
                                              (  -81.27  -149.30   -41.30     0.57)  ; 2
                                              (  -80.45  -149.11   -41.30     0.57)  ; 3
                                              (  -74.47  -149.18   -43.45     0.57)  ; 4
                                              (  -73.58  -149.62   -43.45     0.57)  ; 5
                                              (  -73.07  -150.13   -43.70     0.57)  ; 6
                                              (  -72.18  -151.91   -43.90     0.57)  ; 7
                                              (  -71.80  -152.36   -43.90     0.57)  ; 8
                                              (  -71.73  -152.55   -44.30     0.57)  ; 9
                                               Normal
                                            )  ;  End of split
                                          |
                                            (  -77.90  -140.59   -44.25     0.57)  ; 1, R-1-1-2-2-1-1-1-1-1-1-2-1-1-1-1-1-2-1-2-1-2
                                            (  -76.99  -143.89   -34.85     0.57)  ; 2
                                            (  -76.87  -144.21   -38.15     0.57)  ; 3
                                            (  -78.84  -147.58   -38.15     0.57)  ; 4
                                            (  -81.25  -152.67   -40.05     0.57)  ; 5
                                            (  -82.46  -154.33   -40.05     0.57)  ; 6
                                            (  -84.37  -155.85   -41.35     0.57)  ; 7
                                            (  -86.98  -157.32   -41.35     0.57)  ; 8
                                            (  -88.69  -157.83   -39.35     0.57)  ; 9
                                            (  -89.97  -158.53   -39.35     0.57)  ; 10
                                            (  -91.24  -159.16   -39.35     0.57)  ; 11
                                            (  -92.32  -159.16   -39.35     0.57)  ; 12
                                            (  -93.65  -158.91   -24.90     0.57)  ; 13
                                            (  -93.91  -159.35   -24.65     0.57)  ; 14
                                            (  -94.03  -158.84   -24.65     0.57)  ; 15
                                            (  -95.43  -158.14   -25.45     0.57)  ; 16
                                            (  -97.02  -158.08   -25.45     0.57)  ; 17
                                            (  -99.12  -155.85   -28.05     0.57)  ; 18
                                            ( -103.70  -151.46   -26.80     0.57)  ; 19
                                            ( -104.91  -150.38   -26.80     0.57)  ; 20
                                            ( -105.67  -150.07   -23.55     0.57)  ; 21
                                            ( -107.64  -148.54   -14.40     0.57)  ; 22
                                            ( -107.64  -148.67   -15.40     0.57)  ; 23
                                             Normal
                                          )  ;  End of split
                                        |
                                          (  -77.76  -140.71   -40.35     0.57)  ; 1, R-1-1-2-2-1-1-1-1-1-1-2-1-1-1-1-1-2-1-2-2
                                          (  -77.50  -140.46   -43.00     0.57)  ; 2
                                          (  -77.38  -140.33   -43.90     0.57)  ; 3
                                          (  -74.51  -142.43   -37.50     0.57)  ; 4
                                          (  -74.20  -142.50   -36.90     0.57)  ; 5
                                          (  -74.13  -142.18   -36.90     0.57)  ; 6
                                          (  -73.62  -142.43   -36.85     0.57)  ; 7
                                          (  -71.65  -145.04   -36.85     0.57)  ; 8
                                          (  -70.38  -146.69   -36.85     0.57)  ; 9
                                          (  -67.65  -149.17   -36.85     0.57)  ; 10
                                          (  -67.07  -149.87   -40.05     0.57)  ; 11
                                          (  -65.61  -151.02   -40.05     0.57)  ; 12
                                          (  -64.91  -151.66   -42.40     0.57)  ; 13
                                          (  -64.53  -154.84   -42.40     0.57)  ; 14
                                          (  -64.09  -155.98   -42.40     0.57)  ; 15
                                          (  -63.45  -157.32   -43.85     0.57)  ; 16
                                          (  -63.07  -159.16   -43.85     0.57)  ; 17
                                          (  -62.75  -159.73   -44.00     0.57)  ; 18
                                          (  -61.86  -159.67   -44.00     0.57)  ; 19
                                          (  -61.67  -159.42   -44.00     0.57)  ; 20
                                           Normal
                                        )  ;  End of split
                                      )  ;  End of split
                                    |
                                      (  -83.86  -132.76   -39.00     0.57)  ; 1, R-1-1-2-2-1-1-1-1-1-1-2-1-1-1-1-1-2-2
                                      (  -83.54  -132.57   -40.15     0.57)  ; 2
                                      (  -82.34  -132.38   -40.15     0.57)  ; 3
                                      (  -82.27  -132.51   -40.15     0.57)  ; 4
                                      (  -81.38  -131.81   -49.30     0.57)  ; 5
                                      (  -80.30  -131.36   -49.30     0.57)  ; 6
                                      (  -79.86  -130.92   -50.00     0.57)  ; 7
                                      (  -79.16  -128.56   -50.00     0.57)  ; 8
                                      (  -78.65  -126.02   -50.00     0.57)  ; 9
                                      (  -77.82  -123.86   -48.30     0.57)  ; 10
                                      (  -77.57  -123.48   -48.30     0.57)  ; 11
                                      (  -75.85  -120.93   -43.80     0.57)  ; 12
                                      (  -74.26  -118.58   -44.35     0.57)  ; 13
                                      (  -72.42  -115.08   -44.35     0.57)  ; 14
                                      (  -70.38  -112.73   -44.35     0.57)  ; 15
                                      (  -69.81  -112.09   -45.05     0.57)  ; 16
                                      (  -68.26  -111.61   -51.55     0.57)  ; 17
                                      (  -67.94  -111.23   -51.90     0.57)  ; 18
                                      (  -67.43  -107.54   -44.60     0.57)  ; 19
                                      (  -67.11  -107.10   -44.60     0.57)  ; 20
                                      (  -66.86  -106.78   -44.60     0.57)  ; 21
                                      (  -66.80  -106.40   -49.80     0.57)  ; 22
                                      (  -66.54  -105.89   -49.80     0.57)  ; 23
                                      (  -66.41  -103.60   -52.35     0.57)  ; 24
                                      (  -66.99  -103.28   -52.35     0.57)  ; 25
                                      (  -66.03  -101.18   -34.90     0.57)  ; 26
                                      (  -65.91   -99.85   -34.10     0.57)  ; 27
                                      (  -65.97   -99.08   -34.10     0.57)  ; 28
                                      (  -66.86   -98.19   -33.95     0.57)  ; 29
                                      (  -69.28   -96.48   -33.95     0.57)  ; 30
                                      (  -70.80   -94.82   -37.05     0.57)  ; 31
                                      (  -71.25   -93.61   -33.85     0.57)  ; 32
                                      (  -72.39   -93.29   -29.30     0.57)  ; 33
                                      (  -72.77   -92.85   -28.95     0.57)  ; 34
                                       Normal
                                    )  ;  End of split
                                  )  ;  End of split
                                |
                                  (  -80.15  -107.80   -37.65     0.57)  ; 1, R-1-1-2-2-1-1-1-1-1-1-2-1-1-1-1-2
                                  (  -77.99  -107.54   -39.55     0.57)  ; 2
                                  (  -76.91  -108.31   -39.55     0.57)  ; 3
                                  (  -76.27  -109.64   -39.55     0.57)  ; 4
                                  (  -76.08  -110.85   -42.30     0.57)  ; 5
                                  (  -76.08  -111.17   -42.30     0.57)  ; 6
                                  (  -75.89  -111.81   -46.30     0.57)  ; 7
                                  (  -75.95  -113.59   -46.30     0.57)  ; 8
                                  (  -77.03  -115.62   -45.50     0.57)  ; 9
                                  (  -79.64  -118.29   -45.50     0.57)  ; 10
                                  (  -82.18  -121.28   -45.50     0.57)  ; 11
                                  (  -85.17  -125.48   -44.85     0.57)  ; 12
                                  (  -86.13  -127.90   -44.85     0.57)  ; 13
                                  (  -86.70  -127.14   -45.45     0.57)  ; 14
                                  (  -88.03  -128.22   -49.45     0.57)  ; 15
                                  (  -91.28  -130.38   -49.50     0.57)  ; 16
                                  (  -94.58  -132.42   -49.50     0.57)  ; 17
                                  (  -97.32  -134.39   -49.50     0.57)  ; 18
                                  ( -100.94  -137.25   -49.50     0.57)  ; 19
                                  ( -102.34  -137.70   -49.50     0.57)  ; 20
                                  ( -102.34  -137.57   -49.50     0.57)  ; 21
                                  ( -103.66  -138.78   -56.30     0.57)  ; 22
                                  ( -104.16  -138.65   -56.30     0.57)  ; 23
                                  ( -105.05  -137.96   -58.25     0.57)  ; 24
                                  ( -105.88  -137.89   -58.55     0.57)  ; 25
                                  ( -106.14  -138.53   -58.55     0.57)  ; 26
                                  ( -106.39  -138.65   -58.55     0.57)  ; 27
                                  ( -106.71  -138.59   -58.55     0.57)  ; 28
                                   Normal
                                )  ;  End of split
                              |
                                (  -63.79   -72.17   -31.70     0.57)  ; 1, R-1-1-2-2-1-1-1-1-1-1-2-1-1-1-2
                                (  -64.11   -71.66   -31.70     0.57)  ; 2
                                (  -64.87   -70.96   -31.70     0.57)  ; 3
                                (  -65.76   -70.58   -30.75     0.57)  ; 4
                                (  -67.92   -70.07   -27.80     0.57)  ; 5
                                (  -68.94   -70.07   -27.80     0.57)  ; 6
                                (  -69.90   -70.58   -27.80     0.57)  ; 7
                                (  -70.91   -71.72   -28.75     0.57)  ; 8
                                (  -71.99   -72.55   -31.90     0.57)  ; 9
                                (  -73.84   -73.95   -33.20     0.57)  ; 10
                                (  -76.70   -74.78   -35.35     0.57)  ; 11
                                (  -79.43   -75.60   -35.35     0.57)  ; 12
                                (  -82.55   -77.07   -36.40     0.57)  ; 13
                                (  -87.00   -79.48   -36.45     0.57)  ; 14
                                (  -89.42   -80.69   -36.45     0.57)  ; 15
                                (  -95.39   -83.49   -36.45     0.57)  ; 16
                                ( -101.31   -85.65   -36.45     0.57)  ; 17
                                ( -102.64   -85.97   -36.45     0.57)  ; 18
                                ( -102.39   -84.95   -36.45     0.57)  ; 19
                                ( -107.04   -82.81   -41.60     0.57)  ; 20
                                ( -109.33   -83.57   -41.60     0.57)  ; 21
                                ( -111.11   -84.40   -41.60     0.57)  ; 22
                                ( -112.63   -84.66   -41.60     0.57)  ; 23
                                ( -114.48   -84.59   -41.60     0.57)  ; 24
                                ( -118.23   -83.96   -39.90     0.57)  ; 25
                                ( -121.16   -83.96   -39.90     0.57)  ; 26
                                ( -121.85   -83.64   -39.90     0.57)  ; 27
                                ( -123.64   -83.00   -38.65     0.57)  ; 28
                                ( -123.64   -82.81   -38.65     0.57)  ; 29
                                ( -124.91   -82.24   -35.80     0.57)  ; 30
                                ( -126.43   -82.11   -35.80     0.57)  ; 31
                                ( -128.85   -81.35   -35.80     0.57)  ; 32
                                ( -131.84   -79.82   -36.35     0.57)  ; 33
                                ( -135.53   -78.23   -36.35     0.57)  ; 34
                                ( -137.62   -77.85   -36.35     0.57)  ; 35
                                ( -141.63   -77.85   -36.70     0.57)  ; 36
                                ( -146.62   -78.64   -37.50     0.57)  ; 37
                                ( -147.70   -79.08   -37.50     0.57)  ; 38
                                ( -153.49   -80.35   -37.50     0.57)  ; 39
                                ( -155.20   -80.93   -37.50     0.57)  ; 40
                                ( -155.84   -80.99   -36.10     0.57)  ; 41
                                ( -157.94   -81.18   -40.60     0.57)  ; 42
                                ( -158.64   -81.44   -40.60     0.57)  ; 43
                                ( -162.26   -82.01   -42.20     0.57)  ; 44
                                ( -164.68   -83.22   -42.90     0.57)  ; 45
                                ( -167.54   -84.11   -42.90     0.57)  ; 46
                                ( -170.66   -84.81   -42.90     0.57)  ; 47
                                ( -173.26   -85.00   -40.15     0.57)  ; 48
                                ( -173.64   -84.11   -40.15     0.57)  ; 49
                                ( -174.22   -83.41   -39.35     0.57)  ; 50
                                ( -174.53   -82.71   -39.35     0.57)  ; 51
                                ( -174.75   -80.41   -30.80     0.57)  ; 52
                                ( -177.16   -80.02   -30.80     0.57)  ; 53
                                ( -182.51   -79.96   -30.80     0.57)  ; 54
                                ( -184.54   -80.15   -30.80     0.57)  ; 55
                                ( -186.77   -80.60   -30.80     0.57)  ; 56
                                ( -188.74   -81.49   -31.15     0.57)  ; 57
                                ( -191.34   -81.55   -23.05     0.57)  ; 58
                                ( -193.57   -82.06   -25.20     0.57)  ; 59
                                ( -195.16   -82.06   -30.25     0.57)  ; 60
                                ( -196.62   -82.70   -30.25     0.57)  ; 61
                                ( -197.96   -83.27   -31.85     0.57)  ; 62
                                ( -198.97   -83.40   -31.85     0.57)  ; 63
                                ( -199.93   -83.33   -32.85     0.57)  ; 64
                                ( -200.75   -83.08   -32.85     0.57)  ; 65
                                ( -201.20   -82.44   -32.85     0.57)  ; 66
                                ( -201.71   -81.68   -33.50     0.57)  ; 67
                                ( -202.34   -79.96   -33.50     0.57)  ; 68
                                ( -203.23   -78.82   -33.50     0.57)  ; 69
                                ( -205.65   -76.78   -33.50     0.57)  ; 70
                                ( -209.91   -73.79   -33.50     0.57)  ; 71
                                ( -211.82   -70.36   -33.50     0.57)  ; 72
                                ( -212.01   -70.29   -33.50     0.57)  ; 73
                                ( -216.61   -67.97   -27.50     0.57)  ; 74
                                ( -217.63   -67.27   -27.50     0.57)  ; 75
                                ( -218.20   -65.93   -27.50     0.57)  ; 76
                                ( -218.07   -64.98   -27.50     0.57)  ; 77
                                ( -216.61   -61.16   -27.50     0.57)  ; 78
                                ( -215.91   -57.79   -27.50     0.57)  ; 79
                                ( -216.04   -55.44   -27.50     0.57)  ; 80
                                ( -216.99   -54.80   -27.50     0.57)  ; 81
                                ( -222.14   -53.98   -27.50     0.57)  ; 82
                                ( -223.29   -53.09   -27.50     0.57)  ; 83
                                 Normal
                              )  ;  End of split
                            |
                              (  -52.50   -65.22   -32.80     0.57)  ; 1, R-1-1-2-2-1-1-1-1-1-1-2-1-1-2
                              (  -52.50   -65.22   -29.25     0.57)  ; 2
                              (  -52.50   -65.22   -23.15     0.57)  ; 3
                              (  -52.50   -65.22   -23.10     0.57)  ; 4
                              (  -52.69   -65.35   -30.25     0.57)  ; 5
                              (  -53.01   -66.17   -31.95     0.57)  ; 6
                              (  -54.03   -67.26   -32.25     0.57)  ; 7
                              (  -54.92   -68.91   -32.25     0.57)  ; 8
                              (  -55.36   -71.45   -34.75     0.57)  ; 9
                              (  -56.44   -72.98   -35.80     0.57)  ; 10
                              (  -57.40   -74.19   -35.80     0.57)  ; 11
                              (  -58.67   -74.12   -35.95     0.57)  ; 12
                              (  -60.51   -73.23   -35.95     0.57)  ; 13
                              (  -60.70   -72.34   -35.40     0.57)  ; 14
                              (  -60.70   -70.56   -33.75     0.57)  ; 15
                              (  -61.47   -69.10   -33.75     0.57)  ; 16
                              (  -62.23   -68.65   -32.50     0.57)  ; 17
                              (  -64.65   -68.15   -32.50     0.57)  ; 18
                              (  -68.14   -68.08   -32.50     0.57)  ; 19
                              (  -69.73   -68.85   -31.35     0.57)  ; 20
                              (  -72.47   -71.26   -31.35     0.57)  ; 21
                              (  -74.12   -73.81   -31.35     0.57)  ; 22
                              (  -75.52   -77.05   -31.35     0.57)  ; 23
                              (  -76.85   -80.55   -31.60     0.57)  ; 24
                              (  -77.43   -83.35   -31.60     0.57)  ; 25
                              (  -78.06   -84.62   -34.10     0.57)  ; 26
                              (  -77.36   -84.24   -34.10     0.57)  ; 27
                              (  -77.68   -84.43   -34.80     0.57)  ; 28
                              (  -78.57   -85.89   -36.40     0.57)  ; 29
                              (  -79.21   -86.15   -36.40     0.57)  ; 30
                              (  -81.11   -86.15   -37.75     0.57)  ; 31
                              (  -82.00   -87.42   -37.95     0.57)  ; 32
                              (  -82.77   -87.80   -37.95     0.57)  ; 33
                              (  -84.17   -87.74   -37.95     0.57)  ; 34
                              (  -86.58   -87.42   -38.75     0.57)  ; 35
                              (  -89.06   -87.42   -38.75     0.57)  ; 36
                              (  -88.55   -86.85   -39.05     0.57)  ; 37
                              (
                                (  -89.92   -87.32   -43.65     0.57)  ; 1, R-1-1-2-2-1-1-1-1-1-1-2-1-1-2-1
                                (  -94.12   -87.32   -45.30     0.57)  ; 2
                                (  -95.96   -87.70   -45.30     0.57)  ; 3
                                (  -98.88   -88.72   -45.30     0.57)  ; 4
                                (  -99.27   -89.04   -46.25     0.57)  ; 5
                                (  -98.95   -88.72   -46.25     0.57)  ; 6
                                (
                                  ( -100.73   -90.37   -46.40     0.57)  ; 1, R-1-1-2-2-1-1-1-1-1-1-2-1-1-2-1-1
                                  ( -103.21   -89.74   -49.45     0.57)  ; 2
                                  ( -106.58   -89.74   -50.30     0.57)  ; 3
                                  (
                                    ( -109.76   -90.37   -53.85     0.57)  ; 1, R-1-1-2-2-1-1-1-1-1-1-2-1-1-2-1-1-1
                                    ( -110.65   -89.99   -51.45     0.57)  ; 2
                                    ( -110.90   -89.61   -51.45     0.57)  ; 3
                                    ( -113.00   -88.21   -50.25     0.57)  ; 4
                                    ( -113.89   -87.64   -50.25     0.57)  ; 5
                                    ( -115.99   -86.24   -50.25     0.57)  ; 6
                                    ( -118.34   -85.47   -50.25     0.57)  ; 7
                                    ( -119.74   -85.41   -49.95     0.57)  ; 8
                                    ( -122.60   -85.86   -49.95     0.57)  ; 9
                                    ( -127.18   -87.45   -49.95     0.57)  ; 10
                                    ( -129.21   -87.83   -49.95     0.57)  ; 11
                                    ( -130.52   -87.27   -57.25     0.57)  ; 12
                                    ( -132.74   -87.15   -57.25     0.57)  ; 13
                                    ( -136.94   -86.00   -57.25     0.57)  ; 14
                                    ( -138.66   -85.43   -58.15     0.57)  ; 15
                                    ( -139.29   -85.37   -58.15     0.57)  ; 16
                                    ( -142.03   -85.75   -60.55     0.57)  ; 17
                                    ( -143.94   -85.94   -60.85     0.57)  ; 18
                                    ( -148.20   -85.94   -60.90     0.57)  ; 19
                                    ( -150.61   -86.64   -60.90     0.57)  ; 20
                                    ( -152.84   -88.04   -60.90     0.57)  ; 21
                                    ( -155.70   -90.26   -60.90     0.57)  ; 22
                                    ( -158.31   -92.43   -60.90     0.57)  ; 23
                                    ( -159.07   -92.68   -60.90     0.57)  ; 24
                                    ( -159.83   -92.11   -60.90     0.57)  ; 25
                                    ( -160.15   -91.60   -60.90     0.57)  ; 26
                                     Normal
                                  |
                                    ( -109.10   -91.19   -46.85     0.57)  ; 1, R-1-1-2-2-1-1-1-1-1-1-2-1-1-2-1-1-2
                                    ( -109.29   -91.44   -46.85     0.57)  ; 2
                                    ( -109.29   -91.89   -46.75     0.57)  ; 3
                                    ( -108.02   -92.84   -50.45     0.57)  ; 4
                                    ( -107.70   -94.49   -50.45     0.57)  ; 5
                                    ( -108.40   -95.96   -53.50     0.57)  ; 6
                                    ( -109.99   -99.14   -53.50     0.57)  ; 7
                                    ( -110.18   -99.71   -54.30     0.57)  ; 8
                                    ( -114.51  -101.62   -58.35     0.57)  ; 9
                                    ( -116.86  -104.29   -58.35     0.57)  ; 10
                                    ( -117.11  -105.75   -59.40     0.57)  ; 11
                                    ( -117.18  -106.77   -59.40     0.57)  ; 12
                                    ( -118.19  -107.60   -59.40     0.57)  ; 13
                                    ( -119.21  -107.98   -59.40     0.57)  ; 14
                                    ( -119.85  -108.04   -59.50     0.57)  ; 15
                                    ( -120.04  -108.17   -59.50     0.57)  ; 16
                                    ( -119.53  -108.49   -61.75     0.57)  ; 17
                                    ( -115.84  -109.44   -61.75     0.57)  ; 18
                                    ( -115.59  -110.02   -63.85     0.57)  ; 19
                                    ( -115.46  -110.02   -63.90     0.57)  ; 20
                                    ( -114.63  -110.97   -63.90     0.57)  ; 21
                                    ( -112.98  -113.45   -63.90     0.57)  ; 22
                                    ( -112.03  -114.66   -66.80     0.57)  ; 23
                                    ( -111.58  -115.74   -66.80     0.57)  ; 24
                                    ( -111.90  -117.27   -67.40     0.57)  ; 25
                                    ( -113.55  -121.27   -67.40     0.57)  ; 26
                                    ( -112.45  -122.26   -71.80     0.57)  ; 27
                                    ( -112.64  -122.77   -72.45     0.57)  ; 28
                                    ( -112.71  -122.65   -72.45     0.57)  ; 29
                                     Normal
                                  )  ;  End of split
                                |
                                  (  -98.81   -90.00   -42.05     0.57)  ; 1, R-1-1-2-2-1-1-1-1-1-1-2-1-1-2-1-2
                                  (  -99.25   -90.63   -45.45     0.57)  ; 2
                                  (  -99.38   -90.57   -51.55     0.57)  ; 3
                                  (  -99.44   -91.27   -52.65     0.57)  ; 4
                                  ( -100.21   -92.48   -52.70     0.57)  ; 5
                                  ( -100.33   -93.56   -52.70     0.57)  ; 6
                                  ( -100.02   -94.58   -56.10     0.57)  ; 7
                                  ( -100.14   -95.21   -57.90     0.57)  ; 8
                                  ( -101.54   -97.31   -57.90     0.57)  ; 9
                                  ( -101.92   -98.84   -58.30     0.57)  ; 10
                                  ( -102.18   -98.52   -58.30     0.57)  ; 11
                                  ( -108.66  -102.21   -62.45     0.57)  ; 12
                                  ( -110.70  -104.44   -62.45     0.57)  ; 13
                                  ( -113.11  -108.32   -62.50     0.57)  ; 14
                                  ( -113.56  -110.73   -62.50     0.57)  ; 15
                                  ( -113.24  -113.40   -62.50     0.57)  ; 16
                                  ( -112.92  -115.82   -62.50     0.57)  ; 17
                                  ( -112.54  -116.01   -62.50     0.57)  ; 18
                                  ( -110.87  -117.22   -67.85     0.57)  ; 19
                                  ( -110.99  -118.30   -67.85     0.57)  ; 20
                                  ( -111.76  -119.51   -69.95     0.57)  ; 21
                                  ( -111.82  -119.70   -69.95     0.57)  ; 22
                                  ( -112.90  -121.29   -71.70     0.57)  ; 23
                                  ( -113.41  -121.99   -71.70     0.57)  ; 24
                                   Normal
                                )  ;  End of split
                              |
                                (  -90.38   -89.02   -35.00     0.57)  ; 1, R-1-1-2-2-1-1-1-1-1-1-2-1-1-2-2
                                (  -90.38   -89.15   -37.15     0.57)  ; 2
                                (  -91.65   -91.19   -38.90     0.57)  ; 3
                                (  -91.78   -91.44   -39.00     0.57)  ; 4
                                (
                                  (  -94.89   -96.15   -40.45     0.57)  ; 1, R-1-1-2-2-1-1-1-1-1-1-2-1-1-2-2-1
                                  (  -97.31   -98.31   -40.45     0.57)  ; 2
                                  (  -97.94   -99.26   -41.35     0.57)  ; 3
                                  (  -98.77   -99.84   -41.35     0.57)  ; 4
                                  (  -99.79  -102.13   -39.75     0.57)  ; 5
                                  ( -100.30  -105.12   -40.40     0.57)  ; 6
                                  ( -100.68  -107.60   -40.40     0.57)  ; 7
                                  ( -100.81  -110.08   -40.40     0.57)  ; 8
                                  ( -101.19  -111.86   -40.40     0.57)  ; 9
                                  ( -101.63  -113.07   -40.50     0.57)  ; 10
                                  ( -102.65  -112.18   -40.50     0.57)  ; 11
                                  ( -103.96  -115.14   -33.65     0.45)  ; 12
                                  ( -104.15  -115.77   -32.00     0.45)  ; 13
                                  ( -104.78  -117.43   -32.00     0.45)  ; 14
                                  ( -105.35  -118.70   -32.00     0.45)  ; 15
                                  ( -105.86  -119.08   -32.00     0.45)  ; 16
                                  ( -107.52  -120.61   -38.10     0.45)  ; 17
                                  ( -107.77  -122.13   -38.10     0.45)  ; 18
                                  ( -107.96  -123.41   -39.15     0.45)  ; 19
                                  ( -110.31  -127.29   -39.15     0.45)  ; 20
                                  ( -113.43  -133.33   -39.15     0.45)  ; 21
                                  ( -115.08  -137.46   -39.15     0.45)  ; 22
                                  ( -115.32  -139.42   -43.20     0.45)  ; 23
                                  ( -115.32  -140.56   -43.85     0.45)  ; 24
                                  ( -115.96  -141.77   -43.85     0.45)  ; 25
                                  ( -118.95  -141.07   -43.90     0.45)  ; 26
                                  ( -119.20  -140.82   -43.95     0.45)  ; 27
                                  ( -122.32  -142.98   -43.95     0.45)  ; 28
                                  ( -123.34  -143.81   -43.95     0.45)  ; 29
                                  ( -124.23  -144.25   -43.95     0.45)  ; 30
                                  ( -126.26  -144.89   -43.95     0.45)  ; 31
                                  ( -130.97  -145.84   -43.95     0.45)  ; 32
                                  ( -133.51  -145.91   -43.95     0.45)  ; 33
                                  ( -137.77  -144.38   -44.05     0.45)  ; 34
                                  ( -140.44  -143.74   -44.05     0.45)  ; 35
                                  ( -142.54  -143.68   -44.10     0.45)  ; 36
                                  ( -146.16  -143.30   -44.10     0.45)  ; 37
                                  ( -145.78  -142.60   -44.10     0.45)  ; 38
                                  ( -150.11  -141.92   -48.40     0.45)  ; 39
                                  ( -150.55  -141.86   -50.15     0.45)  ; 40
                                   Normal
                                |
                                  (  -82.68   -84.04   -39.80     0.45)  ; 1, R-1-1-2-2-1-1-1-1-1-1-2-1-1-2-2-2
                                  (  -82.68   -84.04   -39.95     0.45)  ; 2
                                  (  -84.65   -83.92   -43.95     0.45)  ; 3
                                  (  -84.97   -84.04   -44.60     0.45)  ; 4
                                  (  -87.51   -84.55   -45.70     0.45)  ; 5
                                  (  -89.16   -85.25   -45.85     0.45)  ; 6
                                  (  -90.44   -86.02   -45.85     0.45)  ; 7
                                  (  -95.14   -88.62   -45.85     0.45)  ; 8
                                  (  -98.19   -90.09   -45.85     0.45)  ; 9
                                  ( -100.67   -90.72   -46.10     0.45)  ; 10
                                  ( -103.03   -90.98   -46.10     0.45)  ; 11
                                  ( -104.81   -90.66   -46.10     0.45)  ; 12
                                  ( -108.49   -90.53   -43.95     0.45)  ; 13
                                  ( -111.80   -90.98   -46.45     0.45)  ; 14
                                  ( -115.23   -91.87   -47.50     0.45)  ; 15
                                  ( -118.09   -92.00   -47.50     0.45)  ; 16
                                  ( -119.43   -92.38   -47.75     0.45)  ; 17
                                  ( -119.68   -92.51   -47.80     0.45)  ; 18
                                  ( -119.68   -92.38   -47.80     0.45)  ; 19
                                   Normal
                                )  ;  End of split
                              )  ;  End of split
                            )  ;  End of split
                          |
                            (  -28.95   -38.33   -20.00     0.45)  ; 1, R-1-1-2-2-1-1-1-1-1-1-2-1-2
                            (  -30.41   -37.51   -18.65     0.45)  ; 2
                            (  -31.37   -37.38   -18.65     0.45)  ; 3
                            (  -33.09   -36.36   -15.25     0.45)  ; 4
                            (  -33.09   -36.36   -15.15     0.45)  ; 5
                            (  -33.66   -35.98   -16.60     0.45)  ; 6
                            (  -34.67   -35.47   -18.25     0.45)  ; 7
                            (  -35.76   -35.15   -20.45     0.45)  ; 8
                            (  -41.29   -35.15   -21.65     0.45)  ; 9
                            (  -43.26   -34.90   -21.65     0.45)  ; 10
                            (  -44.59   -34.52   -22.40     0.45)  ; 11
                            (  -44.78   -34.33   -23.45     0.45)  ; 12
                            (  -45.61   -38.78   -33.50     0.45)  ; 13
                            (  -45.67   -40.88   -33.50     0.45)  ; 14
                            (  -45.99   -41.64   -33.20     0.45)  ; 15
                            (  -47.46   -42.91   -33.20     0.45)  ; 16
                            (  -49.43   -44.19   -31.20     0.45)  ; 17
                            (  -50.13   -43.87   -31.20     0.45)  ; 18
                            (  -50.95   -42.72   -30.00     0.45)  ; 19
                            (  -55.09   -48.38   -30.00     0.45)  ; 20
                            (  -58.96   -51.50   -30.00     0.45)  ; 21
                            (  -61.63   -53.15   -30.00     0.45)  ; 22
                            (  -63.67   -55.19   -30.00     0.45)  ; 23
                            (  -65.70   -54.74   -30.00     0.45)  ; 24
                            (  -64.53   -62.80   -33.05     0.45)  ; 25
                            (  -67.39   -65.22   -33.05     0.45)  ; 26
                            (  -68.15   -66.43   -34.45     0.45)  ; 27
                            (  -67.71   -66.36   -34.45     0.45)  ; 28
                            (  -68.47   -67.06   -35.15     0.45)  ; 29
                            (  -70.38   -69.48   -35.15     0.45)  ; 30
                            (  -71.52   -71.77   -36.50     0.45)  ; 31
                            (  -72.41   -73.04   -36.50     0.45)  ; 32
                            (  -74.06   -73.68   -36.50     0.45)  ; 33
                            (  -76.10   -73.81   -36.65     0.45)  ; 34
                            (  -77.24   -73.93   -36.65     0.45)  ; 35
                            (  -77.88   -74.32   -36.65     0.45)  ; 36
                            (  -78.71   -75.02   -36.65     0.45)  ; 37
                            (  -79.09   -74.00   -36.65     0.45)  ; 38
                            (  -81.12   -70.69   -36.65     0.45)  ; 39
                            (  -81.88   -69.16   -36.65     0.45)  ; 40
                             Normal
                          )  ;  End of split
                        |
                          (  -24.27   -34.38   -22.30     0.45)  ; 1, R-1-1-2-2-1-1-1-1-1-1-2-2
                          (  -24.27   -34.31   -22.30     0.45)  ; 2
                          (  -25.35   -32.98   -19.65     0.45)  ; 3
                          (  -27.07   -32.53   -19.20     0.45)  ; 4
                          (  -28.72   -31.45   -21.30     0.45)  ; 5
                          (  -29.04   -31.45   -21.30     0.45)  ; 6
                          (  -31.65   -29.93   -22.60     0.45)  ; 7
                          (  -33.05   -29.35   -22.90     0.45)  ; 8
                          (  -33.49   -28.59   -22.90     0.45)  ; 9
                          (
                            (  -32.47   -30.05   -23.05     0.45)  ; 1, R-1-1-2-2-1-1-1-1-1-1-2-2-1
                            (  -34.25   -29.80   -26.55     0.45)  ; 2
                            (  -35.46   -29.73   -27.30     0.45)  ; 3
                            (  -36.61   -27.95   -27.65     0.45)  ; 4
                            (  -37.05   -26.94   -27.65     0.45)  ; 5
                            (  -37.62   -26.68   -27.65     0.45)  ; 6
                            (  -39.66   -26.68   -28.35     0.45)  ; 7
                            (  -42.58   -27.32   -28.35     0.45)  ; 8
                            (  -44.55   -27.19   -28.50     0.45)  ; 9
                            (  -55.24   -24.39   -28.50     0.45)  ; 10
                            (  -57.78   -24.20   -28.50     0.45)  ; 11
                            (  -58.23   -24.20   -28.50     0.45)  ; 12
                            (  -57.22   -24.90   -33.70     0.45)  ; 13
                            (  -57.73   -25.02   -34.30     0.45)  ; 14
                            (  -58.17   -25.60   -36.85     0.45)  ; 15
                            (  -58.42   -26.10   -38.85     0.45)  ; 16
                            (  -59.70   -27.19   -38.85     0.45)  ; 17
                            (  -60.84   -27.69   -38.85     0.45)  ; 18
                            (  -61.35   -28.20   -41.95     0.45)  ; 19
                            (  -61.99   -29.79   -44.00     0.45)  ; 20
                            (  -62.43   -30.37   -44.00     0.45)  ; 21
                            (  -63.00   -30.62   -44.40     0.45)  ; 22
                            (  -64.59   -29.54   -47.30     0.45)  ; 23
                            (  -64.78   -29.22   -47.30     0.45)  ; 24
                            (  -65.04   -28.33   -48.45     0.45)  ; 25
                            (  -65.99   -26.55   -48.45     0.45)  ; 26
                            (  -66.63   -25.72   -48.45     0.45)  ; 27
                            (  -66.95   -24.51   -48.60     0.45)  ; 28
                            (  -66.37   -22.42   -48.60     0.45)  ; 29
                            (  -65.86   -21.33   -48.60     0.45)  ; 30
                            (  -66.25   -17.96   -45.20     0.45)  ; 31
                            (  -66.25   -17.01   -45.20     0.45)  ; 32
                            (  -66.75   -15.67   -44.15     0.45)  ; 33
                            (  -68.09   -13.76   -44.15     0.45)  ; 34
                            (  -69.55   -12.17   -44.10     0.45)  ; 35
                            (  -71.46   -10.58   -44.10     0.45)  ; 36
                            (  -74.89    -6.89   -45.15     0.45)  ; 37
                            (  -74.83    -5.49   -52.50     0.45)  ; 38
                            (  -76.99    -5.56   -53.55     0.45)  ; 39
                            (  -78.77    -6.07   -53.55     0.45)  ; 40
                            (  -81.00    -7.21   -53.70     0.45)  ; 41
                            (  -82.01    -7.78   -53.70     0.45)  ; 42
                            (  -84.11    -8.68   -53.70     0.45)  ; 43
                            (  -85.51    -8.87   -53.70     0.45)  ; 44
                            (  -86.34    -8.61   -53.70     0.45)  ; 45
                            (  -86.47    -8.42   -53.70     0.45)  ; 46
                             Normal
                          |
                            (  -33.88   -28.52   -19.55     0.45)  ; 1, R-1-1-2-2-1-1-1-1-1-1-2-2-2
                            (  -34.45   -27.06   -19.55     0.45)  ; 2
                            (  -34.96   -25.79   -19.55     0.45)  ; 3
                            (  -35.28   -25.47   -20.75     0.45)  ; 4
                            (  -35.28   -21.40   -21.65     0.45)  ; 5
                            (  -36.11   -19.68   -21.65     0.45)  ; 6
                            (  -37.25   -18.22   -21.65     0.45)  ; 7
                            (  -39.86   -15.67   -19.80     0.45)  ; 8
                            (  -41.57   -13.38   -19.80     0.45)  ; 9
                            (  -43.61    -9.31   -19.80     0.45)  ; 10
                            (  -47.42    -5.69   -19.75     0.45)  ; 11
                            (  -48.89    -4.16   -19.75     0.45)  ; 12
                            (  -49.65    -3.52   -19.75     0.45)  ; 13
                            (  -53.66     1.25   -19.75     0.45)  ; 14
                            (  -57.47     3.22   -19.75     0.45)  ; 15
                            (  -59.68     3.48   -22.25     0.45)  ; 16
                            (  -61.53     3.54   -23.35     0.45)  ; 17
                            (  -63.05     3.74   -24.15     0.45)  ; 18
                            (  -62.86     5.20   -26.60     0.45)  ; 19
                            (  -65.02     8.06   -28.25     0.45)  ; 20
                            (  -66.36     9.01   -28.25     0.45)  ; 21
                            (  -67.69     9.71   -29.05     0.45)  ; 22
                            (  -69.16     9.91   -29.05     0.45)  ; 23
                            (  -72.08     9.97   -30.05     0.45)  ; 24
                            (  -72.65    10.22   -30.05     0.45)  ; 25
                            (  -75.77    10.92   -30.05     0.45)  ; 26
                            (  -77.68    11.24   -30.55     0.45)  ; 27
                            (  -79.14    11.37   -30.55     0.45)  ; 28
                            (  -82.70    12.20   -30.55     0.45)  ; 29
                            (  -85.82    13.28   -30.55     0.45)  ; 30
                            (  -92.37    16.33   -31.30     0.45)  ; 31
                            (  -95.29    16.46   -31.30     0.45)  ; 32
                            (  -95.67    16.46   -31.30     0.45)  ; 33
                            (  -93.65    17.00   -36.90     0.45)  ; 34
                            (  -94.86    17.70   -36.90     0.45)  ; 35
                            (  -96.38    18.14   -38.00     0.45)  ; 36
                            (  -98.61    17.70   -38.00     0.45)  ; 37
                            (  -99.75    17.63   -36.55     0.45)  ; 38
                            ( -100.71    18.27   -36.55     0.45)  ; 39
                            ( -103.31    19.61   -31.15     0.45)  ; 40
                            ( -106.43    19.80   -27.25     0.45)  ; 41
                            ( -109.67    19.80   -27.25     0.45)  ; 42
                            ( -111.96    20.37   -26.85     0.45)  ; 43
                            ( -112.28    21.07   -26.85     0.45)  ; 44
                             Normal
                          )  ;  End of split
                        )  ;  End of split
                      )  ;  End of split
                    |
                      (  -17.92   -17.92   -24.85     0.45)  ; 1, R-1-1-2-2-1-1-1-1-1-2
                      (  -16.96   -17.73   -24.85     0.45)  ; 2
                      (  -15.88   -17.79   -24.05     0.45)  ; 3
                      (  -12.20   -21.61   -20.10     0.45)  ; 4
                      (  -11.81   -22.75   -18.80     0.45)  ; 5
                      (  -10.35   -25.74   -18.80     0.45)  ; 6
                      (   -9.27   -29.24   -18.80     0.45)  ; 7
                      (   -8.19   -32.04   -18.80     0.45)  ; 8
                      (   -6.79   -34.78   -25.25     0.45)  ; 9
                      (   -6.73   -35.22   -25.25     0.45)  ; 10
                      (   -4.57   -36.43   -29.75     0.45)  ; 11
                      (   -2.34   -39.80   -29.75     0.45)  ; 12
                      (   -1.58   -41.77   -29.80     0.45)  ; 13
                      (   -1.13   -43.87   -29.80     0.45)  ; 14
                      (   -0.88   -46.10   -29.80     0.45)  ; 15
                      (   -0.75   -46.67   -29.80     0.45)  ; 16
                      (   -0.75   -46.93   -29.80     0.45)  ; 17
                      (   -2.08   -50.25   -28.50     0.45)  ; 18
                      (   -1.26   -53.37   -28.50     0.45)  ; 19
                      (    1.80   -56.42   -28.50     0.45)  ; 20
                      (    3.39   -57.82   -29.65     0.45)  ; 21
                      (    4.34   -59.73   -29.65     0.45)  ; 22
                      (    4.34   -63.68   -30.75     0.45)  ; 23
                      (    4.21   -67.56   -30.75     0.45)  ; 24
                      (    4.21   -71.75   -30.90     0.45)  ; 25
                      (    3.32   -69.66   -30.90     0.45)  ; 26
                       Normal
                    )  ;  End of split
                  |
                    (  -16.25     7.51   -17.95     0.45)  ; 1, R-1-1-2-2-1-1-1-1-2
                    (  -16.95     8.59   -19.15     0.45)  ; 2
                    (  -17.01     8.72   -19.15     0.45)  ; 3
                    (  -17.33     8.72   -19.15     0.45)  ; 4
                    (  -19.05     9.73   -23.05     0.45)  ; 5
                    (  -19.74    10.43   -23.85     0.45)  ; 6
                    (  -22.29    11.45   -24.00     0.45)  ; 7
                    (  -25.53    11.52   -23.95     0.45)  ; 8
                    (  -25.98    11.45   -23.95     0.45)  ; 9
                    (
                      (  -27.50    11.26   -20.30     0.45)  ; 1, R-1-1-2-2-1-1-1-1-2-1
                      (  -31.13    11.83   -20.30     0.45)  ; 2
                      (  -33.22    11.83   -22.70     0.45)  ; 3
                      (  -40.16    10.62   -23.75     0.45)  ; 4
                      (  -43.21    10.05   -23.75     0.45)  ; 5
                      (  -45.18     9.54   -24.00     0.45)  ; 6
                      (  -45.24     9.99   -24.00     0.45)  ; 7
                      (  -44.99    10.05   -25.75     0.45)  ; 8
                      (  -46.51     9.99   -26.45     0.45)  ; 9
                      (  -49.88     9.67   -26.45     0.45)  ; 10
                      (  -52.55     9.54   -26.45     0.45)  ; 11
                      (  -53.89     9.99   -26.45     0.45)  ; 12
                      (  -54.72    10.50   -26.45     0.45)  ; 13
                      (  -54.72    10.69   -26.45     0.45)  ; 14
                      (  -56.64     9.67   -24.20     0.45)  ; 15
                      (  -58.42     9.04   -24.20     0.45)  ; 16
                      (  -60.46     7.32   -24.20     0.45)  ; 17
                      (  -61.35     5.79   -23.20     0.45)  ; 18
                      (  -62.24     4.01   -23.20     0.45)  ; 19
                      (  -62.30     3.82   -23.20     0.45)  ; 20
                      (  -61.28     3.88   -23.20     0.45)  ; 21
                      (  -62.17     3.06   -27.35     0.45)  ; 22
                      (  -63.45     0.39   -27.90     0.45)  ; 23
                      (  -64.72    -2.92   -27.90     0.45)  ; 24
                      (  -64.84    -5.21   -27.90     0.45)  ; 25
                      (  -64.84    -8.08   -27.90     0.45)  ; 26
                      (  -65.48   -10.24   -27.90     0.45)  ; 27
                      (  -66.43   -12.66   -27.90     0.45)  ; 28
                      (  -66.82   -13.74   -27.90     0.45)  ; 29
                      (  -64.97   -13.10   -27.90     0.45)  ; 30
                      (  -67.80   -14.85   -24.15     0.45)  ; 31
                      (  -67.99   -15.62   -24.15     0.45)  ; 32
                      (  -68.11   -16.95   -26.50     0.45)  ; 33
                      (  -68.05   -19.12   -26.50     0.45)  ; 34
                      (  -67.86   -20.07   -26.50     0.45)  ; 35
                      (  -68.24   -19.50   -30.55     0.45)  ; 36
                      (  -67.16   -21.09   -30.55     0.45)  ; 37
                      (  -66.27   -22.42   -31.80     0.45)  ; 38
                      (  -65.95   -23.51   -31.80     0.45)  ; 39
                      (  -66.14   -25.35   -31.80     0.45)  ; 40
                      (  -67.16   -29.74   -31.95     0.45)  ; 41
                      (  -68.30   -32.28   -31.95     0.45)  ; 42
                      (  -69.96   -35.66   -31.95     0.45)  ; 43
                      (  -69.77   -35.27   -31.95     0.45)  ; 44
                      (  -71.36   -39.73   -31.95     0.45)  ; 45
                      (  -71.61   -40.87   -31.95     0.45)  ; 46
                      (  -72.02   -42.64   -36.00     0.45)  ; 47
                      (  -72.14   -45.95   -36.70     0.45)  ; 48
                      (  -72.72   -47.22   -36.70     0.45)  ; 49
                      (  -72.52   -46.33   -27.90     0.45)  ; 50
                      (  -72.84   -47.67   -21.80     0.45)  ; 51
                      (  -72.91   -51.16   -24.20     0.45)  ; 52
                      (  -73.22   -52.50   -24.20     0.45)  ; 53
                      (  -73.80   -53.65   -24.20     0.45)  ; 54
                      (  -75.13   -56.13   -27.65     0.45)  ; 55
                      (  -75.00   -56.25   -27.65     0.45)  ; 56
                      (  -75.00   -55.81   -27.65     0.45)  ; 57
                      (  -75.89   -57.97   -28.15     0.45)  ; 58
                      (  -76.02   -60.83   -28.15     0.45)  ; 59
                      (  -76.21   -63.25   -28.15     0.45)  ; 60
                      (  -76.21   -65.73   -28.15     0.45)  ; 61
                      (  -75.89   -67.58   -28.15     0.45)  ; 62
                      (  -75.39   -69.93   -28.15     0.45)  ; 63
                      (  -74.50   -68.72   -28.15     0.45)  ; 64
                      (  -73.93   -70.43   -21.90     0.45)  ; 65
                      (  -74.18   -70.17   -21.80     0.45)  ; 66
                      (  -75.20   -69.86   -21.80     0.45)  ; 67
                      (  -76.41   -69.66   -23.50     0.45)  ; 68
                      (  -77.49   -69.16   -23.50     0.45)  ; 69
                      (  -79.46   -67.69   -23.50     0.45)  ; 70
                      (  -80.86   -67.12   -25.65     0.45)  ; 71
                      (  -84.54   -67.18   -25.65     0.45)  ; 72
                      (  -87.41   -68.01   -25.65     0.45)  ; 73
                      (  -90.01   -68.58   -25.75     0.45)  ; 74
                      (  -94.97   -68.65   -21.70     0.45)  ; 75
                      (  -94.84   -68.01   -21.70     0.45)  ; 76
                      (  -95.74   -68.52   -23.10     0.45)  ; 77
                      (  -97.01   -68.71   -25.25     0.45)  ; 78
                      (  -97.83   -68.46   -25.25     0.45)  ; 79
                      (  -99.04   -67.44   -25.25     0.45)  ; 80
                      (  -99.55   -65.91   -25.85     0.45)  ; 81
                      ( -100.69   -63.43   -25.85     0.45)  ; 82
                      ( -106.04   -59.42   -25.85     0.45)  ; 83
                      ( -108.07   -57.83   -25.85     0.45)  ; 84
                      ( -110.42   -56.18   -25.85     0.45)  ; 85
                      ( -113.22   -53.81   -22.30     0.45)  ; 86
                      ( -115.44   -53.30   -22.30     0.45)  ; 87
                      ( -117.10   -52.28   -21.45     0.45)  ; 88
                      ( -117.86   -51.58   -21.45     0.45)  ; 89
                      ( -119.39   -49.80   -21.45     0.45)  ; 90
                      ( -121.10   -48.08   -21.45     0.45)  ; 91
                      ( -121.74   -47.95   -21.45     0.45)  ; 92
                      ( -124.73   -45.35   -31.90     0.45)  ; 93
                      ( -125.62   -44.39   -31.90     0.45)  ; 94
                      ( -125.87   -43.44   -33.35     0.45)  ; 95
                      ( -126.19   -41.34   -33.35     0.45)  ; 96
                      ( -127.27   -39.30   -33.55     0.45)  ; 97
                      ( -128.99   -37.78   -33.55     0.45)  ; 98
                      ( -132.23   -36.38   -33.60     0.45)  ; 99
                      ( -133.44   -36.19   -33.60     0.45)  ; 100
                       Normal
                    |
                      (  -26.35    12.30   -22.55     0.45)  ; 1, R-1-1-2-2-1-1-1-1-2-2
                      (  -26.80    16.95   -26.45     0.45)  ; 2
                      (  -26.80    18.47   -29.20     0.45)  ; 3
                      (  -27.12    21.72   -23.30     0.45)  ; 4
                      (  -28.13    23.24   -21.75     0.45)  ; 5
                      (  -28.64    23.94   -21.75     0.45)  ; 6
                      (  -29.15    25.47   -21.50     0.45)  ; 7
                      (  -29.40    26.68   -21.50     0.45)  ; 8
                      (  -30.49    28.02   -21.50     0.45)  ; 9
                      (  -32.52    29.03   -21.70     0.45)  ; 10
                      (  -34.49    29.10   -21.70     0.45)  ; 11
                      (  -40.85    28.97   -21.10     0.45)  ; 12
                      (  -44.79    29.61   -21.10     0.45)  ; 13
                      (  -47.08    30.11   -21.10     0.45)  ; 14
                      (  -52.74    32.15   -18.65     0.45)  ; 15
                      (  -58.27    31.13   -18.65     0.45)  ; 16
                      (  -58.72    30.94   -18.65     0.45)  ; 17
                      (  -61.93    31.99   -14.05     0.45)  ; 18
                      (  -62.56    31.99   -14.45     0.45)  ; 19
                      (
                        (  -63.20    31.29   -11.50     0.45)  ; 1, R-1-1-2-2-1-1-1-1-2-2-1
                        (  -67.97    31.36   -11.50     0.45)  ; 2
                        (  -71.02    31.29   -10.85     0.45)  ; 3
                        (  -75.03    31.68   -10.80     0.45)  ; 4
                        (  -76.49    31.74   -12.05     0.45)  ; 5
                        (  -77.95    32.82   -12.05     0.45)  ; 6
                        (  -78.71    33.52   -12.85     0.45)  ; 7
                        (  -80.94    34.86   -12.85     0.45)  ; 8
                        (  -86.92    37.08   -12.95     0.45)  ; 9
                        (  -91.68    39.05   -12.95     0.45)  ; 10
                        (  -95.13    40.87   -17.40     0.45)  ; 11
                        (  -96.72    41.38   -17.40     0.45)  ; 12
                        ( -100.54    42.27   -18.50     0.45)  ; 13
                        ( -101.04    42.14   -18.50     0.45)  ; 14
                        ( -101.87    42.78    -4.70     0.45)  ; 15
                        ( -103.84    43.80    -4.70     0.45)  ; 16
                        ( -106.26    44.94    -4.55     0.45)  ; 17
                        ( -108.99    46.47    -4.55     0.45)  ; 18
                        ( -112.04    47.80    -4.55     0.45)  ; 19
                        ( -114.46    48.76    -6.60     0.45)  ; 20
                        ( -117.32    49.52    -6.60     0.45)  ; 21
                        ( -121.07    50.22    -6.60     0.45)  ; 22
                        ( -127.81    50.09    -7.10     0.45)  ; 23
                        ( -127.81    50.03    -7.10     0.45)  ; 24
                        ( -130.76    48.96    -4.70     0.45)  ; 25
                        ( -134.32    49.28    -4.65     0.45)  ; 26
                        ( -134.96    49.98    -4.65     0.45)  ; 27
                        ( -135.66    50.36    -4.65     0.45)  ; 28
                        ( -135.78    50.36    -4.65     0.45)  ; 29
                         Normal
                      |
                        (  -62.25    31.01   -12.15     0.45)  ; 1, R-1-1-2-2-1-1-1-1-2-2-2
                        (  -63.72    29.16   -12.15     0.45)  ; 2
                        (  -65.81    25.73   -12.15     0.45)  ; 3
                        (  -66.51    22.74   -11.90     0.45)  ; 4
                        (  -66.51    21.02   -11.90     0.45)  ; 5
                        (  -66.32    20.00   -11.90     0.45)  ; 6
                        (  -66.07    19.43   -13.50     0.45)  ; 7
                        (  -63.97    13.77   -14.05     0.45)  ; 8
                        (  -63.27     9.25   -14.05     0.45)  ; 9
                        (  -63.14     6.71   -14.05     0.45)  ; 10
                        (  -62.51     3.21   -14.10     0.45)  ; 11
                        (  -62.32     1.87   -14.10     0.45)  ; 12
                        (  -62.07     0.87   -18.90     0.45)  ; 13
                        (  -62.13    -1.99   -19.65     0.45)  ; 14
                        (  -62.19    -2.37   -19.65     0.45)  ; 15
                        (  -62.38    -2.50   -19.65     0.45)  ; 16
                        (  -63.59    -2.44   -10.85     0.45)  ; 17
                        (  -72.56    -9.50   -13.05     0.45)  ; 18
                        (  -77.14   -14.65   -13.05     0.45)  ; 19
                        (  -79.49   -17.64   -14.45     0.45)  ; 20
                        (  -79.87   -18.27   -14.45     0.45)  ; 21
                        (  -79.55   -17.96   -14.45     0.45)  ; 22
                        (  -85.47   -22.47   -14.50     0.45)  ; 23
                        (  -85.47   -22.28   -14.50     0.45)  ; 24
                         Normal
                      )  ;  End of split
                    )  ;  End of split
                  )  ;  End of split
                |
                  (  -12.66    16.53   -18.45     0.45)  ; 1, R-1-1-2-2-1-1-1-2
                  (  -12.41    17.17   -18.45     0.45)  ; 2
                  (  -12.22    17.36   -18.45     0.45)  ; 3
                  (  -11.77    18.38   -18.45     0.45)  ; 4
                  (  -11.65    18.38   -18.40     0.45)  ; 5
                  (  -11.14    17.80   -18.40     0.45)  ; 6
                  (  -10.12    15.89   -18.40     0.45)  ; 7
                  (   -9.29    12.78   -17.55     0.45)  ; 8
                  (   -9.17    11.57   -17.55     0.45)  ; 9
                  (   -8.97    11.12   -17.50     0.45)  ; 10
                  (   -8.72    11.06   -17.50     0.45)  ; 11
                  (
                    (   -3.70     8.45   -14.90     0.45)  ; 1, R-1-1-2-2-1-1-1-2-1
                    (   -1.41     6.73   -14.90     0.45)  ; 2
                    (    0.56     4.44   -14.75     0.45)  ; 3
                    (    2.98     0.76   -14.75     0.45)  ; 4
                    (    3.81    -1.34   -14.75     0.45)  ; 5
                    (    4.63    -5.10   -16.75     0.45)  ; 6
                    (    5.90    -9.49   -16.75     0.45)  ; 7
                    (    7.43   -13.11   -17.40     0.45)  ; 8
                    (    7.56   -13.49   -17.40     0.45)  ; 9
                    (    7.64   -14.03   -21.75     0.51)  ; 10
                    (    7.52   -17.85   -22.20     0.51)  ; 11
                    (    7.45   -20.65   -22.90     0.51)  ; 12
                    (
                      (    9.17   -22.81   -22.70     0.51)  ; 1, R-1-1-2-2-1-1-1-2-1-1
                      (    9.17   -26.44   -22.70     0.51)  ; 2
                      (   10.06   -31.02   -24.60     0.51)  ; 3
                      (   10.06   -33.75   -24.60     0.51)  ; 4
                      (   10.89   -38.65   -24.60     0.51)  ; 5
                      (   11.59   -41.45   -25.00     0.51)  ; 6
                      (   11.83   -39.68   -23.00     0.51)  ; 7
                      (   11.83   -42.92   -23.00     0.51)  ; 8
                      (   12.09   -45.02   -22.45     0.51)  ; 9
                      (   13.30   -49.98   -22.45     0.51)  ; 10
                      (   14.25   -54.75   -22.45     0.51)  ; 11
                      (   14.70   -57.62   -22.65     0.51)  ; 12
                      (   14.89   -59.21   -22.65     0.51)  ; 13
                      (   15.14   -58.44   -22.65     0.51)  ; 14
                      (   18.70   -58.83   -20.75     0.51)  ; 15
                      (   23.41   -62.77   -20.75     0.51)  ; 16
                      (   29.38   -68.69   -19.90     0.51)  ; 17
                      (   31.67   -71.29   -19.90     0.51)  ; 18
                      (   32.05   -71.74   -19.90     0.51)  ; 19
                      (   31.89   -72.14   -25.50     0.51)  ; 20
                      (   32.08   -72.91   -25.50     0.51)  ; 21
                      (   31.76   -76.21   -25.75     0.51)  ; 22
                      (   31.51   -80.47   -25.75     0.51)  ; 23
                      (   31.00   -84.16   -25.75     0.51)  ; 24
                      (   30.30   -87.09   -25.75     0.51)  ; 25
                      (   29.85   -88.74   -25.75     0.51)  ; 26
                      (   29.85   -88.30   -25.15     0.51)  ; 27
                      (   31.44   -89.13   -23.50     0.51)  ; 28
                      (   30.81   -94.09   -23.50     0.51)  ; 29
                      (   30.68   -97.20   -23.50     0.51)  ; 30
                      (   30.68  -101.15   -23.50     0.51)  ; 31
                      (   30.81  -100.89   -23.50     0.51)  ; 32
                      (   30.93  -102.96   -21.95     0.51)  ; 33
                      (   30.42  -105.57   -21.95     0.51)  ; 34
                      (   28.89  -111.23   -21.95     0.51)  ; 35
                      (   27.81  -116.25   -20.55     0.51)  ; 36
                      (   27.75  -116.32   -20.50     0.51)  ; 37
                      (   27.75  -116.25   -20.50     0.51)  ; 38
                      (   26.16  -117.65   -22.80     0.51)  ; 39
                      (   24.51  -123.57   -23.35     0.51)  ; 40
                      (   23.43  -129.48   -23.35     0.51)  ; 41
                      (   23.43  -130.25   -23.35     0.51)  ; 42
                      (
                        (   25.01  -135.11   -25.65     0.51)  ; 1, R-1-1-2-2-1-1-1-2-1-1-1
                        (   24.37  -137.21   -25.65     0.51)  ; 2
                        (   23.86  -140.01   -25.65     0.51)  ; 3
                        (   22.78  -144.01   -24.70     0.51)  ; 4
                        (   22.21  -147.70   -22.65     0.51)  ; 5
                        (   21.70  -147.13   -22.65     0.51)  ; 6
                        (   20.87  -150.76   -22.45     0.51)  ; 7
                        (   20.17  -156.35   -22.45     0.51)  ; 8
                        (   20.49  -160.68   -22.45     0.51)  ; 9
                        (   20.49  -160.81   -22.45     0.51)  ; 10
                        (   19.02  -165.20   -28.45     0.51)  ; 11
                        (   17.30  -169.78   -28.45     0.51)  ; 12
                        (   16.54  -172.71   -29.90     0.51)  ; 13
                        (   16.03  -174.55   -29.90     0.51)  ; 14
                        (   15.96  -174.61   -29.90     0.51)  ; 15
                        (   15.77  -174.49   -29.90     0.51)  ; 16
                        (
                          (   13.42  -180.78   -30.05     0.51)  ; 1, R-1-1-2-2-1-1-1-2-1-1-1-1
                          (   11.83  -184.66   -30.05     0.51)  ; 2
                          (   11.20  -188.86   -29.80     0.51)  ; 3
                          (   10.94  -189.69   -29.80     0.51)  ; 4
                          (   11.21  -192.24   -31.25     0.51)  ; 5
                          (   11.08  -193.32   -31.85     0.51)  ; 6
                          (   11.08  -194.40   -31.85     0.51)  ; 7
                          (
                            (   12.41  -200.13   -31.90     0.51)  ; 1, R-1-1-2-2-1-1-1-2-1-1-1-1-1
                            (   12.29  -201.21   -31.90     0.51)  ; 2
                            (   12.61  -203.56   -31.90     0.51)  ; 3
                            (   12.99  -204.84   -33.85     0.51)  ; 4
                            (   12.73  -204.71   -33.85     0.51)  ; 5
                            (
                              (   13.18  -213.23   -31.90     0.51)  ; 1, R-1-1-2-2-1-1-1-2-1-1-1-1-1-1
                              (   12.67  -217.88   -31.90     0.51)  ; 2
                              (   11.85  -218.45   -27.90     0.51)  ; 3
                              (   11.85  -218.45   -29.60     0.51)  ; 4
                              (   10.01  -221.75   -39.95     0.51)  ; 5
                              (    8.48  -227.48   -40.40     0.51)  ; 6
                              (    8.16  -227.92   -40.40     0.51)  ; 7
                              (    4.92  -231.04   -40.40     0.51)  ; 8
                              (    2.57  -238.36   -40.40     0.51)  ; 9
                              (    1.93  -241.54   -40.40     0.51)  ; 10
                              (    1.23  -243.45   -40.40     0.51)  ; 11
                              (   -2.14  -248.52   -36.95     0.51)  ; 12
                              (   -2.90  -250.30   -36.90     0.51)  ; 13
                              (   -3.73  -254.18   -36.90     0.51)  ; 14
                              (   -3.60  -255.96   -36.90     0.51)  ; 15
                              (   -3.60  -255.90   -41.35     0.51)  ; 16
                              (   -2.59  -257.49   -42.70     0.51)  ; 17
                              (   -1.25  -261.63   -42.70     0.51)  ; 18
                              (   -1.19  -269.00   -42.70     0.51)  ; 19
                              (   -1.38  -273.46   -42.70     0.51)  ; 20
                              (   -1.44  -273.84   -42.70     0.51)  ; 21
                              (   -0.99  -274.05   -40.40     0.51)  ; 22
                              (   -0.99  -278.06   -40.15     0.51)  ; 23
                              (   -0.67  -283.91   -40.15     0.51)  ; 24
                              (   -1.69  -284.80   -48.40     0.51)  ; 25
                              (   -3.34  -290.97   -48.70     0.51)  ; 26
                              (   -4.55  -296.00   -48.70     0.51)  ; 27
                              (   -5.12  -298.92   -48.70     0.51)  ; 28
                              (   -6.52  -304.08   -48.70     0.51)  ; 29
                              (   -6.58  -304.39   -48.70     0.51)  ; 30
                              (   -6.52  -303.88   -48.70     0.51)  ; 31
                              (   -6.34  -305.90   -52.30     0.51)  ; 32
                              (   -6.28  -308.95   -53.15     0.51)  ; 33
                              (   -5.20  -311.87   -53.15     0.51)  ; 34
                              (   -3.16  -314.61   -53.15     0.51)  ; 35
                              (   -2.34  -315.31   -52.30     0.51)  ; 36
                              (   -2.27  -315.25   -52.30     0.51)  ; 37
                              (    0.08  -317.41   -50.45     0.51)  ; 38
                              (    2.49  -320.84   -49.00     0.51)  ; 39
                              (    3.45  -323.13   -49.00     0.51)  ; 40
                              (    3.58  -325.36   -48.75     0.51)  ; 41
                              (    4.02  -327.90   -48.75     0.51)  ; 42
                              (    2.92  -330.76   -55.80     0.51)  ; 43
                              (    4.70  -334.58   -55.80     0.51)  ; 44
                              (    6.10  -339.73   -55.80     0.51)  ; 45
                              (    6.42  -343.99   -55.95     0.51)  ; 46
                              (    6.48  -351.69   -55.95     0.51)  ; 47
                              (    6.55  -351.69   -55.95     0.51)  ; 48
                              (    6.04  -350.67   -55.95     0.51)  ; 49
                              (    8.45  -354.68   -55.95     0.51)  ; 50
                              (    9.72  -359.13   -55.95     0.51)  ; 51
                              (    8.65  -363.87   -58.65     0.51)  ; 52
                              (    8.52  -367.17   -59.55     0.51)  ; 53
                              (    8.39  -368.26   -59.55     0.51)  ; 54
                              (    7.69  -367.30   -59.55     0.51)  ; 55
                              (    7.12  -370.10   -62.55     0.51)  ; 56
                              (    7.25  -372.52   -62.55     0.51)  ; 57
                              (    6.11  -377.10   -62.55     0.51)  ; 58
                              (    4.20  -381.42   -62.55     0.51)  ; 59
                              (    2.10  -385.88   -62.55     0.51)  ; 60
                              (    1.65  -387.02   -62.50     0.51)  ; 61
                              (    1.65  -386.96   -62.50     0.51)  ; 62
                              (    0.38  -390.45   -62.45     0.51)  ; 63
                              (    1.53  -397.70   -62.45     0.51)  ; 64
                              (    2.67  -400.69   -62.20     0.51)  ; 65
                              (    4.51  -404.38   -62.20     0.51)  ; 66
                              (    6.17  -407.24   -62.20     0.51)  ; 67
                              (    8.84  -410.61   -62.20     0.51)  ; 68
                              (   11.32  -412.07   -62.20     0.51)  ; 69
                              (   11.38  -412.07   -62.20     0.51)  ; 70
                              (   13.41  -413.24   -59.40     0.51)  ; 71
                              (   14.62  -415.66   -59.40     0.51)  ; 72
                              (   16.21  -419.60   -59.20     0.51)  ; 73
                              (   16.85  -421.89   -59.20     0.51)  ; 74
                              (   17.29  -423.23   -59.95     0.51)  ; 75
                              (   17.29  -422.72   -59.95     0.51)  ; 76
                              (   23.33  -426.73   -66.20     0.51)  ; 77
                              (   24.16  -428.57   -66.30     0.51)  ; 78
                              (   24.73  -430.67   -65.95     0.51)  ; 79
                              (   25.62  -433.09   -65.95     0.51)  ; 80
                              (   25.75  -434.61   -65.95     0.51)  ; 81
                              (   25.69  -440.28   -65.05     0.51)  ; 82
                              (   26.39  -439.64   -65.05     0.51)  ; 83
                              (   25.09  -444.90   -59.15     0.51)  ; 84
                              (   24.59  -451.39   -59.15     0.51)  ; 85
                              (   24.59  -453.62   -60.60     0.51)  ; 86
                              (   24.52  -453.55   -60.60     0.51)  ; 87
                              (   23.89  -458.64   -61.30     0.51)  ; 88
                              (   23.89  -461.12   -61.30     0.51)  ; 89
                              (
                                (   28.72  -465.89   -61.30     0.51)  ; 1, R-1-1-2-2-1-1-1-2-1-1-1-1-1-1-1
                                (   29.10  -469.71   -61.30     0.51)  ; 2
                                (   31.52  -468.73   -57.25     0.51)  ; 3
                                (   32.22  -468.92   -57.25     0.51)  ; 4
                                (   34.63  -470.06   -57.25     0.51)  ; 5
                                (   35.84  -470.57   -60.00     0.51)  ; 6
                                (   36.48  -471.34   -60.30     0.51)  ; 7
                                (   39.53  -473.82   -60.30     0.51)  ; 8
                                (   39.85  -474.33   -59.10     0.51)  ; 9
                                (
                                  (   44.93  -475.66   -56.95     0.51)  ; 1, R-1-1-2-2-1-1-1-2-1-1-1-1-1-1-1-1
                                  (   47.92  -477.76   -55.35     0.51)  ; 2
                                  (   49.89  -480.88   -55.35     0.51)  ; 3
                                  (   53.20  -484.25   -55.35     0.51)  ; 4
                                  (   56.57  -486.73   -55.20     0.51)  ; 5
                                  (   58.92  -488.19   -55.20     0.51)  ; 6
                                  (   58.67  -488.19   -55.20     0.51)  ; 7
                                  (   61.66  -490.55   -56.80     0.51)  ; 8
                                  (   65.28  -492.58   -55.75     0.51)  ; 9
                                  (   65.35  -493.09   -55.75     0.51)  ; 10
                                  (   66.83  -492.42   -49.75     0.51)  ; 11
                                  (   73.89  -495.16   -49.75     0.51)  ; 12
                                  (   75.73  -496.11   -49.70     0.51)  ; 13
                                  (   75.73  -496.30   -49.70     0.51)  ; 14
                                  (   79.04  -498.34   -42.10     0.51)  ; 15
                                  (   81.77  -500.25   -42.10     0.51)  ; 16
                                  (   85.08  -502.41   -42.10     0.51)  ; 17
                                  (   88.07  -505.02   -44.15     0.51)  ; 18
                                  (   90.55  -507.31   -44.15     0.51)  ; 19
                                  (   94.23  -510.68   -44.15     0.51)  ; 20
                                  (   96.20  -513.03   -44.65     0.51)  ; 21
                                  (   97.09  -513.73   -44.65     0.51)  ; 22
                                  (   96.20  -513.16   -44.65     0.51)  ; 23
                                  (  100.14  -512.73   -37.00     0.51)  ; 24
                                  (  104.72  -515.21   -37.00     0.51)  ; 25
                                  (  107.39  -517.05   -36.80     0.51)  ; 26
                                  (  111.14  -518.45   -36.45     0.51)  ; 27
                                  (  113.24  -520.11   -36.45     0.51)  ; 28
                                  (  113.56  -520.43   -36.45     0.51)  ; 29
                                  (  113.43  -520.81   -32.85     0.51)  ; 30
                                  (  117.69  -523.29   -32.35     0.51)  ; 31
                                  (  125.58  -528.50   -32.35     0.51)  ; 32
                                  (  130.09  -531.88   -32.35     0.51)  ; 33
                                  (  132.19  -533.97   -32.55     0.51)  ; 34
                                  (  132.64  -534.36   -32.55     0.51)  ; 35
                                  (  134.54  -535.43   -26.45     0.51)  ; 36
                                  (  137.65  -537.08   -25.50     0.51)  ; 37
                                  (  142.80  -539.63   -25.50     0.51)  ; 38
                                  (  144.27  -541.60   -25.20     0.51)  ; 39
                                  (  144.90  -543.57   -25.20     0.51)  ; 40
                                  (  145.41  -545.10   -25.20     0.51)  ; 41
                                  (  148.33  -545.73   -33.95     0.51)  ; 42
                                  (  151.83  -549.23   -33.95     0.51)  ; 43
                                  (  156.03  -554.96   -31.45     0.51)  ; 44
                                  (  158.19  -559.15   -31.45     0.51)  ; 45
                                  (  159.14  -561.95   -31.45     0.51)  ; 46
                                  (  159.27  -562.78   -27.05     0.51)  ; 47
                                  (  159.27  -562.65   -27.05     0.51)  ; 48
                                  (  168.80  -570.79   -14.80     0.51)  ; 49
                                  (  170.77  -581.48   -15.30     0.51)  ; 50
                                  (  170.77  -582.37   -15.35     0.51)  ; 51
                                  (  170.52  -582.11   -15.35     0.51)  ; 52
                                  (  176.88  -584.53   -15.40     0.51)  ; 53
                                  (  181.27  -590.83   -15.40     0.51)  ; 54
                                  (  183.24  -594.32   -15.40     0.51)  ; 55
                                  (  184.61  -612.28   -15.40     0.51)  ; 56
                                  (  184.61  -612.60   -15.40     0.51)  ; 57
                                  (  181.82  -620.55   -11.50     0.51)  ; 58
                                  (  181.94  -621.76   -11.25     0.51)  ; 59
                                  (  182.01  -623.93   -11.25     0.51)  ; 60
                                  (  181.82  -623.93   -11.25     0.51)  ; 61
                                  (  182.90  -630.15   -19.50     0.51)  ; 62
                                  (  184.23  -639.44   -19.50     0.51)  ; 63
                                  (  184.17  -642.55   -17.20     0.51)  ; 64
                                  (  184.17  -643.89   -17.20     0.51)  ; 65
                                  (  184.17  -643.63   -17.10     0.51)  ; 66
                                  (  186.46  -652.41   -17.05     0.51)  ; 67
                                   Normal
                                |
                                  (   39.88  -475.02   -57.55     0.51)  ; 1, R-1-1-2-2-1-1-1-2-1-1-1-1-1-1-1-2
                                  (   39.88  -477.82   -57.55     0.51)  ; 2
                                  (   39.24  -482.08   -57.80     0.51)  ; 3
                                  (   39.24  -484.57   -57.80     0.51)  ; 4
                                  (   39.12  -487.05   -57.80     0.51)  ; 5
                                  (   40.96  -500.98   -59.45     0.51)  ; 6
                                  (   41.66  -504.60   -59.45     0.51)  ; 7
                                  (   45.74  -520.77   -50.55     0.51)  ; 8
                                  (   45.86  -522.80   -50.55     0.51)  ; 9
                                  (   45.86  -523.69   -50.55     0.51)  ; 10
                                  (   49.93  -531.39   -50.55     0.51)  ; 11
                                  (   50.25  -532.73   -50.55     0.51)  ; 12
                                  (   50.95  -534.38   -50.55     0.51)  ; 13
                                  (   53.10  -541.34   -50.85     0.51)  ; 14
                                  (   53.61  -541.92   -50.85     0.51)  ; 15
                                  (   54.05  -542.11   -50.85     0.51)  ; 16
                                  (   54.05  -541.92   -51.70     0.51)  ; 17
                                   Normal
                                )  ;  End of split
                              |
                                (   22.83  -460.09   -61.30     0.51)  ; 1, R-1-1-2-2-1-1-1-2-1-1-1-1-1-1-2
                                (   21.55  -461.68   -61.30     0.51)  ; 2
                                (   20.92  -463.72   -61.30     0.51)  ; 3
                                (   20.41  -466.58   -61.85     0.51)  ; 4
                                (   19.71  -468.55   -61.85     0.51)  ; 5
                                (   18.57  -471.48   -63.45     0.51)  ; 6
                                (   18.76  -471.35   -63.45     0.51)  ; 7
                                (   18.69  -473.45   -66.20     0.51)  ; 8
                                (   18.69  -475.23   -66.20     0.51)  ; 9
                                (   19.01  -476.76   -63.60     0.51)  ; 10
                                (   19.07  -479.56   -63.60     0.51)  ; 11
                                (   18.44  -484.46   -63.60     0.51)  ; 12
                                (   18.37  -487.13   -63.20     0.51)  ; 13
                                (   18.25  -487.38   -63.20     0.51)  ; 14
                                (   17.38  -489.27   -60.15     0.51)  ; 15
                                (   16.87  -492.89   -59.75     0.51)  ; 16
                                (   16.87  -499.70   -61.45     0.51)  ; 17
                                (   16.87  -499.51   -61.45     0.51)  ; 18
                                (   15.98  -502.94   -63.65     0.51)  ; 19
                                (   15.98  -506.38   -63.80     0.51)  ; 20
                                (   16.29  -509.18   -63.80     0.51)  ; 21
                                (   17.31  -513.50   -63.80     0.51)  ; 22
                                (   18.21  -516.12   -67.15     0.51)  ; 23
                                (   18.21  -519.93   -67.15     0.51)  ; 24
                                (   17.13  -523.12   -67.15     0.51)  ; 25
                                (   16.43  -524.71   -65.85     0.51)  ; 26
                                (   16.36  -524.32   -65.85     0.51)  ; 27
                                (   13.88  -526.80   -60.30     0.51)  ; 28
                                (   12.48  -530.30   -60.25     0.51)  ; 29
                                (   12.23  -533.87   -60.25     0.51)  ; 30
                                (   12.23  -539.84   -61.70     0.51)  ; 31
                                (   12.36  -539.35   -68.50     0.51)  ; 32
                                (   10.64  -560.53   -68.50     0.51)  ; 33
                                (   10.19  -568.99   -68.50     0.51)  ; 34
                                (   10.26  -568.48   -68.50     0.51)  ; 35
                                (   10.32  -568.42   -68.50     0.51)  ; 36
                                (   11.22  -571.94   -65.85     0.51)  ; 37
                                (   11.22  -573.53   -66.50     0.51)  ; 38
                                (
                                  (    8.55  -581.99   -66.55     0.51)  ; 1, R-1-1-2-2-1-1-1-2-1-1-1-1-1-1-2-1
                                  (    6.83  -588.28   -66.55     0.51)  ; 2
                                  (    6.32  -589.49   -66.55     0.51)  ; 3
                                  (    5.94  -590.07   -66.55     0.51)  ; 4
                                  (    5.18  -591.97   -66.55     0.51)  ; 5
                                  (    5.12  -591.97   -66.55     0.51)  ; 6
                                  (    3.24  -598.33   -65.05     0.51)  ; 7
                                  (    2.98  -601.58   -65.05     0.51)  ; 8
                                  (    2.98  -605.65   -65.05     0.51)  ; 9
                                  (    3.87  -613.09   -65.05     0.51)  ; 10
                                  (    3.93  -613.41   -65.05     0.51)  ; 11
                                  (    3.55  -612.97   -65.05     0.51)  ; 12
                                  (    5.84  -619.07   -65.05     0.51)  ; 13
                                  (    6.10  -620.98   -65.05     0.51)  ; 14
                                  (    6.10  -620.92   -65.05     0.51)  ; 15
                                  (    6.37  -624.87   -74.20     0.51)  ; 16
                                  (    6.56  -625.69   -72.95     0.51)  ; 17
                                  (    7.64  -630.97   -72.95     0.51)  ; 18
                                  (    7.77  -634.79   -69.55     0.51)  ; 19
                                  (    7.90  -635.30   -69.55     0.51)  ; 20
                                  (    8.47  -637.53   -61.60     0.51)  ; 21
                                  (    8.60  -640.96   -61.60     0.51)  ; 22
                                  (    9.10  -644.40   -61.60     0.51)  ; 23
                                  (    9.23  -647.07   -61.60     0.51)  ; 24
                                  (    9.49  -648.66   -63.25     0.51)  ; 25
                                  (   14.43  -653.34   -68.70     0.51)  ; 26
                                  (   16.65  -659.57   -68.70     0.51)  ; 27
                                  (   18.18  -662.37   -68.70     0.51)  ; 28
                                  (   18.62  -663.26   -68.70     0.51)  ; 29
                                  (   19.00  -664.47   -68.70     0.51)  ; 30
                                  (   19.77  -668.35   -68.70     0.51)  ; 31
                                  (   19.89  -668.54   -68.70     0.51)  ; 32
                                  (   19.96  -667.21   -68.70     0.51)  ; 33
                                  (   21.55  -668.80   -68.70     0.51)  ; 34
                                  (   21.61  -669.31   -68.70     0.51)  ; 35
                                  (   21.67  -672.87   -68.70     0.51)  ; 36
                                  (   21.97  -679.22   -64.00     0.51)  ; 37
                                  (   22.29  -683.04   -65.25     0.51)  ; 38
                                  (   22.48  -683.67   -65.25     0.51)  ; 39
                                  (   22.48  -683.61   -65.25     0.51)  ; 40
                                  (   23.11  -689.59   -73.45     0.51)  ; 41
                                  (   23.11  -692.77   -73.70     0.51)  ; 42
                                  (   23.37  -696.71   -73.70     0.51)  ; 43
                                  (   23.43  -700.40   -71.90     0.51)  ; 44
                                  (   22.00  -704.04   -65.95     0.45)  ; 45
                                  (   22.00  -704.16   -66.90     0.45)  ; 46
                                  (   22.51  -709.63   -70.10     0.45)  ; 47
                                  (   22.83  -713.32   -70.10     0.45)  ; 48
                                  (   22.83  -721.97   -69.60     0.45)  ; 49
                                  (   23.59  -724.71   -69.60     0.45)  ; 50
                                  (   23.85  -725.09   -69.50     0.45)  ; 51
                                  (   23.85  -725.03   -69.50     0.45)  ; 52
                                  (   27.36  -732.23   -64.60     0.25)  ; 53
                                  (   27.62  -734.72   -65.45     0.25)  ; 54
                                  (   28.32  -736.94   -65.45     0.25)  ; 55
                                  (   28.06  -737.39   -65.45     0.25)  ; 56
                                  (   27.81  -739.04   -68.60     0.25)  ; 57
                                  (   29.46  -742.67   -68.95     0.25)  ; 58
                                  (   31.69  -748.01   -68.95     0.25)  ; 59
                                  (   33.91  -751.89   -68.95     0.25)  ; 60
                                  (   34.86  -753.66   -73.80     0.25)  ; 61
                                  (   36.19  -756.08   -73.80     0.25)  ; 62
                                  (   36.83  -755.19   -60.30     0.25)  ; 63
                                   Normal
                                |
                                  (    9.45  -571.13   -65.05     0.25)  ; 1, R-1-1-2-2-1-1-1-2-1-1-1-1-1-1-2-2
                                  (    6.71  -575.65   -62.80     0.25)  ; 2
                                  (    3.66  -579.34   -65.05     0.25)  ; 3
                                  (    1.95  -581.88   -65.05     0.25)  ; 4
                                  (    1.31  -582.84   -65.05     0.25)  ; 5
                                  (   -0.72  -586.27   -67.75     0.25)  ; 6
                                  (   -2.76  -591.43   -67.80     0.25)  ; 7
                                  (   -5.68  -597.60   -67.80     0.25)  ; 8
                                  (   -6.96  -599.57   -67.80     0.25)  ; 9
                                  (   -8.55  -601.60   -67.80     0.25)  ; 10
                                  (  -11.41  -604.53   -67.80     0.25)  ; 11
                                  (  -12.56  -603.44   -61.90     0.25)  ; 12
                                  (  -12.56  -603.44   -61.50     0.25)  ; 13
                                  (  -13.51  -603.44   -67.90     0.25)  ; 14
                                  (  -13.06  -605.67   -71.10     0.25)  ; 15
                                   Normal
                                )  ;  End of split
                              )  ;  End of split
                            |
                              (   12.51  -203.51   -29.50     0.32)  ; 1, R-1-1-2-2-1-1-1-2-1-1-1-1-1-2
                              (   12.32  -203.58   -31.10     0.32)  ; 2
                              (   10.41  -202.37   -32.20     0.32)  ; 3
                              (    9.52  -202.18   -32.80     0.32)  ; 4
                              (    8.38  -202.37   -32.80     0.32)  ; 5
                              (    7.11  -203.07   -32.80     0.32)  ; 6
                              (    6.41  -204.91   -32.80     0.32)  ; 7
                              (    5.58  -207.78   -32.95     0.32)  ; 8
                              (    4.25  -211.85   -32.95     0.32)  ; 9
                              (    3.55  -214.96   -32.15     0.32)  ; 10
                              (    2.15  -218.40   -32.15     0.32)  ; 11
                              (    0.43  -221.83   -32.15     0.32)  ; 12
                              (   -0.52  -222.92   -32.05     0.32)  ; 13
                              (   -0.52  -222.60   -32.05     0.32)  ; 14
                              (   -2.56  -226.03   -32.05     0.32)  ; 15
                              (   -3.64  -229.15   -32.05     0.32)  ; 16
                              (   -4.34  -231.63   -32.05     0.32)  ; 17
                              (   -4.27  -231.31   -32.05     0.32)  ; 18
                               Normal
                            )  ;  End of split
                          |
                            (   12.61  -193.47   -29.05     0.32)  ; 1, R-1-1-2-2-1-1-1-2-1-1-1-1-2
                            (   13.69  -195.25   -29.05     0.32)  ; 2
                            (   16.87  -199.19   -31.60     0.32)  ; 3
                            (   20.36  -203.84   -31.60     0.32)  ; 4
                            (   22.27  -206.06   -33.10     0.32)  ; 5
                            (   22.97  -206.57   -33.10     0.32)  ; 6
                            (   22.97  -206.70   -33.10     0.32)  ; 7
                            (   22.59  -206.57   -36.90     0.32)  ; 8
                            (   22.84  -207.08   -38.15     0.32)  ; 9
                            (   23.22  -208.35   -38.15     0.32)  ; 10
                            (   23.67  -208.93   -38.15     0.32)  ; 11
                            (   25.07  -209.94   -38.20     0.32)  ; 12
                            (   27.29  -211.98   -38.20     0.32)  ; 13
                            (   28.50  -213.95   -38.20     0.32)  ; 14
                            (   28.88  -214.84   -40.85     0.32)  ; 15
                            (   29.26  -216.56   -40.85     0.32)  ; 16
                            (   30.54  -219.30   -40.85     0.32)  ; 17
                            (   31.05  -220.50   -41.20     0.32)  ; 18
                            (   31.17  -219.80   -41.20     0.32)  ; 19
                            (   31.22  -224.98   -40.75     0.32)  ; 20
                            (   31.41  -227.84   -40.25     0.32)  ; 21
                            (   31.28  -230.00   -40.25     0.32)  ; 22
                            (   30.64  -231.91   -41.70     0.32)  ; 23
                            (   29.94  -232.74   -41.70     0.32)  ; 24
                            (   29.56  -232.16   -41.70     0.32)  ; 25
                            (   27.46  -234.39   -46.20     0.32)  ; 26
                            (   26.07  -237.25   -46.60     0.32)  ; 27
                            (   25.94  -237.70   -46.60     0.32)  ; 28
                            (   25.94  -238.78   -41.95     0.32)  ; 29
                            (   25.75  -239.35   -34.85     0.32)  ; 30
                            (   25.11  -240.69   -34.85     0.32)  ; 31
                            (   23.20  -243.49   -34.85     0.32)  ; 32
                            (   21.11  -245.59   -35.25     0.32)  ; 33
                            (   19.13  -248.07   -35.25     0.32)  ; 34
                            (   20.02  -246.16   -35.25     0.32)  ; 35
                            (   19.61  -247.55   -33.55     0.32)  ; 36
                            (   19.61  -247.55   -32.45     0.32)  ; 37
                             Normal
                          )  ;  End of split
                        |
                          (   15.31  -173.76   -36.15     0.32)  ; 1, R-1-1-2-2-1-1-1-2-1-1-1-2
                          (   15.31  -174.34   -38.95     0.32)  ; 2
                          (   15.75  -175.23   -38.95     0.32)  ; 3
                          (   16.58  -176.31   -38.95     0.32)  ; 4
                          (   17.41  -176.95   -39.00     0.32)  ; 5
                          (   17.91  -177.64   -39.00     0.32)  ; 6
                          (   18.68  -178.09   -39.00     0.32)  ; 7
                          (   18.80  -178.22   -39.55     0.32)  ; 8
                          (   20.01  -177.77   -42.10     0.32)  ; 9
                          (   20.27  -178.98   -45.10     0.32)  ; 10
                          (   20.27  -189.16   -46.65     0.32)  ; 11
                          (   20.01  -190.56   -46.70     0.32)  ; 12
                          (   19.89  -190.88   -46.70     0.32)  ; 13
                          (   19.95  -190.88   -46.70     0.32)  ; 14
                          (   18.80  -191.00   -51.40     0.32)  ; 15
                          (   14.99  -196.35   -51.65     0.32)  ; 16
                          (   12.26  -199.65   -51.70     0.32)  ; 17
                          (   10.79  -201.05   -51.70     0.32)  ; 18
                          (    8.69  -203.92   -51.70     0.32)  ; 19
                          (    8.57  -204.11   -51.70     0.32)  ; 20
                          (    8.57  -203.47   -51.70     0.32)  ; 21
                          (    8.39  -203.16   -58.85     0.32)  ; 22
                          (    8.01  -205.32   -59.40     0.32)  ; 23
                          (    8.64  -207.74   -59.40     0.32)  ; 24
                          (    8.64  -210.09   -61.70     0.32)  ; 25
                          (    8.64  -209.83   -61.70     0.32)  ; 26
                          (    8.83  -209.64   -67.00     0.32)  ; 27
                          (    9.98  -212.19   -67.00     0.32)  ; 28
                          (   11.19  -214.54   -67.00     0.32)  ; 29
                          (   11.38  -214.99   -68.50     0.32)  ; 30
                          (   11.95  -215.43   -68.50     0.32)  ; 31
                          (   12.84  -216.07   -62.15     0.32)  ; 32
                          (   12.33  -215.88   -58.45     0.32)  ; 33
                          (   14.30  -217.91   -56.85     0.32)  ; 34
                          (   16.59  -219.38   -56.85     0.32)  ; 35
                          (   18.50  -220.33   -56.70     0.32)  ; 36
                          (   19.83  -220.90   -56.70     0.32)  ; 37
                          (   20.22  -220.97   -59.85     0.32)  ; 38
                          (   20.98  -220.84   -61.25     0.32)  ; 39
                          (   21.17  -220.46   -61.25     0.32)  ; 40
                          (   21.30  -220.39   -61.25     0.32)  ; 41
                           Normal
                        )  ;  End of split
                      |
                        (   22.48  -132.31   -24.90     0.38)  ; 1, R-1-1-2-2-1-1-1-2-1-1-2
                        (   22.28  -134.47   -24.90     0.38)  ; 2
                        (   22.35  -135.55   -24.90     0.38)  ; 3
                        (   22.16  -136.44   -24.90     0.38)  ; 4
                        (   22.28  -137.27   -20.60     0.38)  ; 5
                        (   22.03  -138.99   -20.60     0.38)  ; 6
                        (   21.97  -142.49   -23.30     0.38)  ; 7
                        (   21.33  -145.48   -25.20     0.38)  ; 8
                        (   21.33  -145.67   -25.20     0.38)  ; 9
                        (   21.14  -146.24   -28.05     0.38)  ; 10
                        (   20.89  -148.08   -28.10     0.38)  ; 11
                        (   21.33  -147.77   -22.35     0.38)  ; 12
                        (   21.39  -148.47   -20.45     0.38)  ; 13
                        (   22.86  -151.01   -20.45     0.38)  ; 14
                        (   24.32  -153.30   -20.45     0.38)  ; 15
                        (   24.76  -154.64   -22.50     0.38)  ; 16
                        (   24.89  -156.35   -23.40     0.38)  ; 17
                        (   18.61  -156.25    -3.10     0.38)  ; 18
                        (   16.95  -157.77    -3.35     0.38)  ; 19
                        (   16.38  -158.92    -3.35     0.38)  ; 20
                        (   16.00  -160.44    -6.45     0.38)  ; 21
                        (   15.43  -160.25    -6.45     0.38)  ; 22
                        (   14.35  -160.06    -9.40     0.38)  ; 23
                        (   13.52  -161.78   -11.40     0.38)  ; 24
                        (   13.14  -163.50   -11.40     0.38)  ; 25
                        (   13.14  -168.65   -11.55     0.38)  ; 26
                        (   13.71  -168.84   -11.55     0.38)  ; 27
                        (   14.79  -168.71   -11.55     0.38)  ; 28
                        (   14.98  -168.52   -11.55     0.38)  ; 29
                         Normal
                      )  ;  End of split
                    |
                      (    8.71   -21.01    -5.95     0.38)  ; 1, R-1-1-2-2-1-1-1-2-1-2
                      (    9.54   -21.77    -8.60     0.38)  ; 2
                      (   10.11   -22.21   -10.65     0.38)  ; 3
                      (   12.27   -27.88   -13.90     0.45)  ; 4
                      (   13.35   -29.27   -13.50     0.45)  ; 5
                      (   14.24   -30.04   -13.50     0.45)  ; 6
                      (   16.02   -30.93   -11.20     0.45)  ; 7
                      (   17.17   -31.18   -10.70     0.45)  ; 8
                      (   19.01   -30.74   -16.50     0.45)  ; 9
                      (   19.90   -30.80   -16.50     0.45)  ; 10
                      (   23.33   -31.63   -16.50     0.45)  ; 11
                      (   25.18   -32.01   -17.15     0.45)  ; 12
                      (   29.12   -33.15   -20.15     0.57)  ; 13
                      (   33.19   -34.62   -20.50     0.57)  ; 14
                      (   37.20   -36.59   -21.05     0.57)  ; 15
                      (   40.50   -38.75   -21.05     0.57)  ; 16
                      (   44.76   -40.53   -21.15     0.57)  ; 17
                      (   45.13   -40.40   -15.00     0.57)  ; 18
                      (   49.65   -42.05   -15.25     0.57)  ; 19
                      (   54.10   -44.09   -17.65     0.57)  ; 20
                      (   56.13   -44.91   -17.65     0.57)  ; 21
                      (   58.23   -45.29   -21.25     0.57)  ; 22
                      (   59.76   -45.23   -22.75     0.57)  ; 23
                      (   62.30   -45.87   -22.75     0.57)  ; 24
                      (   66.56   -47.33   -23.15     0.57)  ; 25
                      (   69.30   -48.35   -23.15     0.57)  ; 26
                      (   81.00   -51.72   -23.15     0.57)  ; 27
                      (   80.87   -51.97   -23.15     0.57)  ; 28
                      (
                        (   83.78   -56.19   -23.20     0.57)  ; 1, R-1-1-2-2-1-1-1-2-1-2-1
                        (   89.63   -60.13   -24.95     0.57)  ; 2
                        (   91.09   -61.02   -24.95     0.57)  ; 3
                        (   92.74   -61.85   -24.95     0.57)  ; 4
                        (   94.21   -62.74   -26.70     0.57)  ; 5
                        (   94.40   -63.12   -26.70     0.57)  ; 6
                        (  100.44   -66.55   -29.35     0.57)  ; 7
                        (  104.19   -69.48   -29.35     0.57)  ; 8
                        (  107.37   -72.60   -28.25     0.57)  ; 9
                        (  109.34   -77.88   -28.25     0.57)  ; 10
                        (  109.66   -79.79   -27.45     0.57)  ; 11
                        (  109.27   -80.69   -26.45     0.57)  ; 12
                        (  111.56   -85.14   -28.45     0.57)  ; 13
                        (  113.02   -87.05   -30.20     0.57)  ; 14
                        (  113.09   -87.05   -30.20     0.57)  ; 15
                        (  114.29   -87.94   -33.60     0.57)  ; 16
                        (  117.66   -91.31   -33.90     0.57)  ; 17
                        (
                          (  122.37   -93.54   -33.85     0.57)  ; 1, R-1-1-2-2-1-1-1-2-1-2-1-1
                          (  128.73   -96.59   -33.85     0.57)  ; 2
                          (  130.95   -97.99   -33.85     0.57)  ; 3
                          (  133.05   -99.52   -34.75     0.57)  ; 4
                          (  138.39  -101.87   -34.75     0.57)  ; 5
                          (  140.81  -102.89   -35.00     0.57)  ; 6
                          (  140.62  -103.15   -35.00     0.57)  ; 7
                          (  143.27  -105.03   -41.30     0.57)  ; 8
                          (  145.18  -106.11   -41.30     0.57)  ; 9
                          (  147.91  -107.39   -42.45     0.57)  ; 10
                          (  149.63  -107.96   -42.45     0.57)  ; 11
                          (  151.54  -108.15   -42.45     0.57)  ; 12
                          (  155.61  -108.34   -43.50     0.57)  ; 13
                          (  158.15  -108.40   -44.25     0.57)  ; 14
                          (  158.85  -108.66   -44.25     0.57)  ; 15
                          (  162.73  -109.36   -44.30     0.57)  ; 16
                          (  166.74  -109.48   -44.30     0.57)  ; 17
                          (  172.90  -109.55   -44.45     0.57)  ; 18
                          (  179.26  -110.69   -44.45     0.57)  ; 19
                           Normal
                        |
                          (  120.49   -93.04   -33.05     0.57)  ; 1, R-1-1-2-2-1-1-1-2-1-2-1-2
                          (  119.03   -93.04   -32.20     0.57)  ; 2
                          (  118.01   -92.79   -32.20     0.57)  ; 3
                          (  116.99   -92.66   -30.95     0.57)  ; 4
                          (  116.23   -92.15   -30.95     0.57)  ; 5
                          (  115.53   -91.51   -30.95     0.57)  ; 6
                          (  114.13   -90.81   -31.45     0.57)  ; 7
                          (  112.54   -89.80   -33.15     0.57)  ; 8
                          (  111.84   -89.35   -33.15     0.57)  ; 9
                          (  111.65   -89.29   -34.45     0.57)  ; 10
                          (
                            (  110.32   -91.07   -34.45     0.57)  ; 1, R-1-1-2-2-1-1-1-2-1-2-1-2-1
                            (  104.85   -91.90   -34.45     0.57)  ; 2
                            (  102.88   -92.85   -34.45     0.57)  ; 3
                            (  100.72   -93.93   -32.05     0.57)  ; 4
                            (   97.60   -95.27   -32.05     0.57)  ; 5
                            (   96.07   -95.78   -32.05     0.57)  ; 6
                            (   94.23   -96.22   -31.30     0.57)  ; 7
                            (   92.13   -96.48   -31.25     0.57)  ; 8
                            (   92.13   -96.09   -31.25     0.57)  ; 9
                            (   87.55   -95.97   -31.30     0.57)  ; 10
                            (   82.02   -96.29   -31.30     0.57)  ; 11
                            (   77.32   -96.79   -31.30     0.57)  ; 12
                            (   77.19   -96.92   -31.30     0.57)  ; 13
                            (   78.78   -97.14   -27.10     0.57)  ; 14
                            (   74.52   -98.41   -26.15     0.57)  ; 15
                            (   70.96   -98.80   -25.85     0.57)  ; 16
                            (   68.42  -100.70   -26.90     0.57)  ; 17
                            (   68.86  -103.06   -26.90     0.57)  ; 18
                            (   69.50  -105.16   -26.90     0.57)  ; 19
                            (   69.56  -106.37   -29.30     0.57)  ; 20
                            (   70.26  -109.48   -29.30     0.57)  ; 21
                            (   70.58  -111.33   -29.30     0.57)  ; 22
                            (   70.77  -111.45   -30.00     0.57)  ; 23
                            (   70.83  -110.56   -30.00     0.57)  ; 24
                            (   74.40  -115.27   -30.05     0.57)  ; 25
                            (   76.24  -119.98   -30.05     0.57)  ; 26
                            (   76.94  -122.33   -30.05     0.57)  ; 27
                            (   77.57  -125.64   -30.05     0.57)  ; 28
                            (   77.57  -125.58   -30.05     0.57)  ; 29
                            (   79.60  -126.71   -26.90     0.57)  ; 30
                            (   76.17  -126.07   -26.90     0.57)  ; 31
                            (   73.18  -126.26   -26.90     0.57)  ; 32
                            (   68.22  -126.39   -26.90     0.57)  ; 33
                            (   64.28  -127.40   -27.10     0.57)  ; 34
                            (   61.86  -128.61   -27.10     0.57)  ; 35
                            (   61.29  -130.33   -29.10     0.57)  ; 36
                            (   61.61  -129.50   -29.10     0.57)  ; 37
                            (   56.07  -132.49   -28.40     0.57)  ; 38
                            (   48.51  -136.37   -24.50     0.57)  ; 39
                            (   45.39  -137.77   -24.50     0.57)  ; 40
                            (   44.82  -138.09   -24.50     0.57)  ; 41
                            (   44.63  -138.09   -24.50     0.57)  ; 42
                            (   44.30  -138.39   -19.45     0.57)  ; 43
                            (   42.90  -139.35   -19.45     0.57)  ; 44
                            (   39.40  -140.94   -18.25     0.57)  ; 45
                            (   36.48  -142.53   -18.25     0.57)  ; 46
                            (   31.64  -144.18   -18.20     0.57)  ; 47
                            (   28.08  -144.63   -18.20     0.57)  ; 48
                            (   20.58  -145.96   -18.75     0.57)  ; 49
                            (   20.45  -145.20   -18.75     0.57)  ; 50
                            (   11.42  -147.74   -18.85     0.57)  ; 51
                            (    7.48  -148.76   -18.85     0.57)  ; 52
                            (    3.79  -149.27   -18.85     0.57)  ; 53
                             Normal
                          |
                            (  124.41   -94.11   -34.40     0.57)  ; 1, R-1-1-2-2-1-1-1-2-1-2-1-2-2
                            (  125.81   -95.32   -34.40     0.57)  ; 2
                            (  128.99   -98.37   -34.40     0.57)  ; 3
                            (  130.70   -99.90   -34.40     0.57)  ; 4
                            (  131.34  -100.53   -34.40     0.57)  ; 5
                            (  131.72  -101.30   -34.40     0.57)  ; 6
                            (  131.53  -102.44   -34.40     0.57)  ; 7
                            (  131.02  -104.35   -33.45     0.57)  ; 8
                            (  130.58  -104.92   -31.75     0.57)  ; 9
                            (  129.94  -104.99   -31.75     0.57)  ; 10
                            (  128.16  -108.93   -30.85     0.57)  ; 11
                            (  127.53  -113.06   -33.15     0.57)  ; 12
                            (  127.46  -120.25   -33.40     0.57)  ; 13
                            (  128.24  -116.56   -29.75     0.57)  ; 14
                            (  129.77  -118.08   -29.75     0.57)  ; 15
                            (  131.49  -119.74   -29.75     0.57)  ; 16
                            (  133.46  -123.68   -33.45     0.57)  ; 17
                            (  134.03  -125.02   -33.45     0.57)  ; 18
                            (  133.33  -124.64   -33.45     0.57)  ; 19
                            (  131.99  -124.57   -40.30     0.57)  ; 20
                            (  133.90  -132.21   -40.65     0.57)  ; 21
                            (  133.90  -136.47   -40.65     0.57)  ; 22
                            (  133.71  -135.45   -40.65     0.57)  ; 23
                            (  136.57  -140.35   -44.95     0.57)  ; 24
                            (  136.64  -142.89   -45.10     0.57)  ; 25
                            (  134.54  -147.85   -45.10     0.57)  ; 26
                            (  133.14  -150.27   -45.15     0.57)  ; 27
                            (  132.57  -150.33   -45.15     0.57)  ; 28
                            (  131.47  -149.71   -52.55     0.57)  ; 29
                            (  130.96  -150.35   -53.70     0.57)  ; 30
                            (  131.28  -150.28   -53.70     0.57)  ; 31
                            (  133.89  -150.86   -53.70     0.57)  ; 32
                            (  134.78  -150.79   -53.15     0.57)  ; 33
                            (  135.10  -150.47   -53.15     0.57)  ; 34
                             Normal
                          )  ;  End of split
                        )  ;  End of split
                      |
                        (   80.05   -52.69   -26.70     0.57)  ; 1, R-1-1-2-2-1-1-1-2-1-2-2
                        (   79.99   -53.51   -26.85     0.57)  ; 2
                        (   80.50   -55.04   -26.85     0.57)  ; 3
                        (   81.07   -56.89   -26.85     0.57)  ; 4
                        (   81.77   -60.51   -24.75     0.57)  ; 5
                        (   81.58   -60.96   -24.75     0.57)  ; 6
                        (   81.39   -62.93   -22.35     0.57)  ; 7
                        (   81.96   -65.54   -22.35     0.57)  ; 8
                        (   82.53   -69.10   -21.20     0.57)  ; 9
                        (   82.47   -71.83   -21.20     0.57)  ; 10
                        (   82.02   -73.93   -21.20     0.57)  ; 11
                        (   81.77   -76.60   -21.10     0.57)  ; 12
                        (   81.77   -79.72   -21.10     0.57)  ; 13
                        (   81.96   -79.15   -21.10     0.57)  ; 14
                        (   82.21   -78.59   -16.60     0.57)  ; 15
                        (   82.33   -80.56   -20.30     0.57)  ; 16
                        (   83.29   -81.77   -20.30     0.57)  ; 17
                        (   86.98   -83.23   -20.30     0.57)  ; 18
                        (   89.90   -84.57   -20.65     0.57)  ; 19
                        (   90.41   -85.39   -20.65     0.57)  ; 20
                        (   90.73   -86.48   -20.65     0.57)  ; 21
                        (   90.98   -86.92   -19.95     0.57)  ; 22
                        (   90.98   -86.60   -19.95     0.57)  ; 23
                        (   91.74   -87.05   -13.15     0.57)  ; 24
                        (   95.88   -89.85   -17.20     0.57)  ; 25
                        (  106.05   -95.06   -21.25     0.57)  ; 26
                        (  107.45   -95.57   -21.95     0.57)  ; 27
                        (  109.23   -96.78   -25.40     0.57)  ; 28
                        (  110.50   -97.61   -27.10     0.57)  ; 29
                        (  111.07   -97.80   -27.10     0.57)  ; 30
                        (  112.35   -98.62   -27.10     0.57)  ; 31
                        (  113.05   -99.26   -28.30     0.57)  ; 32
                        (  113.49   -99.01   -29.75     0.57)  ; 33
                        (  114.32   -97.16   -29.75     0.57)  ; 34
                        (  117.11   -93.66   -30.95     0.57)  ; 35
                        (  120.17   -90.42   -30.20     0.57)  ; 36
                        (  122.71   -88.07   -30.20     0.57)  ; 37
                        (  121.75   -90.03   -20.50     0.57)  ; 38
                        (  122.58   -89.84   -23.85     0.57)  ; 39
                        (  123.66   -89.90   -23.85     0.57)  ; 40
                        (  125.69   -91.43   -23.85     0.57)  ; 41
                        (  127.73   -93.40   -25.60     0.57)  ; 42
                        (  128.93   -94.74   -25.60     0.57)  ; 43
                        (  130.40   -96.14   -25.60     0.57)  ; 44
                        (  130.71   -96.20   -25.65     0.57)  ; 45
                        (  132.05   -95.06   -25.65     0.57)  ; 46
                        (  134.02   -94.04   -25.65     0.57)  ; 47
                         Normal
                      )  ;  End of split
                    )  ;  End of split
                  |
                    (   -8.67    10.64   -13.90     0.57)  ; 1, R-1-1-2-2-1-1-1-2-2
                    (   -9.50    10.84   -19.00     0.57)  ; 2
                    (   -9.94    10.77   -19.10     0.57)  ; 3
                    (  -10.26    10.26   -19.10     0.57)  ; 4
                    (  -10.77     9.88   -21.10     0.57)  ; 5
                    (  -12.10     9.69   -21.10     0.57)  ; 6
                    (  -13.31     9.94   -21.10     0.57)  ; 7
                    (  -14.27    10.71   -21.35     0.57)  ; 8
[truncated: 93,917 more chars]
