# Supplementary material for: Distinct organization of two cortico-cortical feedback pathways
Source: Nat Commun. 2022 Oct 27;13:6389. doi: 10.1038/s41467-022-33883-9 (PMC9613627; doi:10.1038/s41467-022-33883-9)
Supplement: Supplementary file 4 — Source Data [file 41467_2022_33883_MOESM4_ESM.zip › Source_Data_File/figure_s3a_blue_V1_PC_ThT.ASC]

;	V3 text file written for MicroBrightField products.

(Description
)  ;  End of description
(ImageCoords)
(TimePointManager 1 "-1" "-1" 0)

("CellBody"
  (Color RGB (100, 100, 100))
  (CellBody)
  (   -8.71     8.21    -5.20     1.40)  ;  1, 1
  (   -9.09     7.25    -5.20     1.40)  ;  1, 2
  (   -9.54     5.47    -5.20     1.40)  ;  1, 3
  (   -9.86     4.64    -5.20     1.40)  ;  1, 4
  (   -9.98     3.56    -5.20     1.40)  ;  1, 5
  (  -10.49     1.53    -5.20     1.40)  ;  1, 6
  (  -10.75    -0.95    -5.20     1.40)  ;  1, 7
  (  -10.87    -4.71    -5.20     1.40)  ;  1, 8
  (  -10.87    -5.41    -5.20     1.40)  ;  1, 9
  (  -10.43    -7.19    -5.20     1.40)  ;  1, 10
  (   -9.47    -8.59    -5.20     1.40)  ;  1, 11
  (   -8.46    -9.41    -5.20     1.40)  ;  1, 12
  (   -6.80   -10.24    -5.20     1.40)  ;  1, 13
  (   -4.01   -10.37    -4.50     1.40)  ;  1, 14
  (   -3.56   -10.56    -4.50     1.40)  ;  1, 15
  (   -2.23   -10.75    -3.25     1.40)  ;  1, 16
  (   -1.59   -10.94    -3.25     1.40)  ;  1, 17
  (   -0.25   -11.00    -2.65     1.40)  ;  1, 18
  (    1.65   -10.56    -4.75     1.40)  ;  1, 19
  (    3.05    -9.99    -4.75     1.40)  ;  1, 20
  (    3.56    -9.54    -6.40     1.40)  ;  1, 21
  (    4.20    -9.16    -6.40     1.40)  ;  1, 22
  (    7.69    -6.49    -2.25     1.40)  ;  1, 23
  (    9.22    -5.15    -1.15     1.40)  ;  1, 24
  (    9.35    -4.77    -1.15     1.40)  ;  1, 25
  (    9.47    -4.01    -1.15     1.40)  ;  1, 26
  (    9.47     5.41    -2.10     1.40)  ;  1, 27
  (    9.22     5.85    -2.10     1.40)  ;  1, 28
  (    8.52     6.30    -2.10     1.40)  ;  1, 29
  (    7.63     6.81    -2.10     1.40)  ;  1, 30
  (    7.63     6.87    -2.10     1.40)  ;  1, 31
  (    5.98     8.14     0.10     1.40)  ;  1, 32
  (    2.61     9.86     0.15     1.40)  ;  1, 33
  (    1.40    10.69    -1.80     1.40)  ;  1, 34
  (    0.95    10.81    -2.00     1.40)  ;  1, 35
  (    0.38    11.13    -2.20     1.40)  ;  1, 36
  (   -0.51    11.26    -2.65     1.40)  ;  1, 37
  (   -0.70    11.32    -2.65     1.40)  ;  1, 38
)  ;  End of contour

( (Color DarkRed)
  (Axon)
  (   -3.00   -11.03    -9.00     1.78)  ; Root
  (   -3.95   -14.72    -7.70     1.78)  ; 1, R
  (   -4.14   -16.57    -7.70     1.78)  ; 2
  (   -4.14   -20.06    -5.90     1.78)  ; 3
  (   -3.82   -22.04    -5.90     1.78)  ; 4
  (   -3.82   -22.67    -5.90     1.78)  ; 5
  (   -3.63   -22.48    -5.90     1.78)  ; 6
  (   -4.20   -23.75    -1.70     1.78)  ; 7
  (   -4.90   -27.76    -1.30     1.78)  ; 8
  (   -4.78   -29.99    -1.30     1.78)  ; 9
  (   -4.20   -31.71    -2.55     1.78)  ; 10
  (   -2.80   -34.38    -2.55     1.78)  ; 11
  (   -2.49   -35.71    -2.55     1.78)  ; 12
  (   -2.55   -38.07    -4.30     1.78)  ; 13
  (   -2.55   -37.62    -4.30     1.78)  ; 14
  (   -0.92   -41.81    -0.55     1.34)  ; 15
  (   -0.92   -44.99    -0.90     1.34)  ; 16
  (    1.81   -52.30    -4.20     1.14)  ; 17
  (    2.26   -56.44    -4.65     1.14)  ; 18
  (    3.21   -58.28    -4.65     1.14)  ; 19
  (    4.86   -61.02    -4.70     1.14)  ; 20
  (    5.31   -62.55    -4.70     1.14)  ; 21
  (    5.56   -64.20    -4.70     1.14)  ; 22
  (    6.83   -66.36    -4.70     1.14)  ; 23
  (    6.58   -66.11    -4.70     1.14)  ; 24
  (    7.08   -66.35     0.70     0.95)  ; 25
  (    7.40   -67.24     0.70     0.95)  ; 26
  (    8.42   -69.09    -0.85     0.95)  ; 27
  (    9.05   -70.87    -4.10     0.95)  ; 28
  (    9.18   -71.19    -4.10     0.95)  ; 29
   Normal
)  ;  End of tree

( (Color DarkRed)
  (Dendrite)
  (  -10.25    -8.14    -7.20     2.23)  ; Root
  (  -10.32    -9.23    -7.25     2.23)  ; 1, R
  (  -11.65   -11.32    -7.25     2.23)  ; 2
  (  -15.02   -13.61    -7.25     2.23)  ; 3
  (  -16.42   -14.51    -7.25     2.23)  ; 4
  (  -17.19   -15.52    -7.10     2.23)  ; 5
  (  -15.85   -14.82    -7.10     2.23)  ; 6
  (
    (  -18.48   -17.96    -4.80     1.91)  ; 1, R-1
    (  -19.31   -18.41    -4.80     1.91)  ; 2
    (  -20.96   -19.74    -4.80     1.91)  ; 3
    (  -22.49   -21.40    -4.80     1.91)  ; 4
    (  -23.70   -23.24    -4.80     1.91)  ; 5
    (  -24.52   -24.77    -4.80     1.91)  ; 6
    (  -25.03   -26.55    -4.80     1.91)  ; 7
    (  -24.97   -26.55    -4.80     1.91)  ; 8
    (  -24.72   -26.30    -3.15     1.91)  ; 9
    (  -25.41   -29.60    -0.45     1.91)  ; 10
    (  -26.30   -31.77    -2.25     1.91)  ; 11
    (  -26.69   -33.10    -2.25     1.91)  ; 12
    (  -27.07   -34.25    -2.25     1.91)  ; 13
    (  -27.00   -35.46    -4.20     1.91)  ; 14
    (  -26.69   -36.47    -4.20     1.91)  ; 15
    (  -26.69   -38.64    -4.40     1.91)  ; 16
    (  -27.70   -39.97    -4.40     1.91)  ; 17
    (  -29.29   -41.24    -4.40     1.91)  ; 18
    (  -30.76   -42.64    -4.40     1.91)  ; 19
    (  -31.84   -44.04    -4.40     1.91)  ; 20
    (  -31.71   -43.15    -4.40     1.91)  ; 21
    (  -35.46   -47.97    -2.65     1.78)  ; 22
    (  -37.74   -54.07    -2.45     1.78)  ; 23
    (  -38.70   -55.60    -3.10     1.78)  ; 24
    (  -40.73   -57.45    -3.10     1.78)  ; 25
    (  -40.29   -56.55    -3.10     1.78)  ; 26
    (  -40.73   -58.53    -4.20     1.78)  ; 27
    (  -41.43   -59.93    -4.20     1.78)  ; 28
    (  -41.81   -61.77    -4.20     1.78)  ; 29
    (  -42.83   -63.68    -4.20     1.78)  ; 30
    (  -45.06   -65.84    -4.20     1.78)  ; 31
    (  -45.95   -67.11    -4.20     1.78)  ; 32
    (
      (  -49.60   -72.54    -4.25     1.78)  ; 1, R-1-1
      (  -49.79   -73.24    -4.25     1.78)  ; 2
      (  -52.27   -76.68    -4.25     1.78)  ; 3
      (  -54.24   -79.03    -4.25     1.78)  ; 4
      (  -54.94   -80.37    -4.25     1.78)  ; 5
      (  -56.28   -83.87    -4.25     1.78)  ; 6
      (  -57.23   -87.17    -4.25     1.78)  ; 7
      (  -57.55   -89.85    -4.25     1.78)  ; 8
      (  -57.80   -90.55    -4.25     1.78)  ; 9
      (  -57.42   -89.53    -4.25     1.78)  ; 10
      (  -57.99   -93.98    -4.25     1.78)  ; 11
      (  -58.69   -96.08    -4.25     1.78)  ; 12
      (  -58.82   -97.80    -4.25     1.78)  ; 13
      (  -56.65  -100.96    -1.30     1.78)  ; 14
      (  -56.91  -101.98     2.15     1.78)  ; 15
      (  -57.03  -102.04     1.65     1.78)  ; 16
      (  -60.15  -105.54    -8.85     1.78)  ; 17
      (  -60.85  -107.26   -10.25     1.78)  ; 18
      (  -62.63  -109.93   -10.50     1.78)  ; 19
      (  -63.96  -113.11   -10.50     1.78)  ; 20
      (  -64.41  -116.80   -10.50     1.78)  ; 21
      (  -65.36  -118.01   -10.50     1.78)  ; 22
      (  -66.44  -118.84   -10.50     1.78)  ; 23
      (  -67.84  -119.22   -10.50     1.78)  ; 24
      (  -69.30  -119.28   -10.50     1.78)  ; 25
      (  -70.51  -118.46   -10.50     1.78)  ; 26
      (  -72.99  -115.28   -10.50     1.78)  ; 27
      (  -73.69  -114.13   -10.50     1.78)  ; 28
       Normal
    |
      (  -48.85   -66.41    -4.10     1.78)  ; 1, R-1-2
      (  -50.50   -65.65    -3.20     1.78)  ; 2
      (  -51.65   -65.46    -3.20     1.78)  ; 3
      (  -52.86   -65.71    -3.20     1.78)  ; 4
      (  -53.81   -66.47    -3.20     1.78)  ; 5
      (  -54.96   -67.62    -1.00     1.78)  ; 6
      (  -55.72   -68.64    -1.00     1.78)  ; 7
      (  -58.26   -70.99    -0.85     1.78)  ; 8
      (  -60.81   -72.52    -4.40     1.78)  ; 9
      (  -61.12   -72.58     5.20     1.78)  ; 10
      (  -62.14   -72.58     5.50     1.78)  ; 11
      (  -63.22   -72.96     5.50     1.78)  ; 12
      (  -64.68   -74.49     5.50     1.78)  ; 13
      (  -65.51   -75.82     5.50     1.78)  ; 14
      (  -66.46   -77.54     4.85     1.78)  ; 15
      (  -67.04   -79.64     4.85     1.78)  ; 16
      (  -67.67   -80.72     4.85     1.78)  ; 17
      (  -69.07   -81.87     2.90     1.78)  ; 18
      (  -72.12   -83.46     2.90     1.78)  ; 19
      (  -73.90   -84.09     2.90     1.78)  ; 20
      (  -75.88   -84.60     2.05     1.78)  ; 21
      (  -77.34   -85.18     2.05     1.78)  ; 22
      (  -79.18   -86.57     1.90     1.78)  ; 23
      (  -79.50   -86.96     1.90     1.78)  ; 24
      (  -80.20   -87.53     1.85     1.78)  ; 25
      (  -80.39   -87.47     1.85     1.78)  ; 26
      (  -81.41   -85.18     1.85     1.78)  ; 27
       Normal
    )  ;  End of split
  |
    (  -16.13   -13.89    -7.10     1.78)  ; 1, R-2
    (  -17.91   -14.66    -7.10     1.78)  ; 2
    (  -22.11   -14.72    -5.15     1.78)  ; 3
    (  -22.17   -14.66    -5.15     1.78)  ; 4
    (  -23.51   -14.91    -7.10     1.78)  ; 5
    (
      (  -25.35   -13.38    -7.25     1.78)  ; 1, R-2-1
      (  -25.35   -12.43    -7.25     1.78)  ; 2
      (  -25.73   -11.67    -8.55     1.78)  ; 3
      (  -27.32   -10.27    -8.55     1.78)  ; 4
      (  -27.64    -9.95    -8.75     1.78)  ; 5
      (  -27.64    -9.88    -8.75     1.78)  ; 6
      (
        (  -29.74    -8.36    -4.90     1.78)  ; 1, R-2-1-1
        (  -30.63    -7.21    -6.35     1.78)  ; 2
        (  -31.52    -6.77    -9.85     1.78)  ; 3
        (  -32.35    -6.58    -9.85     1.78)  ; 4
        (  -36.92    -6.45   -10.10     1.78)  ; 5
        (  -37.88    -6.77   -11.65     1.78)  ; 6
        (  -38.58    -7.34   -12.55     1.78)  ; 7
        (  -38.32    -8.61   -12.80     1.78)  ; 8
        (  -38.39    -8.61   -12.80     1.78)  ; 9
        (
          (  -41.57   -12.94   -14.30     1.78)  ; 1, R-2-1-1-1
          (  -43.60   -15.04   -14.30     1.78)  ; 2
          (  -44.55   -17.65   -15.30     1.78)  ; 3
          (  -44.94   -18.85   -15.30     1.78)  ; 4
          (  -45.51   -19.43   -16.75     1.78)  ; 5
          (  -46.08   -19.68   -16.75     1.78)  ; 6
          (  -47.67   -20.19   -16.75     1.78)  ; 7
          (  -48.62   -21.08   -16.95     1.78)  ; 8
          (  -48.94   -21.53   -16.95     1.78)  ; 9
          (  -49.00   -20.76   -16.95     1.78)  ; 10
          (  -49.64   -22.29   -18.75     1.78)  ; 11
          (  -50.72   -24.45   -18.75     1.78)  ; 12
          (  -51.61   -25.41   -20.50     1.78)  ; 13
          (  -52.63   -25.85   -20.50     1.78)  ; 14
          (  -52.95   -25.79   -20.50     1.78)  ; 15
          (  -53.77   -25.34   -21.20     1.78)  ; 16
          (  -54.41   -24.96   -21.25     1.78)  ; 17
          (
            (  -55.98   -24.12   -20.40     1.78)  ; 1, R-2-1-1-1-1
            (  -56.30   -23.99   -20.40     1.78)  ; 2
            (  -57.38   -24.06   -20.40     1.78)  ; 3
            (  -58.33   -24.56   -20.60     1.78)  ; 4
            (  -59.48   -25.52   -20.60     1.78)  ; 5
            (  -60.88   -27.36   -20.60     1.78)  ; 6
            (  -61.13   -28.06   -24.80     1.78)  ; 7
            (  -61.19   -28.70   -24.80     1.78)  ; 8
            (  -62.08   -28.95   -24.80     1.78)  ; 9
            (  -62.21   -28.70   -24.85     1.78)  ; 10
            (  -65.39   -28.32   -27.10     1.78)  ; 11
            (  -67.49   -28.51   -28.25     1.78)  ; 12
            (  -68.63   -29.27   -28.25     1.78)  ; 13
            (  -69.08   -31.31   -28.65     1.78)  ; 14
            (  -69.08   -33.66   -28.65     1.78)  ; 15
            (  -69.40   -34.49   -28.65     1.78)  ; 16
            (  -69.91   -34.93   -28.65     1.78)  ; 17
            (  -73.47   -36.21   -28.65     1.78)  ; 18
            (  -74.93   -36.71   -27.60     1.78)  ; 19
            (  -74.93   -36.21   -27.60     1.78)  ; 20
            (  -77.03   -37.67   -29.25     1.78)  ; 21
            (  -77.66   -37.73   -29.25     1.78)  ; 22
            (  -78.36   -37.48   -31.45     1.78)  ; 23
            (  -79.95   -37.73   -31.45     1.78)  ; 24
            (  -80.97   -38.30   -32.95     1.78)  ; 25
            (  -81.73   -40.34   -32.95     1.78)  ; 26
            (  -81.54   -41.49   -32.95     1.78)  ; 27
            (  -80.08   -44.03   -32.95     1.78)  ; 28
            (  -79.38   -44.98   -33.00     1.78)  ; 29
            (  -79.19   -45.43   -33.00     1.78)  ; 30
            (  -79.19   -45.75   -36.35     1.78)  ; 31
            (  -79.95   -46.70   -36.35     1.78)  ; 32
            (  -80.33   -47.02   -36.35     1.78)  ; 33
            (  -80.97   -47.21   -36.35     1.78)  ; 34
            (  -82.62   -47.15   -38.10     1.78)  ; 35
            (  -83.32   -46.96   -38.10     1.78)  ; 36
            (  -84.78   -45.68   -38.55     1.78)  ; 37
            (  -86.44   -42.50   -38.55     1.78)  ; 38
            (  -86.56   -41.49   -38.65     1.78)  ; 39
            (  -86.56   -41.17   -38.65     1.78)  ; 40
             Normal
          |
            (  -55.73   -25.96   -19.00     1.78)  ; 1, R-2-1-1-1-2
            (  -57.38   -27.62   -20.55     1.78)  ; 2
            (  -58.01   -30.16   -20.55     1.78)  ; 3
            (  -58.65   -33.92   -22.05     1.78)  ; 4
            (  -59.29   -36.46   -22.05     1.78)  ; 5
            (  -59.41   -37.60   -22.05     1.78)  ; 6
            (  -59.22   -38.30   -22.05     1.78)  ; 7
            (  -59.48   -39.20   -23.40     1.78)  ; 8
            (  -59.48   -41.04   -23.40     1.78)  ; 9
            (  -59.16   -43.39   -23.05     1.78)  ; 10
            (  -59.16   -43.97   -23.05     1.78)  ; 11
            (  -59.67   -45.56   -23.05     1.78)  ; 12
            (  -59.67   -45.30   -23.05     1.78)  ; 13
            (  -59.29   -46.26   -25.75     1.78)  ; 14
            (  -59.99   -51.66   -25.75     1.78)  ; 15
            (  -60.94   -53.51   -25.75     1.78)  ; 16
            (  -62.15   -54.91   -25.75     1.78)  ; 17
            (  -64.10   -57.87   -22.80     1.78)  ; 18
            (  -66.45   -58.83   -22.40     1.78)  ; 19
            (  -72.49   -60.67   -22.40     1.78)  ; 20
            (  -72.24   -60.29   -25.25     1.78)  ; 21
            (  -71.47   -63.66   -28.90     1.78)  ; 22
            (  -71.73   -64.74   -29.95     1.78)  ; 23
            (  -72.94   -66.46   -29.95     1.78)  ; 24
            (  -75.86   -69.45   -29.95     1.78)  ; 25
            (  -76.88   -70.91   -30.15     1.78)  ; 26
            (  -79.36   -74.16   -30.15     1.78)  ; 27
            (  -81.08   -75.87   -30.10     1.78)  ; 28
            (  -86.86   -79.63   -30.00     1.78)  ; 29
            (  -89.53   -81.34   -30.00     1.78)  ; 30
            (  -91.19   -82.68   -30.00     1.78)  ; 31
            (  -93.35   -84.84   -30.00     1.78)  ; 32
            (  -92.39   -84.02   -30.00     1.78)  ; 33
            (  -92.27   -83.57   -30.00     1.78)  ; 34
            (  -95.70   -85.99   -31.40     1.72)  ; 35
            (  -98.75   -88.73   -31.40     1.72)  ; 36
            ( -103.01   -91.59   -31.90     1.72)  ; 37
            ( -107.27   -94.20   -31.95     1.72)  ; 38
            ( -108.16   -94.77   -31.95     1.72)  ; 39
            ( -111.34   -96.10   -31.95     1.72)  ; 40
            ( -112.10   -96.36   -31.95     1.72)  ; 41
            ( -113.37   -94.32   -31.95     1.72)  ; 42
            ( -114.77   -90.70   -31.95     1.72)  ; 43
            ( -114.77   -89.49   -31.95     1.72)  ; 44
             Normal
          )  ;  End of split
        |
          (  -39.06    -9.03    -7.85     1.84)  ; 1, R-2-1-1-2
          (  -39.76    -9.03    -8.85     1.84)  ; 2
          (  -40.53    -8.65    -9.85     1.97)  ; 3
          (  -44.21    -8.71   -10.10     1.97)  ; 4
          (  -45.04    -8.90   -10.10     1.97)  ; 5
          (  -45.04    -9.16    -6.55     1.97)  ; 6
          (  -46.06   -10.11    -5.25     1.97)  ; 7
          (  -46.44   -10.24    -5.25     1.97)  ; 8
          (  -48.16   -10.24    -5.25     1.97)  ; 9
          (  -50.51    -9.98    -5.80     1.97)  ; 10
          (  -51.59    -9.92    -5.80     1.97)  ; 11
          (  -51.53    -9.73    -6.40     1.97)  ; 12
          (
            (  -53.56    -8.14    -6.40     1.97)  ; 1, R-2-1-1-2-1
            (  -54.58    -7.57    -6.40     1.97)  ; 2
            (  -55.66    -7.12    -5.00     1.97)  ; 3
            (  -57.76    -6.17    -5.00     1.97)  ; 4
            (  -60.87    -4.83    -5.00     1.97)  ; 5
            (  -62.72    -3.94    -5.00     1.97)  ; 6
            (  -64.31    -3.30    -3.85     1.97)  ; 7
            (  -67.93     1.34    -5.70     1.78)  ; 8
            (  -68.44     1.72    -5.25     1.78)  ; 9
            (  -70.35     2.42    -5.25     1.78)  ; 10
            (  -72.83     3.95    -3.60     1.78)  ; 11
            (  -75.88     5.86    -3.60     1.78)  ; 12
            (  -78.55     6.62    -3.45     1.78)  ; 13
            (  -78.80     6.75    -3.45     1.78)  ; 14
            (  -83.61     6.82    -3.45     1.72)  ; 15
            (  -86.03     6.75    -2.20     1.72)  ; 16
            (  -88.57     7.20    -2.20     1.72)  ; 17
            (  -91.49     7.45    -1.25     1.72)  ; 18
            (  -93.21     8.41    -1.25     1.72)  ; 19
            (  -93.27     8.60    -1.25     1.72)  ; 20
            (  -99.57    12.86    -2.65     1.46)  ; 21
            ( -100.08    13.37    -3.45     1.46)  ; 22
            ( -100.33    14.13    -3.45     1.46)  ; 23
            ( -100.46    18.01    -3.45     1.46)  ; 24
            ( -100.08    20.37    -3.25     1.46)  ; 25
            ( -100.08    22.47    -3.25     1.46)  ; 26
            ( -100.40    23.48    -2.60     1.46)  ; 27
            ( -100.52    23.48    -2.60     1.46)  ; 28
            ( -101.10    23.99     0.90     1.46)  ; 29
            ( -103.83    24.06     0.00     1.46)  ; 30
            ( -105.61    25.26     0.00     1.46)  ; 31
            ( -108.22    27.81    -1.30     1.46)  ; 32
            ( -110.25    30.23    -1.30     1.46)  ; 33
            ( -111.78    31.18    -1.35     1.46)  ; 34
            ( -113.24    31.82    -1.35     1.46)  ; 35
            ( -113.81    31.82    -1.35     1.46)  ; 36
            ( -116.75    32.86    -1.35     1.46)  ; 37
            ( -116.88    34.70    -0.80     1.46)  ; 38
            ( -116.75    36.17    -0.75     1.46)  ; 39
             Normal
          |
            (  -53.46   -10.84    -6.45     1.46)  ; 1, R-2-1-1-2-2
            (  -54.35   -11.35    -6.45     1.46)  ; 2
            (  -59.37   -11.35    -6.05     1.46)  ; 3
            (  -61.79   -12.05    -5.35     1.46)  ; 4
            (  -63.76   -12.30    -5.35     1.46)  ; 5
            (  -66.88   -11.48    -7.45     1.46)  ; 6
            (  -68.53   -11.03    -7.45     1.46)  ; 7
            (  -69.74   -10.65    -7.45     1.46)  ; 8
            (  -71.71   -10.40    -8.15     1.46)  ; 9
            (  -72.09   -10.40    -8.15     1.46)  ; 10
            (  -74.06    -9.44    -9.85     1.46)  ; 11
            (  -76.86   -10.84    -9.90     1.46)  ; 12
            (  -79.79   -11.86    -9.90     1.46)  ; 13
            (  -80.36   -11.99    -9.90     1.46)  ; 14
            (  -81.82   -11.73    -6.30     1.46)  ; 15
            (  -82.58   -11.60    -6.30     1.46)  ; 16
            (  -82.96   -11.10    -6.25     1.46)  ; 17
            (  -83.79    -9.57    -6.25     1.46)  ; 18
            (  -84.68    -8.23    -3.85     1.46)  ; 19
            (  -85.32    -7.22    -3.85     1.46)  ; 20
            (  -85.44    -5.37    -3.25     1.46)  ; 21
            (  -85.95    -5.24    -3.25     1.46)  ; 22
            (  -87.29    -5.43    -4.35     1.46)  ; 23
            (  -88.24    -5.82    -4.35     1.46)  ; 24
            (  -89.90    -7.47    -5.45     1.46)  ; 25
            (  -90.40    -8.11    -5.45     1.46)  ; 26
            (  -91.36    -8.87    -6.00     1.46)  ; 27
            (  -97.54    -9.61    -8.40     1.46)  ; 28
            (  -99.01    -9.61    -8.40     1.46)  ; 29
            ( -101.74    -9.86    -8.45     1.46)  ; 30
            ( -104.22    -9.93    -8.45     1.46)  ; 31
            ( -104.48    -9.86    -8.45     1.46)  ; 32
            ( -108.61    -8.27    -5.90     1.46)  ; 33
            ( -111.02    -8.21    -5.90     1.46)  ; 34
            ( -113.25    -7.70    -5.90     1.46)  ; 35
            ( -114.46    -7.13    -5.65     1.46)  ; 36
            ( -116.17    -5.98    -5.65     1.46)  ; 37
            ( -118.40    -4.97    -5.65     1.46)  ; 38
            ( -120.05    -4.65    -5.65     1.46)  ; 39
            ( -122.79    -4.65    -5.65     1.46)  ; 40
            ( -124.63    -5.03    -5.65     1.46)  ; 41
            ( -126.22    -5.60    -5.65     1.46)  ; 42
            ( -127.18    -5.73    -5.65     1.46)  ; 43
            ( -128.89    -5.16    -5.65     1.46)  ; 44
            ( -129.08    -4.58    -5.65     1.46)  ; 45
            ( -129.08    -3.69    -5.65     1.46)  ; 46
             Normal
          )  ;  End of split
        )  ;  End of split
      |
        (  -27.15   -12.57   -11.65     1.59)  ; 1, R-2-1-2
        (  -27.22   -12.76    -7.85     1.59)  ; 2
        (  -28.49   -13.27    -7.55     1.59)  ; 3
        (  -29.63   -13.39    -5.70     1.59)  ; 4
        (  -33.13   -13.39    -3.85     1.59)  ; 5
        (  -34.72   -13.65    -3.85     1.59)  ; 6
        (  -36.76   -14.41    -3.85     1.59)  ; 7
        (  -38.03   -14.67    -3.85     1.59)  ; 8
        (  -40.63   -14.67    -3.85     1.59)  ; 9
        (  -43.69   -14.41    -5.60     1.59)  ; 10
        (  -45.98   -14.29    -5.60     1.59)  ; 11
        (  -48.39   -14.67    -5.60     1.59)  ; 12
        (  -49.54   -15.05    -5.90     1.59)  ; 13
        (  -52.27   -16.77    -5.90     1.59)  ; 14
        (  -53.35   -17.40    -5.30     1.59)  ; 15
        (  -56.21   -18.17    -5.30     1.59)  ; 16
        (  -57.61   -18.17    -5.30     1.59)  ; 17
        (  -56.59   -16.77    -5.30     1.59)  ; 18
        (  -59.96   -17.78    -1.45     1.59)  ; 19
        (  -61.68   -19.06    -1.45     1.59)  ; 20
        (  -62.32   -20.96     0.60     1.59)  ; 21
        (  -62.44   -21.66     0.60     1.59)  ; 22
        (  -63.02   -22.17     0.60     1.59)  ; 23
        (  -63.72   -22.49     0.95     1.59)  ; 24
        (  -65.18   -22.68     0.95     1.59)  ; 25
        (  -66.77   -22.05     1.70     1.59)  ; 26
        (  -68.61   -21.73     1.70     1.59)  ; 27
        (  -69.25   -21.79     1.70     1.59)  ; 28
        (  -70.33   -22.55     1.70     1.59)  ; 29
        (  -71.09   -23.06     3.30     1.59)  ; 30
        (  -75.73   -25.23     3.85     1.59)  ; 31
        (  -76.24   -25.54     3.85     1.59)  ; 32
        (  -75.10   -24.21     3.85     1.59)  ; 33
         Normal
      )  ;  End of split
    |
      (  -23.65   -15.23   -17.15     1.97)  ; 1, R-2-2
      (  -23.91   -15.74   -19.60     1.97)  ; 2
      (  -24.86   -16.12   -19.60     1.97)  ; 3
      (  -25.31   -16.18   -19.60     1.97)  ; 4
      (  -28.23   -15.36   -21.65     1.97)  ; 5
      (  -31.67   -15.29   -22.75     1.97)  ; 6
      (  -32.87   -15.80   -21.70     1.97)  ; 7
      (  -33.95   -17.14   -21.70     1.97)  ; 8
      (  -34.84   -18.22   -21.70     1.97)  ; 9
      (  -36.05   -19.24   -19.15     1.97)  ; 10
      (  -38.21   -20.38   -19.15     1.97)  ; 11
      (  -40.25   -21.14   -19.15     1.97)  ; 12
      (  -40.44   -21.14   -19.15     1.97)  ; 13
      (  -40.57   -19.68   -19.55     1.97)  ; 14
      (  -41.65   -19.62   -29.50     1.97)  ; 15
      (  -42.60   -17.71   -29.50     1.97)  ; 16
      (  -43.81   -16.25   -29.50     1.97)  ; 17
      (  -46.23   -14.34   -31.40     1.97)  ; 18
      (  -48.45   -13.00   -31.40     1.97)  ; 19
      (  -51.00   -12.24   -31.50     1.97)  ; 20
      (  -52.97   -12.17   -31.50     1.97)  ; 21
      (  -56.02   -12.62   -31.50     1.97)  ; 22
      (  -57.80   -14.08   -31.50     1.97)  ; 23
      (  -60.22   -16.69   -31.25     1.97)  ; 24
      (  -62.19   -19.36   -31.25     1.97)  ; 25
      (  -62.89   -19.81   -31.00     1.97)  ; 26
      (  -64.54   -19.81   -31.00     1.97)  ; 27
      (  -68.86   -19.43   -31.00     1.97)  ; 28
      (  -70.20   -20.06   -31.00     1.97)  ; 29
      (  -71.02   -20.51   -31.00     1.97)  ; 30
      (  -74.00   -20.51   -36.75     1.65)  ; 31
      (  -74.13   -20.45   -37.10     1.65)  ; 32
      (  -74.13   -19.62   -37.10     1.65)  ; 33
      (  -75.59   -16.57   -40.25     1.46)  ; 34
      (  -75.85   -15.29   -43.25     1.46)  ; 35
      (  -76.35   -13.83   -43.25     1.46)  ; 36
      (  -78.58   -11.16   -43.75     1.46)  ; 37
      (  -81.31    -8.93   -44.50     1.46)  ; 38
      (  -82.39    -8.55   -44.50     1.46)  ; 39
      (  -84.43    -8.17   -43.55     1.46)  ; 40
      (  -86.59    -7.09   -43.55     1.46)  ; 41
      (  -88.69    -5.24   -43.55     1.46)  ; 42
      (  -89.52    -4.54   -43.70     1.46)  ; 43
      (  -91.36    -3.72   -43.70     1.46)  ; 44
      (  -93.59    -2.51   -43.70     1.46)  ; 45
      (  -94.92    -1.43   -43.80     1.46)  ; 46
       Normal
    )  ;  End of split
  )  ;  End of split
)  ;  End of tree

( (Color DarkGreen)
  (Dendrite)
  (  -10.12    -7.16    -4.50     1.65)  ; Root
  (  -11.58    -7.28    -9.65     1.65)  ; 1, R
  (  -13.37    -6.20   -14.70     1.78)  ; 2
  (  -14.51    -4.68   -15.20     1.78)  ; 3
  (  -15.40    -3.98   -15.20     1.78)  ; 4
  (  -17.56    -3.40   -15.55     1.78)  ; 5
  (  -18.83    -3.40   -15.55     1.78)  ; 6
  (  -19.15    -3.78   -15.60     1.78)  ; 7
  (  -19.28    -5.44   -15.60     1.78)  ; 8
  (  -19.34    -5.88   -13.90     1.78)  ; 9
  (  -19.41    -5.88   -13.90     1.78)  ; 10
  (
    (  -21.12    -7.98   -10.05     1.78)  ; 1, R-1
    (  -22.52    -8.43   -10.05     1.78)  ; 2
    (  -22.52    -8.49   -10.05     1.78)  ; 3
    (  -26.02    -8.81    -7.35     1.40)  ; 4
    (  -26.72    -9.26    -6.00     1.40)  ; 5
    (  -28.63    -9.51    -6.00     1.40)  ; 6
    (  -31.04    -9.06    -6.00     1.40)  ; 7
    (  -34.86    -8.87    -0.20     1.27)  ; 8
    (  -37.21    -8.94    -0.20     1.27)  ; 9
    (  -38.93    -8.87    -0.20     1.27)  ; 10
    (  -41.15    -8.56    -0.20     1.27)  ; 11
     Normal
  |
    (  -18.58    -7.03   -15.00     1.14)  ; 1, R-2
    (  -18.77    -8.30   -15.00     1.14)  ; 2
    (  -19.91    -9.51   -16.80     1.14)  ; 3
    (  -20.55   -10.85   -16.80     1.14)  ; 4
    (  -20.68   -12.56   -18.70     1.14)  ; 5
    (  -22.14   -12.63   -18.70     1.14)  ; 6
    (  -22.08   -13.20   -20.80     1.14)  ; 7
    (  -22.33   -14.03   -21.90     1.14)  ; 8
    (  -22.97   -14.66   -22.10     1.14)  ; 9
    (  -24.37   -15.30   -22.10     1.14)  ; 10
    (  -27.80   -16.57   -23.50     1.14)  ; 11
    (  -28.69   -17.14   -23.50     1.14)  ; 12
    (  -29.45   -17.78   -23.50     1.14)  ; 13
    (  -32.12   -19.11   -24.00     1.14)  ; 14
    (  -35.62   -20.45   -24.00     1.14)  ; 15
    (  -36.26   -21.09   -22.55     1.14)  ; 16
    (  -36.70   -21.91   -22.55     1.14)  ; 17
    (  -36.00   -20.70   -22.55     1.14)  ; 18
    (  -34.98   -23.31   -21.45     1.14)  ; 19
    (  -34.73   -25.09   -22.00     1.14)  ; 20
    (  -34.79   -25.79   -22.00     1.14)  ; 21
    (  -36.70   -27.13   -25.15     1.14)  ; 22
    (  -37.34   -27.64   -27.20     1.14)  ; 23
    (
      (  -42.87   -32.03   -29.25     1.14)  ; 1, R-2-1
      (  -43.44   -33.05   -29.25     1.14)  ; 2
      (  -44.27   -34.00   -29.25     1.14)  ; 3
      (  -46.94   -37.18   -29.25     1.14)  ; 4
      (  -48.02   -39.09   -29.25     1.14)  ; 5
      (  -48.02   -38.96   -29.25     1.14)  ; 6
      (  -53.43   -41.89   -35.05     1.08)  ; 7
      (  -56.36   -43.54   -35.05     1.08)  ; 8
      (  -57.56   -45.00   -35.05     1.08)  ; 9
      (  -58.33   -44.75   -32.10     1.08)  ; 10
      (  -58.52   -44.37   -32.10     1.08)  ; 11
      (  -60.04   -47.99   -26.80     1.08)  ; 12
      (  -61.32   -50.92   -26.80     1.08)  ; 13
      (  -61.89   -53.02   -26.80     1.08)  ; 14
      (  -62.21   -55.56   -26.20     1.08)  ; 15
      (  -62.08   -56.96   -26.20     1.08)  ; 16
      (  -62.27   -57.53   -26.20     1.08)  ; 17
      (  -63.67   -58.68   -26.20     1.08)  ; 18
      (  -64.43   -58.87   -27.45     1.08)  ; 19
      (  -64.43   -58.68   -27.45     1.08)  ; 20
       Normal
    |
      (  -37.73   -27.00   -20.90     1.08)  ; 1, R-2-2
      (  -37.85   -27.00   -20.90     1.08)  ; 2
      (  -39.38   -26.17   -36.50     1.08)  ; 3
      (  -40.59   -25.54   -36.50     1.08)  ; 4
      (  -41.67   -25.16   -38.70     1.08)  ; 5
      (  -42.24   -25.16   -38.70     1.08)  ; 6
      (  -42.81   -26.24   -41.50     1.08)  ; 7
      (  -43.07   -26.30   -41.50     1.08)  ; 8
      (  -44.34   -25.41   -41.50     1.08)  ; 9
      (  -45.80   -24.97   -42.65     1.08)  ; 10
      (  -47.52   -26.68   -42.65     1.08)  ; 11
      (  -48.60   -27.89   -42.65     1.08)  ; 12
      (  -48.79   -27.76   -42.65     1.08)  ; 13
       Normal
    )  ;  End of split
  |
    (  -18.66    -6.44    -8.20     1.08)  ; 1, R-3
    (  -18.22    -6.51   -22.10     1.08)  ; 2
    (  -17.26    -7.71   -22.45     1.08)  ; 3
    (  -17.52    -8.29   -20.00     1.08)  ; 4
    (  -18.85    -9.49   -20.00     1.08)  ; 5
    (  -21.59   -11.21   -19.45     1.08)  ; 6
    (  -23.56   -12.80   -19.45     1.08)  ; 7
    (  -25.28   -14.39   -22.50     1.08)  ; 8
    (  -26.23   -14.71   -22.50     1.08)  ; 9
    (  -28.96   -19.80   -28.20     1.14)  ; 10
    (  -30.87   -21.64   -28.20     1.14)  ; 11
    (  -33.03   -25.08   -28.40     1.14)  ; 12
    (  -33.54   -26.42   -28.40     1.14)  ; 13
    (  -33.54   -25.78   -28.40     1.14)  ; 14
    (  -33.03   -26.99   -23.00     1.14)  ; 15
    (  -32.91   -30.93   -23.00     1.14)  ; 16
    (  -33.35   -31.44   -25.00     1.14)  ; 17
    (  -34.56   -32.65   -25.00     1.14)  ; 18
    (  -36.15   -33.67   -26.45     1.14)  ; 19
    (  -37.68   -34.37   -26.45     1.14)  ; 20
    (  -39.33   -35.38   -27.35     1.14)  ; 21
    (  -40.22   -34.68   -27.35     1.14)  ; 22
    (  -39.85   -31.68   -35.50     1.14)  ; 23
    (  -39.91   -29.78   -35.80     1.14)  ; 24
    (  -40.10   -29.71   -37.70     1.14)  ; 25
    (  -41.69   -30.03   -37.70     1.14)  ; 26
    (  -42.26   -30.22   -39.45     1.14)  ; 27
     Normal
  )  ;  End of split
)  ;  End of tree

( (Color Blue)
  (Dendrite)
  (   -8.52   -10.14     1.80     1.27)  ; Root
  (  -10.69   -12.55     0.75     1.27)  ; 1, R
  (  -11.07   -12.74    -2.25     1.27)  ; 2
  (  -12.02   -13.25     1.20     1.34)  ; 3
  (  -13.23   -11.47     2.40     1.34)  ; 4
  (  -13.42   -10.64     2.40     1.34)  ; 5
  (  -13.55    -9.56     2.40     1.34)  ; 6
  (  -13.86    -8.99     2.40     1.34)  ; 7
  (  -16.22    -7.97     2.40     1.34)  ; 8
  (  -18.51    -7.21     2.90     1.34)  ; 9
  (  -18.51    -7.15     2.90     1.34)  ; 10
  (  -18.00    -4.98     6.10     1.34)  ; 11
  (  -19.33    -3.46     6.10     1.34)  ; 12
  (  -21.69    -3.08     6.45     1.34)  ; 13
  (  -23.66    -3.20     6.45     1.34)  ; 14
  (  -27.22    -4.28     3.90     1.34)  ; 15
  (  -28.17    -4.79     3.90     1.34)  ; 16
  (  -29.82    -5.05     3.90     1.34)  ; 17
  (  -30.91    -4.92     2.90     1.34)  ; 18
  (  -34.02    -4.09     2.90     1.34)  ; 19
  (  -37.52    -3.39     2.90     1.34)  ; 20
  (  -40.25    -2.95     2.80     1.34)  ; 21
  (  -41.33    -3.14     2.80     1.34)  ; 22
  (  -43.37    -4.09     2.80     1.34)  ; 23
  (  -45.59    -5.30     3.50     1.34)  ; 24
  (  -48.45    -6.00     3.50     1.34)  ; 25
  (  -49.35    -6.07     3.55     1.34)  ; 26
  (  -48.26    -4.28     3.55     1.34)  ; 27
  (  -53.39    -5.11     8.30     1.34)  ; 28
  (  -53.39    -4.29     8.05     1.34)  ; 29
  (  -52.56    -2.51     8.05     1.34)  ; 30
  (  -52.25    -1.11     8.05     1.34)  ; 31
  (  -52.37    -0.98     2.95     1.34)  ; 32
  (  -56.57    -0.66     2.95     1.34)  ; 33
  (  -58.80    -0.85     2.95     1.34)  ; 34
  (  -59.75    -1.42     2.80     1.34)  ; 35
  (  -60.07    -1.74     2.80     1.34)  ; 36
  (  -61.66    -2.82     0.15     1.34)  ; 37
  (  -62.86    -3.33     0.15     1.34)  ; 38
  (  -64.01    -3.65     0.15     1.34)  ; 39
  (  -67.89    -3.71    -2.30     1.34)  ; 40
  (  -68.52    -3.52    -2.30     1.34)  ; 41
  (  -69.54    -2.19    -3.85     1.34)  ; 42
  (  -68.91    -1.68    -3.85     1.34)  ; 43
  (  -72.97    -2.06    -4.80     1.34)  ; 44
  (  -75.14    -2.57    -6.20     1.34)  ; 45
  (  -78.44    -4.22    -6.20     1.34)  ; 46
  (  -79.59    -4.61    -6.20     1.34)  ; 47
  (  -80.41    -4.99    -6.30     1.34)  ; 48
  (  -80.61    -4.73    -6.30     1.34)  ; 49
   Normal
)  ;  End of tree

( (Color Yellow)
  (Dendrite)
  (   -8.84    -9.27     1.80     1.34)  ; Root
  (   -8.91    -9.21     1.80     1.34)  ; 1, R
  (  -10.56   -12.26     7.10     1.34)  ; 2
  (  -10.88   -12.45     4.95     1.34)  ; 3
   Normal
)  ;  End of tree

( (Color White)
  (Dendrite)
  (   -4.78   -10.92     0.35     1.46)  ; Root
  (   -4.84   -11.11     0.35     1.46)  ; 1, R
  (   -5.41   -12.90     0.85     1.65)  ; 2
  (   -6.11   -13.59     0.85     1.65)  ; 3
  (
    (   -8.46   -15.50    -2.05     1.84)  ; 1, R-1
    (   -8.84   -15.95    -2.10     1.84)  ; 2
    (   -8.84   -16.01    -2.10     1.84)  ; 3
    (   -9.73   -15.82     4.55     1.84)  ; 4
    (   -9.99   -17.09     4.50     1.84)  ; 5
    (  -10.31   -17.28     4.25     1.84)  ; 6
    (
      (  -13.23   -19.89    -0.40     1.84)  ; 1, R-1-1
      (  -13.55   -20.27    -1.65     1.84)  ; 2
      (  -13.87   -20.40    -1.65     1.84)  ; 3
      (  -17.05   -21.74    10.00     1.46)  ; 4
      (  -18.45   -23.14    10.00     1.46)  ; 5
      (  -20.67   -25.74     8.85     1.46)  ; 6
      (  -24.55   -29.82     8.85     1.46)  ; 7
      (  -25.82   -30.71     6.10     1.46)  ; 8
      (  -26.58   -29.50     6.10     1.46)  ; 9
      (  -32.12   -35.48     5.75     1.27)  ; 10
      (  -32.18   -36.18     5.75     1.27)  ; 11
      (  -32.56   -36.94     5.75     1.27)  ; 12
      (  -35.04   -39.42     5.75     1.27)  ; 13
      (  -36.00   -39.87     5.75     1.27)  ; 14
      (  -36.06   -39.23     5.75     1.27)  ; 15
      (  -42.39   -38.48     8.50     1.14)  ; 16
      (  -42.39   -38.04     7.50     1.14)  ; 17
       Normal
    |
      (  -12.37   -17.11     2.25     1.14)  ; 1, R-1-2
      (  -12.37   -16.73     2.25     1.14)  ; 2
      (  -12.88   -16.09     4.20     1.14)  ; 3
      (  -13.58   -15.14     4.20     1.14)  ; 4
      (  -14.34   -14.88     4.20     1.14)  ; 5
      (  -16.32   -14.37     4.70     1.14)  ; 6
      (  -16.70   -14.25     4.70     1.14)  ; 7
      (  -16.70   -14.06     4.70     1.14)  ; 8
      (  -18.03   -12.91     2.70     1.14)  ; 9
      (  -18.73   -12.15     2.60     1.14)  ; 10
      (  -18.80   -11.96     2.60     1.14)  ; 11
       Normal
    )  ;  End of split
  |
    (   -4.66   -14.75     0.75     1.27)  ; 1, R-2
    (   -4.98   -15.13     0.75     1.27)  ; 2
    (   -4.92   -15.95     1.15     1.27)  ; 3
    (   -4.41   -17.16     1.15     1.27)  ; 4
    (   -3.01   -19.77     2.30     1.27)  ; 5
    (   -2.24   -20.47     2.30     1.27)  ; 6
    (   -1.86   -20.47     3.65     1.27)  ; 7
    (   -1.86   -20.34     3.65     1.27)  ; 8
    (   -1.23   -21.55    -3.40     1.27)  ; 9
    (    0.55   -24.03    -1.70     1.27)  ; 10
    (    1.13   -25.05    -1.70     1.27)  ; 11
    (    1.70   -27.02    -0.25     1.27)  ; 12
    (    2.21   -27.47    -0.25     1.27)  ; 13
    (    2.21   -27.85    -0.25     1.27)  ; 14
    (    2.02   -27.28    -0.25     1.27)  ; 15
    (    1.44   -28.93     0.95     1.27)  ; 16
    (    0.81   -31.16     0.15     1.27)  ; 17
    (   -0.34   -33.51     0.15     1.27)  ; 18
    (   -1.93   -35.48    -0.65     1.27)  ; 19
    (   -4.47   -37.07    -0.65     1.27)  ; 20
    (   -4.85   -37.39    -0.65     1.27)  ; 21
    (   -6.19   -38.15    -0.65     1.27)  ; 22
    (   -7.52   -38.60    -0.65     1.27)  ; 23
    (   -8.35   -39.43    -0.65     1.27)  ; 24
    (   -8.48   -40.06    -0.65     1.27)  ; 25
    (   -8.79   -39.74    -0.65     1.27)  ; 26
    (  -11.59   -44.14     1.50     1.27)  ; 27
    (  -12.80   -45.92     1.50     1.27)  ; 28
    (  -13.94   -47.95    -0.15     1.27)  ; 29
    (  -15.21   -47.76    -0.15     1.27)  ; 30
    (  -15.47   -46.62    -0.15     1.27)  ; 31
    (  -18.07   -50.31    -1.60     1.27)  ; 32
    (  -18.26   -51.32    -1.60     1.27)  ; 33
    (  -19.54   -54.00    -1.65     1.27)  ; 34
    (  -20.36   -57.18    -1.65     1.27)  ; 35
    (  -20.62   -58.70    -1.65     1.27)  ; 36
    (  -21.19   -59.66    -0.60     1.27)  ; 37
    (  -23.54   -61.50    -0.60     1.27)  ; 38
    (  -24.69   -62.84    -0.60     1.27)  ; 39
    (  -25.13   -63.79    -0.60     1.27)  ; 40
    (  -25.32   -64.62    -0.60     1.27)  ; 41
    (  -25.20   -64.49    -0.60     1.27)  ; 42
    (  -28.65   -69.75     2.25     1.27)  ; 43
    (  -28.65   -70.26     2.25     1.27)  ; 44
    (  -28.77   -71.34     1.75     1.27)  ; 45
    (  -28.90   -73.76     1.75     1.27)  ; 46
    (  -29.03   -73.50     1.75     1.27)  ; 47
    (  -30.17   -75.98    -0.65     1.27)  ; 48
    (  -30.17   -76.75    -0.65     1.27)  ; 49
    (  -29.22   -79.42    -1.50     1.27)  ; 50
    (  -28.52   -80.56    -1.50     1.27)  ; 51
    (  -26.68   -82.09    -1.55     1.27)  ; 52
    (  -23.81   -83.68    -1.55     1.27)  ; 53
    (  -22.92   -84.57    -1.55     1.27)  ; 54
    (  -22.35   -85.40    -1.55     1.27)  ; 55
    (  -22.16   -86.22    -1.55     1.27)  ; 56
    (  -22.73   -87.43    -1.55     1.27)  ; 57
    (  -23.43   -88.20    -1.55     1.27)  ; 58
    (  -26.29   -90.49    -1.55     1.27)  ; 59
    (  -27.63   -92.01    -1.55     1.27)  ; 60
    (  -28.39   -91.69    -1.55     1.27)  ; 61
    (  -28.58   -91.19    -1.55     1.27)  ; 62
    (  -29.58   -96.98    -3.30     1.27)  ; 63
    (  -29.46  -100.54    -3.30     1.27)  ; 64
    (  -28.82  -103.08    -1.75     1.27)  ; 65
    (  -28.76  -104.35    -1.75     1.27)  ; 66
    (  -29.14  -105.75    -1.75     1.27)  ; 67
    (  -30.16  -107.15    -0.75     1.27)  ; 68
    (  -32.57  -110.33    -0.70     1.27)  ; 69
    (  -33.59  -111.42    -0.70     1.27)  ; 70
    (  -35.37  -112.56    -0.70     1.27)  ; 71
    (  -36.32  -112.75    -0.70     1.27)  ; 72
    (  -38.30  -112.24    -0.70     1.27)  ; 73
    (  -39.25  -111.48    -0.70     1.27)  ; 74
    (  -40.59  -110.27    -0.70     1.27)  ; 75
    (  -41.35  -109.38    -0.70     1.27)  ; 76
     Normal
  )  ;  End of split
)  ;  End of tree

( (Color Magenta)
  (Dendrite)
  (   -9.40    -7.97   -12.95     1.53)  ; Root
  (   -9.66    -7.53   -13.45     1.53)  ; 1, R
  (   -9.79    -7.40   -13.45     1.53)  ; 2
  (  -10.99    -5.36    -9.20     1.65)  ; 3
  (  -11.31    -3.64   -14.90     1.65)  ; 4
  (  -11.44    -2.44   -15.00     1.65)  ; 5
  (  -11.50    -1.48   -15.00     1.65)  ; 6
  (  -11.69    -0.72   -17.25     1.65)  ; 7
  (  -13.03     1.57   -17.25     1.65)  ; 8
  (  -14.24     3.23   -20.15     1.65)  ; 9
  (  -14.75     3.54   -20.15     1.65)  ; 10
  (  -17.61     5.32   -22.20     1.65)  ; 11
  (  -20.02     5.39   -22.30     1.65)  ; 12
  (  -22.57     4.82   -22.30     1.65)  ; 13
  (  -25.43     3.73   -22.30     1.65)  ; 14
  (  -28.29     3.10   -20.70     1.65)  ; 15
  (  -30.96     2.53   -20.70     1.65)  ; 16
  (  -33.69     2.53   -20.60     1.65)  ; 17
  (  -37.26     3.80   -20.60     1.65)  ; 18
  (  -38.84     5.58   -20.60     1.65)  ; 19
  (  -39.93     7.23   -20.60     1.65)  ; 20
  (  -42.34     9.84   -20.60     1.65)  ; 21
  (  -44.44    11.18   -20.60     1.65)  ; 22
  (  -44.63    11.43   -20.60     1.65)  ; 23
  (  -45.01    15.22   -25.65     1.65)  ; 24
  (  -45.71    16.17   -25.65     1.65)  ; 25
  (  -46.22    17.13   -25.95     1.65)  ; 26
  (  -49.97    21.96   -26.00     1.65)  ; 27
  (  -51.62    23.74   -29.25     1.65)  ; 28
  (  -52.45    24.57   -29.25     1.65)  ; 29
  (  -54.29    27.37   -28.80     1.65)  ; 30
  (  -57.09    31.12   -28.80     1.65)  ; 31
  (  -59.76    35.26   -28.80     1.65)  ; 32
  (  -61.16    37.48   -27.65     1.65)  ; 33
  (  -63.70    39.39   -27.65     1.65)  ; 34
  (  -66.63    39.96   -27.65     1.65)  ; 35
  (  -68.14    41.33   -18.55     1.65)  ; 36
  (  -69.47    43.55   -18.50     1.65)  ; 37
  (  -69.79    45.14   -18.50     1.65)  ; 38
  (  -71.38    47.88   -18.50     1.53)  ; 39
  (  -71.70    48.51   -18.50     1.53)  ; 40
  (  -71.76    48.77   -18.50     1.53)  ; 41
  (  -72.27    49.40   -18.50     1.53)  ; 42
  (  -72.46    49.72   -18.50     1.53)  ; 43
   Normal
)  ;  End of tree

( (Color Green)
  (Dendrite)
  (  -10.62    -8.89   -17.75     1.78)  ; Root
  (  -11.19    -9.90   -17.75     1.78)  ; 1, R
  (  -11.70   -11.94   -17.80     1.78)  ; 2
  (  -11.77   -12.70   -18.85     1.78)  ; 3
  (  -11.83   -12.96   -18.85     1.78)  ; 4
  (  -13.93   -13.34   -22.70     1.78)  ; 5
  (  -16.28   -17.60   -22.70     1.78)  ; 6
  (  -16.47   -20.65   -22.70     1.78)  ; 7
  (  -16.60   -22.94   -19.55     1.78)  ; 8
  (  -17.49   -25.68   -19.55     1.78)  ; 9
  (  -17.93   -26.13   -19.55     1.78)  ; 10
  (  -18.12   -24.92   -18.80     1.78)  ; 11
  (  -19.40   -25.23   -15.15     1.78)  ; 12
  (  -20.48   -26.44   -15.15     1.78)  ; 13
  (  -22.13   -29.94   -15.15     1.78)  ; 14
  (  -23.34   -32.55   -16.60     1.78)  ; 15
  (  -24.55   -35.35   -17.40     1.78)  ; 16
  (  -25.37   -33.00   -17.40     1.78)  ; 17
  (  -23.81   -37.63   -21.30     1.78)  ; 18
  (  -23.88   -40.11   -21.30     1.78)  ; 19
  (  -24.58   -42.14   -21.00     1.78)  ; 20
  (  -25.28   -43.16   -21.00     1.78)  ; 21
  (  -25.79   -42.02   -21.00     1.78)  ; 22
  (  -27.63   -43.03   -17.15     1.78)  ; 23
  (  -28.20   -43.92   -17.15     1.78)  ; 24
  (  -28.58   -46.28   -20.55     1.78)  ; 25
  (  -28.27   -48.50   -20.55     1.78)  ; 26
  (  -28.07   -51.81   -20.55     1.78)  ; 27
  (  -28.46   -53.08   -21.80     1.78)  ; 28
  (  -29.47   -54.80   -21.80     1.78)  ; 29
  (  -31.51   -56.52   -21.80     1.78)  ; 30
  (  -34.69   -58.36   -21.80     1.78)  ; 31
  (  -35.32   -59.00   -21.80     1.78)  ; 32
  (  -35.32   -57.66   -21.80     1.78)  ; 33
  (  -35.59   -62.81   -25.40     1.72)  ; 34
  (  -36.29   -65.17   -25.70     1.72)  ; 35
  (  -36.99   -63.26   -21.20     1.72)  ; 36
  (  -38.14   -65.17   -20.95     1.72)  ; 37
  (  -39.66   -66.69   -20.95     1.72)  ; 38
  (  -41.44   -67.96   -19.20     1.72)  ; 39
  (  -44.43   -69.36   -19.20     1.72)  ; 40
  (  -46.28   -70.57   -19.20     1.72)  ; 41
  (  -47.29   -72.35   -19.20     1.72)  ; 42
  (  -47.55   -73.56   -19.85     1.72)  ; 43
  (  -48.88   -76.49   -19.90     1.72)  ; 44
  (  -49.39   -78.21   -19.90     1.72)  ; 45
  (  -49.46   -79.99   -19.90     1.72)  ; 46
  (  -51.05   -82.91   -19.90     1.72)  ; 47
  (  -51.36   -83.99   -19.90     1.72)  ; 48
  (  -50.03   -82.72   -19.90     1.72)  ; 49
  (  -51.43   -83.96   -15.00     1.65)  ; 50
  (  -52.82   -85.42   -15.00     1.65)  ; 51
  (  -53.14   -85.55   -13.05     1.65)  ; 52
  (  -53.14   -85.35   -13.05     1.65)  ; 53
  (  -54.22   -86.37   -23.20     1.53)  ; 54
  (  -56.32   -87.39   -25.60     1.53)  ; 55
  (  -58.42   -87.58   -25.60     1.53)  ; 56
  (  -60.58   -86.69   -25.60     1.53)  ; 57
  (  -61.41   -85.86   -25.90     1.53)  ; 58
   Normal
)  ;  End of tree

( (Color Cyan)
  (Dendrite)
  (    7.25    -6.67    -9.60     2.35)  ; Root
  (    9.61    -6.67    -9.60     2.35)  ; 1, R
  (    9.99    -6.54    -9.60     2.35)  ; 2
  (    7.57    -6.35   -14.05     2.73)  ; 3
  (   10.05    -6.54   -10.25     2.73)  ; 4
  (   12.28    -6.61    -9.95     2.73)  ; 5
  (   12.21    -6.73    -9.95     2.73)  ; 6
  (   12.21    -6.80    -6.20     2.73)  ; 7
  (   13.17    -7.18    -6.20     2.73)  ; 8
  (   13.29    -8.07    -5.30     2.73)  ; 9
  (
    (   14.31   -11.00   -13.70     2.73)  ; 1, R-1
    (   14.31   -11.57   -13.85     2.73)  ; 2
    (   14.31   -11.12    -0.70     2.73)  ; 3
    (   14.31   -13.41    -2.00     2.73)  ; 4
    (   14.31   -13.29    -2.00     2.73)  ; 5
    (
      (   16.86   -19.52    -4.90     2.16)  ; 1, R-1-1
      (   17.24   -20.79    -4.90     2.16)  ; 2
      (   17.24   -22.32    -4.85     2.16)  ; 3
      (   16.73   -23.59    -4.85     2.16)  ; 4
      (   15.65   -24.61    -4.85     2.16)  ; 5
      (   13.29   -26.33    -4.75     2.16)  ; 6
      (   12.72   -27.03    -4.75     2.16)  ; 7
      (   12.34   -27.03    -4.75     2.16)  ; 8
      (   10.43   -29.63    -4.75     1.72)  ; 9
      (   10.18   -30.52    -4.75     1.72)  ; 10
      (   10.50   -31.73    -4.75     1.72)  ; 11
      (   13.23   -34.85    -4.75     1.72)  ; 12
      (   12.40   -35.10    -4.75     1.72)  ; 13
      (   11.39   -34.28    -4.75     1.72)  ; 14
      (   11.68   -36.95    -3.05     1.53)  ; 15
      (   11.36   -39.18    -4.15     1.53)  ; 16
      (    9.20   -43.51    -4.10     1.53)  ; 17
      (    8.69   -44.46    -4.10     1.53)  ; 18
      (    8.31   -45.61    -2.70     1.53)  ; 19
      (    8.05   -47.51    -2.70     1.53)  ; 20
      (    8.24   -47.70    -2.25     1.53)  ; 21
      (    7.80   -52.09    -5.15     1.53)  ; 22
      (    8.31   -52.98    -5.15     1.53)  ; 23
      (    8.75   -53.62    -5.25     1.53)  ; 24
      (   10.34   -56.74    -5.25     1.53)  ; 25
      (   10.98   -59.03    -5.25     1.53)  ; 26
      (   11.55   -60.55    -5.25     1.53)  ; 27
      (   11.93   -62.27    -5.25     1.53)  ; 28
      (   12.76   -64.50    -5.25     1.53)  ; 29
      (   13.59   -65.90    -5.25     1.53)  ; 30
      (   13.84   -71.76    -0.70     1.53)  ; 31
      (   13.97   -72.27    -0.60     1.53)  ; 32
      (   13.97   -72.84    -2.55     1.53)  ; 33
      (   13.59   -75.20    -2.60     1.53)  ; 34
      (   12.82   -78.06    -2.60     1.53)  ; 35
      (   11.55   -79.27    -2.60     1.53)  ; 36
      (    9.90   -80.35    -2.60     1.53)  ; 37
      (    9.14   -80.67    -2.60     1.53)  ; 38
      (    8.37   -81.62    -2.60     1.53)  ; 39
      (    7.80   -83.02    -2.60     1.53)  ; 40
      (    7.80   -84.17    -2.60     1.53)  ; 41
      (    8.05   -85.06    -2.60     1.53)  ; 42
      (    7.99   -87.60    -2.60     1.53)  ; 43
      (    6.91   -90.34    -2.60     1.53)  ; 44
      (    5.77   -90.78    -2.60     1.53)  ; 45
      (    4.68   -90.72    -2.60     1.53)  ; 46
      (    4.75   -90.15    -2.60     1.53)  ; 47
      (    5.04   -95.73    -1.45     1.53)  ; 48
      (    3.58   -99.10    -1.45     1.53)  ; 49
      (    2.24  -101.46    -1.45     1.53)  ; 50
      (    1.42  -105.91    -1.45     1.53)  ; 51
      (   -0.43  -109.28    -1.45     1.53)  ; 52
      (   -1.57  -112.46    -1.45     1.53)  ; 53
      (   -1.89  -116.28    -1.45     1.53)  ; 54
      (   -1.76  -117.61    -1.45     1.53)  ; 55
      (   -0.36  -118.95    -1.45     1.53)  ; 56
      (    3.83  -119.46    -1.45     1.53)  ; 57
      (    5.30  -117.99    -1.45     1.53)  ; 58
       Normal
    |
      (   15.84   -12.86    -2.05     1.53)  ; 1, R-1-2
      (   15.90   -12.99    -2.05     1.53)  ; 2
      (   17.49   -13.06    -2.05     1.53)  ; 3
      (   18.63   -12.74    -2.05     1.53)  ; 4
      (   19.46   -12.42    -2.05     1.53)  ; 5
      (   21.11   -12.36    -2.05     1.53)  ; 6
      (   21.37   -12.48    -2.05     1.53)  ; 7
      (   24.74   -14.84    -3.70     1.34)  ; 8
      (   25.12   -15.41    -1.30     1.34)  ; 9
      (   26.01   -16.24    -1.30     1.34)  ; 10
      (   27.28   -16.74    -1.30     1.34)  ; 11
      (   28.30   -17.06     0.45     1.34)  ; 12
      (   29.44   -17.64     0.45     1.34)  ; 13
      (   31.67   -17.57    -0.15     1.34)  ; 14
      (   32.69   -17.38    -0.15     1.34)  ; 15
      (   34.53   -17.13    -2.75     1.34)  ; 16
      (   35.80   -16.87    -2.75     1.34)  ; 17
      (   37.77   -16.17    -9.30     1.34)  ; 18
      (   39.36   -15.73    -9.30     1.34)  ; 19
      (   42.35   -15.79    -5.10     1.34)  ; 20
      (   44.45   -17.00    -3.85     1.34)  ; 21
      (   45.08   -17.57    -3.85     1.34)  ; 22
      (   46.93   -18.72    -3.85     1.34)  ; 23
      (   53.22   -21.39    -3.85     1.34)  ; 24
      (   53.29   -21.52    -3.85     1.34)  ; 25
      (   60.89   -21.37     6.35     1.08)  ; 26
      (   61.84   -21.75     3.30     1.08)  ; 27
      (   65.53   -22.32     3.30     1.08)  ; 28
      (   68.27   -22.71     3.30     1.08)  ; 29
      (   72.34   -22.96     1.35     1.08)  ; 30
      (   72.91   -23.34     1.35     1.08)  ; 31
      (   73.80   -24.36     1.35     1.08)  ; 32
      (   74.62   -25.19     1.25     1.08)  ; 33
      (   76.60   -26.27     1.25     1.08)  ; 34
      (   81.49   -26.33     1.25     1.08)  ; 35
      (   83.65   -26.20     1.25     1.08)  ; 36
      (   84.42   -25.63     1.25     1.08)  ; 37
      (   85.18   -25.12     1.25     1.08)  ; 38
      (   85.37   -24.74     1.25     1.08)  ; 39
      (   85.75   -24.42     1.25     1.08)  ; 40
       Normal
    |
      (   15.21   -12.02    -1.95     1.08)  ; 1, R-1-3
      (   15.59   -11.45    -1.95     1.08)  ; 2
      (   16.04    -9.99    -0.10     1.08)  ; 3
      (   16.68    -8.97    -0.10     1.08)  ; 4
      (   17.57    -7.89    -0.30     1.08)  ; 5
      (   18.52    -7.64    -0.30     1.08)  ; 6
      (   20.30    -7.25    -3.90     1.08)  ; 7
      (   20.81    -7.13    -4.75     1.08)  ; 8
      (   22.27    -7.13    -4.75     1.08)  ; 9
      (   25.90    -7.70    -4.75     1.08)  ; 10
      (   27.61    -7.64    -4.75     1.08)  ; 11
      (   29.27    -7.00    -2.60     1.08)  ; 12
      (
        (   32.13    -3.75    -0.45     1.08)  ; 1, R-1-3-1
        (   33.14    -3.12    -0.45     1.08)  ; 2
        (   37.09    -1.34    -1.90     1.08)  ; 3
        (   43.00     2.10    -2.90     1.08)  ; 4
        (   45.61     2.80    -2.90     1.08)  ; 5
        (   46.69     3.43    -2.90     1.08)  ; 6
        (   48.21     5.02    -2.90     1.08)  ; 7
        (   48.91     5.91    -2.90     1.08)  ; 8
        (   49.29     6.30    -2.90     1.08)  ; 9
        (   52.86     7.89    -2.90     1.08)  ; 10
        (   53.05     8.20    -2.90     1.08)  ; 11
        (   56.89     9.48    -8.90     1.08)  ; 12
        (   57.21     9.41    -8.90     1.08)  ; 13
        (   58.29     8.33    -7.50     1.08)  ; 14
        (   61.08     6.55    -7.50     1.08)  ; 15
        (   62.48     6.04    -7.50     1.08)  ; 16
        (   65.03     7.25     4.80     1.08)  ; 17
        (   68.02     7.38     4.80     1.08)  ; 18
        (   71.19     8.27     5.55     1.08)  ; 19
        (   71.96     8.84     6.10     1.08)  ; 20
        (   73.99     9.98     6.10     1.08)  ; 21
        (   75.65    10.88     6.10     1.08)  ; 22
        (   76.03    10.88     4.15     1.08)  ; 23
        (   78.70     9.60     4.15     1.08)  ; 24
        (   80.03     9.28     4.15     1.08)  ; 25
        (   80.35     9.28     3.80     1.08)  ; 26
         Normal
      |
        (   28.66    -6.74    -8.05     1.08)  ; 1, R-1-3-2
        (   28.85    -7.13    -8.05     1.08)  ; 2
        (   29.99    -7.83    -8.05     1.08)  ; 3
        (   31.01    -7.95    -8.05     1.08)  ; 4
        (   32.22    -7.64    -8.05     1.08)  ; 5
        (   35.21    -6.94    -8.25     1.08)  ; 6
        (   37.43    -6.11   -10.05     1.08)  ; 7
        (   39.47    -6.05   -12.40     1.08)  ; 8
        (   45.82    -2.80   -16.85     1.21)  ; 9
        (   46.91    -2.04   -17.25     1.21)  ; 10
        (   48.37    -2.10   -17.25     1.21)  ; 11
        (   49.96    -2.86   -17.25     1.21)  ; 12
        (   51.55    -4.26   -17.25     1.21)  ; 13
        (   51.87    -4.71   -17.25     1.21)  ; 14
        (   52.63    -5.35   -13.90     1.21)  ; 15
        (   53.52    -5.22   -13.90     1.21)  ; 16
        (   54.79    -4.52   -13.90     1.21)  ; 17
        (   57.21    -1.97   -12.65     1.21)  ; 18
        (   57.27    -1.72   -12.65     1.21)  ; 19
        (   58.86     0.19   -11.10     1.21)  ; 20
        (   59.56     0.51   -14.75     1.21)  ; 21
        (   61.34     0.82   -14.75     1.21)  ; 22
        (   62.42     0.82   -17.40     1.21)  ; 23
        (   64.01     0.38   -17.40     1.21)  ; 24
        (   65.54    -0.00   -17.40     1.21)  ; 25
        (   66.87    -0.00   -17.65     1.21)  ; 26
        (   69.80     1.21   -17.65     1.21)  ; 27
        (   71.13     1.91   -17.90     1.21)  ; 28
        (   72.72     3.62   -17.90     1.21)  ; 29
        (   73.74     4.96   -17.90     1.21)  ; 30
        (   76.03     6.68   -17.90     1.21)  ; 31
        (   77.04     6.99   -17.90     1.21)  ; 32
        (   77.55     6.87   -17.90     1.21)  ; 33
        (   82.45    10.37   -23.80     1.21)  ; 34
        (   84.48    11.19   -23.85     1.21)  ; 35
        (   90.02    12.47   -23.85     1.21)  ; 36
        (   92.81    13.61   -23.90     1.21)  ; 37
        (   93.00    13.74   -23.90     1.21)  ; 38
        (   93.26    13.69   -30.45     1.21)  ; 39
        (   95.17    13.69   -30.95     1.21)  ; 40
        (   97.46    14.52   -30.95     1.21)  ; 41
        (   99.94    15.15   -27.70     1.21)  ; 42
        (  101.72    15.53   -27.70     1.21)  ; 43
        (  102.29    15.98   -27.70     1.21)  ; 44
         Normal
      )  ;  End of split
    )  ;  End of split
  |
    (   13.75    -8.17     0.20     1.21)  ; 1, R-2
    (   13.75    -8.17     1.65     1.21)  ; 2
    (   13.63    -8.49   -12.90     1.34)  ; 3
    (   10.70   -11.10   -13.10     1.34)  ; 4
    (   10.38   -12.24   -13.10     1.34)  ; 5
    (   10.45   -12.24   -13.10     1.34)  ; 6
    (    9.81   -12.44   -11.40     1.40)  ; 7
    (    9.18   -13.77   -11.40     1.40)  ; 8
    (    9.05   -14.98   -11.20     1.40)  ; 9
    (    8.99   -17.14   -12.45     1.40)  ; 10
    (    7.21   -19.18   -12.45     1.40)  ; 11
    (    6.82   -18.61   -12.45     1.40)  ; 12
    (    4.41   -19.37   -16.10     1.40)  ; 13
    (    3.45   -20.07   -17.35     1.40)  ; 14
    (    3.14   -20.96   -17.35     1.40)  ; 15
    (    3.07   -22.87   -17.35     1.40)  ; 16
    (    3.20   -23.76   -17.80     1.40)  ; 17
    (    2.56   -25.28   -17.80     1.40)  ; 18
    (   -0.04   -27.32   -17.85     1.40)  ; 19
    (   -1.31   -28.27   -17.85     1.40)  ; 20
    (   -2.27   -29.67   -17.85     1.40)  ; 21
    (   -3.22   -31.96   -17.80     1.40)  ; 22
    (   -3.22   -33.68   -17.80     1.40)  ; 23
    (   -1.95   -35.02   -17.80     1.40)  ; 24
    (    0.15   -37.18   -17.80     1.40)  ; 25
    (   -0.42   -38.64   -17.80     1.40)  ; 26
    (   -1.76   -39.53   -17.80     1.40)  ; 27
    (   -2.65   -37.05   -17.80     1.40)  ; 28
    (   -6.12   -40.93   -22.10     1.40)  ; 29
    (   -6.38   -41.37   -22.40     1.40)  ; 30
    (   -6.51   -42.64   -22.40     1.40)  ; 31
    (   -6.38   -43.28   -21.20     1.40)  ; 32
    (   -5.81   -42.71   -21.20     1.40)  ; 33
    (   -5.36   -47.03   -19.00     1.40)  ; 34
    (   -5.11   -51.68   -19.00     1.40)  ; 35
    (   -5.42   -53.14   -19.00     1.40)  ; 36
    (   -5.81   -54.22   -19.00     1.40)  ; 37
    (   -6.76   -55.56   -19.00     1.40)  ; 38
    (   -8.60   -58.80   -19.00     1.40)  ; 39
    (   -9.94   -63.13   -19.00     1.40)  ; 40
    (  -10.51   -64.84   -19.00     1.40)  ; 41
    (  -11.21   -67.58   -18.95     1.40)  ; 42
    (  -10.45   -66.88   -18.95     1.40)  ; 43
    (  -12.58   -73.05   -15.90     1.34)  ; 44
    (  -14.23   -77.25   -16.45     1.34)  ; 45
    (  -14.99   -79.60   -16.45     1.34)  ; 46
    (  -15.82   -78.33   -16.45     1.34)  ; 47
    (  -16.07   -77.63   -16.45     1.34)  ; 48
    (  -18.55   -82.21   -17.80     1.34)  ; 49
    (  -19.19   -84.95   -17.80     1.34)  ; 50
    (  -21.35   -89.53   -17.80     1.34)  ; 51
    (  -22.11   -91.31   -17.80     1.34)  ; 52
    (  -22.94   -93.03   -17.80     1.34)  ; 53
    (  -22.94   -92.52   -17.80     1.34)  ; 54
    (  -23.36   -96.05   -11.50     1.34)  ; 55
    (  -23.49   -97.45   -11.50     1.34)  ; 56
    (  -22.98   -99.36   -11.05     1.34)  ; 57
    (  -21.83  -101.97   -11.05     1.34)  ; 58
    (  -21.32  -104.32   -16.35     1.34)  ; 59
    (  -21.90  -103.05   -16.35     1.34)  ; 60
    (  -21.20  -105.91   -23.40     1.34)  ; 61
    (  -20.24  -107.75   -23.40     1.34)  ; 62
    (  -19.86  -108.84   -23.40     1.34)  ; 63
    (  -18.34  -110.55   -23.50     1.34)  ; 64
    (  -16.62  -110.55   -23.50     1.34)  ; 65
    (  -14.90  -109.66   -23.50     1.34)  ; 66
    (  -13.95  -108.39   -23.50     1.34)  ; 67
    (  -13.06  -106.74   -23.50     1.34)  ; 68
     Normal
  )  ;  End of split
)  ;  End of tree

( (Color MoneyGreen)
  (Dendrite)
  (   11.61   -11.98   -16.15     1.46)  ; Root
  (   14.66   -14.71   -12.85     1.46)  ; 1, R
  (   15.04   -15.86   -12.65     1.46)  ; 2
  (   15.17   -17.00   -12.65     1.46)  ; 3
  (   15.36   -17.96   -12.65     1.46)  ; 4
  (   15.74   -21.07   -12.65     1.46)  ; 5
  (   15.74   -22.73   -12.65     1.46)  ; 6
  (   15.68   -22.66   -12.65     1.46)  ; 7
  (   15.36   -23.11   -10.95     1.46)  ; 8
  (   16.19   -27.31   -10.95     1.46)  ; 9
  (   16.19   -28.77   -12.90     1.46)  ; 10
  (   14.73   -32.84   -14.10     1.46)  ; 11
  (   12.12   -38.18   -14.10     1.46)  ; 12
  (   13.49   -39.75   -17.35     1.34)  ; 13
  (   13.56   -41.40   -20.50     1.34)  ; 14
  (   12.86   -44.39   -20.50     1.34)  ; 15
  (   12.41   -46.62   -20.50     1.34)  ; 16
  (   11.52   -49.61   -21.10     1.34)  ; 17
  (    9.49   -54.00   -21.10     1.34)  ; 18
  (    8.73   -55.27   -21.15     1.34)  ; 19
  (    8.54   -56.61   -21.15     1.34)  ; 20
  (    9.23   -57.31   -21.15     1.34)  ; 21
  (    9.11   -56.48   -20.50     1.34)  ; 22
  (    8.66   -55.97   -20.50     1.34)  ; 23
  (    8.66   -60.36   -17.35     1.34)  ; 24
  (    9.04   -61.95   -17.35     1.34)  ; 25
  (    9.93   -63.80   -17.30     1.34)  ; 26
  (   11.84   -66.47   -17.30     1.34)  ; 27
  (   13.43   -69.20   -17.30     1.34)  ; 28
  (   16.13   -71.65   -15.20     1.34)  ; 29
  (   17.02   -73.24   -12.55     1.34)  ; 30
  (   18.42   -75.53   -12.55     1.34)  ; 31
  (   18.61   -75.85   -11.75     1.34)  ; 32
  (   17.72   -75.15   -11.75     1.34)  ; 33
  (   18.99   -79.79   -22.35     1.34)  ; 34
  (   19.63   -81.89   -22.35     1.34)  ; 35
  (   20.07   -83.48   -22.35     1.34)  ; 36
  (   20.58   -84.37   -23.55     1.34)  ; 37
  (   21.34   -86.41   -23.55     1.34)  ; 38
  (   22.43   -88.13   -23.70     1.34)  ; 39
  (   23.51   -89.14   -23.70     1.34)  ; 40
  (   24.46   -89.65   -23.70     1.34)  ; 41
  (   27.19   -90.35   -24.25     1.34)  ; 42
  (   28.72   -89.33   -24.25     1.34)  ; 43
  (   29.67   -88.38   -24.50     1.34)  ; 44
  (   29.93   -88.25   -24.50     1.34)  ; 45
   Normal
)  ;  End of tree

( (Color DarkYellow)
  (Dendrite)
  (    9.32    -5.68   -14.55     1.72)  ; Root
  (   10.97    -7.01   -14.55     1.72)  ; 1, R
  (   13.33    -7.58   -14.65     1.72)  ; 2
  (   14.73    -7.71   -14.65     1.72)  ; 3
  (   16.57    -7.84   -17.80     1.72)  ; 4
  (   18.54    -8.48   -17.80     1.72)  ; 5
  (   20.96    -8.67   -19.40     1.72)  ; 6
  (   24.26    -8.67   -19.40     1.72)  ; 7
  (   28.52    -8.16   -19.60     1.72)  ; 8
  (   31.38    -7.14   -19.60     1.72)  ; 9
  (   34.69    -5.68   -22.30     1.72)  ; 10
  (   35.58    -5.17   -22.30     1.72)  ; 11
  (   40.60    -3.13   -21.80     1.72)  ; 12
  (   43.40    -2.88   -20.20     1.72)  ; 13
  (   49.19    -2.88   -20.20     1.72)  ; 14
  (   50.14    -3.20   -19.80     1.72)  ; 15
  (   51.35    -4.09   -19.80     1.72)  ; 16
  (   54.73    -5.11   -20.55     1.72)  ; 17
  (   58.10    -5.43   -23.90     1.72)  ; 18
  (   59.88    -5.94   -24.75     1.72)  ; 19
  (   60.71    -5.88   -24.75     1.72)  ; 20
  (   62.74    -4.86   -24.05     1.72)  ; 21
  (   64.01    -3.84   -24.05     1.72)  ; 22
  (   67.07    -2.12   -21.50     1.72)  ; 23
  (   71.64    -0.15   -21.40     1.72)  ; 24
  (   71.77    -0.22   -21.40     1.72)  ; 25
  (   76.98    -0.47   -25.15     1.72)  ; 26
  (   81.63     0.55   -25.15     1.72)  ; 27
  (   84.49     0.74   -25.75     1.72)  ; 28
  (   86.65     0.42   -25.75     1.72)  ; 29
  (   88.37     0.48   -25.80     1.72)  ; 30
  (   90.28     0.03   -23.05     1.46)  ; 31
  (   91.04     0.29   -22.80     1.46)  ; 32
  (   94.22    -0.54   -20.20     1.46)  ; 33
  (   94.92    -0.54   -20.20     1.46)  ; 34
  (  101.85    -1.56   -16.65     1.27)  ; 35
  (  102.49    -0.41   -16.65     1.27)  ; 36
  (  103.25     0.29   -16.75     1.27)  ; 37
  (  104.46     0.92   -16.75     1.27)  ; 38
  (  105.73     1.24   -17.45     1.27)  ; 39
  (  106.81     1.68   -17.45     1.27)  ; 40
  (  112.41     0.92   -17.50     1.21)  ; 41
  (  113.49     1.75   -17.50     1.21)  ; 42
  (  115.40     3.59   -17.50     1.21)  ; 43
  (  116.16     3.97   -17.50     1.21)  ; 44
   Normal
)  ;  End of tree

( (Color DarkMagenta)
  (Dendrite)
  (    9.51     3.65   -15.10     1.53)  ; Root
  (    9.45     4.41   -15.10     1.53)  ; 1, R
  (   10.47     6.00   -14.95     1.53)  ; 2
  (   10.66     7.14   -14.75     1.53)  ; 3
  (   10.28     5.74   -14.65     1.53)  ; 4
  (   10.21     4.85   -14.65     1.53)  ; 5
  (
    (   13.27    10.26   -10.20     1.59)  ; 1, R-1
    (   13.84    10.71   -10.20     1.59)  ; 2
    (   14.54    11.85   -10.15     1.59)  ; 3
    (   16.06    14.52   -17.15     1.59)  ; 4
    (   17.21    15.79   -17.15     1.59)  ; 5
    (   17.91    16.30   -17.15     1.59)  ; 6
    (   20.32    17.32   -16.65     1.59)  ; 7
    (   23.76    19.36   -16.65     1.59)  ; 8
    (   26.05    19.29   -16.65     1.59)  ; 9
    (   28.27    19.61   -16.65     1.59)  ; 10
    (   28.34    19.61   -16.65     1.59)  ; 11
    (   34.62    21.10   -13.25     1.59)  ; 12
    (   39.77    21.10   -16.30     1.59)  ; 13
    (   42.38    21.61   -16.30     1.59)  ; 14
    (   42.38    21.36   -16.30     1.59)  ; 15
    (   48.73    23.65   -22.05     1.59)  ; 16
    (   49.75    23.77   -22.05     1.59)  ; 17
    (   51.34    23.52   -21.70     1.59)  ; 18
    (   52.87    23.77   -21.70     1.59)  ; 19
    (   55.35    24.60   -19.20     1.59)  ; 20
    (   60.24    25.87   -17.65     1.59)  ; 21
    (   61.01    25.87   -17.65     1.59)  ; 22
    (   63.61    24.60   -17.65     1.59)  ; 23
    (   67.81    24.03   -16.85     1.59)  ; 24
    (   70.44    25.90   -11.40     1.46)  ; 25
    (   70.95    25.71   -11.75     1.46)  ; 26
    (   74.96    24.75   -22.60     1.34)  ; 27
    (   77.44    24.44   -22.60     1.34)  ; 28
    (   79.03    24.50   -23.70     1.34)  ; 29
    (   79.73    24.94   -23.70     1.34)  ; 30
    (   80.11    25.64   -23.70     1.34)  ; 31
     Normal
  |
    (   10.10     5.30   -10.20     1.34)  ; 1, R-2
    (    9.46     6.00   -13.90     1.34)  ; 2
    (    9.02     7.53   -14.20     1.34)  ; 3
    (    7.62    11.47   -20.35     1.46)  ; 4
    (    7.62    12.61   -20.50     1.46)  ; 5
    (    7.23    13.95   -20.50     1.46)  ; 6
    (    7.23    18.21   -20.40     1.46)  ; 7
    (    7.68    19.48   -20.60     1.46)  ; 8
    (    8.51    25.21   -18.15     1.46)  ; 9
    (    9.21    26.74   -18.10     1.46)  ; 10
    (    9.27    27.63   -18.10     1.46)  ; 11
    (    8.95    28.71   -19.30     1.46)  ; 12
    (    7.36    31.06   -19.30     1.46)  ; 13
    (    5.20    33.54   -21.70     1.46)  ; 14
    (    3.61    34.37   -21.70     1.46)  ; 15
    (    3.65    37.72   -16.00     1.46)  ; 16
    (    3.97    38.68   -19.30     1.46)  ; 17
    (    4.10    40.08   -19.30     1.46)  ; 18
    (    4.03    40.21   -19.30     1.46)  ; 19
    (    2.57    47.46   -23.50     1.46)  ; 20
    (    2.06    49.62   -23.50     1.46)  ; 21
    (    1.87    52.74   -23.50     1.46)  ; 22
    (    1.93    54.84   -23.55     1.46)  ; 23
    (    3.08    58.27   -23.55     1.46)  ; 24
    (    4.73    61.20   -23.55     1.46)  ; 25
    (    5.56    62.85   -23.55     1.46)  ; 26
    (    5.56    62.91   -23.55     1.46)  ; 27
    (    5.89    69.15   -29.65     1.46)  ; 28
    (    6.46    70.48   -29.65     1.46)  ; 29
    (    8.05    73.34   -29.05     1.46)  ; 30
    (    8.24    73.66   -29.05     1.46)  ; 31
     Normal
  )  ;  End of split
)  ;  End of tree

( (Color DarkCyan)
  (Dendrite)
  (   10.48     5.08   -25.95     1.72)  ; Root
  (   11.56     6.16   -25.95     1.72)  ; 1, R
  (   13.53     7.69   -25.95     1.72)  ; 2
  (   15.88    10.04   -25.85     1.72)  ; 3
  (   17.73    12.08   -25.85     1.72)  ; 4
  (   18.87    12.97   -24.75     1.72)  ; 5
  (   21.29    13.92   -24.75     1.72)  ; 6
  (   24.27    14.56   -24.75     1.72)  ; 7
  (   26.95    14.75   -25.15     1.72)  ; 8
  (   29.74    14.81   -25.15     1.72)  ; 9
  (   32.10    15.19   -28.60     1.72)  ; 10
  (   34.26    15.45   -30.30     1.72)  ; 11
  (   37.63    16.91   -30.30     1.72)  ; 12
  (   39.15    18.63   -31.30     1.72)  ; 13
  (   42.21    19.46   -31.30     1.72)  ; 14
  (   45.70    20.22   -33.15     1.72)  ; 15
  (   48.50    20.66   -33.15     1.72)  ; 16
  (   48.95    20.92   -33.15     1.72)  ; 17
  (   56.29    21.97   -39.70     1.53)  ; 18
  (   58.26    22.42   -39.70     1.53)  ; 19
  (   58.57    22.54   -41.15     1.53)  ; 20
  (   66.90    25.79   -41.95     0.95)  ; 21
  (   68.18    26.36   -42.05     0.95)  ; 22
  (   69.96    26.87   -42.05     0.95)  ; 23
  (   70.72    26.93   -42.05     0.95)  ; 24
  (   70.97    26.61   -42.05     0.95)  ; 25
  (   71.61    25.15   -42.05     0.95)  ; 26
  (   72.18    24.83   -42.05     0.95)  ; 27
  (   73.07    24.77   -42.10     0.95)  ; 28
  (   73.45    24.71   -42.10     0.95)  ; 29
   Normal
)  ;  End of tree

( (Color RGB (100, 100, 100))
  (Dendrite)
  (    5.39    -9.00   -29.85     1.46)  ; Root
  (    3.86   -15.81   -30.25     1.46)  ; 1, R
  (    2.53   -19.82   -31.70     1.46)  ; 2
  (    2.27   -19.05   -31.70     1.46)  ; 3
  (    1.97   -19.58   -31.75     1.46)  ; 4
  (    0.44   -21.55   -29.40     1.46)  ; 5
  (   -0.07   -22.70   -29.35     1.46)  ; 6
  (    0.06   -22.38   -29.35     1.46)  ; 7
  (   -1.21   -23.27   -39.45     1.59)  ; 8
  (   -1.97   -23.72   -39.45     1.59)  ; 9
  (   -2.55   -24.73   -39.45     1.59)  ; 10
  (   -2.74   -26.07   -39.60     1.59)  ; 11
  (   -2.80   -27.85   -39.60     1.59)  ; 12
  (   -3.18   -29.38   -39.45     1.59)  ; 13
  (   -3.18   -29.31   -39.45     1.59)  ; 14
  (   -3.56   -29.06   -24.40     1.59)  ; 15
  (   -3.75   -29.19   -19.35     1.59)  ; 16
  (   -4.90   -29.51   -19.35     1.59)  ; 17
  (   -6.68   -29.76   -19.95     1.59)  ; 18
  (   -8.52   -30.33   -19.95     1.59)  ; 19
  (  -10.24   -31.16   -19.95     1.59)  ; 20
  (  -11.83   -32.11   -22.25     1.59)  ; 21
  (  -17.49   -32.81   -24.90     1.40)  ; 22
  (  -20.22   -34.47   -25.35     1.40)  ; 23
  (  -22.96   -36.06   -25.35     1.40)  ; 24
  (  -25.31   -37.46   -25.35     1.40)  ; 25
  (  -26.20   -38.28   -25.35     1.40)  ; 26
  (  -26.01   -38.09   -25.35     1.40)  ; 27
  (  -29.12   -40.45   -25.35     1.40)  ; 28
  (  -32.18   -41.72   -25.35     1.40)  ; 29
  (  -33.32   -42.86   -25.35     1.40)  ; 30
  (  -34.21   -44.45   -25.35     1.40)  ; 31
  (  -34.21   -44.39   -25.35     1.40)  ; 32
  (  -40.83   -43.77   -34.40     1.08)  ; 33
  (  -42.54   -43.27   -34.40     1.08)  ; 34
  (  -44.13   -42.69   -34.40     1.08)  ; 35
  (  -44.20   -42.50   -34.40     1.08)  ; 36
   Normal
)  ;  End of tree

( (Color SkyBlue)
  (Dendrite)
  (   12.00    -7.37   -36.95     1.27)  ; Root
  (   12.95    -8.26   -36.95     1.27)  ; 1, R
  (   15.69    -9.79   -37.20     1.27)  ; 2
  (   17.28   -11.06   -37.20     1.27)  ; 3
  (   20.27   -12.52   -39.75     1.27)  ; 4
  (   23.57   -13.60   -41.10     1.27)  ; 5
  (   24.46   -13.99   -41.30     1.27)  ; 6
  (   25.48   -13.92   -41.30     1.27)  ; 7
  (   27.90   -13.41   -43.70     1.27)  ; 8
  (   31.20   -13.48   -45.65     1.27)  ; 9
  (   32.28   -13.54   -45.65     1.27)  ; 10
  (   33.17   -13.73   -46.75     1.27)  ; 11
  (   34.51   -13.67   -46.75     1.27)  ; 12
  (   35.65   -13.09   -47.00     1.27)  ; 13
  (   37.05   -12.46   -47.00     1.27)  ; 14
  (   38.20   -11.89   -47.00     1.27)  ; 15
  (   38.77   -11.19   -47.00     1.27)  ; 16
  (   39.15   -10.30   -49.60     1.27)  ; 17
  (   39.60    -9.41   -49.60     1.27)  ; 18
  (   40.36    -9.09   -49.60     1.27)  ; 19
  (   44.30    -9.09   -47.55     1.27)  ; 20
  (   44.08    -7.31   -48.40     1.21)  ; 21
  (   44.40    -6.92   -49.00     1.21)  ; 22
  (   44.85    -6.80   -53.70     1.21)  ; 23
  (   45.67    -6.16   -54.65     1.21)  ; 24
   Normal
)  ;  End of tree

( (Color SkyBlue)
  (Apical)
  (   -5.72     8.91    -6.60     5.47)  ; Root
  (   -5.91     9.10    -6.60     5.47)  ; 1, R
  (   -5.47     9.35    -6.60     5.47)  ; 2
  (   -5.28     9.48    -6.60     5.47)  ; 3
  (   -4.45     9.67    -6.60     5.47)  ; 4
  (   -4.32     9.73    -6.60     5.47)  ; 5
  (   -3.56     9.92    -6.60     5.47)  ; 6
  (   -3.56    10.05    -6.60     5.47)  ; 7
  (   -3.24    10.43    -6.60     5.47)  ; 8
  (   -2.73    10.94    -6.60     5.47)  ; 9
  (   -2.73    11.07    -6.60     5.47)  ; 10
  (   -3.12    11.45    -6.60     5.47)  ; 11
  (   -4.01    11.07    -6.60     5.47)  ; 12
  (   -4.01    11.26    -6.60     5.47)  ; 13
  (   -5.02    11.13    -6.60     5.02)  ; 14
  (   -4.90    11.32    -6.60     5.02)  ; 15
  (   -4.45    11.58    -6.60     5.02)  ; 16
  (   -4.07    11.83    -6.60     5.02)  ; 17
  (   -4.07    12.09    -6.60     5.02)  ; 18
  (   -4.20    12.72    -6.60     4.64)  ; 19
  (   -4.51    13.55    -6.60     4.64)  ; 20
  (   -4.90    14.31    -6.60     4.64)  ; 21
  (   -4.96    15.01    -6.60     4.64)  ; 22
  (   -4.90    15.46    -6.60     4.64)  ; 23
  (   -4.90    15.71    -6.60     4.64)  ; 24
  (   -5.21    16.60    -6.60     4.64)  ; 25
  (   -5.21    16.73    -6.60     4.64)  ; 26
  (   -5.60    17.62    -6.60     4.64)  ; 27
  (   -5.60    17.68    -6.60     4.64)  ; 28
  (   -5.79    17.62    -6.60     4.77)  ; 29
  (   -5.98    19.21    -6.60     4.77)  ; 30
  (   -5.66    21.12    -6.60     4.77)  ; 31
  (   -8.01    22.20    -5.15     4.77)  ; 32
  (   -8.01    22.26    -5.15     4.77)  ; 33
  (   -7.82    22.77    -6.15     4.77)  ; 34
  (   -7.76    22.84    -6.75     4.77)  ; 35
  (   -7.38    23.03    -7.10     4.77)  ; 36
  (
    (   -6.23    22.14    -5.75     4.71)  ; 1, R-1
    (   -5.91    22.84    -5.75     4.71)  ; 2
    (   -5.60    25.25    -6.25     4.71)  ; 3
    (   -5.34    26.08    -6.25     4.71)  ; 4
    (   -5.21    26.46    -6.20     4.71)  ; 5
    (   -4.90    26.91    -6.20     4.71)  ; 6
    (   -4.90    26.91    -4.90     4.71)  ; 7
    (
      (   -3.05    28.62    -6.25     4.71)  ; 1, R-1-1
      (   -3.12    28.94    -6.35     4.71)  ; 2
      (   -3.24    29.07    -6.35     4.71)  ; 3
      (   -5.15    31.42    -5.65     4.71)  ; 4
      (   -5.28    31.49    -5.65     4.71)  ; 5
      (   -5.47    31.87    -5.60     4.71)  ; 6
      (   -5.53    32.06    -5.60     4.71)  ; 7
      (   -5.66    32.57    -5.60     4.71)  ; 8
      (   -5.79    32.57    -5.60     4.71)  ; 9
      (   -5.98    32.25    -5.60     4.71)  ; 10
      (   -5.98    32.31    -5.60     4.71)  ; 11
      (   -5.72    33.65    -5.60     4.71)  ; 12
      (
        (   -6.02    36.85    -5.05     4.32)  ; 1, R-1-1-1
        (
          (   -5.06    37.55    -5.05     3.37)  ; 1, R-1-1-1-1
          (   -5.19    39.33    -5.05     3.37)  ; 2
          (   -5.45    40.03    -2.00     3.37)  ; 3
          (   -6.14    41.11    -1.95     3.37)  ; 4
          (   -6.53    42.32    -1.95     3.37)  ; 5
          (   -6.72    42.83    -5.35     3.37)  ; 6
          (   -7.03    43.08    -6.30     3.37)  ; 7
          (   -7.61    44.16    -8.25     3.37)  ; 8
          (   -8.12    45.05    -8.25     3.37)  ; 9
          (   -8.50    45.44    -9.00     3.37)  ; 10
          (   -8.82    46.13    -9.00     3.37)  ; 11
          (   -8.82    46.33    -8.10     3.37)  ; 12
          (  -10.21    48.11    -5.95     3.69)  ; 13
          (  -10.53    50.40    -5.95     3.69)  ; 14
          (  -10.53    51.35    -5.95     3.69)  ; 15
          (  -11.04    53.96    -6.25     3.69)  ; 16
          (  -10.98    55.36    -6.35     3.69)  ; 17
          (  -10.85    55.61    -6.35     3.69)  ; 18
          (  -12.06    57.84    -6.40     3.69)  ; 19
          (
            (  -12.01    59.43    -5.90     3.69)  ; 1, R-1-1-1-1-1
            (  -12.01    59.68    -4.90     3.69)  ; 2
            (
              (  -12.65    61.34    -2.90     3.69)  ; 1, R-1-1-1-1-1-1
              (  -12.78    61.72    -2.90     3.69)  ; 2
              (  -12.90    63.50    -2.55     3.69)  ; 3
              (
                (  -12.46    65.03    -4.85     3.69)  ; 1, R-1-1-1-1-1-1-1
                (  -12.59    65.35    -5.75     3.69)  ; 2
                (  -12.78    65.54    -5.75     3.69)  ; 3
                (  -13.41    67.51    -2.40     3.69)  ; 4
                (  -13.60    67.64    -2.40     3.69)  ; 5
                (  -13.92    67.89    -3.50     3.69)  ; 6
                (  -13.92    68.02    -3.50     3.69)  ; 7
                (
                  (  -13.54    69.16    -2.35     3.37)  ; 1, R-1-1-1-1-1-1-1-1
                  (  -13.48    70.18    -2.95     3.37)  ; 2
                  (  -13.67    68.21    -4.25     3.56)  ; 3
                  (  -13.03    66.17    -3.80     3.56)  ; 4
                  (  -13.03    65.98    -3.80     3.56)  ; 5
                  (  -12.52    67.25    -3.35     3.56)  ; 6
                  (  -12.46    69.04    -3.30     3.56)  ; 7
                  (  -12.65    69.93    -3.30     3.56)  ; 8
                  (  -12.97    70.43    -4.80     3.56)  ; 9
                  (  -13.22    71.58    -4.80     3.56)  ; 10
                  (  -13.73    72.28    -4.80     3.56)  ; 11
                  (  -14.68    73.68    -7.60     3.69)  ; 12
                  (  -15.00    74.82    -6.50     3.69)  ; 13
                  (  -15.96    75.52    -8.10     3.75)  ; 14
                  (  -16.27    76.22    -8.10     3.75)  ; 15
                  (  -16.53    77.56    -8.75     3.75)  ; 16
                  (  -17.35    79.85    -8.95     3.75)  ; 17
                  (  -17.42    80.42    -8.95     3.75)  ; 18
                  (  -17.29    82.97    -5.40     3.75)  ; 19
                  (  -17.23    83.35    -5.40     3.75)  ; 20
                  (  -17.10    86.27    -9.05     3.82)  ; 21
                  (  -17.04    86.71    -8.55     3.82)  ; 22
                  (  -16.91    89.06    -4.80     4.20)  ; 23
                  (  -16.91    89.51    -3.90     4.20)  ; 24
                  (  -16.72    89.89    -3.90     4.20)  ; 25
                  (  -16.08    90.91    -2.35     4.20)  ; 26
                  (  -16.02    91.10    -2.35     4.20)  ; 27
                  (
                    (  -15.38    91.99    -5.90     4.20)  ; 1, R-1-1-1-1-1-1-1-1-1
                    (  -15.57    92.56    -7.15     4.20)  ; 2
                    (  -15.83    93.77    -8.30     4.20)  ; 3
                    (  -15.83    94.41    -8.30     4.20)  ; 4
                    (  -15.70    94.60    -8.30     4.20)  ; 5
                    (  -15.45    95.24    -6.85     4.20)  ; 6
                    (  -15.45    95.36    -6.85     4.20)  ; 7
                    (  -15.19    96.76    -2.45     4.20)  ; 8
                    (
                      (  -16.15   100.51     1.30     4.07)  ; 1, R-1-1-1-1-1-1-1-1-1-1
                      (  -16.27   102.30    -1.65     4.07)  ; 2
                      (  -17.54   102.80    -5.70     4.20)  ; 3
                      (  -17.67   104.33    -5.70     4.20)  ; 4
                      (  -17.99   105.09    -5.65     4.20)  ; 5
                      (
                        (  -21.17   108.02    -7.05     4.07)  ; 1, R-1-1-1-1-1-1-1-1-1-1-1
                        (  -22.82   109.87    -4.90     4.07)  ; 2
                        (  -24.48   111.14    -4.90     4.07)  ; 3
                        (  -24.54   111.52    -4.90     4.07)  ; 4
                        (  -26.00   115.42    -9.10     4.13)  ; 5
                        (  -26.58   116.50    -9.10     4.13)  ; 6
                        (  -27.08   117.07    -3.95     4.13)  ; 7
                        (  -29.50   119.05    -2.75     4.13)  ; 8
                        (  -29.95   119.36    -2.00     4.13)  ; 9
                        (  -30.58   120.64    -2.00     4.13)  ; 10
                        (  -30.96   122.04    -2.85     4.13)  ; 11
                        (  -30.90   122.99    -2.85     4.13)  ; 12
                        (  -30.20   125.15    -3.30     4.13)  ; 13
                        (  -29.95   126.11    -3.30     4.13)  ; 14
                        (  -29.50   127.32    -3.30     4.13)  ; 15
                        (  -29.44   127.89    -3.30     4.13)  ; 16
                        (  -28.80   130.94    -3.30     4.01)  ; 17
                        (  -28.29   132.72    -3.30     4.01)  ; 18
                        (  -27.91   133.49    -3.60     4.01)  ; 19
                        (  -27.02   136.16    -4.30     4.01)  ; 20
                        (  -26.45   138.45    -4.35     4.01)  ; 21
                        (  -26.38   138.64    -4.40     4.01)  ; 22
                        (  -27.44   140.79    -2.45     3.75)  ; 23
                        (  -27.38   142.19    -2.45     3.75)  ; 24
                        (  -27.89   143.97    -2.75     3.75)  ; 25
                        (  -28.21   144.86    -2.75     3.75)  ; 26
                        (  -29.22   146.64    -2.75     3.75)  ; 27
                        (  -29.67   146.77    -3.95     3.75)  ; 28
                        (  -30.50   149.06    -5.40     3.56)  ; 29
                        (  -30.94   149.82    -4.95     3.56)  ; 30
                        (  -32.02   151.48    -4.75     3.56)  ; 31
                        (  -33.17   153.00    -4.75     3.56)  ; 32
                        (  -33.61   153.83    -4.75     3.56)  ; 33
                        (  -34.06   155.10    -6.75     3.56)  ; 34
                        (  -36.22   158.73    -0.80     3.56)  ; 35
                        (  -36.09   159.68    -0.85     3.56)  ; 36
                        (  -36.41   160.95    -0.85     3.56)  ; 37
                        (  -36.54   162.35    -1.60     3.56)  ; 38
                        (  -38.00   166.36    -1.70     3.56)  ; 39
                        (  -38.13   166.55    -1.70     3.56)  ; 40
                        (  -39.89   168.72     3.10     3.56)  ; 41
                        (  -39.96   168.97     3.10     3.56)  ; 42
                        (  -40.34   169.42    -5.85     3.56)  ; 43
                        (  -40.53   169.86    -6.85     3.56)  ; 44
                        (  -40.59   169.99    -6.85     3.56)  ; 45
                        (  -41.23   172.28    -7.20     3.56)  ; 46
                        (  -41.10   173.17    -7.20     3.56)  ; 47
                        (  -40.91   173.93    -6.55     3.56)  ; 48
                        (  -41.17   175.90    -4.30     3.56)  ; 49
                        (  -41.48   176.73    -3.55     3.56)  ; 50
                        (  -41.42   177.62    -3.55     3.56)  ; 51
                        (  -41.10   178.83    -3.45     3.56)  ; 52
                        (  -40.66   181.69    -3.45     3.56)  ; 53
                        (  -39.32   184.36    -4.25     3.56)  ; 54
                        (  -39.13   185.51    -4.35     3.56)  ; 55
                        (  -39.13   188.56    -4.35     3.56)  ; 56
                        (  -40.08   191.68    -4.35     3.56)  ; 57
                        (  -39.89   192.51    -4.35     3.56)  ; 58
                        (  -39.35   194.71    -2.40     3.62)  ; 59
                        (  -39.29   195.53    -2.40     3.62)  ; 60
                        (  -39.35   198.01    -2.20     3.82)  ; 61
                        (  -39.55   199.80    -4.10     3.82)  ; 62
                        (  -39.61   201.07    -4.10     3.82)  ; 63
                        (  -39.93   202.53    -4.60     3.82)  ; 64
                        (  -40.18   203.17    -4.60     3.82)  ; 65
                        (
                          (  -41.01   205.01    -6.30     3.82)  ; 1, R-1-1-1-1-1-1-1-1-1-1-1-1
                          (  -41.20   206.41    -4.60     3.82)  ; 2
                          (  -40.88   208.77    -3.30     3.82)  ; 3
                          (  -41.64   211.18    -2.40     3.82)  ; 4
                          (  -41.90   212.07    -3.40     3.82)  ; 5
                          (  -42.66   213.15    -3.40     3.82)  ; 6
                          (  -43.81   214.36    -3.50     3.82)  ; 7
                          (  -44.25   215.06    -3.50     3.82)  ; 8
                          (  -44.57   215.64    -3.50     3.82)  ; 9
                          (  -44.95   216.14    -3.50     3.82)  ; 10
                          (  -45.01   216.21    -3.50     3.82)  ; 11
                          (
                            (  -45.27   218.57    -9.65     3.69)  ; 1, R-1-1-1-1-1-1-1-1-1-1-1-1-1
                            (  -45.52   220.09    -7.20     3.69)  ; 2
                            (  -45.65   220.35    -7.20     3.69)  ; 3
                            (  -46.28   222.51    -3.80     3.69)  ; 4
                            (  -46.35   224.23    -3.80     3.69)  ; 5
                            (  -46.60   224.99    -3.80     3.69)  ; 6
                            (  -46.86   226.58    -3.10     3.69)  ; 7
                            (  -47.56   228.04    -3.10     3.69)  ; 8
                            (  -48.13   229.44    -3.10     3.69)  ; 9
                            (  -48.19   229.70    -2.95     3.69)  ; 10
                            (  -50.23   233.32    -2.95     3.69)  ; 11
                            (  -52.13   236.76    -4.60     3.69)  ; 12
                            (  -52.39   237.59    -6.05     3.69)  ; 13
                            (  -52.39   238.54    -6.10     3.69)  ; 14
                            (  -52.90   240.77    -6.10     3.69)  ; 15
                            (  -52.96   241.59    -6.10     3.69)  ; 16
                            (  -52.77   242.61    -6.10     3.69)  ; 17
                            (  -52.58   243.12    -6.10     3.69)  ; 18
                            (  -52.78   247.75    -8.00     3.75)  ; 19
                            (  -52.78   248.19    -8.70     3.75)  ; 20
                            (  -52.59   248.76    -8.70     3.75)  ; 21
                            (  -51.76   252.71   -11.60     3.75)  ; 22
                            (  -51.45   253.41    -8.15     3.75)  ; 23
                            (  -51.06   255.32    -8.15     3.75)  ; 24
                            (  -50.56   257.80    -7.20     3.75)  ; 25
                            (  -50.75   258.31    -7.20     3.75)  ; 26
                            (  -50.94   258.43    -7.20     3.75)  ; 27
                            (  -52.97   261.93    -4.75     3.75)  ; 28
                            (  -53.42   264.41    -6.90     3.75)  ; 29
                            (  -54.12   265.81    -6.90     3.75)  ; 30
                            (  -54.88   266.64    -7.55     3.75)  ; 31
                            (  -55.45   266.83    -7.55     3.75)  ; 32
                            (  -55.31   269.31    -0.70     3.75)  ; 33
                            (  -55.69   270.45    -0.40     3.75)  ; 34
                            (  -56.39   272.36    -0.40     3.75)  ; 35
                            (  -56.71   273.70    -2.65     3.75)  ; 36
                            (  -57.28   277.89    -2.65     3.75)  ; 37
                            (  -57.35   278.02    -2.65     3.75)  ; 38
                            (  -59.83   281.08    -6.70     3.75)  ; 39
                            (  -60.08   282.54    -7.20     3.75)  ; 40
                            (  -60.02   283.68    -7.20     3.75)  ; 41
                            (  -60.02   284.76    -7.10     3.75)  ; 42
                            (  -61.80   289.34    -6.30     3.75)  ; 43
                            (  -62.31   290.62    -6.30     3.75)  ; 44
                            (  -62.88   291.89    -6.30     3.75)  ; 45
                            (  -64.53   293.44    -3.85     3.75)  ; 46
                            (  -65.36   295.80    -3.90     3.75)  ; 47
                            (  -65.48   296.31    -3.90     3.75)  ; 48
                            (  -65.61   296.31    -3.90     3.75)  ; 49
                            (  -65.10   303.24    -4.40     3.75)  ; 50
                            (  -64.78   304.19    -3.40     3.75)  ; 51
                            (  -63.96   309.09    -8.75     3.75)  ; 52
                            (  -63.77   309.41    -8.10     3.75)  ; 53
                            (  -63.58   312.85    -6.25     3.75)  ; 54
                            (  -63.00   313.16    -5.60     3.75)  ; 55
                            (  -62.88   315.20    -5.60     3.75)  ; 56
                            (  -63.32   317.04    -5.60     3.75)  ; 57
                            (  -63.51   317.87    -5.60     3.75)  ; 58
                            (  -63.51   318.38    -5.60     3.75)  ; 59
                            (  -63.45   324.53    -8.30     3.69)  ; 60
                            (  -63.58   324.91    -6.10     3.69)  ; 61
                            (  -63.64   325.04    -6.10     3.69)  ; 62
                            (  -64.09   325.04   -11.90     3.69)  ; 63
                            (  -65.74   328.48    -7.45     3.69)  ; 64
                            (  -66.06   329.62    -7.45     3.69)  ; 65
                            (  -66.44   330.07    -7.45     3.69)  ; 66
                            (  -69.30   334.65    -7.05     3.88)  ; 67
                            (  -70.19   335.66    -7.05     3.88)  ; 68
                            (  -70.83   337.19    -7.05     3.88)  ; 69
                            (  -71.46   339.04    -7.05     3.88)  ; 70
                            (  -72.22   340.75    -7.05     3.88)  ; 71
                            (  -72.61   342.34    -7.05     3.88)  ; 72
                            (  -72.73   343.49    -7.05     3.88)  ; 73
                            (  -72.17   346.24   -11.35     3.94)  ; 74
                            (  -72.17   349.99   -12.40     3.94)  ; 75
                            (  -71.53   353.68   -10.05     3.94)  ; 76
                            (  -71.98   356.29    -6.05     3.94)  ; 77
                            (  -72.49   358.07    -6.05     3.94)  ; 78
                            (  -73.12   361.51    -6.05     3.94)  ; 79
                            (  -73.88   363.80    -6.05     3.94)  ; 80
                            (  -74.58   365.51    -6.05     3.94)  ; 81
                            (  -76.30   369.20    -6.05     3.94)  ; 82
                            (  -76.81   369.90    -6.05     3.94)  ; 83
                            (  -77.70   373.18    -7.40     3.75)  ; 84
                            (  -77.70   375.86    -7.40     3.75)  ; 85
                            (  -77.51   376.30    -6.25     3.75)  ; 86
                            (  -78.02   379.35   -12.40     3.75)  ; 87
                            (  -78.59   380.18   -12.65     3.75)  ; 88
                            (  -79.55   381.14   -12.65     3.75)  ; 89
                            (  -80.82   382.66   -12.65     3.75)  ; 90
                            (  -82.60   384.44   -11.90     3.75)  ; 91
                            (  -84.19   386.61   -10.45     3.75)  ; 92
                            (  -84.70   387.56   -10.45     3.75)  ; 93
                            (  -86.16   390.74   -10.45     3.75)  ; 94
                            (  -86.67   391.57   -10.10     3.75)  ; 95
                            (  -83.62   393.09   -10.00     3.75)  ; 96
                            (  -83.68   393.73   -10.00     3.75)  ; 97
                            (  -82.92   395.26   -10.00     3.75)  ; 98
                            (  -80.75   398.67    -6.60     3.62)  ; 99
                            (  -80.81   400.14    -8.10     3.62)  ; 100
                            (  -81.83   402.43   -12.60     3.50)  ; 101
                            (  -82.02   403.38   -12.05     3.50)  ; 102
                            (  -82.60   404.65   -12.05     3.50)  ; 103
                            (  -84.50   407.20   -10.75     3.50)  ; 104
                            (  -85.46   408.73   -10.75     3.50)  ; 105
                            (  -86.28   409.81   -10.55     3.50)  ; 106
                            (  -87.30   411.02   -10.55     3.50)  ; 107
                            (  -88.06   412.61   -10.55     3.50)  ; 108
                            (
                              (  -90.99   413.31    -9.40     3.18)  ; 1, R-1-1-1-1-1-1-1-1-1-1-1-1-1-1
                              (  -91.05   413.56    -9.65     3.18)  ; 2
                              (  -91.56   415.98   -10.35     2.99)  ; 3
                              (  -92.90   420.56   -10.15     2.99)  ; 4
                              (  -94.04   423.17   -10.10     2.99)  ; 5
                              (  -95.31   425.14   -10.10     2.99)  ; 6
                              (  -98.14   425.81    -8.75     2.80)  ; 7
                              (  -98.14   425.88    -8.75     2.80)  ; 8
                              (  -99.60   426.13   -11.10     2.67)  ; 9
                              ( -100.94   427.59    -9.85     2.67)  ; 10
                              ( -101.76   428.10    -9.85     2.67)  ; 11
                              ( -104.94   430.65    -8.55     2.54)  ; 12
                              ( -105.64   431.98    -8.55     2.54)  ; 13
                              ( -106.15   432.05    -9.90     2.54)  ; 14
                              ( -107.87   434.08   -10.35     2.54)  ; 15
                              ( -107.93   434.34   -10.35     2.54)  ; 16
                              (
                                ( -110.73   435.29    -8.50     2.42)  ; 1, R-1-1-1-1-1-1-1-1-1-1-1-1-1-1-1
                                ( -112.13   435.86    -8.50     2.42)  ; 2
                                ( -113.91   437.45    -8.50     2.42)  ; 3
                                ( -115.43   439.11    -7.70     2.29)  ; 4
                                ( -115.81   439.68    -7.70     2.29)  ; 5
                                ( -116.07   441.14    -7.70     2.29)  ; 6
                                ( -116.07   443.81    -8.00     2.29)  ; 7
                                ( -116.32   446.93    -8.40     2.29)  ; 8
                                ( -117.02   448.39    -8.40     2.29)  ; 9
                                ( -117.15   448.90    -8.40     2.29)  ; 10
                                ( -117.21   449.09    -8.40     2.29)  ; 11
                                (
                                  ( -123.28   450.38    -7.00     1.97)  ; 1, R-1-1-1-1-1-1-1-1-1-1-1-1-1-1-1-1
                                  ( -124.04   450.50    -7.00     1.97)  ; 2
                                  ( -125.38   450.76    -7.00     1.97)  ; 3
                                  ( -126.71   450.95    -6.80     1.97)  ; 4
                                  ( -127.67   451.46    -6.80     1.97)  ; 5
                                  ( -128.24   451.46    -6.80     1.97)  ; 6
                                  ( -132.76   452.86    -2.60     1.84)  ; 7
                                  ( -135.62   454.64    -2.60     1.84)  ; 8
                                  ( -136.70   454.45    -5.70     1.84)  ; 9
                                  ( -139.88   454.83    -6.95     1.84)  ; 10
                                  ( -140.83   455.02    -5.55     1.84)  ; 11
                                  ( -141.34   455.46    -5.35     1.84)  ; 12
                                  ( -141.40   455.59    -5.35     1.84)  ; 13
                                  ( -146.62   457.37    -7.55     1.72)  ; 14
                                  ( -146.81   457.37    -7.35     1.72)  ; 15
                                  (
                                    ( -151.51   457.50    -8.45     1.59)  ; 1, R-1-1-1-1-1-1-1-1-1-1-1-1-1-1-1-1-1
                                    ( -154.76   457.50    -8.45     1.59)  ; 2
                                    ( -157.50   458.37    -6.05     1.40)  ; 3
                                    ( -158.71   458.05    -6.05     1.40)  ; 4
                                    ( -159.85   457.99    -5.10     1.40)  ; 5
                                    ( -162.33   459.26    -5.10     1.40)  ; 6
                                    ( -163.28   459.51    -5.95     1.40)  ; 7
                                    ( -163.98   459.45    -5.95     1.40)  ; 8
                                    ( -164.81   459.32    -5.95     1.40)  ; 9
                                    ( -167.29   460.40    -6.60     1.40)  ; 10
                                    ( -168.05   461.55    -5.45     1.40)  ; 11
                                    ( -168.24   462.31    -5.45     1.40)  ; 12
                                    ( -169.20   463.71    -4.15     1.40)  ; 13
                                    ( -170.34   464.60    -4.15     1.40)  ; 14
                                    ( -171.36   465.05    -4.15     1.40)  ; 15
                                    ( -173.65   465.24    -4.10     1.40)  ; 16
                                    ( -175.17   465.11    -4.10     1.40)  ; 17
                                    ( -177.08   466.06    -4.10     1.40)  ; 18
                                    ( -178.04   466.57    -4.10     1.40)  ; 19
                                    ( -178.99   467.97    -4.10     1.40)  ; 20
                                    ( -181.53   469.31    -4.10     1.40)  ; 21
                                    ( -183.12   469.88    -4.10     1.40)  ; 22
                                    ( -186.56   470.39    -4.10     1.40)  ; 23
                                    ( -188.02   470.52    -4.10     1.40)  ; 24
                                    ( -190.88   471.53    -4.10     1.40)  ; 25
                                    ( -193.04   472.68    -4.05     1.40)  ; 26
                                    ( -194.25   474.02    -4.05     1.40)  ; 27
                                    ( -194.57   474.65    -4.00     1.40)  ; 28
                                    ( -194.82   475.22    -4.00     1.40)  ; 29
                                    ( -197.43   475.41    -4.00     1.40)  ; 30
                                    ( -198.45   475.41    -4.00     1.40)  ; 31
                                    ( -201.69   477.13    -2.55     1.40)  ; 32
                                    ( -203.47   478.72    -1.45     1.40)  ; 33
                                    ( -204.62   480.06    -1.35     1.40)  ; 34
                                    ( -206.08   480.95    -1.35     1.40)  ; 35
                                    ( -209.26   483.87    -2.20     1.40)  ; 36
                                    ( -210.40   484.32    -2.20     1.40)  ; 37
                                    ( -210.85   484.51    -2.20     1.40)  ; 38
                                    ( -211.10   484.89    -2.20     1.40)  ; 39
                                    ( -211.87   486.48    -2.20     1.40)  ; 40
                                    ( -213.07   487.69    -2.20     1.40)  ; 41
                                    ( -213.84   488.26    -2.20     1.40)  ; 42
                                    ( -214.79   489.09    -2.20     1.40)  ; 43
                                    ( -216.19   490.04    -2.20     1.40)  ; 44
                                    ( -218.03   492.08    -2.20     1.40)  ; 45
                                    ( -218.29   492.84    -3.50     1.40)  ; 46
                                    ( -219.24   493.86    -3.65     1.40)  ; 47
                                    ( -219.88   494.18    -3.65     1.40)  ; 48
                                    ( -220.45   494.24    -3.00     1.40)  ; 49
                                    ( -221.72   494.94    -3.00     1.40)  ; 50
                                    ( -221.98   495.20    -3.00     1.40)  ; 51
                                    ( -223.06   495.83    -5.00     1.40)  ; 52
                                    ( -223.69   496.40    -6.40     1.40)  ; 53
                                    ( -224.33   497.93    -6.45     1.40)  ; 54
                                    ( -225.98   499.27    -6.45     1.40)  ; 55
                                    ( -226.05   499.52    -4.10     1.40)  ; 56
                                    ( -226.17   499.52    -4.10     1.40)  ; 57
                                    ( -228.34   502.25     2.65     1.34)  ; 58
                                    ( -228.97   503.21     1.40     1.34)  ; 59
                                    ( -230.44   504.61     0.15     1.34)  ; 60
                                    ( -230.82   504.86     0.20     1.34)  ; 61
                                    ( -231.01   505.43     0.20     1.34)  ; 62
                                    ( -231.01   506.58     1.05     1.34)  ; 63
                                    ( -231.58   507.91     1.05     1.34)  ; 64
                                    ( -231.96   509.25     3.50     1.34)  ; 65
                                    ( -234.06   509.38     4.10     1.34)  ; 66
                                    ( -234.70   509.63     4.10     1.34)  ; 67
                                    ( -234.70   509.89     4.10     1.34)  ; 68
                                    ( -236.22   511.98     3.05     1.34)  ; 69
                                    ( -237.49   513.00     3.90     1.34)  ; 70
                                    ( -240.10   514.72     3.90     1.34)  ; 71
                                    ( -240.74   514.97     3.90     1.34)  ; 72
                                    ( -242.01   515.04     3.90     1.34)  ; 73
                                    ( -243.60   515.48     3.90     1.34)  ; 74
                                    ( -244.55   515.99     3.90     1.34)  ; 75
                                    ( -245.13   516.12     3.90     1.34)  ; 76
                                    ( -246.84   517.20     4.65     1.21)  ; 77
                                    ( -247.99   518.09     5.45     1.21)  ; 78
                                    ( -248.50   518.79     6.10     1.21)  ; 79
                                    ( -249.89   519.62     6.10     1.21)  ; 80
                                    ( -251.36   519.94     5.10     1.21)  ; 81
                                    ( -251.87   520.51     5.10     1.21)  ; 82
                                    ( -252.44   521.21     4.60     1.21)  ; 83
                                    ( -252.37   521.78     4.60     1.21)  ; 84
                                    ( -252.06   522.23     4.15     1.21)  ; 85
                                    ( -253.20   522.86     4.15     1.21)  ; 86
                                    ( -254.60   523.50     4.15     1.21)  ; 87
                                    ( -255.62   523.31     4.60     1.21)  ; 88
                                    ( -257.27   522.99     4.60     1.21)  ; 89
                                    ( -259.05   523.05     5.05     1.21)  ; 90
                                    ( -260.70   523.82     5.05     1.21)  ; 91
                                    ( -262.61   523.56     5.05     1.21)  ; 92
                                    ( -264.84   522.86     5.10     1.21)  ; 93
                                    ( -265.28   522.42     5.10     1.21)  ; 94
                                    ( -267.06   524.28     8.25     1.21)  ; 95
                                    ( -268.90   524.53     7.40     1.21)  ; 96
                                    ( -270.55   524.47     7.40     1.21)  ; 97
                                    ( -271.64   524.91     4.50     1.02)  ; 98
                                    ( -272.97   525.87     4.45     1.02)  ; 99
                                    ( -273.16   526.31     4.45     1.02)  ; 100
                                     Normal
                                  |
                                    ( -146.79   457.02    -5.80     1.02)  ; 1, R-1-1-1-1-1-1-1-1-1-1-1-1-1-1-1-1-2
                                    ( -146.73   457.15    -5.80     1.02)  ; 2
                                    ( -146.41   457.66    -5.05     1.08)  ; 3
                                    ( -146.28   457.91    -5.00     1.08)  ; 4
                                    ( -146.09   458.29    -3.65     1.08)  ; 5
                                    ( -146.09   458.42    -3.65     1.08)  ; 6
                                    ( -147.49   459.88    -4.35     1.08)  ; 7
                                    ( -147.55   460.14    -4.35     1.08)  ; 8
                                    ( -147.74   460.33    -4.35     1.08)  ; 9
                                    ( -149.46   462.87    -8.20     1.08)  ; 10
                                    ( -149.78   464.46    -9.35     1.08)  ; 11
                                    ( -150.10   465.23    -9.95     1.08)  ; 12
                                    ( -150.35   465.35   -10.55     1.08)  ; 13
                                    ( -150.54   465.04   -10.35     1.08)  ; 14
                                    ( -150.61   465.29    -5.15     1.08)  ; 15
                                    ( -150.67   464.34    -7.80     1.08)  ; 16
                                    ( -151.11   463.83    -9.45     1.08)  ; 17
                                    ( -151.56   463.19    -9.45     1.08)  ; 18
                                    ( -151.75   462.49   -10.45     1.08)  ; 19
                                    ( -151.81   462.11   -11.00     1.08)  ; 20
                                    ( -152.45   462.68   -11.00     1.08)  ; 21
                                    ( -154.29   463.57   -11.05     1.08)  ; 22
                                    ( -154.87   464.15   -14.05     1.08)  ; 23
                                    ( -156.26   464.97   -14.05     1.08)  ; 24
                                    ( -158.43   465.10   -14.50     1.08)  ; 25
                                    ( -160.14   465.55   -13.55     1.08)  ; 26
                                    ( -161.22   466.63   -13.55     1.08)  ; 27
                                    ( -161.80   467.45   -13.55     1.08)  ; 28
                                    ( -162.18   468.22   -13.25     1.08)  ; 29
                                    ( -161.29   469.74   -13.20     1.08)  ; 30
                                    ( -160.84   470.25   -13.20     1.08)  ; 31
                                    (
                                      ( -162.11   471.65   -13.55     1.21)  ; 1, R-1-1-1-1-1-1-1-1-1-1-1-1-1-1-1-1-2-1
                                      ( -162.75   472.03   -13.55     1.21)  ; 2
                                      ( -163.83   472.42   -12.65     1.21)  ; 3
                                      ( -164.85   472.10   -12.65     1.21)  ; 4
                                      ( -165.68   471.53   -12.65     1.21)  ; 5
                                      ( -166.18   471.59   -13.25     1.21)  ; 6
                                      ( -166.12   471.72   -13.25     1.21)  ; 7
                                      ( -169.11   472.67   -16.10     1.21)  ; 8
                                      ( -169.68   473.12   -13.00     1.21)  ; 9
                                      ( -170.51   474.13   -13.00     1.21)  ; 10
                                      ( -170.57   474.64   -13.00     1.21)  ; 11
                                      ( -171.40   476.23   -13.00     1.21)  ; 12
                                      ( -172.48   477.38   -13.00     1.21)  ; 13
                                      ( -173.88   478.40   -15.25     1.21)  ; 14
                                      ( -174.39   478.90   -15.25     1.21)  ; 15
                                      ( -174.39   479.16   -15.25     1.21)  ; 16
                                      ( -172.80   482.21   -18.00     1.21)  ; 17
                                      ( -172.10   484.44   -17.35     1.21)  ; 18
                                      ( -172.10   484.82   -17.35     1.21)  ; 19
                                      ( -174.26   486.03   -17.35     1.21)  ; 20
                                      ( -175.98   486.66   -17.35     1.21)  ; 21
                                      ( -176.99   486.60   -17.25     1.21)  ; 22
                                      ( -177.25   486.41   -17.25     1.21)  ; 23
                                      ( -177.25   487.11   -17.25     1.21)  ; 24
                                      ( -176.75   489.27   -21.45     1.21)  ; 25
                                      ( -177.90   491.17   -20.85     1.21)  ; 26
                                      ( -178.79   492.45   -20.85     1.21)  ; 27
                                      ( -178.79   492.76   -20.50     1.21)  ; 28
                                      (
                                        ( -181.21   493.34   -20.45     1.21)  ; 1, R-1-1-1-1-1-1-1-1-1-1-1-1-1-1-1-1-2-1-1
                                        ( -184.38   494.67   -20.40     1.21)  ; 2
                                        ( -185.91   495.12   -20.40     1.21)  ; 3
                                        ( -186.74   495.05   -18.45     1.21)  ; 4
                                        ( -186.99   494.74   -18.45     1.21)  ; 5
                                        ( -187.37   494.55   -19.30     1.21)  ; 6
                                        ( -188.45   495.31   -19.30     1.21)  ; 7
                                        ( -188.64   495.69   -20.25     1.21)  ; 8
                                        ( -188.52   496.14   -20.25     1.21)  ; 9
                                        ( -189.85   496.58   -21.75     1.21)  ; 10
                                        ( -192.65   496.65   -21.75     1.21)  ; 11
                                        ( -193.73   497.03   -21.75     1.21)  ; 12
                                        ( -194.49   497.03   -21.75     1.21)  ; 13
                                        ( -195.00   496.84   -20.05     1.21)  ; 14
                                        ( -195.19   496.84   -20.05     1.21)  ; 15
                                        ( -195.51   497.03   -20.05     1.21)  ; 16
                                        ( -195.89   497.22   -19.95     1.21)  ; 17
                                        (
                                          ( -198.44   496.65   -16.10     1.21)  ; 1, R-1-1-1-1-1-1-1-1-1-1-1-1-1-1-1-1-2-1-1-1
                                          ( -199.96   497.41   -19.55     1.21)  ; 2
                                          ( -200.03   497.54   -19.55     1.21)  ; 3
                                          ( -203.27   497.73   -20.60     1.08)  ; 4
                                          ( -204.67   497.60   -20.60     1.08)  ; 5
                                          ( -206.32   497.54   -22.25     1.08)  ; 6
                                          ( -207.21   497.54   -22.25     1.08)  ; 7
                                          ( -212.23   498.30   -22.30     1.08)  ; 8
                                          ( -216.62   498.74   -22.30     1.08)  ; 9
                                          ( -219.63   499.68   -18.90     1.08)  ; 10
                                          ( -222.62   499.74   -18.80     1.08)  ; 11
                                          ( -226.24   499.30   -21.40     1.08)  ; 12
                                          ( -228.91   499.43   -21.40     1.08)  ; 13
                                          ( -231.71   499.30   -22.05     1.08)  ; 14
                                          ( -234.38   501.02   -24.70     1.08)  ; 15
                                          ( -237.37   501.84   -24.70     1.08)  ; 16
                                          ( -240.80   502.22   -25.00     1.08)  ; 17
                                          ( -245.57   502.16   -25.00     1.08)  ; 18
                                          ( -250.15   502.10   -25.00     1.08)  ; 19
                                          ( -252.31   502.42   -25.00     1.08)  ; 20
                                          ( -253.58   502.92   -25.00     1.08)  ; 21
                                          ( -256.73   502.91   -28.40     1.08)  ; 22
                                          ( -263.79   502.91   -30.45     1.08)  ; 23
                                          ( -267.16   502.15   -30.45     1.08)  ; 24
                                          ( -272.63   502.09   -30.50     1.08)  ; 25
                                          ( -272.94   501.96   -30.50     1.08)  ; 26
                                          ( -272.69   502.28   -30.50     1.08)  ; 27
                                          ( -279.24   502.72   -30.50     1.08)  ; 28
                                          ( -282.16   502.53   -30.50     1.08)  ; 29
                                          ( -284.71   502.40   -30.50     1.08)  ; 30
                                          ( -288.46   501.64   -30.50     1.08)  ; 31
                                          ( -293.04   500.56   -30.50     1.08)  ; 32
                                          ( -295.58   499.67   -30.50     1.08)  ; 33
                                          ( -298.00   498.97   -30.50     1.08)  ; 34
                                          ( -300.09   497.89   -30.50     1.08)  ; 35
                                          ( -300.09   497.82   -30.50     1.08)  ; 36
                                          ( -299.97   498.01   -30.50     1.08)  ; 37
                                          ( -302.94   497.24   -32.50     1.08)  ; 38
                                          ( -310.95   496.03   -33.75     1.08)  ; 39
                                          ( -312.92   495.46   -33.75     1.08)  ; 40
                                          ( -314.64   494.82   -34.55     1.08)  ; 41
                                          ( -316.48   493.87   -34.55     1.08)  ; 42
                                          ( -322.08   491.13   -34.60     1.08)  ; 43
                                          ( -324.18   490.12   -34.60     1.08)  ; 44
                                          ( -324.62   489.86   -34.60     1.08)  ; 45
                                          ( -330.85   486.81   -27.15     0.89)  ; 46
                                          ( -333.40   486.68   -26.45     0.89)  ; 47
                                          ( -335.81   488.14   -26.45     0.89)  ; 48
                                          ( -336.70   488.53   -26.45     0.89)  ; 49
                                          ( -336.77   488.91   -26.45     0.89)  ; 50
                                           Normal
                                        |
                                          ( -195.08   497.44   -19.65     0.89)  ; 1, R-1-1-1-1-1-1-1-1-1-1-1-1-1-1-1-1-2-1-1-2
                                          ( -195.27   497.95   -20.95     0.89)  ; 2
                                          ( -196.73   499.10   -21.70     0.89)  ; 3
                                          ( -197.81   499.67   -21.70     0.89)  ; 4
                                          ( -198.45   500.12   -24.25     0.89)  ; 5
                                          ( -199.40   500.24   -24.25     0.89)  ; 6
                                          ( -200.35   500.24   -24.25     0.89)  ; 7
                                          ( -201.25   499.86   -24.45     0.89)  ; 8
                                          ( -203.41   498.84   -21.40     0.89)  ; 9
                                          ( -204.23   498.65   -21.40     0.89)  ; 10
                                          ( -206.71   499.35   -28.00     0.89)  ; 11
                                          ( -207.67   499.35   -28.55     0.89)  ; 12
                                          ( -208.49   498.97   -28.55     0.89)  ; 13
                                          ( -211.10   498.59   -28.40     0.89)  ; 14
                                          ( -212.12   498.33   -27.65     0.89)  ; 15
                                          ( -213.90   498.40   -31.30     0.89)  ; 16
                                          ( -214.73   498.59   -31.65     0.89)  ; 17
                                          ( -215.42   499.29   -25.55     0.89)  ; 18
                                          ( -215.62   499.73   -25.55     0.89)  ; 19
                                          ( -215.49   500.05   -25.55     0.89)  ; 20
                                          ( -214.73   500.75   -24.95     0.89)  ; 21
                                          ( -214.60   500.94   -24.95     0.89)  ; 22
                                          ( -215.81   502.41   -31.70     0.95)  ; 23
                                          ( -216.95   502.60   -33.05     0.95)  ; 24
                                          ( -218.48   502.60   -35.75     0.95)  ; 25
                                          ( -219.94   502.41   -35.75     0.95)  ; 26
                                          ( -219.81   502.41   -35.75     0.95)  ; 27
                                          ( -220.77   503.23   -44.25     0.95)  ; 28
                                          ( -221.72   502.98   -48.90     0.95)  ; 29
                                          ( -224.58   502.28   -50.15     0.95)  ; 30
                                          ( -226.87   502.22   -51.60     0.95)  ; 31
                                          ( -228.71   502.34   -55.30     0.95)  ; 32
                                          ( -230.30   503.30   -55.30     0.95)  ; 33
                                          ( -231.45   503.81   -55.60     0.95)  ; 34
                                          ( -235.39   504.44   -55.60     0.95)  ; 35
                                          ( -235.58   504.38   -55.60     0.95)  ; 36
                                          ( -239.70   503.93   -67.75     0.89)  ; 37
                                          ( -239.95   503.80   -69.55     0.89)  ; 38
                                          ( -241.48   503.68   -69.55     0.89)  ; 39
                                          ( -242.75   503.80   -70.00     0.89)  ; 40
                                          ( -244.40   503.87   -70.00     0.89)  ; 41
                                          ( -244.91   504.06   -70.10     0.89)  ; 42
                                          ( -245.42   504.57   -70.10     0.89)  ; 43
                                           Normal
                                        )  ;  End of split
                                      |
                                        ( -177.94   493.11   -17.90     0.89)  ; 1, R-1-1-1-1-1-1-1-1-1-1-1-1-1-1-1-1-2-1-2
                                        ( -176.92   492.98   -17.20     0.89)  ; 2
                                        ( -175.01   493.30   -17.20     0.89)  ; 3
                                        ( -174.50   493.74   -16.05     0.89)  ; 4
                                        ( -174.44   493.87   -16.05     0.89)  ; 5
                                        ( -172.85   495.08   -18.90     1.08)  ; 6
                                        ( -172.53   495.27   -18.90     1.08)  ; 7
                                        ( -171.96   495.97   -18.90     1.08)  ; 8
                                        ( -170.75   496.80   -20.15     1.08)  ; 9
                                        ( -168.21   498.58   -24.20     1.08)  ; 10
                                        ( -166.68   499.98   -24.20     1.08)  ; 11
                                        ( -166.49   500.87   -24.20     1.08)  ; 12
                                        ( -166.55   502.20   -22.45     1.08)  ; 13
                                        ( -165.54   503.09   -22.45     1.08)  ; 14
                                        ( -164.39   503.99   -22.45     1.08)  ; 15
                                        ( -164.01   506.91   -22.05     1.21)  ; 16
                                        ( -162.42   507.74   -22.35     1.21)  ; 17
                                        ( -161.40   508.50   -22.35     1.21)  ; 18
                                        ( -161.09   508.95   -22.35     1.21)  ; 19
                                        ( -160.58   509.39   -22.35     1.21)  ; 20
                                        (
                                          ( -156.06   510.98   -22.35     1.21)  ; 1, R-1-1-1-1-1-1-1-1-1-1-1-1-1-1-1-1-2-1-2-1
                                          ( -155.17   511.49   -22.35     1.21)  ; 2
                                          ( -153.65   512.57   -21.90     1.21)  ; 3
                                          ( -152.44   513.46   -19.90     1.21)  ; 4
                                          ( -150.72   513.59   -19.35     1.21)  ; 5
                                          ( -148.94   513.91   -19.35     1.21)  ; 6
                                          ( -146.84   513.97   -20.40     1.21)  ; 7
                                          ( -146.40   514.23   -20.40     1.21)  ; 8
                                          ( -142.96   518.04   -27.70     1.21)  ; 9
                                          ( -142.84   518.17   -27.70     1.21)  ; 10
                                          ( -140.88   518.28   -34.00     1.08)  ; 11
                                          ( -140.56   518.54   -36.00     1.08)  ; 12
                                          ( -139.93   520.83   -40.45     0.95)  ; 13
                                          ( -139.99   521.72   -42.30     0.95)  ; 14
                                          ( -141.39   522.73   -42.70     0.95)  ; 15
                                          ( -142.35   523.18   -42.70     0.95)  ; 16
                                          ( -143.43   523.31   -40.15     0.95)  ; 17
                                          ( -144.83   524.32   -43.40     0.95)  ; 18
                                          ( -145.40   525.53   -44.55     0.95)  ; 19
                                          ( -146.10   526.61   -44.55     0.95)  ; 20
                                          ( -147.11   527.25   -44.55     0.95)  ; 21
                                          ( -148.83   527.63   -44.55     0.95)  ; 22
                                          ( -149.85   527.63   -46.25     0.95)  ; 23
                                          ( -150.74   529.09   -49.55     0.83)  ; 24
                                          ( -150.29   530.18   -50.35     0.83)  ; 25
                                          ( -150.42   530.68   -50.35     0.83)  ; 26
                                          ( -151.82   532.15   -50.35     0.83)  ; 27
                                          ( -152.14   532.47   -51.05     0.83)  ; 28
                                          ( -152.07   532.59   -51.05     0.83)  ; 29
                                           Normal
                                        |
                                          ( -163.07   510.46   -22.20     0.83)  ; 1, R-1-1-1-1-1-1-1-1-1-1-1-1-1-1-1-1-2-1-2-2
                                          ( -163.14   510.77   -21.40     0.83)  ; 2
                                          ( -164.22   511.92   -21.40     0.83)  ; 3
                                          ( -164.92   512.36   -18.50     0.83)  ; 4
                                          ( -167.08   512.75   -18.50     0.83)  ; 5
                                          ( -168.92   512.75   -17.35     0.83)  ; 6
                                          ( -170.89   513.13   -17.35     0.83)  ; 7
                                          ( -171.21   514.40   -26.65     0.83)  ; 8
                                          ( -173.18   514.40   -27.40     0.83)  ; 9
                                          ( -175.16   513.57   -27.50     0.83)  ; 10
                                          ( -177.13   513.19   -27.50     0.83)  ; 11
                                          ( -178.72   513.06   -27.50     0.83)  ; 12
                                          ( -181.13   512.75   -27.50     0.83)  ; 13
                                          ( -184.18   512.49   -27.50     0.83)  ; 14
                                          ( -186.66   512.49   -27.50     0.83)  ; 15
                                          ( -189.91   511.67   -27.50     0.83)  ; 16
                                          ( -190.22   511.60   -27.50     0.83)  ; 17
                                          ( -191.24   512.68   -27.50     0.83)  ; 18
                                          ( -191.88   513.51   -27.50     0.83)  ; 19
                                          ( -196.88   513.74   -28.50     0.83)  ; 20
                                          ( -196.75   514.18   -28.45     0.83)  ; 21
                                          ( -196.69   515.52   -28.45     0.83)  ; 22
                                           Normal
                                        )  ;  End of split
                                      )  ;  End of split
                                    |
                                      ( -157.85   470.11   -13.75     0.95)  ; 1, R-1-1-1-1-1-1-1-1-1-1-1-1-1-1-1-1-2-2
                                      ( -157.79   471.70   -14.25     0.95)  ; 2
                                      ( -156.96   473.10   -14.25     0.95)  ; 3
                                      ( -155.50   474.63   -14.25     0.95)  ; 4
                                      ( -154.48   475.46   -14.25     0.95)  ; 5
                                      ( -153.78   475.58   -14.25     0.95)  ; 6
                                      ( -152.00   479.59   -15.35     1.08)  ; 7
                                      ( -151.56   481.88   -15.65     1.08)  ; 8
                                      ( -150.79   483.22   -15.65     1.08)  ; 9
                                      ( -149.14   484.68   -15.65     1.08)  ; 10
                                      ( -146.34   486.40   -15.65     1.08)  ; 11
                                      ( -145.90   486.91   -14.00     1.08)  ; 12
                                      ( -146.47   490.72   -12.85     1.08)  ; 13
                                      ( -145.77   491.87   -14.65     1.08)  ; 14
                                      ( -143.67   493.39   -14.65     1.08)  ; 15
                                      ( -141.96   494.28   -15.25     1.08)  ; 16
                                      ( -140.81   495.05   -15.25     1.08)  ; 17
                                      ( -140.24   495.49   -15.25     1.08)  ; 18
                                      ( -137.63   496.89   -15.15     1.08)  ; 19
                                      ( -135.15   498.61   -15.15     1.08)  ; 20
                                      ( -134.39   499.25   -15.15     1.08)  ; 21
                                      ( -133.88   499.31   -15.15     1.08)  ; 22
                                      (
                                        ( -130.30   501.99   -15.10     1.08)  ; 1, R-1-1-1-1-1-1-1-1-1-1-1-1-1-1-1-1-2-2-1
                                        ( -129.92   502.50   -15.10     1.08)  ; 2
                                        ( -128.97   503.26   -15.10     1.08)  ; 3
                                        ( -126.49   504.60   -15.10     1.08)  ; 4
                                        ( -123.37   506.00   -15.10     1.08)  ; 5
                                        ( -120.51   508.16   -14.15     1.08)  ; 6
                                        ( -120.32   508.16   -14.15     1.08)  ; 7
                                        ( -118.92   512.17   -16.10     0.95)  ; 8
                                        ( -118.79   513.12   -17.60     0.95)  ; 9
                                        ( -118.09   515.41   -17.60     0.95)  ; 10
                                        ( -117.39   517.19   -17.60     0.95)  ; 11
                                        ( -116.63   518.46   -18.05     0.95)  ; 12
                                        ( -116.50   521.01   -17.25     0.95)  ; 13
                                        ( -116.31   522.22   -17.25     0.95)  ; 14
                                        ( -115.55   523.74   -17.25     0.95)  ; 15
                                        ( -113.71   526.80   -17.10     0.95)  ; 16
                                        ( -113.64   526.99   -17.10     0.95)  ; 17
                                        ( -113.52   526.99   -17.10     0.95)  ; 18
                                        ( -111.94   532.64   -22.25     0.89)  ; 19
                                        ( -110.79   533.53   -22.25     0.89)  ; 20
                                        ( -110.16   533.66   -22.80     0.89)  ; 21
                                        ( -107.87   534.74   -22.80     0.89)  ; 22
                                        ( -104.88   536.45   -24.85     0.89)  ; 23
                                        ( -103.16   536.90   -26.10     0.89)  ; 24
                                        ( -101.00   536.96   -26.10     0.89)  ; 25
                                        (  -99.98   537.15   -26.10     0.89)  ; 26
                                        (  -96.23   537.28   -26.30     0.89)  ; 27
                                        (  -94.96   537.60   -25.25     0.89)  ; 28
                                        (  -93.24   538.43   -23.70     0.89)  ; 29
                                        (  -90.70   538.81   -23.70     0.89)  ; 30
                                        (  -87.84   539.00   -23.70     0.89)  ; 31
                                        (  -85.36   539.51   -23.60     0.89)  ; 32
                                        (  -83.77   540.33   -23.60     0.89)  ; 33
                                        (  -83.39   540.78   -23.60     0.89)  ; 34
                                        (  -79.06   540.65   -27.90     0.89)  ; 35
                                        (  -77.60   540.72   -29.45     0.89)  ; 36
                                        (  -75.69   541.48   -29.80     0.89)  ; 37
                                        (  -72.03   541.90   -34.35     0.76)  ; 38
                                        (  -69.55   542.09   -34.35     0.76)  ; 39
                                        (  -53.53   542.15   -28.35     0.76)  ; 40
                                        (  -51.94   542.22   -28.30     0.76)  ; 41
                                        (  -51.24   542.60   -29.10     0.76)  ; 42
                                        (  -50.79   543.17   -29.10     0.76)  ; 43
                                         Normal
                                      |
                                        ( -136.29   500.05   -11.50     0.76)  ; 1, R-1-1-1-1-1-1-1-1-1-1-1-1-1-1-1-1-2-2-2
                                        ( -136.74   500.18   -13.75     0.76)  ; 2
                                        ( -136.80   500.43   -13.75     0.76)  ; 3
                                        ( -137.06   500.75   -15.40     0.76)  ; 4
                                        ( -138.14   501.58   -16.20     0.76)  ; 5
                                        ( -138.20   502.53   -17.10     0.76)  ; 6
                                        ( -138.58   503.62   -17.10     0.76)  ; 7
                                        ( -138.39   504.82   -15.75     0.76)  ; 8
                                        ( -137.25   507.05   -15.75     0.76)  ; 9
                                        ( -136.93   507.56   -15.75     0.76)  ; 10
                                        ( -137.06   507.81   -15.75     0.76)  ; 11
                                        ( -139.41   511.63   -13.45     0.76)  ; 12
                                        ( -139.03   513.09   -13.45     0.76)  ; 13
                                        ( -138.33   514.11   -13.45     0.76)  ; 14
                                        ( -136.48   516.21   -12.95     0.76)  ; 15
                                        ( -135.78   517.10   -12.95     0.76)  ; 16
                                        ( -135.08   518.88   -14.65     0.76)  ; 17
                                        ( -134.70   520.35   -14.65     0.76)  ; 18
                                        ( -133.88   522.38   -14.65     0.76)  ; 19
                                        ( -133.30   524.80   -15.10     0.76)  ; 20
                                        ( -133.96   524.71   -13.55     0.76)  ; 21
                                        ( -133.64   525.98   -14.65     0.76)  ; 22
                                        ( -133.45   526.24   -14.65     0.76)  ; 23
                                        ( -133.33   527.00   -14.65     0.76)  ; 24
                                        ( -133.52   527.58   -10.40     0.76)  ; 25
                                        ( -133.84   527.77   -10.40     0.76)  ; 26
                                        ( -134.79   527.70   -10.40     0.76)  ; 27
                                        ( -135.68   527.32   -10.00     0.76)  ; 28
                                        ( -136.70   526.68   -10.00     0.76)  ; 29
                                        ( -139.18   525.92    -8.35     0.76)  ; 30
                                        ( -144.01   522.68    -5.45     0.76)  ; 31
                                        ( -145.79   521.79    -5.45     0.76)  ; 32
                                        ( -147.89   521.09    -4.40     0.76)  ; 33
                                        ( -149.80   521.02    -4.40     0.76)  ; 34
                                        ( -152.28   522.10    -4.40     0.76)  ; 35
                                        ( -153.04   523.00    -4.40     0.76)  ; 36
                                        ( -154.25   523.50    -4.85     0.76)  ; 37
                                        ( -155.20   523.76    -4.85     0.76)  ; 38
                                        ( -156.22   524.39    -4.85     0.76)  ; 39
                                        ( -156.66   525.86    -4.90     0.76)  ; 40
                                        ( -156.66   526.43    -4.90     0.76)  ; 41
                                         Normal
                                      )  ;  End of split
                                    )  ;  End of split
                                  )  ;  End of split
                                |
                                  ( -116.53   449.78    -8.10     0.89)  ; 1, R-1-1-1-1-1-1-1-1-1-1-1-1-1-1-1-2
                                  ( -116.02   449.90    -8.10     0.89)  ; 2
                                  ( -115.32   450.22    -8.10     0.89)  ; 3
                                  ( -114.56   451.43   -10.10     1.02)  ; 4
                                  ( -114.68   451.81   -10.10     1.02)  ; 5
                                  ( -115.32   452.83   -10.10     1.02)  ; 6
                                  ( -115.51   453.72   -10.10     1.02)  ; 7
                                  ( -115.64   455.82    -5.60     1.02)  ; 8
                                  ( -115.64   456.33    -5.60     1.02)  ; 9
                                  ( -115.26   457.28    -8.50     1.02)  ; 10
                                  ( -115.19   457.41    -8.50     1.02)  ; 11
                                  ( -115.76   457.98   -11.55     1.02)  ; 12
                                  ( -116.15   458.49   -11.55     1.02)  ; 13
                                  ( -116.27   459.13   -11.55     1.02)  ; 14
                                  ( -116.85   460.02    -8.70     1.02)  ; 15
                                  ( -117.16   460.53    -8.70     1.02)  ; 16
                                  ( -117.29   461.67    -7.95     1.02)  ; 17
                                  ( -116.78   462.94    -7.95     1.02)  ; 18
                                  ( -116.53   463.39    -7.95     1.02)  ; 19
                                  ( -116.46   464.02    -7.95     1.02)  ; 20
                                  ( -117.29   465.23    -9.50     1.02)  ; 21
                                  ( -117.80   466.25    -9.50     1.02)  ; 22
                                  ( -117.93   466.44    -9.50     1.02)  ; 23
                                  ( -118.31   470.20   -10.25     1.02)  ; 24
                                  ( -118.43   473.69    -7.80     1.02)  ; 25
                                  ( -118.63   475.22    -7.80     1.02)  ; 26
                                  ( -118.43   476.75    -7.80     1.02)  ; 27
                                  ( -118.31   476.81    -7.80     1.02)  ; 28
                                  ( -117.46   479.46    -5.05     0.89)  ; 29
                                  ( -117.46   480.16    -5.05     0.89)  ; 30
                                  ( -117.02   482.13    -5.05     0.89)  ; 31
                                  ( -116.32   486.33    -6.30     0.89)  ; 32
                                  ( -116.00   487.09    -6.30     0.89)  ; 33
                                  ( -114.92   488.94    -6.30     0.89)  ; 34
                                  ( -113.14   490.28    -5.75     0.89)  ; 35
                                  ( -112.82   491.87    -5.75     0.89)  ; 36
                                  ( -112.82   492.57    -5.75     0.89)  ; 37
                                  ( -112.06   494.54    -6.20     0.89)  ; 38
                                  ( -111.68   496.06    -6.20     0.89)  ; 39
                                  ( -111.61   499.63    -6.55     0.89)  ; 40
                                  ( -111.93   503.25    -5.50     0.89)  ; 41
                                  ( -112.06   504.21    -5.50     0.89)  ; 42
                                  ( -112.38   505.61    -5.50     0.89)  ; 43
                                  ( -112.38   506.88    -5.50     0.89)  ; 44
                                  ( -111.04   509.13    -2.75     0.89)  ; 45
                                  ( -110.21   510.21    -4.40     0.89)  ; 46
                                  ( -110.09   513.33    -5.80     0.89)  ; 47
                                  ( -109.96   514.28    -5.80     0.89)  ; 48
                                  ( -109.64   516.00    -7.15     0.89)  ; 49
                                  ( -109.52   516.64    -7.15     0.89)  ; 50
                                  ( -109.39   517.40    -7.15     0.89)  ; 51
                                  ( -109.20   517.84    -8.90     0.89)  ; 52
                                  ( -108.12   518.86    -8.90     0.89)  ; 53
                                  ( -107.42   519.75    -9.00     0.89)  ; 54
                                  ( -106.72   521.03    -9.00     0.89)  ; 55
                                  ( -105.76   523.63    -9.80     0.89)  ; 56
                                  ( -104.81   525.10    -9.80     0.89)  ; 57
                                  ( -103.28   526.11   -10.70     0.89)  ; 58
                                  ( -103.03   526.37   -10.40     0.89)  ; 59
                                  (
                                    ( -101.25   529.29    -6.30     0.89)  ; 1, R-1-1-1-1-1-1-1-1-1-1-1-1-1-1-1-2-1
                                    ( -100.68   530.19    -7.65     0.89)  ; 2
                                    (  -99.09   532.48    -8.25     0.89)  ; 3
                                    (  -98.01   533.87    -8.25     0.89)  ; 4
                                    (  -97.31   534.96    -8.60     0.89)  ; 5
                                    (  -96.80   535.53    -8.60     0.89)  ; 6
                                    (  -95.90   537.19    -6.55     0.83)  ; 7
                                    (  -97.11   538.08    -4.00     0.83)  ; 8
                                    (  -97.49   538.47    -3.25     0.83)  ; 9
                                    (  -98.32   539.17    -3.25     0.83)  ; 10
                                    (  -98.70   540.63    -2.65     0.83)  ; 11
                                    (  -98.89   542.41    -2.65     0.83)  ; 12
                                    (  -99.40   544.00    -2.45     0.83)  ; 13
                                    (  -99.59   545.40    -2.45     0.83)  ; 14
                                    (  -99.33   546.16    -2.45     0.83)  ; 15
                                    (  -98.19   548.13    -2.40     0.83)  ; 16
                                    (  -98.13   548.20    -2.40     0.83)  ; 17
                                     Normal
                                  |
                                    ( -103.85   526.25   -13.55     0.83)  ; 1, R-1-1-1-1-1-1-1-1-1-1-1-1-1-1-1-2-2
                                    ( -103.85   526.76   -13.55     0.83)  ; 2
                                    ( -103.40   527.65   -14.80     0.83)  ; 3
                                    ( -102.77   528.54   -14.80     0.83)  ; 4
                                    ( -103.15   528.80    -9.15     0.83)  ; 5
                                    ( -104.48   529.31    -7.40     0.83)  ; 6
                                    ( -104.67   529.75    -8.15     0.83)  ; 7
                                    ( -104.29   531.02    -8.15     0.83)  ; 8
                                    ( -103.47   532.49   -11.95     0.83)  ; 9
                                    ( -103.53   534.90   -12.70     0.83)  ; 10
                                    ( -103.28   535.48   -14.80     0.83)  ; 11
                                    ( -102.00   536.68   -14.80     0.83)  ; 12
                                    ( -101.05   537.26   -14.80     0.83)  ; 13
                                    ( -100.35   538.08   -15.10     0.83)  ; 14
                                    ( -100.10   538.85   -15.10     0.83)  ; 15
                                    (  -99.65   539.61   -12.40     0.83)  ; 16
                                    (  -98.06   540.37   -12.40     0.83)  ; 17
                                    (  -94.76   540.95   -12.40     0.83)  ; 18
                                    (  -93.74   541.77   -10.65     0.83)  ; 19
                                    (  -92.47   542.35   -10.65     0.83)  ; 20
                                    (  -89.35   542.66   -10.20     0.83)  ; 21
                                    (  -87.70   543.43   -10.20     0.83)  ; 22
                                    (  -86.68   544.38    -9.00     0.83)  ; 23
                                    (  -85.22   547.44    -9.00     0.83)  ; 24
                                    (  -84.77   548.58    -8.95     0.83)  ; 25
                                     Normal
                                  )  ;  End of split
                                )  ;  End of split
                              |
                                ( -108.26   436.04   -18.30     1.14)  ; 1, R-1-1-1-1-1-1-1-1-1-1-1-1-1-1-2
                                ( -108.26   436.04   -15.30     1.14)  ; 2
                                ( -108.96   437.25    -6.65     1.14)  ; 3
                                ( -109.21   438.14    -7.15     1.14)  ; 4
                                ( -109.40   439.54    -7.15     1.14)  ; 5
                                ( -109.66   440.11    -9.85     1.14)  ; 6
                                ( -110.87   443.93   -12.75     1.27)  ; 7
                                ( -109.59   445.33   -13.05     1.27)  ; 8
                                ( -108.77   446.41   -12.00     1.27)  ; 9
                                ( -106.86   447.88   -12.00     1.27)  ; 10
                                ( -103.55   451.06   -11.15     1.27)  ; 11
                                ( -102.41   452.65   -11.15     1.27)  ; 12
                                ( -101.45   454.87   -11.15     1.27)  ; 13
                                ( -100.88   455.57   -11.15     1.27)  ; 14
                                ( -100.88   455.51   -11.15     1.27)  ; 15
                                (
                                  (  -97.96   461.68   -11.15     1.27)  ; 1, R-1-1-1-1-1-1-1-1-1-1-1-1-1-1-2-1
                                  (  -97.58   463.33   -11.15     1.27)  ; 2
                                  (  -97.51   463.46   -11.15     1.27)  ; 3
                                  (  -97.62   467.51    -8.30     1.14)  ; 4
                                  (  -96.98   468.47    -8.30     1.14)  ; 5
                                  (  -94.82   470.12    -7.65     1.14)  ; 6
                                  (  -95.26   473.62   -11.30     1.14)  ; 7
                                  (  -95.07   474.38   -11.30     1.14)  ; 8
                                  (  -94.76   475.34   -12.00     1.14)  ; 9
                                  (  -94.57   475.78   -12.00     1.14)  ; 10
                                  (
                                    (  -92.85   477.82    -7.90     1.14)  ; 1, R-1-1-1-1-1-1-1-1-1-1-1-1-1-1-2-1-1
                                    (  -92.59   478.20    -7.85     1.14)  ; 2
                                    (  -91.32   480.93   -10.25     1.14)  ; 3
                                    (  -90.75   481.76   -10.25     1.14)  ; 4
                                    (  -90.31   483.16   -10.60     1.14)  ; 5
                                    (  -89.48   484.05   -10.60     1.14)  ; 6
                                    (  -88.08   485.26   -10.60     1.14)  ; 7
                                    (  -86.68   487.99   -10.60     1.14)  ; 8
                                    (  -85.15   490.16   -10.60     1.14)  ; 9
                                    (  -84.39   491.62   -10.60     1.14)  ; 10
                                    (  -82.80   493.48   -10.25     1.02)  ; 11
                                    (  -81.97   494.44    -9.05     1.02)  ; 12
                                    (  -81.15   495.01    -9.05     1.02)  ; 13
                                    (  -79.49   495.77    -7.55     1.02)  ; 14
                                    (  -77.21   498.32    -9.90     1.02)  ; 15
                                    (  -76.25   499.08    -9.90     1.02)  ; 16
                                    (  -75.42   499.46   -11.05     1.02)  ; 17
                                    (  -73.64   500.67   -12.95     1.02)  ; 18
                                    (  -73.33   501.05   -14.20     1.02)  ; 19
                                    (  -73.20   501.12   -14.60     1.02)  ; 20
                                    (  -73.20   501.50   -14.60     1.02)  ; 21
                                    (  -74.03   502.90   -14.60     1.02)  ; 22
                                    (  -74.79   503.22   -14.60     1.02)  ; 23
                                    (  -75.04   506.40   -17.95     1.02)  ; 24
                                    (  -74.34   507.42   -18.55     1.02)  ; 25
                                    (  -74.09   507.99   -18.55     1.02)  ; 26
                                    (  -73.96   509.96   -18.55     1.02)  ; 27
                                    (  -74.15   511.68   -18.55     1.02)  ; 28
                                    (  -74.47   512.31   -18.55     1.02)  ; 29
                                    (  -74.73   512.44   -18.10     1.02)  ; 30
                                    (  -74.79   513.20   -20.35     1.02)  ; 31
                                    (  -74.60   516.58   -22.25     1.02)  ; 32
                                    (  -74.34   517.08   -22.25     1.02)  ; 33
                                    (  -74.41   520.33   -22.90     1.02)  ; 34
                                    (  -75.34   522.44   -18.70     0.89)  ; 35
                                    (  -75.79   523.14   -16.60     0.89)  ; 36
                                    (  -76.04   523.71   -16.60     0.89)  ; 37
                                    (  -77.82   524.79   -24.65     0.89)  ; 38
                                    (  -79.29   526.70   -28.85     0.89)  ; 39
                                    (  -80.56   527.53   -28.85     0.89)  ; 40
                                    (  -80.94   527.97   -29.75     0.89)  ; 41
                                    (  -81.07   529.25   -30.15     0.89)  ; 42
                                    (  -82.59   531.03   -30.15     0.89)  ; 43
                                    (  -82.85   531.28   -30.15     0.89)  ; 44
                                    (  -82.97   532.04   -32.65     0.89)  ; 45
                                    (  -82.85   532.17   -32.65     0.89)  ; 46
                                    (  -81.58   533.32   -41.45     0.89)  ; 47
                                    (  -81.64   534.72   -41.45     0.89)  ; 48
                                    (  -82.08   536.12   -43.30     0.89)  ; 49
                                    (  -82.91   537.20   -43.30     0.89)  ; 50
                                    (  -84.12   537.77   -43.30     0.89)  ; 51
                                    (  -85.07   538.09   -43.70     0.89)  ; 52
                                    (  -85.39   538.15   -43.70     0.89)  ; 53
                                    (  -86.22   538.79   -43.70     0.89)  ; 54
                                    (  -87.36   540.63   -44.05     0.89)  ; 55
                                    (  -87.11   541.08   -44.05     0.89)  ; 56
                                    (  -86.54   541.52   -44.05     0.89)  ; 57
                                    (  -85.90   541.90   -44.05     0.89)  ; 58
                                    (  -85.71   542.16   -44.05     0.89)  ; 59
                                     Normal
                                  |
                                    (  -97.77   477.70    -8.45     0.89)  ; 1, R-1-1-1-1-1-1-1-1-1-1-1-1-1-1-2-1-2
                                    (  -98.47   478.46    -8.00     0.89)  ; 2
                                    (  -99.30   479.10   -10.25     0.89)  ; 3
                                    ( -100.06   479.67   -10.25     0.89)  ; 4
                                    ( -100.69   480.43   -10.25     0.89)  ; 5
                                    ( -100.76   480.56   -11.10     0.89)  ; 6
                                    ( -100.82   480.62   -11.10     0.89)  ; 7
                                    ( -100.38   482.79   -13.65     0.89)  ; 8
                                    ( -101.84   484.12   -14.75     0.89)  ; 9
                                    ( -103.56   484.70   -14.75     0.89)  ; 10
                                    ( -105.78   484.63   -16.00     0.89)  ; 11
                                    ( -112.39   483.55   -16.90     0.89)  ; 12
                                    ( -114.87   482.79   -19.65     0.89)  ; 13
                                    ( -116.40   481.96   -19.65     0.89)  ; 14
                                    ( -118.63   481.20   -19.85     0.89)  ; 15
                                    ( -120.98   481.13   -21.00     0.89)  ; 16
                                    ( -121.17   481.77   -21.00     0.89)  ; 17
                                    ( -121.04   483.11   -22.10     0.89)  ; 18
                                    ( -120.91   485.65   -22.40     0.89)  ; 19
                                    ( -120.79   486.29   -22.40     0.89)  ; 20
                                     Normal
                                  )  ;  End of split
                                |
                                  ( -102.67   455.50   -10.15     0.89)  ; 1, R-1-1-1-1-1-1-1-1-1-1-1-1-1-1-2-2
                                  ( -103.75   455.56    -8.35     0.89)  ; 2
                                  ( -105.15   458.04    -8.35     0.89)  ; 3
                                  ( -106.10   459.44   -10.70     0.89)  ; 4
                                  ( -108.07   461.35   -12.40     0.89)  ; 5
                                  ( -109.72   462.81   -12.25     0.89)  ; 6
                                  ( -110.11   463.26   -11.20     0.89)  ; 7
                                  ( -110.17   463.58   -11.20     0.89)  ; 8
                                  ( -111.31   465.80   -12.50     0.89)  ; 9
                                  ( -111.63   467.27   -12.50     0.89)  ; 10
                                  ( -111.76   468.28   -14.55     0.89)  ; 11
                                  ( -111.63   468.41   -14.55     0.89)  ; 12
                                  ( -113.03   470.83    -6.35     0.89)  ; 13
                                  ( -113.73   472.67    -6.35     0.89)  ; 14
                                  ( -114.75   474.52    -6.25     0.89)  ; 15
                                  ( -116.59   476.68    -7.50     0.89)  ; 16
                                  ( -116.97   477.44    -7.50     0.89)  ; 17
                                  ( -118.63   479.16    -7.60     0.89)  ; 18
                                  ( -120.15   480.05    -7.60     0.89)  ; 19
                                  (
                                    ( -123.33   482.91    -7.60     0.89)  ; 1, R-1-1-1-1-1-1-1-1-1-1-1-1-1-1-2-2-1
                                    ( -123.90   483.87    -7.60     0.89)  ; 2
                                    ( -124.54   485.01    -6.45     0.89)  ; 3
                                    ( -124.98   486.03    -6.45     0.89)  ; 4
                                    ( -125.49   486.60    -6.45     0.89)  ; 5
                                    ( -127.46   489.53    -9.25     0.89)  ; 6
                                    ( -127.46   489.59    -9.25     0.89)  ; 7
                                    (
                                      ( -127.40   493.09    -5.85     0.89)  ; 1, R-1-1-1-1-1-1-1-1-1-1-1-1-1-1-2-2-1-1
                                      ( -127.78   495.19    -6.25     0.89)  ; 2
                                      ( -127.59   497.23    -6.25     0.89)  ; 3
                                      ( -127.02   499.52    -6.70     0.89)  ; 4
                                      ( -126.70   500.85    -6.70     0.89)  ; 5
                                      ( -126.70   501.04    -6.75     0.89)  ; 6
                                      (
                                        ( -135.78   503.51    -3.65     0.89)  ; 1, R-1-1-1-1-1-1-1-1-1-1-1-1-1-1-2-2-1-1-1
                                        ( -137.37   503.57    -4.80     0.89)  ; 2
                                        ( -138.14   504.27    -4.80     0.89)  ; 3
                                        ( -138.14   504.91    -4.80     0.89)  ; 4
                                        ( -137.50   505.54    -6.65     0.89)  ; 5
                                        ( -136.16   506.43    -6.65     0.89)  ; 6
                                        ( -135.59   506.88    -7.10     0.89)  ; 7
                                        ( -135.15   508.34    -7.10     0.89)  ; 8
                                        ( -133.56   510.19    -7.55     0.89)  ; 9
                                        ( -132.10   511.65    -7.55     0.89)  ; 10
                                        ( -130.95   513.37    -8.95     0.89)  ; 11
                                        ( -130.12   514.38    -8.95     0.89)  ; 12
                                         Normal
                                      |
                                        ( -124.21   501.54    -6.65     0.89)  ; 1, R-1-1-1-1-1-1-1-1-1-1-1-1-1-1-2-2-1-1-2
                                        ( -123.07   502.49    -6.65     0.89)  ; 2
                                        ( -119.51   503.38    -6.65     0.89)  ; 3
                                        ( -117.34   504.02    -6.65     0.89)  ; 4
                                        ( -114.80   504.52    -6.65     0.89)  ; 5
                                        ( -113.85   505.16    -6.65     0.89)  ; 6
                                        ( -112.13   506.37    -6.65     0.89)  ; 7
                                        ( -110.54   507.13    -6.65     0.89)  ; 8
                                        ( -108.95   508.47    -6.65     0.89)  ; 9
                                         Normal
                                      )  ;  End of split
                                    |
                                      ( -128.73   489.19    -5.90     0.89)  ; 1, R-1-1-1-1-1-1-1-1-1-1-1-1-1-1-2-2-1-2
                                      ( -129.04   489.13    -6.00     0.89)  ; 2
                                      ( -128.98   489.13    -6.00     0.89)  ; 3
                                      ( -131.33   489.83    -9.60     0.89)  ; 4
                                      ( -131.84   490.28    -8.50     0.89)  ; 5
                                      ( -132.41   491.04    -4.80     0.89)  ; 6
                                      ( -132.73   491.29    -4.80     0.89)  ; 7
                                      ( -133.49   491.36    -4.35     0.89)  ; 8
                                      ( -133.37   493.65    -3.95     0.89)  ; 9
                                      ( -133.62   494.41    -3.95     0.89)  ; 10
                                      ( -134.89   494.67    -1.80     0.89)  ; 11
                                      ( -135.85   494.67    -1.80     0.89)  ; 12
                                      ( -137.37   494.73    -0.95     0.89)  ; 13
                                      ( -138.77   494.47    -0.95     0.89)  ; 14
                                      ( -139.47   494.67    -0.95     0.89)  ; 15
                                      ( -140.30   496.26    -0.95     0.89)  ; 16
                                      ( -141.12   497.46    -2.30     0.89)  ; 17
                                      ( -141.76   497.97    -2.30     0.89)  ; 18
                                      ( -143.79   499.50    -3.55     0.76)  ; 19
                                      ( -144.49   500.33    -3.55     0.76)  ; 20
                                      ( -145.58   501.09    -3.55     0.76)  ; 21
                                      ( -146.02   501.85    -3.30     0.76)  ; 22
                                      ( -146.08   502.30    -3.30     0.76)  ; 23
                                       Normal
                                    )  ;  End of split
                                  |
                                    ( -120.46   480.99    -6.15     0.76)  ; 1, R-1-1-1-1-1-1-1-1-1-1-1-1-1-1-2-2-2
                                    ( -119.70   481.31    -5.85     0.76)  ; 2
                                    ( -118.81   481.63    -5.85     0.76)  ; 3
                                    ( -118.55   481.94    -5.85     0.76)  ; 4
                                    ( -118.30   482.32    -7.05     0.76)  ; 5
                                    ( -118.30   483.34    -7.45     0.76)  ; 6
                                    ( -118.17   483.60    -7.45     0.76)  ; 7
                                    ( -115.37   482.83    -7.50     0.76)  ; 8
                                    ( -115.18   484.30    -7.50     0.76)  ; 9
                                     Normal
                                  )  ;  End of split
                                )  ;  End of split
                              )  ;  End of split
                            |
                              (  -85.33   411.60   -15.35     1.46)  ; 1, R-1-1-1-1-1-1-1-1-1-1-1-1-1-2
                              (  -84.76   412.17   -16.15     1.46)  ; 2
                              (  -84.63   412.24   -16.15     1.46)  ; 3
                              (  -83.87   414.14   -14.50     2.23)  ; 4
                              (  -83.55   416.05   -14.80     2.23)  ; 5
                              (  -83.55   416.94   -14.80     2.23)  ; 6
                              (  -85.84   419.11   -12.45     2.23)  ; 7
                              (  -86.16   419.55    -9.85     2.23)  ; 8
                              (  -86.73   421.84    -9.85     2.23)  ; 9
                              (  -87.17   424.58    -9.85     2.23)  ; 10
                              (  -87.36   425.28    -9.85     2.23)  ; 11
                              (  -87.11   427.82   -16.55     2.23)  ; 12
                              (  -86.54   428.39   -16.70     2.23)  ; 13
                              (  -85.46   429.16   -16.70     2.23)  ; 14
                              (  -83.93   430.56   -16.70     2.23)  ; 15
                              (  -81.83   432.91   -15.75     2.23)  ; 16
                              (  -80.81   434.37   -15.30     2.23)  ; 17
                              (  -80.43   435.96   -15.30     2.23)  ; 18
                              (  -80.37   440.03   -15.25     2.23)  ; 19
                              (  -80.39   444.24   -12.65     2.35)  ; 20
                              (  -78.67   445.76   -14.65     2.35)  ; 21
                              (  -78.36   446.21   -14.65     2.35)  ; 22
                              (  -77.59   449.20   -19.60     2.35)  ; 23
                              (  -77.34   450.41   -19.85     2.35)  ; 24
                              (  -77.66   451.94   -19.85     2.35)  ; 25
                              (  -78.04   453.78   -19.85     2.35)  ; 26
                              (  -77.66   455.37   -18.20     2.35)  ; 27
                              (  -76.64   457.28   -18.20     2.35)  ; 28
                              (  -75.75   458.04   -17.65     2.35)  ; 29
                              (  -75.24   461.54   -19.60     2.35)  ; 30
                              (  -74.35   462.18   -19.85     2.35)  ; 31
                              (  -74.03   463.19   -19.85     2.35)  ; 32
                              (  -73.90   465.17   -19.85     2.35)  ; 33
                              (  -73.84   468.03   -19.85     2.35)  ; 34
                              (  -73.21   469.87   -19.85     2.35)  ; 35
                              (  -72.20   473.34   -22.65     2.42)  ; 36
                              (  -71.50   473.47   -22.65     2.42)  ; 37
                              (  -70.16   473.53   -22.65     2.42)  ; 38
                              (  -69.65   473.78   -22.65     2.42)  ; 39
                              (  -69.21   474.29   -20.75     2.42)  ; 40
                              (
                                (  -66.60   475.18   -18.90     2.23)  ; 1, R-1-1-1-1-1-1-1-1-1-1-1-1-1-2-1
                                (  -66.41   476.14   -19.30     2.23)  ; 2
                                (  -66.47   476.96   -19.30     2.23)  ; 3
                                (  -67.11   478.68   -20.45     2.23)  ; 4
                                (  -67.17   479.70   -20.90     2.23)  ; 5
                                (  -66.54   480.78   -20.90     2.23)  ; 6
                                (  -66.47   481.23   -20.90     2.23)  ; 7
                                (  -66.66   481.99   -20.90     2.23)  ; 8
                                (  -67.30   484.41   -20.55     2.10)  ; 9
                                (  -66.73   485.55   -20.55     2.10)  ; 10
                                (  -65.58   486.95   -20.55     2.10)  ; 11
                                (  -62.79   489.05   -20.55     2.10)  ; 12
                                (  -62.34   489.75   -20.55     2.10)  ; 13
                                (  -62.21   490.13   -20.55     2.10)  ; 14
                                (  -62.98   492.74   -26.00     1.78)  ; 15
                                (  -63.17   493.88   -26.00     1.78)  ; 16
                                (  -63.10   494.39   -26.65     1.78)  ; 17
                                (  -62.72   494.97   -26.65     1.78)  ; 18
                                (  -62.72   495.28   -26.65     1.78)  ; 19
                                (  -63.53   497.31   -28.95     1.78)  ; 20
                                (  -62.83   499.41   -26.15     1.78)  ; 21
                                (
                                  (  -59.72   500.81   -27.30     1.65)  ; 1, R-1-1-1-1-1-1-1-1-1-1-1-1-1-2-1-1
                                  (  -59.46   501.38   -27.30     1.65)  ; 2
                                  (  -59.46   501.70   -27.00     1.65)  ; 3
                                  (  -60.10   502.97   -25.10     1.53)  ; 4
                                  (  -60.61   503.55   -25.10     1.53)  ; 5
                                  (  -60.92   504.69   -28.20     1.53)  ; 6
                                  (  -60.92   504.88   -28.20     1.53)  ; 7
                                  (  -58.06   507.36   -29.80     1.40)  ; 8
                                  (  -56.85   508.89   -30.15     1.40)  ; 9
                                  (  -56.22   509.72   -30.15     1.40)  ; 10
                                  (  -55.58   510.99   -30.15     1.40)  ; 11
                                  (  -55.52   512.51   -31.10     1.40)  ; 12
                                  (  -55.20   513.28   -33.00     1.40)  ; 13
                                  (  -54.82   513.34   -33.05     1.40)  ; 14
                                  (  -54.88   513.79   -33.05     1.40)  ; 15
                                  (  -56.15   514.74   -32.70     1.40)  ; 16
                                  (  -56.22   515.00   -32.70     1.40)  ; 17
                                  (
                                    (  -56.73   518.56   -33.35     1.40)  ; 1, R-1-1-1-1-1-1-1-1-1-1-1-1-1-2-1-1-1
                                    (  -55.90   520.21   -32.90     1.40)  ; 2
                                    (
                                      (  -53.21   522.37   -33.60     1.21)  ; 1, R-1-1-1-1-1-1-1-1-1-1-1-1-1-2-1-1-1-1
                                      (  -52.57   523.26   -33.70     1.21)  ; 2
                                      (  -51.81   523.77   -33.70     1.21)  ; 3
                                      (  -47.17   526.37   -37.60     1.14)  ; 4
                                      (  -45.70   528.66   -34.00     1.14)  ; 5
                                      (  -45.00   529.17   -34.00     1.14)  ; 6
                                      (  -43.29   529.43   -33.40     1.14)  ; 7
                                      (  -41.38   529.43   -33.35     1.14)  ; 8
                                      (  -39.03   528.73   -33.35     1.14)  ; 9
                                      (  -37.06   528.60   -35.70     1.14)  ; 10
                                      (  -35.78   529.11   -35.70     1.14)  ; 11
                                      (  -34.32   529.43   -35.70     1.14)  ; 12
                                      (  -33.62   529.43   -36.75     1.14)  ; 13
                                      (  -31.84   528.98   -36.75     1.14)  ; 14
                                      (  -30.44   528.92   -36.10     1.14)  ; 15
                                      (  -28.85   528.47   -36.10     1.14)  ; 16
                                      (  -24.47   527.84   -35.80     1.14)  ; 17
                                      (  -23.26   527.90   -35.80     1.14)  ; 18
                                      (  -17.73   527.20   -35.80     1.14)  ; 19
                                      (  -15.95   527.20   -35.80     1.14)  ; 20
                                      (  -11.59   528.93   -35.50     1.14)  ; 21
                                      (   -7.84   529.95   -35.50     1.14)  ; 22
                                      (   -6.57   530.21   -35.50     1.14)  ; 23
                                      (   -4.09   530.14   -35.50     1.14)  ; 24
                                      (   -2.37   530.40   -35.50     1.14)  ; 25
                                      (    0.36   529.57   -35.50     1.14)  ; 26
                                      (    2.40   529.44   -35.50     1.14)  ; 27
                                      (   10.67   529.51   -35.50     1.14)  ; 28
                                      (   12.76   529.83   -35.50     1.14)  ; 29
                                      (   14.04   529.51   -35.50     1.14)  ; 30
                                      (   21.54   533.01   -35.50     1.14)  ; 31
                                      (   22.94   534.66   -35.50     1.14)  ; 32
                                      (   26.47   535.74   -33.80     1.08)  ; 33
                                      (   28.12   535.55   -30.20     1.08)  ; 34
                                      (   30.48   536.44   -30.20     1.08)  ; 35
                                      (   32.38   537.65   -30.10     1.08)  ; 36
                                      (   33.97   538.03   -30.10     1.08)  ; 37
                                      (   34.29   538.35   -34.85     1.08)  ; 38
                                      (   37.60   540.20   -41.00     0.95)  ; 39
                                      (   38.42   540.77   -41.00     0.95)  ; 40
                                      (   40.52   541.98   -41.30     0.95)  ; 41
                                      (   41.48   542.30   -41.30     0.95)  ; 42
                                      (   42.81   542.55   -41.80     0.95)  ; 43
                                      (   43.13   541.85   -45.00     0.95)  ; 44
                                      (   43.32   540.96   -45.00     0.95)  ; 45
                                      (   43.64   540.64   -47.30     0.95)  ; 46
                                      (   44.72   540.71   -47.30     0.95)  ; 47
                                      (   45.16   541.09   -47.30     0.95)  ; 48
                                      (   45.55   541.85   -47.40     0.95)  ; 49
                                      (   45.74   542.04   -50.95     0.95)  ; 50
                                      (   46.37   541.53   -50.95     0.95)  ; 51
                                      (   46.94   541.53   -50.95     0.95)  ; 52
                                      (   48.03   541.85   -52.50     0.95)  ; 53
                                      (   48.92   542.80   -52.50     0.95)  ; 54
                                      (   49.42   544.01   -52.65     0.95)  ; 55
                                       Normal
                                    |
                                      (  -56.65   518.84   -32.00     0.95)  ; 1, R-1-1-1-1-1-1-1-1-1-1-1-1-1-2-1-1-1-2
                                      (  -57.67   519.04   -30.65     0.95)  ; 2
                                      (  -58.24   519.23   -29.55     0.95)  ; 3
                                      (  -59.71   520.18   -32.45     0.95)  ; 4
                                      (  -60.28   520.31   -32.45     0.95)  ; 5
                                      (  -60.91   520.05   -32.80     0.95)  ; 6
                                      (  -61.42   519.48   -34.90     0.95)  ; 7
                                      (  -62.63   519.23   -37.45     0.95)  ; 8
                                      (  -63.77   519.54   -37.45     0.95)  ; 9
                                      (  -64.47   520.12   -37.45     0.95)  ; 10
                                      (  -65.24   521.01   -38.15     0.95)  ; 11
                                      (  -66.70   521.20   -38.15     0.95)  ; 12
                                      (  -68.16   521.13   -38.25     0.95)  ; 13
                                      (  -70.20   521.01   -38.25     0.95)  ; 14
                                      (  -71.47   521.07   -41.00     0.95)  ; 15
                                      (  -71.85   521.33   -41.00     0.95)  ; 16
                                      (  -72.74   521.71   -41.90     0.95)  ; 17
                                      (  -73.63   522.15   -41.90     0.95)  ; 18
                                      (  -76.87   521.77   -43.20     0.95)  ; 19
                                      (  -77.06   521.83   -43.20     0.95)  ; 20
                                      (  -77.06   522.03   -43.20     0.95)  ; 21
                                      (  -78.65   522.98   -44.15     0.95)  ; 22
                                      (  -81.52   523.55   -44.15     0.95)  ; 23
                                      (  -82.60   523.49   -44.15     0.95)  ; 24
                                      (  -83.49   523.04   -45.00     0.95)  ; 25
                                      (  -84.63   522.41   -45.00     0.95)  ; 26
                                      (  -86.16   522.34   -45.05     0.95)  ; 27
                                      (  -88.51   523.36   -45.05     0.95)  ; 28
                                      (  -90.48   523.81   -45.05     0.95)  ; 29
                                      (  -92.58   524.00   -45.05     0.95)  ; 30
                                      (  -93.66   523.62   -45.05     0.95)  ; 31
                                      (  -94.49   523.55   -45.05     0.95)  ; 32
                                      (  -95.06   524.06   -45.05     0.95)  ; 33
                                      (  -96.33   525.52   -45.05     0.95)  ; 34
                                      (  -97.16   525.65   -45.05     0.95)  ; 35
                                      (  -98.62   525.52   -45.05     0.95)  ; 36
                                      (  -98.68   525.40   -45.05     0.95)  ; 37
                                      ( -101.38   526.92   -48.35     0.95)  ; 38
                                      ( -103.23   527.23   -49.65     0.95)  ; 39
                                      ( -104.63   527.23   -49.65     0.95)  ; 40
                                      ( -107.30   526.85   -49.65     0.95)  ; 41
                                      ( -109.59   526.85   -49.70     0.95)  ; 42
                                      ( -110.86   527.36   -49.70     0.95)  ; 43
                                      ( -112.45   527.62   -49.70     0.95)  ; 44
                                      ( -114.86   527.68   -50.40     0.95)  ; 45
                                      ( -116.90   527.36   -51.80     0.95)  ; 46
                                      ( -116.45   527.49   -51.80     0.95)  ; 47
                                      ( -120.40   528.57   -53.35     0.95)  ; 48
                                      ( -122.43   529.08   -53.35     0.95)  ; 49
                                      ( -123.64   529.46   -53.35     0.95)  ; 50
                                      ( -125.99   529.46   -54.55     0.95)  ; 51
                                      ( -128.47   528.06   -54.75     0.95)  ; 52
                                      ( -129.11   527.93   -54.75     0.95)  ; 53
                                      ( -130.51   529.21   -54.75     0.95)  ; 54
                                      ( -131.52   529.97   -54.75     0.95)  ; 55
                                      ( -133.18   529.65   -54.80     0.95)  ; 56
                                      ( -136.61   528.51   -54.80     0.95)  ; 57
                                      ( -139.79   526.92   -54.80     0.95)  ; 58
                                      ( -139.92   526.66   -54.80     0.95)  ; 59
                                      ( -141.72   526.32   -57.40     0.95)  ; 60
                                      ( -145.09   525.75   -59.60     0.95)  ; 61
                                      ( -147.82   525.11   -60.05     0.95)  ; 62
                                      ( -149.48   523.84   -60.05     0.95)  ; 63
                                      ( -151.51   522.89   -59.60     0.95)  ; 64
                                      ( -152.28   522.57   -59.60     0.95)  ; 65
                                      ( -152.85   522.19   -56.70     0.95)  ; 66
                                      ( -154.12   521.30   -50.85     0.95)  ; 67
                                      ( -155.07   521.04   -56.25     0.95)  ; 68
                                      ( -156.47   520.98   -60.05     0.95)  ; 69
                                      ( -157.43   520.34   -60.05     0.95)  ; 70
                                      ( -158.19   520.41   -60.10     0.95)  ; 71
                                      ( -160.22   520.98   -62.40     0.95)  ; 72
                                      ( -162.45   521.23   -62.40     0.95)  ; 73
                                      ( -164.80   521.42   -63.90     0.95)  ; 74
                                      ( -166.77   521.61   -63.90     0.95)  ; 75
                                      ( -167.60   521.30   -64.95     0.95)  ; 76
                                      ( -168.30   520.92   -64.95     0.95)  ; 77
                                      ( -169.38   520.66   -64.95     0.95)  ; 78
                                      ( -169.25   520.66   -64.95     0.95)  ; 79
                                      ( -174.02   522.44   -65.50     0.95)  ; 80
                                      ( -174.28   522.63   -65.50     0.95)  ; 81
                                      ( -174.66   523.33   -65.50     0.95)  ; 82
                                      ( -176.25   524.60   -65.50     0.95)  ; 83
                                      ( -178.09   524.92   -65.50     0.95)  ; 84
                                      ( -180.44   524.99   -65.50     0.95)  ; 85
                                      ( -181.52   524.80   -65.50     0.95)  ; 86
                                      ( -181.52   524.73   -65.50     0.95)  ; 87
                                      ( -184.57   524.75   -58.75     0.95)  ; 88
                                      ( -186.09   524.05   -64.60     0.95)  ; 89
                                      ( -186.09   523.99   -64.60     0.95)  ; 90
                                      ( -189.27   524.18   -74.90     0.95)  ; 91
                                      ( -191.69   522.78   -75.20     0.95)  ; 92
                                      ( -192.51   521.83   -75.20     0.95)  ; 93
                                      ( -194.23   520.94   -75.05     0.95)  ; 94
                                      ( -196.07   521.26   -75.05     0.95)  ; 95
                                      ( -200.59   522.21   -71.05     0.95)  ; 96
                                      ( -201.73   522.53   -71.05     0.95)  ; 97
                                      ( -202.50   522.78   -65.40     0.95)  ; 98
                                      ( -203.83   522.40   -65.00     0.95)  ; 99
                                      ( -204.91   522.53   -65.00     0.95)  ; 100
                                      ( -208.41   523.99   -65.00     0.95)  ; 101
                                      ( -210.44   523.86   -66.30     0.95)  ; 102
                                      ( -213.94   523.04   -66.30     0.95)  ; 103
                                      ( -215.28   522.78   -66.30     0.95)  ; 104
                                      ( -216.42   522.53   -67.20     0.95)  ; 105
                                      ( -219.60   521.45   -67.25     0.95)  ; 106
                                      ( -219.79   521.45   -67.25     0.95)  ; 107
                                       Normal
                                    )  ;  End of split
                                  |
                                    (  -56.37   515.93   -32.70     0.95)  ; 1, R-1-1-1-1-1-1-1-1-1-1-1-1-1-2-1-1-2
                                    (  -56.11   516.12   -32.70     0.95)  ; 2
                                    (  -56.05   516.38   -32.70     0.95)  ; 3
                                    (  -55.92   516.38   -32.70     0.95)  ; 4
                                    (  -55.10   515.87   -27.00     1.14)  ; 5
                                    (  -55.03   516.12   -30.75     1.14)  ; 6
                                    (  -54.01   516.57   -34.90     1.27)  ; 7
                                    (  -52.43   517.46   -38.20     1.27)  ; 8
                                    (  -51.34   517.97   -38.85     1.27)  ; 9
                                    (  -49.06   519.11   -42.85     1.27)  ; 10
                                    (  -47.78   520.13   -42.85     1.27)  ; 11
                                    (  -47.08   520.51   -43.20     1.27)  ; 12
                                    (  -46.26   520.70   -43.20     1.27)  ; 13
                                    (  -45.62   520.51   -43.05     1.27)  ; 14
                                    (  -44.54   520.64   -43.05     1.27)  ; 15
                                    (  -43.14   521.34   -43.05     1.27)  ; 16
                                    (  -40.03   522.48   -39.80     1.27)  ; 17
                                    (  -39.01   522.48   -39.80     1.27)  ; 18
                                    (  -37.74   522.29   -39.20     1.27)  ; 19
                                    (  -35.51   522.29   -39.20     1.27)  ; 20
                                    (  -34.88   522.86   -43.65     1.27)  ; 21
                                    (  -35.07   523.05   -43.65     1.27)  ; 22
                                    (  -33.22   525.60   -47.75     1.27)  ; 23
                                    (  -29.85   526.87   -47.75     1.27)  ; 24
                                    (  -23.37   528.08   -48.25     1.27)  ; 25
                                    (  -21.84   528.40   -47.35     1.27)  ; 26
                                    (  -18.15   529.03   -47.35     1.27)  ; 27
                                    (  -17.84   529.03   -46.05     1.27)  ; 28
                                    (  -17.33   528.72   -46.05     1.27)  ; 29
                                    (  -18.55   527.77   -45.70     1.21)  ; 30
                                    (  -17.34   527.96   -42.65     1.21)  ; 31
                                    (  -14.73   527.52   -42.65     1.21)  ; 32
                                    (  -11.36   527.58   -42.40     1.21)  ; 33
                                    (  -10.98   527.84   -42.40     1.21)  ; 34
                                    (  -10.22   528.03   -42.40     1.21)  ; 35
                                    (   -9.27   528.22   -47.25     1.21)  ; 36
                                    (   -6.47   530.06   -54.25     1.21)  ; 37
                                    (   -2.97   530.38   -50.30     1.21)  ; 38
                                    (   -0.62   530.19   -46.60     1.14)  ; 39
                                    (    0.08   530.32   -46.60     1.14)  ; 40
                                    (    0.65   530.57   -46.60     1.14)  ; 41
                                    (    1.80   532.03   -46.60     1.14)  ; 42
                                    (    2.63   533.37   -46.50     1.14)  ; 43
                                    (    3.77   534.45   -46.50     1.14)  ; 44
                                     Normal
                                  )  ;  End of split
                                |
                                  (  -63.12   498.27   -24.95     1.27)  ; 1, R-1-1-1-1-1-1-1-1-1-1-1-1-1-2-1-2
                                  (  -62.99   499.61   -25.80     1.27)  ; 2
                                  (  -63.31   499.67   -25.80     1.27)  ; 3
                                  (  -64.39   500.82   -32.00     1.27)  ; 4
                                  (  -64.01   501.13   -32.00     1.27)  ; 5
                                  (  -63.57   501.33   -32.40     1.27)  ; 6
                                  (  -63.44   501.71   -23.45     1.27)  ; 7
                                  (  -63.06   502.09   -25.55     1.27)  ; 8
                                  (  -61.21   502.66   -25.55     1.27)  ; 9
                                  (  -59.69   503.30   -25.55     1.27)  ; 10
                                  (  -59.05   503.81   -26.05     1.27)  ; 11
                                  (  -58.23   504.51   -26.05     1.27)  ; 12
                                  (  -57.02   505.27   -26.05     1.27)  ; 13
                                  (  -56.45   505.91   -26.50     1.27)  ; 14
                                  (  -55.94   506.67   -26.50     1.27)  ; 15
                                  (  -53.84   510.23   -29.55     1.27)  ; 16
                                  (  -51.68   511.76   -29.65     1.27)  ; 17
                                  (  -50.40   513.16   -29.00     1.27)  ; 18
                                  (  -49.51   514.49   -29.00     1.27)  ; 19
                                  (  -49.26   515.89   -25.75     1.27)  ; 20
                                  (  -49.26   516.97   -25.75     1.27)  ; 21
                                  (  -49.64   517.23   -24.45     1.27)  ; 22
                                  (  -52.25   520.47   -24.40     1.27)  ; 23
                                  (  -52.31   520.85   -24.85     1.27)  ; 24
                                  (  -51.61   522.51   -24.85     1.27)  ; 25
                                  (  -51.55   524.48   -24.85     1.27)  ; 26
                                  (
                                    (  -50.98   525.84   -27.70     1.27)  ; 1, R-1-1-1-1-1-1-1-1-1-1-1-1-1-2-1-2-1
                                    (  -50.54   526.79   -27.70     1.27)  ; 2
                                    (  -50.09   528.00   -25.25     1.27)  ; 3
                                    (  -50.16   528.07   -25.25     1.27)  ; 4
                                    (  -50.03   531.25   -24.15     1.27)  ; 5
                                    (  -47.68   534.55   -26.00     1.27)  ; 6
                                    (  -47.10   535.00   -26.00     1.27)  ; 7
                                    (  -45.77   537.03   -26.30     1.27)  ; 8
                                    (  -43.73   538.12   -23.00     1.27)  ; 9
                                    (  -42.33   539.07   -23.00     1.27)  ; 10
                                    (  -40.49   539.64   -23.00     1.27)  ; 11
                                    (  -39.60   539.83   -24.70     1.27)  ; 12
                                    (  -38.46   539.77   -24.70     1.27)  ; 13
                                    (  -34.07   541.17   -28.45     1.14)  ; 14
                                    (  -32.41   541.74   -25.30     1.14)  ; 15
                                    (  -31.91   541.68   -25.10     1.14)  ; 16
                                    (  -31.65   541.49   -25.10     1.14)  ; 17
                                    (  -31.59   541.49   -25.10     1.14)  ; 18
                                    (  -29.94   541.04   -26.95     1.14)  ; 19
                                    (  -28.54   541.04   -28.10     1.14)  ; 20
                                    (  -26.88   541.42   -28.10     1.14)  ; 21
                                    (  -25.42   542.19   -28.10     1.14)  ; 22
                                    (  -23.70   542.70   -28.10     1.14)  ; 23
                                    (  -21.73   543.33   -27.25     1.14)  ; 24
                                    (
                                      (  -17.66   542.70   -27.00     1.14)  ; 1, R-1-1-1-1-1-1-1-1-1-1-1-1-1-2-1-2-1-1
                                      (  -17.28   542.89   -27.00     1.14)  ; 2
                                      (  -16.33   543.08   -27.00     1.14)  ; 3
                                      (  -14.10   543.14   -27.00     1.14)  ; 4
                                      (  -12.00   543.59   -27.00     1.14)  ; 5
                                      (   -5.50   543.82   -23.60     1.02)  ; 6
                                      (   -3.72   544.07   -22.75     1.02)  ; 7
                                      (   -1.62   544.52   -22.75     1.02)  ; 8
                                      (   -0.29   544.45   -22.75     1.02)  ; 9
                                      (    1.56   543.88   -24.20     1.02)  ; 10
                                      (    2.83   543.82   -24.20     1.02)  ; 11
                                      (    3.97   544.07   -24.20     1.02)  ; 12
                                      (    6.39   544.90   -25.50     1.02)  ; 13
                                      (    8.11   545.28   -26.50     1.02)  ; 14
                                      (   10.52   546.43   -26.55     1.02)  ; 15
                                      (   12.11   546.49   -26.55     1.02)  ; 16
                                      (   12.49   546.74   -26.55     1.02)  ; 17
                                      (   16.18   547.19   -26.55     1.02)  ; 18
                                      (   16.88   546.74   -26.55     1.02)  ; 19
                                      (   17.84   546.62   -26.55     1.02)  ; 20
                                      (   20.06   546.81   -26.55     1.02)  ; 21
                                      (   20.82   546.87   -26.55     1.02)  ; 22
                                      (   25.66   548.33   -26.55     1.02)  ; 23
                                      (   25.78   548.33   -26.55     1.02)  ; 24
                                      (   29.82   549.08   -26.00     0.89)  ; 25
                                      (   30.71   549.65   -22.65     0.89)  ; 26
                                      (   32.99   550.80   -21.90     0.89)  ; 27
                                      (   36.56   551.56   -21.90     0.89)  ; 28
                                      (   38.27   553.15   -22.75     0.89)  ; 29
                                      (   45.39   552.90   -19.90     0.89)  ; 30
                                      (   49.34   552.96   -19.80     0.89)  ; 31
                                      (   51.56   552.96   -19.80     0.89)  ; 32
                                      (   52.52   551.63   -19.80     0.89)  ; 33
                                      (   54.49   551.56   -18.75     0.89)  ; 34
                                      (   57.67   552.13   -18.75     0.89)  ; 35
                                      (   59.19   552.58   -16.30     0.89)  ; 36
                                      (   60.15   552.90   -16.30     0.89)  ; 37
                                      (   64.15   554.68   -16.20     0.89)  ; 38
                                      (   64.28   554.68   -16.20     0.89)  ; 39
                                      (   68.76   556.79   -13.05     0.83)  ; 40
                                      (   70.48   558.51   -11.25     0.83)  ; 41
                                      (   71.31   559.52   -11.25     0.83)  ; 42
                                      (   72.71   560.22   -11.25     0.83)  ; 43
                                      (   76.08   560.48   -11.25     0.83)  ; 44
                                      (   78.81   560.73   -11.25     0.83)  ; 45
                                      (   79.70   560.73   -11.25     0.83)  ; 46
                                      (   80.72   560.48   -11.25     0.83)  ; 47
                                      (   82.75   560.35   -11.25     0.83)  ; 48
                                       Normal
                                    |
                                      (  -21.69   544.34   -29.80     0.83)  ; 1, R-1-1-1-1-1-1-1-1-1-1-1-1-1-2-1-2-1-2
                                      (  -20.74   544.85   -29.80     0.83)  ; 2
                                      (  -18.77   547.14   -31.85     0.83)  ; 3
                                      (  -18.51   547.52   -32.05     0.83)  ; 4
                                      (  -18.26   548.80   -32.05     0.83)  ; 5
                                      (  -18.51   549.05   -32.05     0.83)  ; 6
                                      (  -19.27   549.05   -27.50     0.83)  ; 7
                                      (  -22.33   548.16   -27.50     0.83)  ; 8
                                      (  -23.34   547.52   -27.00     0.83)  ; 9
                                      (  -24.49   546.63   -27.00     0.83)  ; 10
                                      (  -25.57   547.27   -27.00     0.83)  ; 11
                                      (  -26.59   548.54   -29.55     0.83)  ; 12
                                      (  -27.03   549.56   -29.55     0.83)  ; 13
                                      (  -26.84   552.80   -31.70     0.83)  ; 14
                                       Normal
                                    )  ;  End of split
                                  |
                                    (  -52.08   526.15   -23.10     0.83)  ; 1, R-1-1-1-1-1-1-1-1-1-1-1-1-1-2-1-2-2
                                    (  -52.08   527.11   -26.35     0.83)  ; 2
                                    (  -52.02   527.55   -30.45     0.83)  ; 3
                                    (  -52.08   528.06   -30.50     0.83)  ; 4
                                    (  -52.40   528.70   -30.50     0.83)  ; 5
                                    (  -52.97   529.46   -30.50     0.83)  ; 6
                                    (  -53.36   529.97   -31.85     0.83)  ; 7
                                    (  -53.36   531.88   -32.50     0.83)  ; 8
                                     Normal
                                  )  ;  End of split
                                )  ;  End of split
                              |
                                (  -68.46   476.03   -20.75     0.83)  ; 1, R-1-1-1-1-1-1-1-1-1-1-1-1-1-2-2
                                (  -69.29   475.97   -20.75     0.83)  ; 2
                                (  -69.48   476.16   -20.75     0.83)  ; 3
                                (  -69.86   477.43   -20.60     0.83)  ; 4
                                (  -69.93   477.43   -20.60     0.83)  ; 5
                                (  -70.75   477.69   -20.35     1.08)  ; 6
                                (  -71.13   478.58   -20.55     1.08)  ; 7
                                (  -71.39   479.66   -20.05     1.08)  ; 8
                                (  -71.64   480.42   -20.05     1.08)  ; 9
                                (  -72.02   481.89   -16.05     1.21)  ; 10
                                (
                                  (  -71.39   482.97   -19.45     1.21)  ; 1, R-1-1-1-1-1-1-1-1-1-1-1-1-1-2-2-1
                                  (  -72.02   483.86   -19.45     1.21)  ; 2
                                  (  -72.60   484.30   -19.60     1.21)  ; 3
                                  (  -74.95   487.29   -19.60     1.21)  ; 4
                                  (  -75.08   487.74   -19.60     1.21)  ; 5
                                  (  -75.08   489.07   -19.10     1.21)  ; 6
                                  (  -74.25   491.05   -19.05     1.21)  ; 7
                                  (  -74.12   491.36   -19.05     1.21)  ; 8
                                  (
                                    (  -75.52   492.13   -16.05     1.21)  ; 1, R-1-1-1-1-1-1-1-1-1-1-1-1-1-2-2-1-1
                                    (  -75.78   492.57   -15.90     1.21)  ; 2
                                    (  -76.28   492.89   -15.90     1.21)  ; 3
                                    (  -77.37   493.15   -15.90     1.21)  ; 4
                                    (  -77.94   493.15   -17.30     1.21)  ; 5
                                    (  -78.76   493.53   -17.30     1.21)  ; 6
                                    (  -79.85   494.55   -17.30     1.21)  ; 7
                                    (  -80.10   495.63   -19.00     1.21)  ; 8
                                    (  -80.04   497.34   -19.00     1.21)  ; 9
                                    (  -79.97   498.68   -19.15     1.21)  ; 10
                                    (  -80.54   499.83   -19.15     1.21)  ; 11
                                    (  -81.44   500.78   -17.80     1.21)  ; 12
                                    (  -82.39   501.42   -17.80     1.21)  ; 13
                                    (  -85.00   502.31   -17.75     1.21)  ; 14
                                    (  -85.57   502.94   -17.75     1.21)  ; 15
                                    (  -86.14   503.96   -17.75     1.21)  ; 16
                                    (  -86.27   504.15   -17.75     1.21)  ; 17
                                    (  -88.18   508.28   -19.05     1.14)  ; 18
                                    (  -87.99   508.16   -20.90     1.14)  ; 19
                                    (
                                      (  -90.28   509.30   -18.35     1.14)  ; 1, R-1-1-1-1-1-1-1-1-1-1-1-1-1-2-2-1-1-1
                                      (  -92.76   510.70   -17.65     1.14)  ; 2
                                      (  -93.59   511.40   -17.65     1.14)  ; 3
                                      (  -94.61   513.18   -17.60     1.14)  ; 4
                                      (  -96.01   513.56   -18.25     1.14)  ; 5
                                      (  -96.45   513.69   -18.25     1.14)  ; 6
                                      (  -98.68   513.69   -20.00     1.14)  ; 7
                                      (  -99.25   514.01   -20.00     1.14)  ; 8
                                      ( -100.20   514.96   -21.40     1.14)  ; 9
                                      ( -100.52   515.34   -21.40     1.14)  ; 10
                                      ( -100.84   515.66   -22.00     1.14)  ; 11
                                      ( -102.24   516.04   -22.00     1.14)  ; 12
                                      ( -104.14   516.11   -22.00     1.14)  ; 13
                                      ( -105.67   516.30   -22.05     1.14)  ; 14
                                      ( -105.61   516.30   -22.05     1.14)  ; 15
                                      ( -109.29   517.63   -22.10     1.14)  ; 16
                                      ( -111.07   518.33   -22.75     1.14)  ; 17
                                      ( -115.91   520.82   -23.60     1.14)  ; 18
                                      ( -116.86   521.13   -23.65     1.14)  ; 19
                                      ( -118.26   521.71   -23.65     1.14)  ; 20
                                      ( -119.53   522.41   -23.65     1.14)  ; 21
                                      ( -121.18   522.72   -23.65     1.14)  ; 22
                                      ( -123.60   522.66   -23.65     1.14)  ; 23
                                      ( -126.08   522.28   -23.65     1.14)  ; 24
                                      ( -128.12   522.41   -23.65     1.14)  ; 25
                                      ( -128.50   522.60   -23.65     1.14)  ; 26
                                      ( -128.78   524.28   -26.05     1.08)  ; 27
                                      ( -130.43   524.34   -28.40     1.08)  ; 28
                                      ( -131.58   523.71   -28.40     1.08)  ; 29
                                      ( -132.91   522.50   -28.40     1.08)  ; 30
                                      ( -133.61   521.99   -29.30     1.08)  ; 31
                                      ( -134.31   521.67   -29.30     1.08)  ; 32
                                      ( -136.47   521.86   -29.30     1.08)  ; 33
                                      ( -137.11   521.93   -29.50     1.08)  ; 34
                                      ( -139.02   522.18   -29.50     1.08)  ; 35
                                      ( -139.59   522.05   -31.65     1.08)  ; 36
                                      ( -140.16   521.42   -31.65     1.08)  ; 37
                                      ( -140.54   520.91   -33.05     1.08)  ; 38
                                      ( -140.61   521.29   -33.05     1.08)  ; 39
                                      (
                                        ( -144.87   520.97   -34.90     1.08)  ; 1, R-1-1-1-1-1-1-1-1-1-1-1-1-1-2-2-1-1-1-1
                                        ( -147.92   521.74   -36.15     1.08)  ; 2
                                        ( -148.94   521.99   -36.15     1.08)  ; 3
                                        ( -155.23   521.93   -35.85     1.08)  ; 4
                                        ( -156.06   521.86   -34.20     1.08)  ; 5
                                        ( -160.13   521.04   -34.20     1.08)  ; 6
                                        ( -160.06   521.04   -34.20     1.08)  ; 7
                                        ( -164.33   520.91   -33.75     1.08)  ; 8
                                        ( -165.85   520.59   -33.75     1.08)  ; 9
                                        ( -167.89   520.53   -33.75     1.08)  ; 10
                                        ( -172.46   521.74   -33.75     1.08)  ; 11
                                        ( -174.37   521.86   -33.75     1.08)  ; 12
                                        ( -175.26   521.67   -33.75     1.08)  ; 13
                                        ( -176.09   521.29   -33.75     1.08)  ; 14
                                        ( -178.16   521.80   -32.55     1.08)  ; 15
                                        ( -178.92   521.99   -30.30     1.08)  ; 16
                                        ( -179.12   522.18   -30.30     1.08)  ; 17
                                        ( -180.77   522.24   -28.90     1.08)  ; 18
                                        ( -181.09   522.18   -28.90     1.08)  ; 19
                                        ( -182.17   521.48   -38.20     0.95)  ; 20
                                        ( -185.22   520.46   -39.50     0.95)  ; 21
                                        ( -186.75   519.89   -40.10     0.95)  ; 22
                                        ( -186.75   520.02   -40.10     0.95)  ; 23
                                        ( -189.67   521.35   -41.50     0.95)  ; 24
                                        ( -190.88   521.61   -43.70     0.95)  ; 25
                                        ( -194.06   520.72   -43.70     0.95)  ; 26
                                        ( -195.20   520.02   -43.70     0.95)  ; 27
                                        ( -196.92   518.62   -45.10     0.95)  ; 28
                                        ( -197.87   518.05   -45.10     0.95)  ; 29
                                        ( -199.02   517.66   -45.55     0.95)  ; 30
                                        ( -200.10   517.03   -45.55     0.95)  ; 31
                                        ( -200.67   516.52   -45.55     0.95)  ; 32
                                        ( -201.75   516.14   -46.10     0.95)  ; 33
                                        ( -203.34   516.46   -46.10     0.95)  ; 34
                                        ( -204.36   517.35   -46.10     0.95)  ; 35
                                        ( -204.74   519.19   -46.20     0.95)  ; 36
                                         Normal
                                      |
                                        ( -140.20   519.38   -33.00     0.95)  ; 1, R-1-1-1-1-1-1-1-1-1-1-1-1-1-2-2-1-1-1-2
                                        ( -140.33   516.26   -29.10     0.95)  ; 2
                                        ( -140.58   516.07   -29.10     0.95)  ; 3
                                        ( -142.24   515.82   -26.55     0.95)  ; 4
                                        ( -142.30   515.76   -25.05     0.95)  ; 5
                                         Normal
                                      )  ;  End of split
                                    |
                                      (  -86.66   506.25   -20.90     0.95)  ; 1, R-1-1-1-1-1-1-1-1-1-1-1-1-1-2-2-1-1-2
                                      (  -86.27   506.44   -23.70     0.95)  ; 2
                                      (  -85.70   506.63   -26.10     0.95)  ; 3
                                      (  -84.49   507.45   -26.10     0.95)  ; 4
                                      (  -84.05   508.28   -26.95     0.95)  ; 5
                                      (  -84.05   508.41   -26.95     0.95)  ; 6
                                      (  -83.41   510.32    -9.80     1.08)  ; 7
                                      (  -83.41   510.38   -10.10     1.08)  ; 8
                                      (  -82.20   511.59   -14.95     1.08)  ; 9
                                      (  -81.63   512.22   -14.95     1.08)  ; 10
                                      (  -81.12   512.54   -16.20     1.08)  ; 11
                                      (  -81.00   512.80   -16.20     1.08)  ; 12
                                      (
                                        (  -80.42   514.77   -13.75     1.08)  ; 1, R-1-1-1-1-1-1-1-1-1-1-1-1-1-2-2-1-1-2-1
                                        (  -78.52   515.21   -13.70     1.08)  ; 2
                                        (  -77.37   515.91   -15.25     1.08)  ; 3
                                        (  -76.61   516.93   -15.25     1.08)  ; 4
                                        (  -75.78   518.90   -15.25     1.08)  ; 5
                                        (  -75.72   519.16   -15.25     1.08)  ; 6
                                        (  -75.34   522.34   -16.65     1.08)  ; 7
                                        (  -74.96   523.23   -13.60     1.08)  ; 8
                                        (  -74.70   523.87   -13.15     1.08)  ; 9
                                        (  -73.05   525.26   -12.90     1.08)  ; 10
                                        (  -72.92   527.75   -12.90     1.08)  ; 11
                                        (  -72.22   529.34   -12.90     1.08)  ; 12
                                        (  -71.52   530.10   -12.90     1.08)  ; 13
                                        (  -68.66   532.33   -12.90     1.08)  ; 14
                                        (  -67.36   534.88    -8.25     1.08)  ; 15
                                        (  -65.89   536.79    -9.80     1.08)  ; 16
                                        (  -64.11   538.00   -10.25     1.08)  ; 17
                                        (  -62.65   539.46   -10.25     1.08)  ; 18
                                        (  -61.38   541.50   -10.25     1.08)  ; 19
                                        (  -60.87   542.14   -10.25     1.08)  ; 20
                                        (  -60.04   542.39   -10.25     1.08)  ; 21
                                        (  -59.03   547.61    -8.95     1.08)  ; 22
                                        (  -56.86   549.83    -8.95     1.08)  ; 23
                                        (  -55.02   551.23    -8.95     1.08)  ; 24
                                        (  -53.94   551.55    -8.95     1.08)  ; 25
                                        (  -50.82   552.00    -8.95     1.08)  ; 26
                                        (  -45.23   552.12    -8.95     1.08)  ; 27
                                        (  -44.40   552.25    -8.95     1.08)  ; 28
                                        (  -42.75   552.57    -8.95     1.08)  ; 29
                                        (  -42.18   552.82    -8.95     1.08)  ; 30
                                        (  -40.14   554.48    -8.95     1.08)  ; 31
                                        (  -39.63   555.11    -8.95     1.08)  ; 32
                                        (  -39.31   555.24    -8.95     1.08)  ; 33
                                         Normal
                                      |
                                        (  -79.50   511.41   -13.70     1.08)  ; 1, R-1-1-1-1-1-1-1-1-1-1-1-1-1-2-2-1-1-2-2
                                        (  -79.44   511.09   -12.70     1.08)  ; 2
                                        (  -78.61   510.78   -12.70     1.08)  ; 3
                                        (  -74.48   510.52   -18.40     1.08)  ; 4
                                        (  -73.40   510.14   -22.00     1.08)  ; 5
                                        (  -71.55   510.08   -22.25     1.08)  ; 6
                                        (  -70.85   510.33   -22.25     1.08)  ; 7
                                        (  -70.03   511.28   -18.95     1.08)  ; 8
                                        (  -69.01   511.48   -18.95     1.08)  ; 9
                                        (  -67.86   511.98   -18.95     1.08)  ; 10
                                         Normal
                                      )  ;  End of split
                                    )  ;  End of split
                                  |
                                    (  -74.47   491.51   -18.25     1.08)  ; 1, R-1-1-1-1-1-1-1-1-1-1-1-1-1-2-2-1-2
                                    (  -74.15   492.97   -18.25     1.08)  ; 2
                                    (  -74.15   494.43   -18.25     1.08)  ; 3
                                    (  -74.28   494.50   -18.25     1.08)  ; 4
                                    (  -73.65   497.81   -21.50     1.08)  ; 5
                                    (  -73.20   499.08   -23.60     1.08)  ; 6
                                    (  -71.99   500.92   -24.40     1.08)  ; 7
                                    (  -71.67   501.94   -24.40     1.08)  ; 8
                                    (  -71.67   503.02   -24.30     1.08)  ; 9
                                    (  -71.80   503.02   -24.30     1.08)  ; 10
                                    (  -73.45   505.18   -27.45     1.14)  ; 11
                                    (  -73.58   505.82   -28.30     1.14)  ; 12
                                    (  -73.33   506.71   -28.30     1.14)  ; 13
                                    (  -72.44   507.92   -27.95     1.14)  ; 14
                                    (  -71.55   509.57   -25.30     1.14)  ; 15
                                    (  -71.42   509.83   -25.30     1.14)  ; 16
                                    (
                                      (  -71.55   509.83   -24.85     1.14)  ; 1, R-1-1-1-1-1-1-1-1-1-1-1-1-1-2-2-1-2-1
                                      (  -73.96   510.72   -22.15     1.14)  ; 2
                                      (  -74.79   511.55   -21.20     1.14)  ; 3
                                      (  -75.49   513.14   -21.20     1.14)  ; 4
                                      (  -75.68   513.45   -21.45     1.14)  ; 5
                                      (  -75.62   513.96   -21.45     1.14)  ; 6
                                      (  -74.73   517.27   -26.10     1.14)  ; 7
                                      (  -74.79   520.77   -26.85     1.14)  ; 8
                                      (  -74.85   521.09   -26.85     1.14)  ; 9
                                      (  -76.03   522.33   -27.15     1.14)  ; 10
                                      (  -76.23   522.39   -27.85     1.14)  ; 11
                                      (  -76.61   522.71   -29.60     1.14)  ; 12
                                      (  -77.12   523.03   -31.55     1.14)  ; 13
                                      (  -79.85   525.25   -33.05     1.14)  ; 14
                                      (  -80.87   525.95   -33.15     1.14)  ; 15
                                      (  -82.20   526.40   -36.75     1.14)  ; 16
                                      (  -83.03   527.10   -36.75     1.14)  ; 17
                                      (  -83.03   527.16   -36.75     1.14)  ; 18
                                      (  -82.01   529.96   -42.80     1.14)  ; 19
                                      (  -80.93   531.68   -45.30     1.14)  ; 20
                                      (  -80.61   532.76   -45.30     1.14)  ; 21
                                      (  -80.68   533.52   -45.30     1.14)  ; 22
                                      (  -81.38   534.79   -45.30     1.14)  ; 23
                                      (  -82.39   535.62   -45.45     1.14)  ; 24
                                      (  -83.47   535.94   -45.45     1.14)  ; 25
                                      (  -83.79   535.94   -45.45     1.14)  ; 26
                                       Normal
                                    |
                                      (  -69.55   511.45   -23.60     1.14)  ; 1, R-1-1-1-1-1-1-1-1-1-1-1-1-1-2-2-1-2-2
                                      (  -69.55   511.77   -23.60     1.14)  ; 2
                                      (  -68.40   512.97   -21.50     1.14)  ; 3
                                      (  -67.64   513.17   -21.75     1.14)  ; 4
                                      (  -67.45   513.36   -21.75     1.14)  ; 5
                                      (  -65.80   514.50   -28.35     1.14)  ; 6
                                      (  -65.54   515.20   -28.35     1.14)  ; 7
                                      (  -65.54   515.77   -28.40     1.14)  ; 8
                                      (  -65.86   516.73   -28.40     1.14)  ; 9
                                      (  -66.31   517.36   -28.40     1.14)  ; 10
                                      (  -66.12   518.06   -28.40     1.14)  ; 11
                                      (  -65.73   518.64   -28.40     1.14)  ; 12
                                      (  -65.10   518.83   -27.25     1.14)  ; 13
                                      (  -64.53   519.15   -27.25     1.14)  ; 14
                                      (  -63.76   519.97   -27.25     1.14)  ; 15
                                      (  -63.32   521.37   -26.75     1.14)  ; 16
                                      (  -62.75   522.64   -26.75     1.14)  ; 17
                                      (  -61.28   525.82   -26.20     1.14)  ; 18
                                      (  -59.69   528.62   -28.55     1.14)  ; 19
                                      (  -58.93   529.45   -28.55     1.14)  ; 20
                                      (  -58.74   529.51   -30.40     1.14)  ; 21
                                      (  -58.74   529.45   -30.40     1.14)  ; 22
                                      (  -56.51   529.20   -34.40     1.14)  ; 23
                                      (  -55.37   529.13   -35.65     1.14)  ; 24
                                      (  -54.67   529.64   -35.65     1.14)  ; 25
                                      (  -54.48   530.09   -35.75     1.14)  ; 26
                                      (  -54.35   530.79   -35.75     1.14)  ; 27
                                      (  -54.73   531.49   -35.75     1.14)  ; 28
                                      (  -55.24   531.87   -38.20     1.14)  ; 29
                                      (  -55.24   532.25   -38.20     1.14)  ; 30
                                      (  -53.53   532.76   -38.20     1.14)  ; 31
                                      (  -52.51   532.95   -40.45     1.14)  ; 32
                                      (  -51.87   533.27   -40.45     1.14)  ; 33
                                      (  -50.98   533.84   -40.45     1.14)  ; 34
                                      (  -50.54   534.48   -40.95     1.14)  ; 35
                                      (  -49.84   536.64   -43.00     1.14)  ; 36
                                      (  -50.66   536.83   -43.00     1.14)  ; 37
                                      (  -48.25   537.85   -53.00     1.14)  ; 38
                                      (  -47.55   538.80   -53.00     1.14)  ; 39
                                      (  -46.85   540.01   -53.80     1.14)  ; 40
                                      (  -46.60   540.96   -53.80     1.14)  ; 41
                                      (  -46.60   541.92   -54.30     1.14)  ; 42
                                      (  -46.91   542.17   -54.30     1.14)  ; 43
                                      (  -47.23   542.24   -57.20     1.14)  ; 44
                                      (  -47.74   542.05   -57.20     1.14)  ; 45
                                      (  -48.12   541.15   -57.20     1.14)  ; 46
                                      (  -48.12   540.58   -57.20     1.14)  ; 47
                                      (  -47.49   540.39   -59.55     1.14)  ; 48
                                      (  -45.58   540.39   -59.55     1.14)  ; 49
                                      (  -43.48   541.47   -59.55     1.14)  ; 50
                                      (  -42.65   542.05   -59.75     1.14)  ; 51
                                      (  -42.14   542.74   -59.75     1.14)  ; 52
                                       Normal
                                    )  ;  End of split
                                  )  ;  End of split
                                |
                                  (  -71.21   481.20   -21.85     1.21)  ; 1, R-1-1-1-1-1-1-1-1-1-1-1-1-1-2-2-2
                                  (  -69.62   480.38   -20.00     1.21)  ; 2
                                  (  -66.95   479.10   -20.00     1.21)  ; 3
                                  (  -65.81   478.91   -20.00     1.21)  ; 4
                                  (  -62.76   478.02   -23.15     1.08)  ; 5
                                  (  -61.10   478.02   -23.15     1.08)  ; 6
                                   Normal
                                )  ;  End of split
                              )  ;  End of split
                            )  ;  End of split
                          |
                            (  -46.50   214.19   -18.40     1.59)  ; 1, R-1-1-1-1-1-1-1-1-1-1-1-1-2
                            (  -46.69   214.19   -22.20     1.59)  ; 2
                            (  -47.39   214.89   -22.20     1.59)  ; 3
                            (  -48.60   216.74   -22.95     1.59)  ; 4
                            (  -49.11   217.69   -22.95     1.59)  ; 5
                            (  -49.75   218.64   -22.95     1.59)  ; 6
                            (  -50.64   219.72   -22.95     1.59)  ; 7
                            (  -52.35   221.00   -22.95     1.59)  ; 8
                            (  -53.43   221.82   -17.40     1.59)  ; 9
                            (  -55.21   221.76   -15.55     1.59)  ; 10
                            (  -56.17   221.38   -15.55     1.59)  ; 11
                            (  -56.87   220.68   -15.55     1.59)  ; 12
                            (  -57.57   219.72   -15.55     1.59)  ; 13
                            (  -58.01   219.66   -15.55     1.59)  ; 14
                            (  -62.72   220.87    -9.25     1.59)  ; 15
                            (  -63.80   220.30    -9.25     1.59)  ; 16
                            (  -65.13   219.22    -9.25     1.59)  ; 17
                            (  -66.02   218.01   -12.95     1.59)  ; 18
                            (  -67.49   215.46   -12.95     1.59)  ; 19
                            (  -68.69   214.45   -14.85     1.59)  ; 20
                            (  -70.86   213.05   -14.85     1.59)  ; 21
                            (  -72.00   212.66   -14.85     1.59)  ; 22
                            (  -74.67   212.73   -15.05     1.59)  ; 23
                            (  -75.05   212.86   -15.05     1.59)  ; 24
                            (  -75.37   213.36   -15.05     1.59)  ; 25
                             Normal
                          )  ;  End of split
                        |
                          (  -41.99   202.55   -14.75     1.59)  ; 1, R-1-1-1-1-1-1-1-1-1-1-1-2
                          (  -42.18   202.49    -6.45     1.59)  ; 2
                          (  -42.37   202.49   -14.95     1.59)  ; 3
                          (  -43.71   202.55   -16.00     1.59)  ; 4
                          (  -44.34   203.00   -16.00     1.59)  ; 5
                          (  -44.66   203.50   -16.40     1.59)  ; 6
                          (  -44.85   205.09   -16.40     1.59)  ; 7
                           Normal
                        )  ;  End of split
                      |
                        (  -14.03    91.91    -5.95     1.72)  ; 1, R-1-1-1-1-1-1-1-1-1-1-2
                        (  -13.59    90.90    -6.00     1.72)  ; 2
                        (  -12.95    90.26    -6.00     1.72)  ; 3
                        (  -12.51    90.01    -5.35     1.72)  ; 4
                        (
                          (   -9.01    87.78    -5.30     1.72)  ; 1, R-1-1-1-1-1-1-1-1-1-1-2-1
                          (   -8.12    87.78    -3.65     1.72)  ; 2
                          (   -7.61    88.29    -1.10     1.72)  ; 3
                          (   -7.17    89.11    -3.00     1.72)  ; 4
                          (   -7.61    93.89   -11.20     1.72)  ; 5
                          (   -5.58    96.30   -10.80     1.72)  ; 6
                          (   -4.88    96.56   -10.80     1.72)  ; 7
                          (   -4.18    96.43   -10.80     1.72)  ; 8
                          (    1.48    98.02     0.60     1.53)  ; 9
                          (    5.10   101.01     0.60     1.53)  ; 10
                          (    6.82   103.24     0.60     1.53)  ; 11
                          (    7.46   105.02     0.60     1.53)  ; 12
                          (    8.98   109.02     0.60     1.53)  ; 13
                          (   10.76   111.89    -0.05     1.53)  ; 14
                          (   14.52   116.40    -0.05     1.53)  ; 15
                          (   16.68   118.18    -0.65     1.53)  ; 16
                          (   19.22   121.30    -0.65     1.40)  ; 17
                          (   19.86   121.56    -0.65     1.40)  ; 18
                          (   21.64   121.75    -0.65     1.40)  ; 19
                          (   22.34   121.75    -0.65     1.40)  ; 20
                          (   24.06   124.75    -0.70     1.27)  ; 21
                          (   26.80   124.37    -0.70     1.27)  ; 22
                          (   29.40   124.43    -0.85     1.27)  ; 23
                          (   30.29   124.94    -0.85     1.27)  ; 24
                          (   30.87   125.39    -0.85     1.27)  ; 25
                           Normal
                        |
                          (  -17.85    91.11    -1.60     1.27)  ; 1, R-1-1-1-1-1-1-1-1-1-1-2-2
                          (  -19.05    89.90    -1.60     1.27)  ; 2
                          (  -20.13    88.56    -0.85     1.27)  ; 3
                          (  -22.80    84.49    -7.60     1.59)  ; 4
                          (  -25.22    82.90    -6.30     1.59)  ; 5
                          (  -26.75    81.50    -6.30     1.59)  ; 6
                          (  -27.19    81.06    -5.70     1.59)  ; 7
                          (  -28.65    78.39    -0.35     1.65)  ; 8
                          (  -32.15    75.65    -2.10     1.65)  ; 9
                          (  -32.91    75.21    -2.10     1.65)  ; 10
                          (  -33.42    75.27    -4.45     1.65)  ; 11
                          (  -34.19    75.71    -4.45     1.65)  ; 12
                          (  -34.38    75.78    -4.45     1.65)  ; 13
                          (  -34.31    76.86    -6.00     1.65)  ; 14
                          (  -34.57    77.24    -6.00     1.65)  ; 15
                          (  -35.65    76.48     1.55     1.65)  ; 16
                          (  -36.35    75.65     1.55     1.65)  ; 17
                          (  -36.60    75.14     1.55     1.65)  ; 18
                          (  -36.16    73.30     5.70     1.65)  ; 19
                          (  -35.65    71.20     7.00     1.65)  ; 20
                          (  -35.71    70.69     7.00     1.65)  ; 21
                          (  -36.54    69.03     7.00     1.65)  ; 22
                          (  -38.96    65.66     6.70     1.65)  ; 23
                          (  -39.40    64.01     6.70     1.65)  ; 24
                          (  -39.40    63.95     5.30     1.65)  ; 25
                          (  -39.16    61.87    -0.45     1.65)  ; 26
                          (  -39.99    58.69    -0.10     1.65)  ; 27
                          (  -40.37    58.56    -0.10     1.65)  ; 28
                          (  -40.75    58.62    -0.10     1.65)  ; 29
                           Normal
                        )  ;  End of split
                      )  ;  End of split
                    |
                      (  -14.65    97.25    -6.45     1.65)  ; 1, R-1-1-1-1-1-1-1-1-1-2
                      (  -14.53    97.31   -15.60     1.65)  ; 2
                      (  -14.40    97.12   -15.60     1.65)  ; 3
                      (  -13.76    96.99   -11.55     1.65)  ; 4
                      (  -13.26    96.55    -7.25     1.65)  ; 5
                      (  -12.81    96.55    -7.25     1.65)  ; 6
                      (  -12.24    96.87    -6.45     1.65)  ; 7
                      (  -12.30    95.21   -27.10     1.65)  ; 8
                      (  -13.64    93.37   -27.10     1.65)  ; 9
                      (  -15.16    91.02   -27.00     1.65)  ; 10
                      (  -16.88    88.66   -27.00     1.65)  ; 11
                      (  -17.39    87.26   -23.55     1.65)  ; 12
                      (  -17.13    85.86   -23.55     1.65)  ; 13
                      (  -16.94    84.65   -20.35     1.65)  ; 14
                      (  -16.50    80.77   -20.35     1.65)  ; 15
                      (  -15.61    78.99   -19.70     1.65)  ; 16
                      (  -14.46    77.66   -19.70     1.65)  ; 17
                      (   -9.38    74.29   -19.65     1.65)  ; 18
                      (   -8.17    74.16   -21.50     1.65)  ; 19
                      (   -7.28    74.09   -24.65     1.65)  ; 20
                      (   -7.41    73.52   -24.65     1.65)  ; 21
                      (   -8.68    71.42   -25.70     1.65)  ; 22
                      (   -9.00    70.47   -26.25     1.65)  ; 23
                      (   -8.23    69.20   -26.25     1.65)  ; 24
                      (   -7.53    68.88   -27.15     1.65)  ; 25
                      (   -5.75    68.88   -29.00     1.65)  ; 26
                      (
                        (    3.59    70.30   -31.75     1.65)  ; 1, R-1-1-1-1-1-1-1-1-1-2-1
                        (    9.00    73.29   -33.00     1.65)  ; 2
                        (   10.78    74.44   -33.00     1.65)  ; 3
                        (   11.99    75.52   -33.00     1.65)  ; 4
                        (   12.94    77.05   -34.40     1.65)  ; 5
                        (   14.66    78.83   -34.50     1.65)  ; 6
                         Normal
                      |
                        (   -9.12    69.60   -15.25     1.65)  ; 1, R-1-1-1-1-1-1-1-1-1-2-2
                        (   -9.82    69.79   -16.75     1.65)  ; 2
                         Normal
                      )  ;  End of split
                    )  ;  End of split
                  |
                    (  -14.91    89.32    -2.85     1.72)  ; 1, R-1-1-1-1-1-1-1-1-2
                    (  -14.47    89.45    -2.85     1.72)  ; 2
                    (  -14.15    89.77    -3.15     1.72)  ; 3
                    (  -13.77    90.40    -3.40     1.72)  ; 4
                    (  -10.97    92.69    -3.45     1.72)  ; 5
                     Normal
                  |
                    (  -17.70    91.76     1.45     1.72)  ; 1, R-1-1-1-1-1-1-1-1-3
                    (  -18.53    92.59    -1.20     1.72)  ; 2
                     Normal
                  )  ;  End of split
                |
                  (  -15.81    68.83     1.05     1.72)  ; 1, R-1-1-1-1-1-1-1-2
                  (  -16.13    68.89    -5.40     1.72)  ; 2
                  (  -19.50    68.64   -12.00     1.84)  ; 3
                  (  -21.47    68.58   -11.45     1.84)  ; 4
                  (  -22.67    68.00   -11.45     1.84)  ; 5
                  (  -23.06    67.11   -11.45     1.84)  ; 6
                  (  -23.25    65.71   -11.15     1.84)  ; 7
                  (  -22.61    65.20   -16.85     1.84)  ; 8
                  (  -22.74    64.70   -16.90     1.84)  ; 9
                  (  -22.67    63.49   -16.90     1.84)  ; 10
                  (  -22.61    63.30   -11.00     1.84)  ; 11
                  (  -22.61    63.36    -8.70     1.84)  ; 12
                  (  -22.67    61.07   -13.85     1.84)  ; 13
                  (  -22.55    60.50   -13.85     1.84)  ; 14
                  (  -22.55    59.67   -14.90     1.84)  ; 15
                  (  -22.87    57.89   -14.75     1.84)  ; 16
                  (  -22.93    57.57   -14.75     1.84)  ; 17
                  (  -23.44    57.64   -12.40     1.84)  ; 18
                  (
                    (  -23.69    53.37   -13.15     1.84)  ; 1, R-1-1-1-1-1-1-1-2-1
                    (  -24.52    52.10   -13.15     1.84)  ; 2
                    (  -25.73    51.21   -14.60     1.84)  ; 3
                    (  -28.14    50.45   -14.60     1.84)  ; 4
                    (  -32.72    48.98   -14.40     1.84)  ; 5
                    (  -34.37    48.09   -14.40     1.84)  ; 6
                    (  -35.20    47.20   -12.70     1.84)  ; 7
                    (  -35.77    45.99   -12.70     1.84)  ; 8
                    (  -36.66    43.45   -12.65     1.84)  ; 9
                    (  -37.36    42.43   -12.65     1.84)  ; 10
                    (  -39.02    40.65   -12.65     1.84)  ; 11
                    (  -39.27    41.41   -12.65     1.84)  ; 12
                    (  -39.27    41.86   -12.65     1.84)  ; 13
                    (  -42.00    38.16   -17.20     1.84)  ; 14
                    (  -45.30    36.51   -19.85     1.84)  ; 15
                    (  -47.91    34.09   -20.60     1.84)  ; 16
                    (  -48.86    34.54   -20.60     1.84)  ; 17
                    (  -50.20    32.82   -26.75     1.84)  ; 18
                    (  -50.71    31.29   -27.65     1.84)  ; 19
                    (  -51.34    29.96   -27.65     1.84)  ; 20
                    (  -52.36    28.81   -27.65     1.84)  ; 21
                    (  -55.03    26.52   -28.95     1.84)  ; 22
                    (  -55.80    25.70   -28.95     1.84)  ; 23
                    (  -56.37    24.42   -30.90     1.84)  ; 24
                    (  -56.43    23.22   -30.90     1.84)  ; 25
                    (  -56.11    21.43   -30.90     1.84)  ; 26
                    (  -56.11    20.80   -32.55     1.84)  ; 27
                    (  -56.88    20.04   -32.55     1.84)  ; 28
                    (  -58.40    19.40   -32.55     1.84)  ; 29
                    (  -61.20    17.94   -32.75     1.84)  ; 30
                    (  -61.65    17.62   -32.75     1.84)  ; 31
                    (  -61.26    19.27   -32.75     1.84)  ; 32
                    (  -64.32    13.93   -38.25     1.84)  ; 33
                    (  -65.91    13.17   -38.25     1.84)  ; 34
                    (  -69.34    11.96   -38.30     1.84)  ; 35
                    (  -71.50    11.77   -38.30     1.84)  ; 36
                    (  -72.45    11.70   -38.30     1.84)  ; 37
                    (  -74.64    10.56   -44.15     1.84)  ; 38
                    (  -77.31    10.56   -44.15     1.84)  ; 39
                    (  -78.84    10.69   -44.40     1.84)  ; 40
                    (  -82.15    11.77   -44.40     1.84)  ; 41
                    (  -83.16    12.02   -44.40     1.84)  ; 42
                    (  -83.29    12.47   -44.40     1.84)  ; 43
                     Normal
                  |
                    (  -24.09    58.20   -10.55     1.84)  ; 1, R-1-1-1-1-1-1-1-2-2
                    (  -24.03    58.45    -3.25     1.84)  ; 2
                    (  -24.60    58.52    -1.00     1.84)  ; 3
                    (  -24.73    60.23    -0.10     1.84)  ; 4
                    (  -26.19    60.17    -0.10     1.84)  ; 5
                    (  -25.87    61.51    -0.10     1.84)  ; 6
                    (  -25.93    63.61    -0.10     1.84)  ; 7
                    (  -26.76    62.91    -0.10     1.84)  ; 8
                    (  -27.71    61.57    -0.10     1.84)  ; 9
                    (  -28.03    60.55    -0.10     1.84)  ; 10
                    (  -28.22    59.15    -0.10     1.84)  ; 11
                    (  -28.99    57.88    -0.10     1.84)  ; 12
                    (  -29.56    57.31     1.55     1.84)  ; 13
                    (  -32.36    55.65     1.55     1.84)  ; 14
                    (  -36.04    52.35     2.15     1.84)  ; 15
                    (  -37.19    50.57     2.15     1.84)  ; 16
                    (  -40.05    47.51     1.35     1.84)  ; 17
                    (  -40.11    47.45     1.35     1.84)  ; 18
                    (  -39.99    47.83     1.35     1.84)  ; 19
                    (  -41.64    45.41    -2.55     1.84)  ; 20
                    (  -43.93    41.72    -2.25     1.84)  ; 21
                    (  -45.52    40.01    -2.25     1.84)  ; 22
                    (  -48.00    38.35    -2.25     1.84)  ; 23
                    (  -50.41    36.89    -0.15     1.84)  ; 24
                    (  -52.07    35.87    -0.15     1.84)  ; 25
                    (  -54.17    34.92    -0.15     1.84)  ; 26
                    (  -57.15    34.41    -0.10     1.84)  ; 27
                    (  -61.10    34.34    -0.10     1.84)  ; 28
                    (  -63.07    34.09    -0.10     1.84)  ; 29
                    (  -63.13    34.54    -0.10     1.84)  ; 30
                    (  -66.36    33.63     3.60     1.78)  ; 31
                    (  -68.20    33.94     4.40     1.78)  ; 32
                    (  -70.17    34.64     1.45     1.78)  ; 33
                    (  -72.78    36.04     1.45     1.78)  ; 34
                    (  -73.16    36.04     1.45     1.78)  ; 35
                    (  -74.62    37.19    -2.10     1.78)  ; 36
                    (  -77.23    38.46    -2.10     1.78)  ; 37
                    (  -81.23    38.27    -3.10     1.78)  ; 38
                    (  -81.74    38.40    -3.10     1.78)  ; 39
                    (  -86.70    37.25     4.05     1.59)  ; 40
                    (  -87.97    36.81     6.15     1.59)  ; 41
                    (  -88.48    36.68     6.15     1.59)  ; 42
                    (  -90.96    36.93     6.25     1.59)  ; 43
                    (  -95.16    37.00     8.10     1.59)  ; 44
                    (  -99.87    38.91     8.10     1.59)  ; 45
                    ( -101.07    40.24     8.10     1.59)  ; 46
                    ( -102.15    43.17     8.10     1.59)  ; 47
                    ( -102.85    44.06     8.10     1.59)  ; 48
                     Normal
                  )  ;  End of split
                )  ;  End of split
              |
                (  -12.66    62.68    -2.50     1.72)  ; 1, R-1-1-1-1-1-1-2
                (  -12.60    62.42    -0.40     1.72)  ; 2
                (  -11.71    61.91     1.25     1.72)  ; 3
                (  -11.65    61.98     1.25     1.72)  ; 4
                (
                  (   -8.53    60.64    -3.15     1.72)  ; 1, R-1-1-1-1-1-1-2-1
                  (   -7.58    60.90    -3.15     1.72)  ; 2
                  (   -6.11    61.79    -3.80     1.72)  ; 3
                  (   -3.82    63.95    -7.60     1.72)  ; 4
                  (   -2.74    64.27    -7.85     1.72)  ; 5
                  (   -1.60    64.27    -7.85     1.72)  ; 6
                  (    1.01    63.89    -7.25     1.72)  ; 7
                  (    3.30    63.44    -3.45     1.72)  ; 8
                  (    3.68    63.44    -2.20     1.72)  ; 9
                  (    4.82    64.08    -2.20     1.72)  ; 10
                  (    6.86    65.86    -2.20     1.72)  ; 11
                  (
                    (   10.23    69.04    -7.70     1.72)  ; 1, R-1-1-1-1-1-1-2-1-1
                    (   11.18    70.82    -7.70     1.72)  ; 2
                    (   11.37    71.07    -2.90     1.72)  ; 3
                    (   12.96    72.47     3.60     1.59)  ; 4
                    (   13.72    73.11     4.45     1.59)  ; 5
                    (   14.93    73.87     4.45     1.59)  ; 6
                    (   15.76    74.64     4.45     1.59)  ; 7
                    (   15.89    75.53     4.50     1.59)  ; 8
                    (   16.59    76.54     9.05     1.59)  ; 9
                    (   17.16    77.18     9.05     1.59)  ; 10
                    (   18.49    80.61     9.80     1.59)  ; 11
                    (   19.00    82.71     9.80     1.59)  ; 12
                    (   19.13    83.60     9.80     1.59)  ; 13
                     Normal
                  |
                    (    5.59    63.95    -2.15     1.59)  ; 1, R-1-1-1-1-1-1-2-1-2
                    (    9.78    66.49    -3.10     1.59)  ; 2
                    (   10.16    66.56    -3.10     1.59)  ; 3
                    (   11.88    65.35    -3.45     1.59)  ; 4
                    (   12.64    64.65    -3.45     1.59)  ; 5
                    (   13.41    63.50    -6.30     1.59)  ; 6
                    (   14.11    62.93    -6.30     1.59)  ; 7
                    (   15.00    62.80    -7.15     1.59)  ; 8
                    (   16.84    63.76    -7.15     1.59)  ; 9
                    (   17.92    64.58    -7.15     1.59)  ; 10
                    (   19.96    66.87    -3.70     1.59)  ; 11
                    (   21.55    67.77    -3.70     1.59)  ; 12
                    (   22.44    67.83    -3.70     1.59)  ; 13
                    (   23.45    69.04    -1.75     1.59)  ; 14
                    (   24.22    68.59    -1.75     1.59)  ; 15
                    (   24.66    68.02    -1.75     1.59)  ; 16
                    (   25.68    66.81    -1.75     1.59)  ; 17
                    (   25.81    66.11    -1.75     1.59)  ; 18
                    (   28.72    69.05     2.15     1.59)  ; 19
                    (   29.67    69.75     0.95     1.59)  ; 20
                    (   33.11    71.22    -1.15     1.59)  ; 21
                    (   34.19    71.41    -1.15     1.59)  ; 22
                    (   36.61    71.34    -1.30     1.59)  ; 23
                    (   37.05    71.22    -1.30     1.59)  ; 24
                    (   37.62    71.22    -1.30     1.59)  ; 25
                    (   39.40    71.98    -1.50     1.59)  ; 26
                    (   42.01    73.57    -1.50     1.59)  ; 27
                    (   44.62    75.41    -1.50     1.59)  ; 28
                    (   46.46    76.49    -2.15     1.59)  ; 29
                    (   47.29    76.62    -2.15     1.59)  ; 30
                    (   50.21    76.56    -2.15     1.59)  ; 31
                    (   52.37    75.41    -2.15     1.59)  ; 32
                    (   54.15    75.03    -2.15     1.59)  ; 33
                    (   55.49    75.03    -2.15     1.59)  ; 34
                    (   59.43    75.41    -2.15     1.59)  ; 35
                    (   61.28    76.30    -2.15     1.59)  ; 36
                    (   63.63    77.19    -2.15     1.59)  ; 37
                    (   64.39    77.51    -2.15     1.59)  ; 38
                    (   64.46    77.51    -2.15     1.59)  ; 39
                    (   66.59    79.65     2.70     1.59)  ; 40
                    (   68.12    80.16     2.90     1.59)  ; 41
                    (   71.36    80.42     2.90     1.59)  ; 42
                    (   72.32    80.16     2.85     1.59)  ; 43
                    (   74.86    79.14     2.85     1.59)  ; 44
                    (   76.45    79.59     2.85     1.59)  ; 45
                    (   76.90    79.97     2.60     1.59)  ; 46
                    (   77.15    80.16     2.60     1.59)  ; 47
                     Normal
                  )  ;  End of split
                |
                  (  -12.96    61.89    -1.95     1.59)  ; 1, R-1-1-1-1-1-1-2-2
                  (  -13.21    61.76    -1.95     1.59)  ; 2
                  (  -13.85    61.83    -4.65     1.59)  ; 3
                  (  -14.55    62.21    -5.40     1.59)  ; 4
                  (  -15.76    62.84    -5.40     1.59)  ; 5
                  (  -17.22    63.23    -5.45     1.59)  ; 6
                  (  -18.68    63.35    -5.45     1.59)  ; 7
                  (  -22.11    63.35    -5.10     1.59)  ; 8
                  (  -22.75    63.10    -5.10     1.59)  ; 9
                  (  -23.51    62.91    -1.70     1.59)  ; 10
                  (  -23.70    61.38    -4.50     1.59)  ; 11
                  (  -23.96    61.38    -7.15     1.59)  ; 12
                  (  -27.58    60.43    -7.20     1.59)  ; 13
                  (  -29.24    59.92    -7.20     1.59)  ; 14
                  (  -30.13    59.79    -7.20     1.59)  ; 15
                  (  -32.54    60.05    -7.75     1.59)  ; 16
                  (  -33.56    60.43    -7.75     1.59)  ; 17
                  (  -33.94    60.68    -9.40     1.59)  ; 18
                  (  -35.15    60.74    -9.40     1.59)  ; 19
                  (  -36.10    60.36    -9.40     1.59)  ; 20
                  (  -37.18    59.41   -10.60     1.59)  ; 21
                  (  -38.46    58.14   -10.60     1.59)  ; 22
                  (  -39.73    57.18   -10.60     1.59)  ; 23
                  (  -42.40    56.23    -8.75     1.59)  ; 24
                  (  -44.05    56.04    -8.75     1.59)  ; 25
                  (  -43.73    57.12    -8.75     1.59)  ; 26
                  (  -47.29    56.99    -7.70     1.59)  ; 27
                  (  -48.76    56.93    -7.70     1.59)  ; 28
                  (  -49.96    57.25    -7.70     1.59)  ; 29
                  (  -51.36    57.63    -7.70     1.59)  ; 30
                  (  -52.95    57.95    -7.70     1.59)  ; 31
                  (  -57.98    58.07    -7.70     1.59)  ; 32
                  (  -60.52    58.71    -7.70     1.59)  ; 33
                  (  -60.33    59.41    -7.70     1.59)  ; 34
                  (  -61.71    60.46    -3.80     1.53)  ; 35
                  (  -67.31    59.89    -3.80     1.53)  ; 36
                  (  -69.79    59.95    -5.55     1.53)  ; 37
                  (  -72.14    59.69    -5.55     1.53)  ; 38
                  (  -72.39    59.89    -5.55     1.53)  ; 39
                  (  -74.75    59.57    -9.15     1.53)  ; 40
                  (  -76.91    59.38   -11.95     1.53)  ; 41
                  (  -78.50    59.31   -11.95     1.53)  ; 42
                  (  -80.98    59.95   -11.95     1.53)  ; 43
                  (  -85.17    62.05   -12.05     1.53)  ; 44
                  (  -86.32    62.87   -12.05     1.53)  ; 45
                  (  -87.15    64.02   -12.05     1.53)  ; 46
                  (  -88.10    68.41   -11.45     1.53)  ; 47
                  (  -88.48    70.38   -11.35     1.53)  ; 48
                  (  -89.12    72.48   -11.35     1.53)  ; 49
                  (  -89.18    73.50   -11.35     1.53)  ; 50
                  (  -88.80    74.20   -11.35     1.53)  ; 51
                  (  -87.97    74.96   -11.35     1.53)  ; 52
                   Normal
                )  ;  End of split
              )  ;  End of split
            |
              (  -15.98    57.94    -3.50     1.53)  ; 1, R-1-1-1-1-1-2
              (  -17.00    58.00    -7.70     1.53)  ; 2
              (  -18.21    58.19    -8.40     1.53)  ; 3
              (  -18.72    58.32    -8.40     1.53)  ; 4
              (  -19.92    58.70    -9.40     1.53)  ; 5
              (  -21.01    59.27    -9.40     1.53)  ; 6
              (  -23.42    60.10   -10.40     1.53)  ; 7
              (  -24.44    60.67   -10.40     1.53)  ; 8
              (  -24.50    60.73   -10.45     1.53)  ; 9
               Normal
            )  ;  End of split
          |
            (  -10.07    59.14    -1.70     1.53)  ; 1, R-1-1-1-1-2
            (   -7.65    63.15    -3.00     1.53)  ; 2
             Normal
          )  ;  End of split
        |
          (   -6.57    35.10    -3.05     1.53)  ; 1, R-1-1-1-2
          (  -12.49    33.26    -5.75     1.53)  ; 2
          (  -13.63    33.00    -5.80     1.53)  ; 3
          (  -15.86    32.75    -5.80     1.53)  ; 4
          (  -21.01    32.81    -6.70     1.53)  ; 5
          (  -21.20    33.19    -6.70     1.53)  ; 6
          (  -28.15    34.22    -4.95     1.53)  ; 7
          (  -28.15    34.22    -5.65     1.53)  ; 8
          (
            (  -31.52    33.84    -8.20     1.53)  ; 1, R-1-1-1-2-1
            (  -34.32    34.09   -10.60     1.53)  ; 2
            (  -37.18    34.03   -11.80     1.53)  ; 3
            (  -40.99    33.97    -9.80     1.53)  ; 4
            (  -41.25    34.03    -9.80     1.53)  ; 5
            (  -43.22    33.46     3.85     1.53)  ; 6
            (  -46.59    34.16     3.85     1.53)  ; 7
            (  -48.43    34.41     3.85     1.53)  ; 8
            (  -51.42    34.35     3.00     1.53)  ; 9
            (  -53.01    34.09     1.15     1.53)  ; 10
            (  -54.54    34.03     1.15     1.53)  ; 11
            (  -55.87    33.90     1.15     1.53)  ; 12
            (  -57.59    33.71    -0.35     1.53)  ; 13
            (  -61.02    32.95    -0.35     1.53)  ; 14
            (  -61.34    33.01    -0.35     1.53)  ; 15
            (  -66.26    31.82    -2.75     1.40)  ; 16
            (  -66.58    31.88    -3.10     1.40)  ; 17
            (  -66.58    31.94    -3.10     1.40)  ; 18
             Normal
          |
            (  -29.25    33.28    -9.40     1.40)  ; 1, R-1-1-1-2-2
            (  -30.21    32.39    -9.25     1.40)  ; 2
            (  -31.35    31.18    -9.25     1.40)  ; 3
            (  -32.69    30.23    -6.35     1.40)  ; 4
            (  -32.81    30.23    -6.35     1.40)  ; 5
            (  -35.17    30.16    -6.00     1.40)  ; 6
            (  -35.36    29.40    -6.00     1.40)  ; 7
            (
              (  -38.92    29.34    -4.85     1.40)  ; 1, R-1-1-1-2-2-1
              (  -40.95    29.91    -4.85     1.40)  ; 2
              (  -43.18    30.10    -3.20     1.40)  ; 3
              (  -44.51    29.91    -3.20     1.40)  ; 4
              (  -45.53    29.59    -3.20     1.40)  ; 5
              (  -47.63    29.46    -3.70     1.40)  ; 6
              (  -49.47    28.89    -3.70     1.40)  ; 7
              (  -50.68    28.45    -6.95     1.40)  ; 8
              (  -53.73    29.02    -2.30     1.40)  ; 9
              (  -54.56    28.96    -2.30     1.40)  ; 10
              (  -55.00    28.83    -2.05     1.40)  ; 11
              (  -56.28    28.70    -2.05     1.40)  ; 12
              (  -57.42    28.26    -2.05     1.40)  ; 13
              (  -58.76    27.17    -2.05     1.40)  ; 14
              (  -60.60    25.58    -2.05     1.40)  ; 15
              (  -61.62    24.63    -2.10     1.40)  ; 16
              (  -63.27    23.29    -2.10     1.40)  ; 17
              (  -66.39    19.92    -2.10     1.40)  ; 18
              (  -68.36    18.33    -3.75     1.40)  ; 19
              (  -69.95    17.06    -3.75     1.40)  ; 20
              (  -68.61    19.29    -3.75     1.40)  ; 21
              (
                (  -71.09    16.93    -8.20     1.40)  ; 1, R-1-1-1-2-2-1-1
                (  -84.51    16.87    -8.20     1.40)  ; 2
                (  -88.13    16.42    -8.20     1.40)  ; 3
                (  -91.63    15.79    -8.20     1.40)  ; 4
                (  -96.97    15.66    -8.20     1.40)  ; 5
                ( -101.10    14.20    -8.20     1.40)  ; 6
                ( -103.52    13.43    -8.20     1.40)  ; 7
                ( -103.58    13.56    -8.20     1.40)  ; 8
                ( -103.27    13.82    -8.20     1.40)  ; 9
                ( -102.94    15.76    -5.80     1.40)  ; 10
                ( -105.16    15.76    -5.80     1.40)  ; 11
                ( -108.09    15.32    -5.75     1.40)  ; 12
                ( -110.88    14.74    -5.75     1.40)  ; 13
                ( -114.06    13.34    -5.75     1.40)  ; 14
                ( -115.78    12.20    -7.40     1.40)  ; 15
                ( -119.60    10.42    -7.40     1.40)  ; 16
                ( -122.33     9.08    -7.40     1.40)  ; 17
                ( -122.20     9.46    -7.40     1.40)  ; 18
                ( -126.02     9.78   -11.95     1.40)  ; 19
                ( -128.37     9.21   -12.15     1.40)  ; 20
                ( -129.64     9.15   -12.15     1.40)  ; 21
                ( -131.61     9.21   -10.50     1.40)  ; 22
                ( -135.43     8.76   -10.50     1.40)  ; 23
                ( -138.73     7.87   -10.50     1.40)  ; 24
                ( -141.34     6.28    -9.10     1.40)  ; 25
                ( -143.38     4.76    -9.10     1.40)  ; 26
                ( -146.75     2.72    -9.10     1.40)  ; 27
                ( -150.05     1.13    -9.05     1.40)  ; 28
                ( -152.21     0.24    -9.05     1.40)  ; 29
                ( -151.26     0.88    -9.05     1.40)  ; 30
                ( -156.25    -0.48    -7.60     1.40)  ; 31
                ( -157.52    -1.31    -7.50     1.40)  ; 32
                ( -160.26    -3.47    -7.45     1.40)  ; 33
                 Normal
              |
                (  -69.66    16.01    -3.70     1.40)  ; 1, R-1-1-1-2-2-1-2
                (  -70.68    14.29    -5.75     1.40)  ; 2
                (  -72.65    12.64    -5.75     1.40)  ; 3
                (  -73.92    11.68    -7.25     1.40)  ; 4
                (  -76.72    10.03    -7.25     1.40)  ; 5
                (  -78.31     9.20    -7.05     1.40)  ; 6
                (  -79.00     8.69    -7.05     1.40)  ; 7
                (  -79.96     8.69    -7.05     1.40)  ; 8
                (  -81.93     5.90    -2.05     1.40)  ; 9
                (  -88.42     1.57    -2.90     1.40)  ; 10
                (  -90.51    -0.34    -2.90     1.40)  ; 11
                (  -91.28    -1.67    -2.90     1.40)  ; 12
                (  -92.93    -4.16    -3.30     1.40)  ; 13
                (  -93.44    -5.55    -3.30     1.40)  ; 14
                (  -93.50    -7.08    -3.30     1.40)  ; 15
                (  -92.99    -8.61    -3.30     1.40)  ; 16
                (  -92.99    -9.88    -3.30     1.40)  ; 17
                (  -92.99   -10.45    -3.30     1.40)  ; 18
                (  -92.68    -8.42    -3.30     1.40)  ; 19
                (  -96.12   -10.37    -1.25     1.40)  ; 20
                (  -99.11   -10.75    -2.15     1.40)  ; 21
                ( -101.27   -11.58    -2.15     1.40)  ; 22
                ( -102.86   -12.47    -2.15     1.40)  ; 23
                ( -103.88   -13.36    -3.65     1.40)  ; 24
                ( -104.07   -13.80    -3.65     1.40)  ; 25
                ( -104.01   -13.49    -3.65     1.40)  ; 26
                ( -105.98   -15.46    -4.00     1.40)  ; 27
                ( -107.51   -16.47    -7.25     1.40)  ; 28
                ( -108.65   -16.79    -8.25     1.40)  ; 29
                ( -114.37   -14.95    -8.25     1.40)  ; 30
                ( -117.11   -14.76    -8.45     1.40)  ; 31
                ( -120.79   -14.76    -8.45     1.40)  ; 32
                ( -126.14   -15.58    -8.45     1.40)  ; 33
                ( -128.81   -16.35    -8.45     1.40)  ; 34
                ( -134.34   -18.32    -8.45     1.40)  ; 35
                ( -135.17   -18.70    -8.45     1.40)  ; 36
                ( -137.57   -18.76    -7.95     1.40)  ; 37
                ( -141.95   -21.11    -5.95     1.40)  ; 38
                ( -143.10   -21.30    -5.95     1.40)  ; 39
                ( -143.48   -21.24    -5.80     1.40)  ; 40
                ( -143.86   -20.80    -5.80     1.40)  ; 41
                 Normal
              )  ;  End of split
            |
              (  -35.26    27.86    -7.20     1.59)  ; 1, R-1-1-1-2-2-2
              (  -35.52    27.42    -7.25     1.59)  ; 2
              (  -36.34    27.04   -14.25     1.59)  ; 3
              (  -39.40    26.91   -14.50     1.59)  ; 4
              (  -41.62    26.97   -14.50     1.59)  ; 5
              (  -42.96    26.78   -14.50     1.59)  ; 6
              (  -43.72    24.87   -14.50     1.59)  ; 7
              (  -43.78    24.43   -14.50     1.59)  ; 8
              (  -43.97    24.68   -12.65     1.59)  ; 9
              (  -44.10    24.17   -12.65     1.59)  ; 10
              (  -44.74    23.79   -12.65     1.59)  ; 11
              (  -47.54    23.03   -13.85     1.59)  ; 12
              (  -47.60    22.84   -13.90     1.59)  ; 13
              (
                (  -49.00    19.21   -13.90     1.59)  ; 1, R-1-1-1-2-2-2-1
                (  -49.89    18.26   -13.90     1.59)  ; 2
                (  -50.97    14.76   -14.40     1.59)  ; 3
                (  -52.30    11.90   -15.45     1.59)  ; 4
                (  -52.75    11.26   -15.45     1.59)  ; 5
                (  -53.83     9.03   -13.80     1.59)  ; 6
                (  -54.66     7.38   -13.80     1.59)  ; 7
                (  -55.36     4.71   -13.80     1.59)  ; 8
                (  -56.95     3.44   -13.80     1.59)  ; 9
                (  -59.81     1.91   -13.80     1.59)  ; 10
                (  -63.75     0.19   -13.80     1.59)  ; 11
                (  -63.94     0.13   -13.80     1.59)  ; 12
                (  -64.07     0.45   -13.80     1.59)  ; 13
                (  -67.75    -2.49   -26.20     1.59)  ; 14
                (  -70.42    -3.57   -26.20     1.59)  ; 15
                (  -72.71    -4.78   -26.20     1.59)  ; 16
                (  -76.34    -6.49   -26.30     1.59)  ; 17
                (  -80.02    -9.74   -26.30     1.59)  ; 18
                (  -80.91   -11.07   -26.30     1.59)  ; 19
                (  -81.36   -12.54   -26.30     1.59)  ; 20
                (  -81.61   -13.36   -26.30     1.59)  ; 21
                (  -82.76   -14.70   -26.30     1.59)  ; 22
                (  -84.54   -16.23   -26.30     1.59)  ; 23
                (  -86.76   -17.75   -26.30     1.59)  ; 24
                (  -88.61   -18.58   -27.45     1.59)  ; 25
                (  -89.88   -19.02   -27.45     1.59)  ; 26
                (  -90.51   -17.18   -28.30     1.59)  ; 27
                (  -90.58   -16.54   -28.30     1.59)  ; 28
                 Normal
              |
                (  -48.55    20.73    -8.00     1.59)  ; 1, R-1-1-1-2-2-2-2
                (  -49.69    19.14    -8.00     1.59)  ; 2
                (  -50.27    18.19    -8.00     1.59)  ; 3
                (  -50.52    17.93    -7.70     1.59)  ; 4
                (  -50.84    18.00   -10.45     1.59)  ; 5
                (  -50.90    18.12   -10.45     1.59)  ; 6
                (
                  (  -52.62    17.74   -10.80     1.59)  ; 1, R-1-1-1-2-2-2-2-1
                  (  -54.65    18.06    -7.75     1.59)  ; 2
                  (  -56.94    18.38    -7.75     1.59)  ; 3
                  (  -60.82    18.38    -7.75     1.59)  ; 4
                  (  -62.92    19.01   -12.00     1.59)  ; 5
                  (  -70.17    19.01    -9.05     1.59)  ; 6
                  (  -71.69    18.70    -9.05     1.59)  ; 7
                  (  -72.84    18.63    -7.10     1.59)  ; 8
                  (  -76.40    17.68    -7.10     1.59)  ; 9
                  (  -78.24    17.49    -6.60     1.59)  ; 10
                  (  -80.66    17.68    -7.35     1.59)  ; 11
                  (  -82.31    17.17    -7.35     1.59)  ; 12
                  (  -84.47    17.04    -8.60     1.59)  ; 13
                  (  -86.32    17.23    -8.65     1.59)  ; 14
                  (  -87.02    17.42    -8.65     1.59)  ; 15
                  (
                    (  -90.51    18.95   -12.25     1.59)  ; 1, R-1-1-1-2-2-2-2-1-1
                    (  -91.02    19.21   -13.35     1.59)  ; 2
                    (  -94.65    20.86   -13.35     1.59)  ; 3
                    (  -94.52    20.99   -13.35     1.59)  ; 4
                    (  -98.02    23.53    -5.30     1.46)  ; 5
                    (  -98.46    23.98    -5.15     1.46)  ; 6
                    (  -98.53    26.27    -5.15     1.46)  ; 7
                    (  -98.78    26.71    -5.65     1.46)  ; 8
                    ( -100.88    27.09    -5.65     1.46)  ; 9
                    ( -105.39    26.97    -5.80     1.46)  ; 10
                    ( -108.51    26.33    -5.80     1.46)  ; 11
                    ( -109.34    26.01    -5.80     1.46)  ; 12
                    ( -109.40    26.14    -5.80     1.46)  ; 13
                    ( -110.49    28.25     1.25     1.40)  ; 14
                    ( -112.02    28.44     1.25     1.40)  ; 15
                    ( -114.56    31.56     0.50     1.40)  ; 16
                    ( -115.64    34.23     0.35     1.40)  ; 17
                    ( -116.03    35.82     0.35     1.40)  ; 18
                     Normal
                  |
                    (  -93.07    18.27   -10.10     1.40)  ; 1, R-1-1-1-2-2-2-2-1-2
                    (  -95.04    17.95    -7.70     1.40)  ; 2
                    (  -96.00    17.95    -7.55     1.40)  ; 3
                    (  -97.90    18.65    -7.55     1.40)  ; 4
                    (  -99.75    19.92    -7.20     1.40)  ; 5
                    ( -100.26    21.00    -7.20     1.40)  ; 6
                    ( -101.02    22.02    -7.00     1.40)  ; 7
                    ( -102.16    22.27    -7.00     1.40)  ; 8
                    ( -102.23    22.34    -7.00     1.40)  ; 9
                     Normal
                  )  ;  End of split
                |
                  (  -49.66    18.03   -15.50     1.40)  ; 1, R-1-1-1-2-2-2-2-2
                  (  -48.38    18.22   -11.90     1.40)  ; 2
                  (  -47.75    17.71    -9.15     1.40)  ; 3
                  (  -46.98    17.33    -7.55     1.40)  ; 4
                   Normal
                )  ;  End of split
              )  ;  End of split
            )  ;  End of split
          )  ;  End of split
        )  ;  End of split
      |
        (   -4.26    33.63    -5.55     1.40)  ; 1, R-1-1-2
        (   -3.88    33.82    -3.90     1.40)  ; 2
        (   -3.12    34.01    -3.90     1.40)  ; 3
        (   -1.53    35.53    -6.80     1.40)  ; 4
        (   -1.02    35.73    -7.25     1.40)  ; 5
        (   -0.13    36.74   -10.90     1.40)  ; 6
        (    0.63    37.51   -11.15     1.40)  ; 7
        (    1.08    37.82   -11.15     1.40)  ; 8
        (    1.27    38.02   -11.15     1.40)  ; 9
        (    1.65    38.21    -7.75     1.40)  ; 10
        (    1.78    38.27    -7.70     1.40)  ; 11
        (    2.98    37.76    -7.70     1.40)  ; 12
        (    4.83    37.12    -7.70     1.40)  ; 13
        (    5.59    36.62    -7.70     1.40)  ; 14
        (
          (    9.15    37.63   -11.50     1.40)  ; 1, R-1-1-2-1
          (    9.28    37.82   -11.50     1.40)  ; 2
          (   10.74    38.46   -11.90     1.40)  ; 3
          (   12.65    38.59   -10.50     1.40)  ; 4
          (   12.14    39.10   -10.50     1.40)  ; 5
          (   12.78    40.24    -5.10     1.40)  ; 6
          (   15.51    41.51    -5.10     1.40)  ; 7
          (   17.42    43.10    -5.65     1.40)  ; 8
          (   18.18    43.68    -5.65     1.40)  ; 9
          (   19.96    44.38    -5.65     1.40)  ; 10
          (   22.31    44.69    -5.85     1.40)  ; 11
          (   23.97    45.65    -5.85     1.40)  ; 12
          (   25.62    47.11    -5.55     1.40)  ; 13
          (   27.15    47.62    -5.55     1.40)  ; 14
          (   30.20    47.81    -5.55     1.40)  ; 15
          (   31.72    47.88    -5.45     1.40)  ; 16
          (   31.66    47.88    -5.45     1.40)  ; 17
          (   32.97    49.40    -4.05     1.27)  ; 18
          (   34.30    50.42    -1.10     1.27)  ; 19
          (   35.38    52.52    -1.10     1.27)  ; 20
          (   35.96    53.35    -0.35     1.27)  ; 21
          (   38.05    56.02    -7.80     1.40)  ; 22
          (   39.90    56.59    -8.35     1.40)  ; 23
          (   41.93    57.99    -8.35     1.40)  ; 24
          (   43.46    59.96   -10.00     1.40)  ; 25
          (   44.92    62.25   -10.00     1.40)  ; 26
          (   46.77    65.31   -10.00     1.40)  ; 27
          (   48.16    67.79   -10.50     1.40)  ; 28
          (   49.44    69.50   -10.50     1.40)  ; 29
          (   52.11    72.24   -10.50     1.40)  ; 30
          (   55.10    75.67   -10.50     1.40)  ; 31
          (   56.18    77.39   -10.50     1.40)  ; 32
          (   58.60    80.37   -12.05     1.46)  ; 33
          (   61.21    82.21    -9.85     1.46)  ; 34
          (   63.63    83.55    -9.85     1.46)  ; 35
          (   65.85    86.15    -9.85     1.46)  ; 36
          (   66.36    88.19    -9.75     1.46)  ; 37
          (   66.68    89.27    -9.75     1.46)  ; 38
          (   64.77    94.17    -9.75     1.46)  ; 39
          (   64.07    96.71    -9.75     1.46)  ; 40
          (   64.13    98.88    -9.75     1.46)  ; 41
           Normal
        |
          (    6.10    35.44    -5.85     1.53)  ; 1, R-1-1-2-2
          (    7.06    34.81    -5.05     1.53)  ; 2
          (    8.46    34.30    -5.05     1.53)  ; 3
          (    9.35    34.17    -7.55     1.53)  ; 4
          (    9.47    34.24    -7.55     1.53)  ; 5
          (   13.99    35.76   -11.55     1.65)  ; 6
          (   17.30    38.88   -11.60     1.65)  ; 7
          (   18.76    39.96   -11.60     1.65)  ; 8
          (   21.56    41.30   -11.60     1.65)  ; 9
          (   22.57    41.55   -11.60     1.65)  ; 10
          (   23.91    41.04   -11.60     1.65)  ; 11
          (   25.24    40.47    -7.55     1.65)  ; 12
          (   25.88    40.15    -7.55     1.65)  ; 13
          (   25.94    39.90    -7.55     1.65)  ; 14
          (   26.64    40.72    -6.90     1.65)  ; 15
          (   29.00    39.39    -7.05     1.65)  ; 16
          (   31.22    38.37    -7.05     1.65)  ; 17
          (   33.19    38.05    -7.05     1.65)  ; 18
          (   35.74    38.05    -7.85     1.65)  ; 19
          (   39.11    38.56    -7.80     1.65)  ; 20
          (   41.46    38.56    -7.80     1.65)  ; 21
          (   43.05    38.43    -7.50     1.65)  ; 22
          (   45.91    37.35    -7.50     1.65)  ; 23
          (   46.20    34.99    -5.65     1.65)  ; 24
          (   48.30    34.67    -5.35     1.65)  ; 25
          (   51.55    35.05    -5.35     1.65)  ; 26
          (   54.66    35.11    -6.95     1.65)  ; 27
          (   57.20    34.41    -6.95     1.65)  ; 28
          (   58.29    33.97    -7.25     1.65)  ; 29
          (   60.77    33.65    -7.25     1.65)  ; 30
          (   63.25    34.10    -7.30     1.65)  ; 31
          (   64.90    34.03    -7.30     1.65)  ; 32
          (   66.04    33.78    -7.30     1.65)  ; 33
          (   69.41    31.49    -7.30     1.65)  ; 34
          (   74.44    30.02    -7.30     1.65)  ; 35
          (   76.03    29.96    -7.30     1.65)  ; 36
          (   76.03    30.02    -7.30     1.65)  ; 37
          (   81.81    28.43    -7.30     1.53)  ; 38
          (   82.77    28.24    -7.30     1.53)  ; 39
          (   83.72    27.93    -7.30     1.53)  ; 40
          (   85.38    28.73    -4.15     1.53)  ; 41
          (   88.56    27.71    -4.15     1.53)  ; 42
          (   90.91    26.57    -7.15     1.53)  ; 43
          (   91.10    26.44    -7.15     1.53)  ; 44
          (   91.99    25.93    -7.35     1.53)  ; 45
          (   99.17    20.59   -12.45     1.40)  ; 46
          (  101.97    18.74   -12.45     1.40)  ; 47
          (  104.01    17.54   -11.35     1.40)  ; 48
          (  110.87    14.67   -11.35     1.40)  ; 49
          (  114.43    13.08   -11.35     1.40)  ; 50
          (  118.57    11.81   -10.10     1.40)  ; 51
          (  119.01    11.75   -10.10     1.40)  ; 52
          (  117.87    12.57   -10.10     1.40)  ; 53
          (  122.26    12.83    -3.30     1.40)  ; 54
          (  124.86    15.82    -3.30     1.40)  ; 55
          (  124.86    15.88    -3.30     1.40)  ; 56
          (  127.52    16.08    -9.15     1.34)  ; 57
          (  129.36    15.57    -9.15     1.34)  ; 58
          (  135.59    14.17    -5.50     1.34)  ; 59
          (  139.15    13.28    -5.50     1.34)  ; 60
          (  140.55    11.95    -5.50     1.34)  ; 61
          (  142.97    10.55    -3.40     1.34)  ; 62
          (  143.16    10.42    -3.40     1.34)  ; 63
          (  145.89    11.37    -2.35     1.21)  ; 64
          (  147.29    10.42    -1.40     1.21)  ; 65
          (  151.30     9.40    -1.40     1.21)  ; 66
          (  152.31     9.21    -1.40     1.21)  ; 67
          (  153.40     8.51    -1.40     1.21)  ; 68
          (  154.29     7.88    -1.40     1.21)  ; 69
          (  154.48     7.75    -1.40     1.21)  ; 70
          (  154.86     7.75    -1.40     1.21)  ; 71
           Normal
        )  ;  End of split
      )  ;  End of split
    |
      (   -4.06    27.84    -5.10     1.46)  ; 1, R-1-2
      (   -4.00    28.03    -5.15     1.46)  ; 2
      (   -2.98    28.54    -5.15     1.46)  ; 3
      (   -2.41    29.05    -5.15     1.46)  ; 4
      (    1.47    30.58    -6.75     1.78)  ; 5
      (    1.98    31.02    -7.30     1.78)  ; 6
      (    3.63    33.06   -14.65     1.91)  ; 7
      (    4.33    33.63   -15.75     1.91)  ; 8
      (    4.39    33.76   -18.85     1.91)  ; 9
      (    5.54    35.41    -4.10     1.91)  ; 10
      (    5.86    36.11    -4.10     1.91)  ; 11
      (    7.45    37.96    -4.10     1.91)  ; 12
      (    9.10    39.17    -8.50     1.91)  ; 13
      (   10.37    40.12    -8.50     1.91)  ; 14
      (   11.51    40.38    -8.55     1.91)  ; 15
      (   13.68    40.76    -8.55     1.91)  ; 16
      (   15.97    42.28    -8.55     1.91)  ; 17
      (   17.94    43.81    -8.55     1.91)  ; 18
      (   24.23    48.07    -8.55     1.91)  ; 19
      (   28.62    50.36    -8.35     1.91)  ; 20
      (   29.57    50.87    -8.35     1.91)  ; 21
      (   29.64    50.74    -8.35     1.91)  ; 22
      (   31.85    52.41    -5.15     1.78)  ; 23
      (   31.85    52.41    -4.55     1.78)  ; 24
       Normal
    )  ;  End of split
  |
    (  -10.95    23.65    -5.35     1.97)  ; 1, R-2
    (  -11.01    24.54    -5.40     1.97)  ; 2
    (  -11.59    25.69    -5.80     1.97)  ; 3
    (  -12.29    26.13    -6.55     1.97)  ; 4
    (  -13.30    26.20    -6.55     1.97)  ; 5
    (  -14.96    25.88    -7.05     1.97)  ; 6
    (  -15.97    25.82    -9.30     1.97)  ; 7
    (  -16.42    25.63    -9.30     1.97)  ; 8
    (  -17.31    24.99    -9.30     1.97)  ; 9
    (  -19.85    24.16    -9.35     1.97)  ; 10
    (  -23.48    22.83    -7.35     1.97)  ; 11
    (  -23.92    22.64    -7.10     1.97)  ; 12
    (  -23.92    22.89    -7.10     1.97)  ; 13
    (
      (  -27.36    25.50    -4.25     1.97)  ; 1, R-2-1
      (  -27.67    26.26    -4.20     1.97)  ; 2
      (  -27.61    26.83    -4.20     1.97)  ; 3
      (  -26.97    27.79    -7.00     1.97)  ; 4
      (  -26.66    28.17    -7.00     1.97)  ; 5
      (  -26.72    28.23    -7.00     1.97)  ; 6
      (  -28.25    28.42    -6.70     1.97)  ; 7
      (  -29.07    28.36    -6.70     1.97)  ; 8
      (  -29.77    29.06    -4.00     1.97)  ; 9
      (  -29.84    29.25    -4.00     1.97)  ; 10
      (  -29.96    29.38    -4.00     1.97)  ; 11
      (  -30.28    29.95    -0.20     1.97)  ; 12
      (  -30.34    29.95    -0.20     1.97)  ; 13
      (  -32.89    29.63    -0.10     1.84)  ; 14
      (  -37.78    29.57    -4.65     1.84)  ; 15
      (  -38.93    29.82    -4.65     1.84)  ; 16
      (  -39.76    30.33    -4.65     1.84)  ; 17
      (  -40.96    30.84    -4.65     1.84)  ; 18
      (  -42.81    30.84    -4.65     1.84)  ; 19
      (  -46.56    30.65    -4.65     1.84)  ; 20
      (  -47.70    30.78    -4.65     1.84)  ; 21
       Normal
    |
      (  -27.86    21.87    -8.00     1.84)  ; 1, R-2-2
      (  -29.77    22.06    -8.00     1.84)  ; 2
      (  -31.17    21.93    -9.05     1.84)  ; 3
      (  -33.20    21.68    -9.05     1.84)  ; 4
      (  -34.98    21.68   -10.20     1.84)  ; 5
      (  -35.68    21.36   -10.20     1.84)  ; 6
      (  -36.00    20.92   -10.20     1.84)  ; 7
      (  -37.53    20.09    -8.95     1.84)  ; 8
      (  -40.32    18.44    -6.70     1.72)  ; 9
      (  -40.90    18.44    -6.70     1.72)  ; 10
      (  -43.12    19.20    -4.95     1.72)  ; 11
      (  -44.39    19.45    -4.95     1.72)  ; 12
      (  -44.90    19.45    -4.95     1.72)  ; 13
      (  -47.57    18.50    -8.05     1.72)  ; 14
      (  -49.42    18.18    -8.05     1.72)  ; 15
      (  -50.24    17.99    -9.60     1.72)  ; 16
      (  -53.80    16.46    -9.60     1.72)  ; 17
      (  -55.65    16.02   -10.45     1.72)  ; 18
      (  -59.46    16.02   -10.75     1.72)  ; 19
      (  -61.75    16.53   -10.75     1.72)  ; 20
      (  -64.23    16.78   -10.75     1.72)  ; 21
      (  -66.65    17.23    -9.95     1.72)  ; 22
      (  -67.22    17.16    -9.95     1.72)  ; 23
      (  -67.47    17.10    -9.30     1.72)  ; 24
      (  -74.21    17.42    -9.25     1.72)  ; 25
      (  -77.71    16.53    -9.25     1.72)  ; 26
      (  -83.18    15.89    -9.25     1.72)  ; 27
      (  -85.98    15.32    -9.25     1.72)  ; 28
      (  -86.04    15.26    -9.25     1.72)  ; 29
       Normal
    )  ;  End of split
  )  ;  End of split
)  ;  End of tree
