# Supplementary material for: Distinct organization of two cortico-cortical feedback pathways
Source: Nat Commun. 2022 Oct 27;13:6389. doi: 10.1038/s41467-022-33883-9 (PMC9613627; doi:10.1038/s41467-022-33883-9)
Supplement: Supplementary file 4 — Source Data [file 41467_2022_33883_MOESM4_ESM.zip › Source_Data_File/figure_s3b_blue_S1_PC_ThT.ASC]

;	V3 text file written for MicroBrightField products.

(Description
)  ;  End of description
(ImageCoords)
(TimePointManager 1 "-1" "-1" 0)

("CellBody"
  (Color Blue)
  (CellBody)
  (    2.48     6.23    -4.00     0.06)  ;  1, 1
  (    2.42     6.23    -3.20     0.06)  ;  1, 2
  (    1.21     5.92    -0.20     0.06)  ;  1, 3
  (    0.51     5.79    -0.20     0.06)  ;  1, 4
  (   -0.45     5.60     1.65     0.06)  ;  1, 5
  (   -1.78     5.41     2.25     0.06)  ;  1, 6
  (   -3.31     4.71     2.75     0.06)  ;  1, 7
  (   -4.13     4.20     2.75     0.06)  ;  1, 8
  (   -6.17     2.86     3.00     0.06)  ;  1, 9
  (   -7.38     1.84     3.25     0.06)  ;  1, 10
  (   -8.14     1.34     3.25     0.06)  ;  1, 11
  (   -9.16     0.57     3.30     0.06)  ;  1, 12
  (   -9.98     0.13     3.30     0.06)  ;  1, 13
  (  -10.56    -0.95     3.30     0.06)  ;  1, 14
  (  -10.62    -2.35     3.30     0.06)  ;  1, 15
  (  -10.36    -3.69     3.30     0.06)  ;  1, 16
  (   -9.73    -4.83     3.30     0.06)  ;  1, 17
  (   -8.52    -6.30     3.30     0.06)  ;  1, 18
  (   -7.63    -7.19     3.30     0.06)  ;  1, 19
  (   -6.80    -8.01     3.30     0.06)  ;  1, 20
  (   -4.77    -9.73     3.30     0.06)  ;  1, 21
  (   -2.99   -10.81     3.30     0.06)  ;  1, 22
  (    1.21   -12.53     3.30     0.06)  ;  1, 23
  (    1.84   -12.66     3.30     0.06)  ;  1, 24
  (    2.99   -13.04     3.30     0.06)  ;  1, 25
  (    4.20   -13.29     3.30     0.06)  ;  1, 26
  (    7.06   -13.87     3.30     0.06)  ;  1, 27
  (    9.54   -13.99     3.30     0.06)  ;  1, 28
  (   11.45   -13.93     3.30     0.06)  ;  1, 29
  (   11.95   -13.29     3.30     0.06)  ;  1, 30
  (   12.14   -12.91     3.30     0.06)  ;  1, 31
  (   12.14   -11.83     3.30     0.06)  ;  1, 32
  (   11.83   -10.18     3.30     0.06)  ;  1, 33
  (   11.70    -7.44     3.30     0.06)  ;  1, 34
  (   11.64    -0.38     3.30     0.06)  ;  1, 35
  (   10.87     2.04     3.30     0.06)  ;  1, 36
  (   10.30     3.56     3.30     0.06)  ;  1, 37
  (    9.47     4.83     3.30     0.06)  ;  1, 38
  (    8.39     5.85     3.30     0.06)  ;  1, 39
  (    7.63     6.36     3.30     0.06)  ;  1, 40
  (    4.83     6.81     3.30     0.06)  ;  1, 41
  (    3.43     6.62     3.30     0.06)  ;  1, 42
  (    2.80     6.30     3.30     0.06)  ;  1, 43
)  ;  End of contour

( (Color RGB (100, 100, 100))
  (Axon)
  (    2.80   -13.00    -3.50     1.34)  ; Root
  (    2.48   -12.88    -3.50     1.34)  ; 1, R
  (    2.48   -12.81    -3.50     1.34)  ; 2
  (    1.97   -13.83    -3.50     1.34)  ; 3
  (    1.91   -15.93    -1.55     1.34)  ; 4
  (    1.78   -15.99    -1.55     1.34)  ; 5
  (    1.21   -18.79    -1.45     1.34)  ; 6
  (    0.95   -21.21    -1.45     1.34)  ; 7
  (    0.83   -22.35     2.60     1.34)  ; 8
  (    0.64   -23.18     2.60     1.34)  ; 9
  (    0.64   -23.75     2.60     1.34)  ; 10
  (    0.70   -24.71    -4.45     1.34)  ; 11
  (    0.70   -27.70    -1.70     1.34)  ; 12
  (    1.53   -29.86    -1.70     1.34)  ; 13
  (    1.97   -30.31    -1.70     1.34)  ; 14
  (    3.88   -32.02     0.20     1.21)  ; 15
  (    3.88   -32.53     0.60     1.21)  ; 16
  (    5.28   -34.82    -0.65     1.21)  ; 17
  (    5.53   -34.38    -4.90     1.21)  ; 18
  (    5.66   -35.01    -5.05     1.21)  ; 19
  (    5.91   -35.90    -2.60     1.21)  ; 20
  (    5.66   -38.51    -2.20     1.21)  ; 21
  (    5.60   -39.59    -2.50     1.21)  ; 22
  (    5.53   -39.59    -4.05     1.21)  ; 23
  (    5.41   -41.25    -6.85     1.21)  ; 24
  (    5.47   -41.44    -0.50     1.21)  ; 25
  (    6.10   -42.20    -0.50     1.21)  ; 26
  (    6.30   -43.09     2.95     1.21)  ; 27
  (    6.80   -43.86     2.95     1.21)  ; 28
  (    7.57   -44.43     4.00     1.21)  ; 29
  (    9.98   -46.72     3.50     1.21)  ; 30
  (   10.81   -47.48     3.50     1.21)  ; 31
  (   11.83   -47.99     1.25     1.21)  ; 32
  (   13.23   -48.63     1.25     1.21)  ; 33
  (   14.37   -49.58     0.20     1.21)  ; 34
  (   14.24   -49.26     0.20     1.21)  ; 35
  (   16.53   -52.12    -0.10     1.21)  ; 36
  (   16.85   -53.27    -0.10     1.21)  ; 37
  (   19.58   -57.15    -0.10     1.21)  ; 38
  (   20.03   -57.60    -0.10     1.21)  ; 39
  (   20.16   -57.91    -0.10     1.21)  ; 40
  (   19.97   -57.21    -0.10     1.21)  ; 41
  (   25.47   -58.96    -0.30     1.21)  ; 42
  (   25.79   -60.17    -0.50     1.21)  ; 43
  (   26.55   -61.13    -0.50     1.21)  ; 44
  (   26.74   -60.55    -0.70     1.21)  ; 45
   Normal
)  ;  End of tree

( (Color White)
  (Dendrite)
  (   -9.87    -3.36    -4.60     1.46)  ; Root
  (  -10.57    -2.92    -4.60     1.46)  ; 1, R
  (  -12.03    -1.90    -3.05     1.59)  ; 2
  (  -12.73    -1.33    -3.05     1.59)  ; 3
  (  -14.07    -0.69    -3.90     1.59)  ; 4
  (  -14.89    -0.75    -3.90     1.59)  ; 5
  (  -15.40    -0.88    -5.40     1.59)  ; 6
  (  -15.40    -1.01    -5.40     1.59)  ; 7
  (  -16.23    -2.15    -6.65     1.59)  ; 8
  (  -19.22    -2.15    -5.55     1.59)  ; 9
  (  -18.83    -1.71    -5.55     1.59)  ; 10
  (
    (  -22.39    -0.50    -0.60     1.59)  ; 1, R-1
    (  -23.60     0.20    -0.60     1.59)  ; 2
    (  -25.45     1.35     0.45     1.59)  ; 3
    (  -25.76     1.86     0.45     1.59)  ; 4
    (  -27.74     3.19    -0.45     1.46)  ; 5
    (  -29.83     2.94    -0.45     1.46)  ; 6
    (  -31.36     3.57     0.65     1.46)  ; 7
    (  -32.44     5.16     0.65     1.46)  ; 8
    (  -32.57     5.80     0.75     1.46)  ; 9
    (  -33.52     6.75     0.75     1.46)  ; 10
    (  -34.48     7.20     0.30     1.46)  ; 11
    (  -35.81     7.33    -0.20     1.46)  ; 12
    (  -35.56     7.20    -0.20     1.46)  ; 13
    (  -35.37     7.26    -0.20     1.46)  ; 14
    (  -39.01     9.02     0.25     1.40)  ; 15
    (  -39.78     8.96     0.40     1.40)  ; 16
    (  -39.97     8.89     0.40     1.40)  ; 17
    (  -40.03     9.02     0.40     1.40)  ; 18
    (
      (  -45.56     8.26     2.00     1.40)  ; 1, R-1-1
      (  -48.43     8.26     2.15     1.40)  ; 2
      (  -49.89     8.07     2.15     1.40)  ; 3
      (  -52.18     7.49     2.15     1.40)  ; 4
      (  -54.02     6.86     1.05     1.40)  ; 5
      (  -56.31     4.82    -1.20     1.40)  ; 6
      (  -59.62     3.74    -1.25     1.40)  ; 7
      (  -64.07     2.28    -1.25     1.40)  ; 8
      (  -64.83     1.96    -0.95     1.40)  ; 9
      (  -65.21     1.71    -0.95     1.40)  ; 10
      (  -67.63     0.75    -0.95     1.40)  ; 11
      (  -67.88     0.31    -0.95     1.40)  ; 12
      (  -68.33    -0.14    -0.95     1.40)  ; 13
      (  -67.82     1.01    -0.95     1.40)  ; 14
      (
        (  -72.21    -1.41    -1.40     1.27)  ; 1, R-1-1-1
        (  -75.26    -1.35    -1.45     1.27)  ; 2
        (  -77.67    -1.28    -1.45     1.27)  ; 3
        (  -78.95    -0.97    -1.45     1.27)  ; 4
        (  -79.45    -0.71    -1.45     1.27)  ; 5
        (  -82.56    -0.75     2.55     1.21)  ; 6
        (  -83.06    -1.06     2.55     1.21)  ; 7
        (  -83.76    -1.26     4.40     1.21)  ; 8
        (  -86.31    -1.06     5.45     1.21)  ; 9
        (  -86.94    -1.64     5.45     1.21)  ; 10
        (  -88.91    -2.72     4.20     1.21)  ; 11
        (  -90.63    -2.97     4.20     1.21)  ; 12
        (  -94.70    -2.91     3.20     1.21)  ; 13
        (  -98.01    -2.53     3.20     1.21)  ; 14
        (  -99.28    -2.59     3.20     1.21)  ; 15
        ( -104.56    -3.10     3.20     1.02)  ; 16
        ( -106.97    -2.65     3.20     1.02)  ; 17
        ( -107.86    -2.21     3.20     1.02)  ; 18
        ( -107.86    -1.96     3.20     1.02)  ; 19
        ( -114.54    -3.10     3.20     1.02)  ; 20
        ( -115.30    -3.29     3.20     1.02)  ; 21
        ( -116.00    -3.35     3.20     1.02)  ; 22
        ( -117.85    -4.18     3.20     1.02)  ; 23
        ( -119.05    -4.69     3.20     1.02)  ; 24
        ( -120.20    -4.88     3.20     1.02)  ; 25
        ( -121.53    -4.82     3.20     1.02)  ; 26
        ( -121.85    -4.56     3.20     1.02)  ; 27
        ( -122.11    -4.18     3.20     1.02)  ; 28
        ( -122.11    -4.05     3.20     1.02)  ; 29
         Normal
      |
        (  -68.87    -2.08    -1.00     1.02)  ; 1, R-1-1-2
        (  -68.68    -3.22    -1.00     1.02)  ; 2
        (  -69.00    -3.92    -0.75     1.02)  ; 3
        (  -70.14    -4.88    -0.75     1.02)  ; 4
        (  -71.61    -5.51    -0.75     1.02)  ; 5
        (  -74.15    -6.15     0.70     1.02)  ; 6
        (  -74.98    -6.28     0.70     1.02)  ; 7
        (  -76.12    -6.66     0.70     1.02)  ; 8
        (  -77.71    -6.91     0.90     1.02)  ; 9
        (  -78.60    -7.23     0.90     1.02)  ; 10
        (  -80.06    -7.99    -2.65     1.02)  ; 11
        (  -80.19    -7.80    -2.65     1.02)  ; 12
        (  -82.80   -10.35    -2.00     1.02)  ; 13
        (  -84.70   -11.68     0.30     1.02)  ; 14
        (  -85.47   -12.38    -0.60     1.02)  ; 15
        (  -87.76   -14.04     1.45     1.02)  ; 16
        (  -89.54   -15.82     2.00     1.02)  ; 17
        (  -90.05   -16.64     2.00     1.02)  ; 18
        (  -90.30   -17.98     2.80     1.02)  ; 19
        (  -91.13   -19.70     2.80     1.02)  ; 20
        (  -91.70   -20.27     3.10     1.02)  ; 21
        (  -92.14   -20.14     3.15     1.02)  ; 22
        (  -92.21   -20.02     3.15     1.02)  ; 23
         Normal
      )  ;  End of split
    |
      (  -42.04    12.24     0.35     1.02)  ; 1, R-1-2
      (  -42.36    12.74     0.30     1.02)  ; 2
      (  -42.87    13.06     0.30     1.02)  ; 3
      (  -43.95    13.25     0.30     1.02)  ; 4
      (  -47.76    13.32    -1.50     1.02)  ; 5
      (  -48.84    13.83    -1.50     1.02)  ; 6
      (  -49.80    15.03    -1.50     1.02)  ; 7
      (  -50.62    15.61     2.05     1.02)  ; 8
      (  -53.55    17.32     4.95     1.02)  ; 9
      (  -54.82    17.45     4.95     1.02)  ; 10
      (  -55.84    17.39     4.00     1.02)  ; 11
      (  -56.60    16.75     4.00     1.02)  ; 12
      (  -58.13    16.50     2.90     1.02)  ; 13
      (  -60.29    16.62     2.90     1.02)  ; 14
      (  -61.56    17.26     4.55     1.02)  ; 15
      (  -62.32    19.04     5.35     1.02)  ; 16
      (  -62.70    19.49     5.35     1.02)  ; 17
      (  -64.36    21.33     5.35     1.02)  ; 18
      (  -65.31    22.86     5.35     1.02)  ; 19
      (  -66.33    24.07     5.35     1.02)  ; 20
      (  -67.47    25.08     5.35     1.02)  ; 21
      (  -68.81    26.93     5.35     1.02)  ; 22
      (  -68.93    27.31     5.35     1.02)  ; 23
      (  -68.93    27.63     5.35     1.02)  ; 24
       Normal
    )  ;  End of split
  |
    (  -21.18    -2.74    -2.70     1.14)  ; 1, R-2
    (  -22.64    -2.87    -2.70     1.14)  ; 2
    (  -24.30    -3.57    -2.70     1.14)  ; 3
    (  -25.82    -4.40    -2.70     1.14)  ; 4
    (  -27.54    -5.16    -2.70     1.14)  ; 5
    (  -28.94    -5.35    -1.55     1.14)  ; 6
    (  -29.83    -5.73    -1.55     1.14)  ; 7
    (  -30.65    -6.37    -0.45     1.14)  ; 8
    (  -32.37    -6.56    -0.45     1.14)  ; 9
    (  -34.09    -6.43    -0.45     1.14)  ; 10
    (  -35.04    -5.09     1.85     1.14)  ; 11
    (  -40.25    -5.29     2.00     1.14)  ; 12
    (  -41.59    -5.54     2.00     1.14)  ; 13
    (  -43.94    -6.30     1.60     1.14)  ; 14
    (  -44.64    -6.30     1.30     1.14)  ; 15
    (  -45.21    -6.11     1.30     1.14)  ; 16
    (  -46.80    -6.24     1.25     1.14)  ; 17
    (  -49.09    -6.75     1.25     1.14)  ; 18
    (  -51.06    -7.00     1.25     1.14)  ; 19
    (  -51.57    -7.26     1.30     1.14)  ; 20
    (  -51.19    -6.88     1.30     1.14)  ; 21
    (  -53.35    -7.19     1.30     1.14)  ; 22
    (  -54.75    -8.21     1.30     1.14)  ; 23
    (  -55.64    -8.40     1.30     1.14)  ; 24
    (  -57.87    -8.34     1.30     1.14)  ; 25
    (  -59.84    -8.91     1.30     1.14)  ; 26
    (  -62.38   -10.06     1.30     1.14)  ; 27
    (  -64.99   -11.46     1.30     1.14)  ; 28
    (  -65.69   -11.90     1.30     1.14)  ; 29
    (  -65.75   -11.71     1.30     1.14)  ; 30
    (  -68.91   -12.73     4.30     1.14)  ; 31
    (  -69.86   -13.62     3.25     1.14)  ; 32
    (  -70.69   -14.95     3.25     1.14)  ; 33
    (  -71.32   -15.59     3.25     1.14)  ; 34
    (  -72.28   -15.78     1.50     1.14)  ; 35
    (  -73.36   -15.84     1.50     1.14)  ; 36
    (  -75.58   -15.14     1.50     1.14)  ; 37
    (  -75.71   -14.57     1.50     1.14)  ; 38
    (  -79.33   -13.94     1.90     1.14)  ; 39
    (  -80.35   -14.00     4.05     1.14)  ; 40
    (  -82.58   -13.68     4.05     1.14)  ; 41
    (  -84.61   -14.00     5.05     1.14)  ; 42
    (  -86.20   -14.57     5.05     1.14)  ; 43
    (  -87.92   -15.72     5.20     1.14)  ; 44
    (  -87.73   -15.53     5.20     1.14)  ; 45
    (  -91.16   -16.35     6.65     1.14)  ; 46
    (  -94.15   -17.94     6.65     1.14)  ; 47
    (  -95.61   -18.96     6.10     1.14)  ; 48
    (  -96.06   -19.53     6.10     1.14)  ; 49
    (  -96.12   -19.92     4.95     1.14)  ; 50
    (  -96.63   -20.11     4.95     1.14)  ; 51
    (  -98.28   -19.72     4.95     1.14)  ; 52
    (  -99.49   -19.47     4.95     1.14)  ; 53
    ( -100.57   -19.15     4.60     1.14)  ; 54
    ( -100.95   -19.22     4.60     1.14)  ; 55
    ( -101.40   -19.72     4.60     1.14)  ; 56
    ( -102.10   -19.28     4.60     1.14)  ; 57
    ( -111.57   -21.89     4.60     1.14)  ; 58
    ( -113.73   -23.41     4.60     1.14)  ; 59
    ( -114.81   -23.99     4.60     1.14)  ; 60
    ( -114.50   -23.73     4.60     1.14)  ; 61
    ( -117.40   -23.35     9.70     1.14)  ; 62
    ( -117.66   -23.22     6.55     1.14)  ; 63
    ( -118.86   -23.03     6.55     1.14)  ; 64
    ( -121.03   -22.46     6.55     1.14)  ; 65
    ( -122.11   -22.52     5.75     1.14)  ; 66
    ( -124.01   -23.16     5.75     1.14)  ; 67
    ( -124.46   -23.22     5.75     1.14)  ; 68
    ( -124.52   -23.16     5.75     1.14)  ; 69
     Normal
  )  ;  End of split
)  ;  End of tree

( (Color Magenta)
  (Dendrite)
  (   -7.35    -7.30    -9.05     1.59)  ; Root
  (   -7.41    -7.30    -9.05     1.59)  ; 1, R
  (   -8.05    -7.88    -9.05     1.72)  ; 2
  (   -8.94    -8.77    -9.05     1.72)  ; 3
  (   -9.45    -9.59    -8.35     1.72)  ; 4
  (   -9.89   -10.10    -8.35     1.72)  ; 5
  (  -10.08   -10.48    -8.20     1.72)  ; 6
  (  -11.61   -11.06   -10.05     1.72)  ; 7
  (  -11.99   -11.44   -10.30     1.72)  ; 8
  (  -12.05   -11.76   -10.30     1.72)  ; 9
  (  -12.37   -12.39   -10.30     1.72)  ; 10
  (  -12.37   -12.33   -10.30     1.72)  ; 11
  (
    (  -14.34   -12.84    -9.35     1.72)  ; 1, R-1
    (  -15.17   -12.90    -9.25     1.72)  ; 2
    (
      (  -17.58   -14.11   -14.10     1.72)  ; 1, R-1-1
      (  -19.30   -14.05   -14.10     1.72)  ; 2
      (  -20.38   -13.98   -14.10     1.72)  ; 3
      (  -23.24   -14.87   -14.10     1.72)  ; 4
      (  -24.77   -15.76   -14.10     1.72)  ; 5
      (  -26.17   -16.85   -14.10     1.72)  ; 6
      (  -27.44   -17.61   -14.10     1.72)  ; 7
      (  -28.84   -18.63   -12.30     1.72)  ; 8
      (  -33.73   -20.47   -10.40     1.53)  ; 9
      (  -34.82   -20.73   -10.40     1.53)  ; 10
      (  -37.36   -21.36   -18.65     1.53)  ; 11
      (  -38.06   -22.19   -19.00     1.53)  ; 12
      (  -39.08   -22.76   -19.00     1.53)  ; 13
      (  -40.35   -23.02   -19.05     1.53)  ; 14
      (  -43.02   -23.14   -19.05     1.53)  ; 15
      (  -44.93   -23.52   -19.05     1.53)  ; 16
      (  -47.72   -24.54   -19.05     1.53)  ; 17
      (  -50.65   -25.69   -19.05     1.53)  ; 18
      (  -51.92   -26.20   -19.05     1.53)  ; 19
      (  -52.75   -26.39   -19.05     1.53)  ; 20
      (  -52.94   -25.81   -19.05     1.53)  ; 21
      (  -58.09   -26.38   -24.55     1.34)  ; 22
      (  -60.19   -26.70   -25.35     1.34)  ; 23
      (  -65.66   -28.04   -25.35     1.34)  ; 24
      (  -66.17   -28.23   -25.45     1.34)  ; 25
      (  -65.98   -27.72   -25.45     1.34)  ; 26
      (  -70.68   -29.69   -28.95     1.34)  ; 27
      (  -73.16   -31.47   -28.95     1.34)  ; 28
      (  -74.05   -32.23   -28.95     1.34)  ; 29
      (  -75.89   -33.19   -28.95     1.34)  ; 30
      (  -79.20   -34.27   -28.95     1.34)  ; 31
      (  -84.67   -35.99   -28.95     1.34)  ; 32
      (  -85.43   -35.99   -28.80     1.34)  ; 33
      (  -85.75   -34.65   -28.80     1.34)  ; 34
      (  -89.31   -37.26   -30.10     1.34)  ; 35
      (  -91.85   -37.77   -30.10     1.34)  ; 36
      (  -93.63   -38.34   -30.35     1.34)  ; 37
      (  -94.40   -38.47   -30.35     1.34)  ; 38
      (  -98.21   -38.53   -30.40     1.34)  ; 39
      (  -98.09   -38.53   -30.40     1.34)  ; 40
      ( -103.71   -39.11   -28.50     1.21)  ; 41
      ( -104.73   -38.98   -28.50     1.21)  ; 42
      ( -105.17   -39.04   -28.50     1.21)  ; 43
      ( -108.67   -38.21   -30.35     1.21)  ; 44
      ( -109.94   -38.02   -32.45     1.21)  ; 45
      ( -114.71   -36.37   -35.10     1.08)  ; 46
      ( -118.97   -35.48   -35.65     1.08)  ; 47
      ( -119.99   -35.23   -36.00     1.08)  ; 48
      ( -122.34   -34.65   -36.00     1.08)  ; 49
      ( -123.74   -34.33   -36.00     1.08)  ; 50
      ( -123.87   -34.21   -36.00     1.08)  ; 51
      ( -124.31   -32.94   -29.75     1.08)  ; 52
      ( -126.03   -32.17   -29.10     1.08)  ; 53
      ( -129.08   -29.25   -29.05     1.08)  ; 54
      ( -130.16   -28.74   -29.05     1.08)  ; 55
      ( -133.85   -28.67   -30.20     1.08)  ; 56
      ( -135.63   -28.29   -30.20     1.08)  ; 57
      ( -136.58   -27.59   -30.20     1.08)  ; 58
      ( -137.85   -26.64   -30.25     1.08)  ; 59
      ( -138.30   -25.68   -30.25     1.08)  ; 60
      ( -137.98   -23.90   -30.25     1.08)  ; 61
      ( -137.73   -22.12   -30.25     1.08)  ; 62
      ( -142.54   -17.43   -25.15     1.08)  ; 63
      ( -143.30   -15.97   -25.20     1.08)  ; 64
      ( -147.11   -12.79   -28.60     1.08)  ; 65
      ( -147.94   -12.09   -28.60     1.08)  ; 66
      ( -149.40   -11.32   -28.60     1.08)  ; 67
      ( -150.61   -10.75   -28.60     1.08)  ; 68
      ( -151.37    -9.99   -28.60     1.08)  ; 69
      ( -151.37    -9.86   -28.60     1.08)  ; 70
       Normal
    |
      (  -17.59   -15.65    -7.60     1.08)  ; 1, R-1-2
      (  -18.80   -16.22    -5.95     1.08)  ; 2
      (  -20.20   -17.36    -5.95     1.08)  ; 3
      (  -21.98   -19.97    -5.75     1.08)  ; 4
      (  -22.62   -21.12    -5.75     1.08)  ; 5
      (  -23.32   -21.94    -8.90     1.08)  ; 6
      (  -23.38   -21.94    -8.90     1.08)  ; 7
      (  -25.80   -21.82   -12.10     1.08)  ; 8
      (  -27.39   -24.23   -12.10     1.08)  ; 9
      (  -27.51   -25.19   -12.70     1.08)  ; 10
      (  -27.45   -27.86   -12.70     1.08)  ; 11
      (  -27.32   -30.02   -12.75     1.08)  ; 12
      (  -27.39   -36.38   -12.75     1.08)  ; 13
      (  -28.15   -38.55   -12.75     1.08)  ; 14
      (  -28.59   -40.90   -12.75     1.08)  ; 15
      (  -28.72   -41.28   -12.75     1.08)  ; 16
      (  -28.59   -40.84   -12.75     1.08)  ; 17
      (  -31.12   -43.72    -9.00     1.08)  ; 18
      (  -31.88   -45.57    -9.95     1.08)  ; 19
      (  -32.33   -46.84    -9.95     1.08)  ; 20
      (  -33.73   -49.64    -9.95     1.08)  ; 21
      (  -34.62   -53.07    -9.95     1.08)  ; 22
      (  -34.81   -53.84    -9.95     1.08)  ; 23
      (  -34.87   -53.52    -9.95     1.08)  ; 24
      (  -34.74   -54.79    -9.95     1.08)  ; 25
      (  -35.44   -57.46    -9.95     1.08)  ; 26
      (  -35.89   -59.56    -9.95     1.08)  ; 27
      (  -37.10   -64.01    -9.95     1.08)  ; 28
      (  -38.05   -65.73    -9.95     1.08)  ; 29
      (  -39.70   -68.09    -9.95     1.08)  ; 30
      (  -39.83   -68.40    -9.95     1.08)  ; 31
      (  -40.02   -68.09    -9.95     1.08)  ; 32
      (  -41.41   -69.93    -8.60     1.08)  ; 33
      (  -41.98   -71.90    -8.65     1.08)  ; 34
      (  -42.75   -74.19    -8.65     1.08)  ; 35
      (  -43.26   -76.10    -9.50     1.08)  ; 36
      (  -43.57   -77.62    -9.50     1.08)  ; 37
      (  -44.15   -77.18    -9.50     1.08)  ; 38
      (  -44.46   -79.72   -11.80     1.08)  ; 39
      (  -44.78   -82.27   -11.80     1.08)  ; 40
      (  -44.97   -84.30   -11.80     1.08)  ; 41
      (  -45.55   -86.98   -11.80     1.08)  ; 42
      (  -46.24   -89.27   -11.80     1.08)  ; 43
      (  -46.88   -90.54   -11.80     1.08)  ; 44
      (  -48.02   -94.16   -11.80     1.08)  ; 45
      (  -48.02   -94.04   -11.80     1.08)  ; 46
      (  -49.16   -96.37    -8.30     1.08)  ; 47
      (  -49.48   -99.55    -9.00     1.08)  ; 48
      (  -50.56  -104.90   -11.65     1.08)  ; 49
      (  -51.13  -106.68   -11.65     1.08)  ; 50
      (  -51.83  -106.49   -11.65     1.08)  ; 51
      (  -51.13  -109.92   -16.70     1.08)  ; 52
      (  -52.02  -114.95   -16.85     1.08)  ; 53
      (  -52.27  -120.04   -16.85     1.08)  ; 54
      (  -52.21  -124.04   -16.85     1.08)  ; 55
      (  -53.84  -128.55   -11.80     1.08)  ; 56
      (  -54.35  -130.33   -11.80     1.08)  ; 57
      (  -55.05  -132.56   -11.80     1.08)  ; 58
      (  -55.43  -134.85   -13.65     1.08)  ; 59
      (  -55.50  -135.80   -13.65     1.08)  ; 60
      (  -55.88  -137.84   -13.70     1.08)  ; 61
      (  -55.75  -139.04   -13.70     1.08)  ; 62
      (  -54.73  -139.62   -13.70     1.08)  ; 63
      (  -53.78  -139.94   -13.70     1.08)  ; 64
      (  -53.21  -139.87   -13.70     1.08)  ; 65
      (  -52.70  -138.85   -13.70     1.08)  ; 66
      (  -52.38  -138.60   -13.70     1.08)  ; 67
       Normal
    )  ;  End of split
  |
    (  -12.36   -12.65   -10.25     1.08)  ; 1, R-2
    (  -13.00   -13.61   -10.25     1.08)  ; 2
    (  -13.76   -16.40    -7.20     1.08)  ; 3
    (  -14.59   -18.25    -7.20     1.08)  ; 4
    (  -16.75   -20.98    -6.80     1.08)  ; 5
    (  -16.88   -21.05    -6.80     1.08)  ; 6
    (  -19.55   -24.67    -6.20     1.08)  ; 7
    (  -20.50   -25.69    -6.70     1.08)  ; 8
    (
      (  -23.49   -26.45    -8.05     1.08)  ; 1, R-2-1
      (  -24.13   -26.58    -9.40     1.08)  ; 2
      (  -26.61   -27.54    -9.40     1.08)  ; 3
      (  -28.64   -28.68    -9.55     1.08)  ; 4
      (  -29.47   -30.27    -9.55     1.08)  ; 5
      (  -30.93   -33.39    -9.55     1.08)  ; 6
      (  -31.25   -33.71    -9.55     1.08)  ; 7
      (  -31.06   -33.13    -9.55     1.08)  ; 8
      (
        (  -34.36   -35.68    -9.50     1.08)  ; 1, R-2-1-1
        (  -35.70   -36.31    -8.85     1.08)  ; 2
        (  -37.73   -37.27    -8.85     1.08)  ; 3
        (  -41.74   -40.32    -8.80     1.08)  ; 4
        (  -43.90   -42.23    -8.80     1.08)  ; 5
        (  -44.79   -42.93    -8.80     1.08)  ; 6
        (  -45.75   -43.82    -8.80     1.08)  ; 7
        (  -50.43   -44.96    -5.55     1.02)  ; 8
        (  -53.55   -48.96    -9.15     1.02)  ; 9
        (  -53.61   -49.22    -9.15     1.02)  ; 10
        (  -53.61   -49.03    -9.15     1.02)  ; 11
        (  -53.99   -50.93   -13.40     1.02)  ; 12
        (  -54.44   -52.33   -13.40     1.02)  ; 13
        (  -55.07   -53.35   -12.95     1.02)  ; 14
        (  -56.09   -54.24   -12.95     1.02)  ; 15
        (  -58.51   -56.09   -12.95     1.02)  ; 16
        (  -59.65   -57.49   -10.85     1.02)  ; 17
        (  -60.22   -58.06   -10.85     1.02)  ; 18
        (  -61.18   -59.78    -9.15     1.02)  ; 19
        (  -62.32   -61.05    -9.15     1.02)  ; 20
        (  -61.62   -59.33    -9.15     1.02)  ; 21
        (  -64.29   -62.58    -9.05     1.02)  ; 22
        (  -66.20   -65.18    -9.05     1.02)  ; 23
        (  -68.49   -67.92    -9.05     1.02)  ; 24
        (  -69.83   -70.08    -9.05     1.02)  ; 25
        (  -71.54   -72.63    -9.05     1.02)  ; 26
        (  -72.11   -73.45    -9.05     1.02)  ; 27
        (  -72.11   -73.39    -9.05     1.02)  ; 28
        (  -74.72   -76.46    -4.90     1.02)  ; 29
        (  -75.80   -78.24    -4.90     1.02)  ; 30
        (  -78.54   -80.66    -6.55     1.02)  ; 31
        (  -78.28   -80.03    -8.95     1.02)  ; 32
        (  -81.08   -80.60    -9.85     1.02)  ; 33
        (  -84.00   -82.38    -8.05     1.02)  ; 34
        (  -86.55   -83.33    -8.05     1.02)  ; 35
        (  -92.71   -87.21    -7.05     1.02)  ; 36
        (  -92.71   -86.70    -7.05     1.02)  ; 37
        (  -96.02   -88.36    -5.40     1.02)  ; 38
        (  -99.45   -92.11    -5.40     1.02)  ; 39
        ( -103.91   -95.29    -5.40     1.02)  ; 40
        ( -105.50   -97.52    -5.40     1.02)  ; 41
        ( -107.08   -99.30    -5.40     1.02)  ; 42
        ( -108.99  -101.14    -5.40     1.02)  ; 43
        ( -108.99  -100.83    -5.40     1.02)  ; 44
        ( -111.89  -104.33    -3.15     1.02)  ; 45
        ( -112.40  -104.78    -3.15     1.02)  ; 46
        ( -114.43  -105.79    -3.15     1.02)  ; 47
        ( -115.77  -105.92    -3.00     1.02)  ; 48
        ( -118.82  -105.29    -3.00     1.02)  ; 49
        ( -119.77  -104.65    -3.00     1.02)  ; 50
        ( -120.47  -103.89    -3.00     1.02)  ; 51
        ( -120.73  -103.38    -3.00     1.02)  ; 52
        ( -121.81  -102.93    -3.10     1.02)  ; 53
        ( -121.81  -102.68    -3.10     1.02)  ; 54
         Normal
      |
        (  -32.63   -34.81   -11.55     1.02)  ; 1, R-2-1-2
        (  -32.69   -35.70   -11.55     1.02)  ; 2
        (  -33.84   -37.68   -12.75     1.02)  ; 3
        (  -33.90   -38.25   -13.05     1.02)  ; 4
        (  -34.60   -38.57   -15.20     1.02)  ; 5
        (  -34.79   -39.97   -16.45     1.02)  ; 6
        (  -35.11   -41.30   -16.45     1.02)  ; 7
        (  -36.89   -43.46   -16.45     1.02)  ; 8
        (  -38.54   -45.25   -16.75     1.02)  ; 9
        (  -38.67   -45.88   -16.75     1.02)  ; 10
        (  -38.73   -47.03   -17.90     1.02)  ; 11
        (  -38.92   -47.41   -17.90     1.02)  ; 12
        (  -39.12   -46.65   -17.90     1.02)  ; 13
        (  -40.51   -49.25   -19.10     1.02)  ; 14
        (  -41.02   -49.83   -19.10     1.02)  ; 15
        (  -42.93   -50.72   -19.70     1.02)  ; 16
        (  -44.71   -51.35   -19.70     1.02)  ; 17
        (  -47.19   -51.99   -19.70     1.02)  ; 18
        (  -48.78   -52.82   -19.70     1.02)  ; 19
        (  -50.31   -53.83   -19.75     1.02)  ; 20
        (  -50.31   -52.50   -19.75     1.02)  ; 21
        (  -55.39   -55.17   -15.75     1.02)  ; 22
        (  -57.05   -56.19   -17.90     1.02)  ; 23
        (  -58.00   -56.76   -17.90     1.02)  ; 24
        (  -58.45   -57.33   -18.80     1.02)  ; 25
        (  -58.70   -58.29   -18.80     1.02)  ; 26
        (  -58.38   -60.19   -18.80     1.02)  ; 27
        (  -57.24   -61.78   -18.85     1.02)  ; 28
        (  -56.98   -61.78   -18.85     1.02)  ; 29
        (  -56.67   -61.47   -18.85     1.02)  ; 30
        (  -55.99   -65.44   -26.05     1.02)  ; 31
        (  -55.99   -66.39   -27.50     1.02)  ; 32
        (  -55.61   -68.30   -27.50     1.02)  ; 33
        (  -55.99   -68.81   -27.50     1.02)  ; 34
        (  -56.25   -69.70   -28.80     1.02)  ; 35
        (  -56.25   -69.00   -28.80     1.02)  ; 36
         Normal
      )  ;  End of split
    |
      (  -20.24   -26.61    -4.70     1.02)  ; 1, R-2-2
      (  -20.55   -27.37    -4.70     1.02)  ; 2
      (  -20.81   -28.00    -6.45     1.02)  ; 3
      (  -22.72   -32.01    -8.80     1.02)  ; 4
      (  -23.92   -34.05    -8.80     1.02)  ; 5
      (  -24.05   -34.68    -8.80     1.02)  ; 6
      (  -25.32   -36.97   -12.55     1.02)  ; 7
      (  -27.48   -42.19   -12.55     1.02)  ; 8
      (  -30.54   -48.36   -11.20     1.02)  ; 9
      (  -31.24   -49.70   -11.20     1.02)  ; 10
      (  -32.95   -52.18   -10.90     1.02)  ; 11
      (  -34.22   -53.58   -10.90     1.02)  ; 12
      (  -34.92   -54.28   -10.90     1.02)  ; 13
      (  -34.99   -53.07   -10.90     1.02)  ; 14
      (  -36.85   -53.62    -9.80     0.95)  ; 15
      (  -37.67   -54.64   -10.85     0.95)  ; 16
      (  -38.50   -55.27   -10.85     0.95)  ; 17
      (  -39.20   -56.16   -10.85     0.95)  ; 18
      (  -38.88   -55.59   -10.85     0.95)  ; 19
      (  -39.58   -57.69   -13.80     0.95)  ; 20
      (  -40.41   -59.28   -13.80     0.95)  ; 21
      (  -42.38   -61.57   -13.80     0.95)  ; 22
      (  -45.43   -63.22   -12.90     0.95)  ; 23
      (  -46.89   -64.24   -12.90     0.95)  ; 24
      (  -48.42   -66.34   -12.05     0.95)  ; 25
      (  -50.71   -68.63   -12.05     0.95)  ; 26
      (  -54.33   -71.62   -12.05     0.95)  ; 27
      (  -54.84   -72.26   -12.05     0.95)  ; 28
      (  -55.10   -74.04   -12.05     0.95)  ; 29
      (  -54.84   -73.91   -12.05     0.95)  ; 30
      (  -58.40   -76.14   -12.05     0.95)  ; 31
      (  -59.74   -77.41   -12.05     0.95)  ; 32
      (  -63.04   -80.27   -12.05     0.95)  ; 33
      (  -64.51   -80.97   -12.05     0.95)  ; 34
      (  -68.58   -82.56   -12.05     0.95)  ; 35
      (  -68.96   -82.50   -12.05     0.95)  ; 36
      (  -71.09   -83.73    -7.80     0.95)  ; 37
      (  -71.66   -84.18   -10.85     0.95)  ; 38
      (  -72.23   -85.58   -15.30     0.95)  ; 39
      (  -73.25   -86.40   -17.00     0.95)  ; 40
      (  -74.14   -86.72   -17.00     0.95)  ; 41
      (  -74.71   -86.72   -18.65     0.95)  ; 42
      (  -75.79   -86.28   -18.65     0.95)  ; 43
      (  -76.68   -85.89   -20.55     0.95)  ; 44
      (  -77.32   -85.58   -20.55     0.95)  ; 45
      (  -77.38   -84.88   -25.05     0.95)  ; 46
      (  -76.87   -83.41   -25.05     0.95)  ; 47
      (  -76.94   -83.10   -25.30     0.95)  ; 48
      (  -78.21   -82.01   -25.30     0.95)  ; 49
      (  -79.48   -80.17   -26.45     0.95)  ; 50
      (  -79.67   -78.39   -26.45     0.95)  ; 51
      (  -84.00   -75.72   -26.45     0.95)  ; 52
      (  -84.38   -75.40   -26.45     0.95)  ; 53
       Normal
    )  ;  End of split
  )  ;  End of split
)  ;  End of tree

( (Color Green)
  (Dendrite)
  (   -5.21    -9.32   -13.05     1.53)  ; Root
  (   -5.47    -9.45   -13.05     1.53)  ; 1, R
  (   -5.91   -10.08   -13.05     1.53)  ; 2
  (   -6.30   -11.74   -13.00     1.53)  ; 3
  (   -6.42   -11.67   -13.00     1.53)  ; 4
  (
    (   -9.16   -12.94    -9.50     1.53)  ; 1, R-1
    (  -10.24   -13.01    -9.50     1.53)  ; 2
    (  -11.89   -12.05    -9.10     1.53)  ; 3
    (  -12.72   -11.23    -9.10     1.53)  ; 4
    (  -12.97   -10.27   -13.75     1.53)  ; 5
    (  -12.91    -8.05   -14.95     1.53)  ; 6
    (  -13.35    -7.28   -16.65     1.53)  ; 7
    (  -13.99    -5.95   -16.65     1.53)  ; 8
    (  -14.63    -5.31   -16.05     1.53)  ; 9
    (  -15.90    -4.04    -8.30     1.53)  ; 10
    (  -16.28    -2.45   -19.75     1.53)  ; 11
    (  -16.85    -0.99   -19.75     1.53)  ; 12
    (  -17.11     0.10   -19.85     1.53)  ; 13
    (  -17.04     1.43   -19.85     1.53)  ; 14
    (
      (  -17.42     5.18   -25.70     1.53)  ; 1, R-1-1
      (  -17.55    10.59   -25.70     1.53)  ; 2
      (  -17.93    13.33   -25.70     1.53)  ; 3
      (  -18.25    15.43   -25.70     1.53)  ; 4
      (  -18.38    16.89   -20.60     1.40)  ; 5
      (  -18.89    19.05   -20.45     1.40)  ; 6
      (  -18.89    21.66   -20.45     1.40)  ; 7
      (  -18.60    23.29   -20.70     1.40)  ; 8
      (  -18.60    23.61   -20.90     1.40)  ; 9
      (  -19.04    25.84   -33.50     1.40)  ; 10
      (  -19.80    27.30   -35.25     1.40)  ; 11
      (  -19.74    27.87   -35.30     1.40)  ; 12
      (  -18.91    29.15   -35.30     1.40)  ; 13
      (  -17.51    30.67   -38.30     1.40)  ; 14
      (  -17.26    31.25   -38.30     1.40)  ; 15
      (  -17.01    33.47   -38.30     1.40)  ; 16
      (  -17.01    34.17   -38.30     1.40)  ; 17
      (  -18.09    37.16   -33.85     1.27)  ; 18
      (  -18.47    37.22   -33.85     1.27)  ; 19
      (  -20.76    38.43   -33.85     1.27)  ; 20
      (  -22.47    39.13   -33.85     1.27)  ; 21
      (  -23.68    40.34   -33.85     1.27)  ; 22
       Normal
    |
      (  -18.72     1.03   -12.30     1.27)  ; 1, R-1-2
      (  -18.91     0.84   -12.30     1.27)  ; 2
      (  -19.55     0.84   -11.95     1.27)  ; 3
      (  -20.12     1.22   -11.95     1.27)  ; 4
      (  -21.14     2.56   -11.95     1.27)  ; 5
      (  -21.46     2.94   -17.50     1.27)  ; 6
      (  -21.52     3.13   -17.50     1.27)  ; 7
      (  -23.49     3.32   -23.75     1.27)  ; 8
      (  -23.49     4.02   -25.45     1.27)  ; 9
      (  -23.68     4.34   -25.45     1.27)  ; 10
      (  -24.32     6.12   -27.05     1.27)  ; 11
      (  -24.57     6.56   -27.05     1.27)  ; 12
      (  -28.07    11.02   -35.10     1.27)  ; 13
      (  -29.47    13.12   -35.10     1.27)  ; 14
      (  -29.72    13.82   -35.10     1.27)  ; 15
      (  -30.68    15.47   -35.10     1.27)  ; 16
      (  -30.99    16.04   -34.95     1.27)  ; 17
       Normal
    )  ;  End of split
  |
    (   -7.43   -12.76    -5.20     1.34)  ; 1, R-2
    (   -6.67   -13.27    -7.40     1.34)  ; 2
    (   -5.78   -13.46   -15.05     1.34)  ; 3
    (   -5.52   -13.21   -15.05     1.34)  ; 4
    (   -3.74   -13.15   -16.25     1.34)  ; 5
    (   -2.66   -13.34   -16.95     1.34)  ; 6
    (   -1.58   -13.65   -17.60     1.34)  ; 7
    (    0.14   -13.78   -22.80     1.34)  ; 8
    (    0.39   -15.37   -25.45     1.34)  ; 9
    (    1.47   -16.77   -25.45     1.34)  ; 10
    (    1.79   -17.28   -22.80     1.34)  ; 11
    (    1.79   -18.74   -22.80     1.34)  ; 12
    (    1.41   -20.27   -22.80     1.34)  ; 13
    (    2.30   -24.02   -22.80     1.34)  ; 14
    (    3.32   -26.25   -22.80     1.34)  ; 15
    (    3.32   -28.73   -21.90     1.34)  ; 16
    (    3.25   -30.13   -21.90     1.34)  ; 17
    (    3.19   -29.88   -21.90     1.34)  ; 18
    (    0.96   -26.69   -19.35     1.34)  ; 19
    (    8.53   -28.22   -14.20     1.34)  ; 20
    (    9.42   -29.30   -14.20     1.34)  ; 21
    (   11.58   -30.51   -14.20     1.34)  ; 22
    (   12.15   -31.40   -14.20     1.34)  ; 23
    (   12.92   -32.74   -14.20     1.34)  ; 24
    (   13.62   -33.63   -14.25     1.34)  ; 25
    (   13.55   -33.37   -14.25     1.34)  ; 26
    (   14.44   -36.24   -14.25     1.34)  ; 27
    (   14.25   -39.48   -14.25     1.34)  ; 28
    (   14.19   -41.96   -14.25     1.34)  ; 29
    (   14.19   -41.64   -14.25     1.34)  ; 30
     Normal
  )  ;  End of split
)  ;  End of tree

( (Color Cyan)
  (Dendrite)
  (    8.49   -13.87    -6.55     1.46)  ; Root
  (    9.32   -13.80    -7.30     1.46)  ; 1, R
  (    9.45   -13.80    -7.75     1.46)  ; 2
  (   11.42   -13.99    -4.60     1.46)  ; 3
  (   12.44   -14.25    -7.00     1.46)  ; 4
  (
    (   14.60   -13.99    -7.55     1.46)  ; 1, R-1
    (   15.62   -14.44    -7.55     1.46)  ; 2
    (   17.14   -14.88   -13.55     1.46)  ; 3
    (   17.40   -15.14   -13.55     1.46)  ; 4
    (   18.73   -15.84   -13.55     1.46)  ; 5
    (   19.62   -16.09   -13.20     1.46)  ; 6
    (   20.00   -16.03   -13.20     1.46)  ; 7
    (   20.83   -16.22    -5.85     1.46)  ; 8
    (   20.83   -16.22    -5.80     1.46)  ; 9
    (
      (   24.96   -16.03    -5.80     1.46)  ; 1, R-1-1
      (   25.47   -15.90    -5.60     1.46)  ; 2
      (   27.00   -15.84    -5.60     1.46)  ; 3
      (   30.11   -16.35   -12.80     1.14)  ; 4
      (   32.78   -16.67   -12.80     1.14)  ; 5
      (   34.37   -17.05    -9.95     1.14)  ; 6
      (   34.37   -16.79    -9.95     1.14)  ; 7
      (   35.96   -19.04   -16.75     1.08)  ; 8
      (   39.97   -20.24   -13.75     1.08)  ; 9
      (   41.75   -20.56   -11.95     1.08)  ; 10
      (   42.70   -20.63   -11.95     1.08)  ; 11
      (   45.25   -21.33   -18.80     1.08)  ; 12
      (   46.65   -21.45   -20.75     1.08)  ; 13
      (   48.62   -22.03   -20.75     1.08)  ; 14
      (   50.27   -22.92   -22.15     1.08)  ; 15
      (   50.65   -23.81   -23.05     1.08)  ; 16
      (   51.03   -24.25   -23.55     1.08)  ; 17
      (   52.11   -24.82   -23.55     1.08)  ; 18
      (   52.94   -24.95   -20.15     1.08)  ; 19
      (   55.42   -25.72   -16.45     1.08)  ; 20
      (   56.12   -26.03   -18.90     1.08)  ; 21
      (   57.45   -26.35   -18.90     1.08)  ; 22
      (   60.51   -26.29   -20.10     1.08)  ; 23
      (   62.10   -25.84   -20.85     1.08)  ; 24
      (   64.07   -25.72   -20.85     1.08)  ; 25
      (   69.03   -25.52   -20.95     1.08)  ; 26
      (   73.10   -24.51   -20.95     1.08)  ; 27
      (   74.30   -24.06   -20.95     1.08)  ; 28
      (   74.75   -24.06   -20.95     1.08)  ; 29
      (   76.52   -24.96   -27.40     1.08)  ; 30
      (   77.92   -25.02   -27.40     1.08)  ; 31
      (   79.82   -25.91   -29.80     1.08)  ; 32
      (   80.46   -26.42   -29.80     1.08)  ; 33
      (   81.79   -27.00   -29.80     1.08)  ; 34
      (   84.08   -27.19   -32.45     1.08)  ; 35
      (   84.97   -26.93   -32.45     1.08)  ; 36
      (   85.80   -26.30   -33.65     1.08)  ; 37
      (   87.01   -25.72   -33.65     1.08)  ; 38
      (   88.92   -25.34   -33.65     1.08)  ; 39
      (   89.81   -25.21   -33.70     1.08)  ; 40
      (   91.40   -23.81   -33.60     0.89)  ; 41
      (   91.84   -23.12   -33.60     0.89)  ; 42
      (   92.92   -22.61   -33.60     0.89)  ; 43
      (   93.69   -22.10   -33.60     0.89)  ; 44
       Normal
    |
      (   21.75   -17.74    -3.45     0.89)  ; 1, R-1-2
      (   21.94   -18.31    -3.45     0.89)  ; 2
      (   23.02   -19.71    -5.70     0.89)  ; 3
      (   23.98   -21.11    -5.70     0.89)  ; 4
      (   24.23   -21.36    -5.70     0.89)  ; 5
      (   26.77   -23.46    -9.65     1.02)  ; 6
      (   26.90   -23.59   -10.60     1.02)  ; 7
      (   27.03   -23.91   -10.60     1.02)  ; 8
      (   26.65   -23.27    -5.65     1.02)  ; 9
      (   27.41   -23.72    -5.65     1.02)  ; 10
      (   27.73   -24.16    -7.70     1.02)  ; 11
      (   28.17   -24.54    -8.45     1.02)  ; 12
      (   29.38   -25.50    -9.10     1.02)  ; 13
      (   30.02   -26.90   -10.70     1.02)  ; 14
      (   30.40   -27.15   -10.70     1.02)  ; 15
      (   31.99   -27.41   -11.30     1.02)  ; 16
      (   33.89   -27.34   -11.40     1.02)  ; 17
      (   34.28   -27.72   -11.40     1.02)  ; 18
      (   34.59   -28.93   -11.50     1.02)  ; 19
      (   35.74   -30.90   -11.50     1.02)  ; 20
      (   36.37   -31.35   -10.80     1.02)  ; 21
      (   36.44   -31.48    -5.95     1.02)  ; 22
      (   36.88   -31.92    -5.95     1.02)  ; 23
      (   37.58   -32.37   -12.00     1.02)  ; 24
      (   40.83   -32.75   -15.60     1.02)  ; 25
      (   42.35   -33.13   -15.60     1.02)  ; 26
      (   42.99   -33.51   -16.25     1.02)  ; 27
      (   42.99   -33.96   -16.25     1.02)  ; 28
      (   42.80   -34.40   -16.25     1.02)  ; 29
      (   42.86   -35.42   -17.60     1.02)  ; 30
      (   43.69   -36.69   -17.60     1.02)  ; 31
      (   44.77   -37.71   -17.60     1.02)  ; 32
      (   44.96   -39.81   -18.00     1.02)  ; 33
      (   45.21   -41.46   -18.00     1.02)  ; 34
      (   45.28   -42.35   -18.00     1.02)  ; 35
      (   45.09   -42.16   -18.00     1.02)  ; 36
      (   45.89   -44.09   -23.60     1.02)  ; 37
      (   49.19   -46.00   -25.90     1.02)  ; 38
      (   49.19   -46.51   -25.90     1.02)  ; 39
      (   48.81   -47.91   -25.90     1.02)  ; 40
      (   48.87   -49.50   -27.25     1.02)  ; 41
      (   49.19   -51.09   -27.25     1.02)  ; 42
      (   48.94   -50.77   -27.25     1.02)  ; 43
      (   48.37   -52.04   -29.30     1.02)  ; 44
      (   50.85   -58.34   -31.20     1.02)  ; 45
      (   52.56   -60.76   -31.20     1.02)  ; 46
      (   53.83   -61.97   -33.60     1.02)  ; 47
      (   55.49   -63.75   -33.60     1.02)  ; 48
      (   56.19   -64.89   -33.60     1.02)  ; 49
      (   56.50   -65.66   -34.05     1.02)  ; 50
      (   56.63   -68.14   -34.05     1.02)  ; 51
      (   56.76   -67.56   -34.05     1.02)  ; 52
      (   58.24   -71.03   -40.00     1.02)  ; 53
      (   59.95   -73.96   -40.00     1.02)  ; 54
      (   60.40   -75.42   -40.00     1.02)  ; 55
      (   61.10   -76.69   -40.00     1.02)  ; 56
      (   62.11   -77.96   -36.60     1.02)  ; 57
      (   63.26   -78.79   -36.60     1.02)  ; 58
      (   65.48   -79.94   -35.20     1.02)  ; 59
      (   66.31   -80.32   -35.20     1.02)  ; 60
      (   67.71   -81.46   -35.20     1.02)  ; 61
      (   69.36   -82.23   -35.15     1.02)  ; 62
      (   70.83   -82.80   -35.15     1.02)  ; 63
      (   72.61   -83.12   -35.15     1.02)  ; 64
      (   75.15   -83.82   -35.15     1.02)  ; 65
      (   76.74   -84.20   -35.20     1.02)  ; 66
      (   78.84   -84.39   -35.20     1.02)  ; 67
      (   81.13   -84.39   -35.30     1.02)  ; 68
      (   87.48   -83.31   -35.30     1.02)  ; 69
      (   88.57   -82.86   -35.30     1.02)  ; 70
      (   89.07   -82.48   -35.35     1.02)  ; 71
      (   89.20   -82.16   -35.35     1.02)  ; 72
       Normal
    )  ;  End of split
  |
    (   12.61   -14.63    -1.50     1.02)  ; 1, R-2
    (   13.50   -15.39     0.25     1.02)  ; 2
    (   14.78   -16.22     1.10     1.02)  ; 3
    (   15.41   -16.85     1.10     1.02)  ; 4
    (   15.73   -17.43    -2.25     1.02)  ; 5
    (   16.37   -18.64    -7.10     1.02)  ; 6
    (   16.43   -18.89    -7.10     1.02)  ; 7
    (   17.70   -19.02    -4.05     1.02)  ; 8
    (   20.75   -19.27    -1.05     0.89)  ; 9
    (   23.30   -20.16     0.55     0.89)  ; 10
    (   24.70   -20.54     0.55     0.89)  ; 11
    (   25.08   -20.61     0.70     0.89)  ; 12
    (   26.73   -21.31     0.70     0.89)  ; 13
    (   28.13   -21.82    -1.00     0.89)  ; 14
    (   28.00   -21.82    -1.00     0.89)  ; 15
    (   29.72   -21.12    -3.75     0.89)  ; 16
    (   30.86   -21.82    -3.60     0.89)  ; 17
    (   31.94   -22.26    -1.75     0.89)  ; 18
    (   33.53   -23.15    -1.75     0.89)  ; 19
    (   34.49   -23.47    -0.20     0.89)  ; 20
    (   34.93   -23.47    -0.20     0.89)  ; 21
    (   35.19   -23.34    -0.20     0.89)  ; 22
    (   36.33   -23.02     0.30     0.89)  ; 23
    (   36.97   -22.90     0.30     0.89)  ; 24
    (   38.11   -22.52     0.60     0.89)  ; 25
    (   39.26   -22.01     0.60     0.89)  ; 26
    (   41.74   -21.37     0.85     0.89)  ; 27
    (   42.69   -21.43     0.85     0.89)  ; 28
    (   43.90   -22.45     0.85     0.89)  ; 29
    (   46.31   -26.01     0.80     0.89)  ; 30
    (   46.82   -27.16     0.80     0.89)  ; 31
    (   47.33   -29.13     0.80     0.89)  ; 32
    (   49.37   -31.42     0.80     0.89)  ; 33
    (   50.00   -32.63     0.75     0.89)  ; 34
    (   49.94   -32.69     0.75     0.89)  ; 35
    (   50.37   -31.87     2.50     0.89)  ; 36
    (   51.00   -32.57     2.50     0.89)  ; 37
    (   51.51   -33.65    -1.90     0.89)  ; 38
    (   51.70   -34.03    -1.90     0.89)  ; 39
    (   52.28   -34.80    -3.35     0.89)  ; 40
    (   51.19   -34.67    -5.85     0.89)  ; 41
    (   52.47   -36.39    -6.40     0.89)  ; 42
    (   53.55   -37.53    -6.40     0.89)  ; 43
    (   53.87   -37.98    -6.40     0.89)  ; 44
    (   54.44   -38.48    -6.50     0.89)  ; 45
    (   56.85   -39.38    -6.50     0.89)  ; 46
    (   58.51   -40.08    -6.50     0.89)  ; 47
    (   59.52   -40.71    -6.50     0.89)  ; 48
    (   60.80   -41.73    -2.55     0.89)  ; 49
    (   60.80   -41.98    -2.55     0.89)  ; 50
    (   61.75   -43.26    -0.55     0.89)  ; 51
    (   66.26   -46.44     1.10     0.89)  ; 52
    (   67.98   -47.01     1.10     0.89)  ; 53
    (   69.51   -47.26     1.10     0.89)  ; 54
    (   71.35   -47.90    -0.35     0.89)  ; 55
    (   72.62   -48.60    -0.35     0.89)  ; 56
    (   73.96   -49.30    -1.80     0.89)  ; 57
    (   74.98   -49.49    -1.80     0.89)  ; 58
    (   76.18   -49.24    -1.80     0.89)  ; 59
    (   77.84   -49.17    -2.15     0.89)  ; 60
    (   79.55   -48.85    -2.15     0.89)  ; 61
    (   80.57   -48.73    -2.15     0.89)  ; 62
    (   81.72   -48.66    -2.15     0.89)  ; 63
    (   83.31   -48.98    -2.15     0.89)  ; 64
    (   85.02   -50.19    -2.20     0.89)  ; 65
    (   86.36   -51.21    -2.20     0.89)  ; 66
     Normal
  )  ;  End of split
)  ;  End of tree

( (Color MoneyGreen)
  (Dendrite)
  (    9.72   -14.31   -11.65     1.02)  ; Root
  (   10.04   -15.51    -6.55     1.02)  ; 1, R
  (   10.42   -16.15    -6.50     1.02)  ; 2
  (   10.54   -16.21    -6.50     1.02)  ; 3
  (   10.80   -18.44    -5.05     1.08)  ; 4
  (   11.24   -19.71   -10.25     1.08)  ; 5
  (   11.37   -19.84   -10.25     1.08)  ; 6
  (   12.90   -19.39   -15.10     1.08)  ; 7
  (   13.85   -20.09   -16.50     1.08)  ; 8
  (   14.42   -20.98   -16.50     1.08)  ; 9
  (   15.69   -22.51   -16.50     1.08)  ; 10
  (   16.52   -23.66   -11.10     1.08)  ; 11
  (   17.60   -25.12   -11.10     1.08)  ; 12
  (   20.34   -28.05   -11.10     1.08)  ; 13
  (   20.72   -28.55    -8.95     1.08)  ; 14
  (   21.42   -30.21    -8.95     1.08)  ; 15
  (   21.74   -31.10    -8.95     1.08)  ; 16
  (   23.26   -33.58    -8.95     1.08)  ; 17
  (   23.83   -34.47    -8.95     1.08)  ; 18
  (   25.49   -37.84    -8.95     1.08)  ; 19
  (   25.36   -37.78    -8.95     1.08)  ; 20
  (   21.99   -34.34    -8.95     1.08)  ; 21
  (   25.87   -39.43   -11.75     1.08)  ; 22
  (   26.95   -41.79   -10.10     1.08)  ; 23
  (   27.14   -42.99   -10.10     1.08)  ; 24
  (   27.27   -43.18   -10.05     1.08)  ; 25
  (   27.27   -42.93   -10.05     1.08)  ; 26
  (   28.78   -45.38   -19.50     1.08)  ; 27
  (   29.09   -46.52   -19.50     1.08)  ; 28
  (   30.87   -50.02   -20.15     1.08)  ; 29
  (   32.21   -52.57   -20.15     1.08)  ; 30
  (   32.97   -54.98   -20.15     1.08)  ; 31
  (   33.74   -57.34   -20.15     1.08)  ; 32
  (   35.58   -61.34   -20.15     1.08)  ; 33
  (   36.03   -62.55   -17.95     1.08)  ; 34
  (   36.47   -63.95   -17.95     1.08)  ; 35
  (   38.19   -66.11   -17.45     1.08)  ; 36
  (   38.44   -67.07   -17.45     1.08)  ; 37
  (   38.76   -67.90   -17.45     1.08)  ; 38
  (   39.84   -69.49   -17.45     1.08)  ; 39
  (   40.41   -71.08   -17.45     1.08)  ; 40
  (   38.00   -68.66   -17.45     1.08)  ; 41
  (   39.85   -74.96   -27.00     1.08)  ; 42
  (   39.92   -76.48   -27.00     1.08)  ; 43
  (   39.41   -77.88   -27.25     1.08)  ; 44
  (   37.76   -80.87   -27.25     1.08)  ; 45
  (   37.25   -82.08   -27.25     1.08)  ; 46
  (   36.42   -83.93   -28.00     1.08)  ; 47
  (   34.39   -88.00   -28.00     1.08)  ; 48
  (   32.29   -92.26   -26.90     1.08)  ; 49
  (   30.63   -94.55   -26.65     1.08)  ; 50
  (   29.23   -96.08   -26.65     1.08)  ; 51
  (   28.54   -97.54   -26.65     1.08)  ; 52
  (   28.47   -97.73   -26.65     1.08)  ; 53
  (   28.47   -96.97   -26.65     1.08)  ; 54
  (   27.47  -101.26   -21.00     1.08)  ; 55
  (   27.15  -102.21   -22.25     1.08)  ; 56
  (   26.20  -104.12   -22.25     1.08)  ; 57
  (   25.31  -106.47   -25.25     1.08)  ; 58
  (   24.99  -106.22   -25.25     1.08)  ; 59
   Normal
)  ;  End of tree

( (Color DarkYellow)
  (Dendrite)
  (   10.93   -12.13     0.45     1.14)  ; Root
  (   11.82   -11.75     0.45     1.14)  ; 1, R
  (   12.52   -11.62     0.45     1.14)  ; 2
  (   12.65   -11.56     0.45     1.14)  ; 3
  (   14.24   -11.12    -2.80     1.34)  ; 4
  (   14.62   -10.93    -0.50     1.34)  ; 5
  (   16.46   -10.67     2.25     1.34)  ; 6
  (   18.37   -10.10     2.25     1.34)  ; 7
  (   19.01   -10.10     2.90     1.34)  ; 8
  (   19.71   -10.35     2.90     1.34)  ; 9
  (   20.34   -11.43     3.20     1.34)  ; 10
  (   21.10   -12.01     2.20     1.34)  ; 11
  (   22.63   -12.71     0.00     1.34)  ; 12
  (   22.89   -13.15     0.00     1.34)  ; 13
  (   22.95   -13.15     0.00     1.34)  ; 14
  (
    (   25.05   -13.53     0.30     1.34)  ; 1, R-1
    (   25.17   -13.09     0.30     1.34)  ; 2
    (   25.94   -12.45     1.15     1.34)  ; 3
    (   28.35    -9.97     2.45     1.14)  ; 4
    (   28.99    -9.46     0.10     1.14)  ; 5
    (   29.12    -9.27     0.10     1.14)  ; 6
    (   30.13    -7.11     0.70     1.02)  ; 7
    (   30.64    -6.85     1.85     1.02)  ; 8
    (   31.09    -6.35     1.90     1.02)  ; 9
    (
      (   32.68    -3.93     3.40     1.02)  ; 1, R-1-1
      (   33.57    -1.70     4.10     1.02)  ; 2
      (   34.08    -1.00     4.10     1.02)  ; 3
      (   36.87     3.01     0.00     0.83)  ; 4
      (   37.76     6.12     0.00     0.83)  ; 5
      (   37.95     8.22     0.00     0.83)  ; 6
      (   38.65    10.83     0.00     0.83)  ; 7
      (   39.04    12.48     0.00     0.83)  ; 8
      (   41.11    18.47     3.00     0.83)  ; 9
      (   42.32    20.38     2.80     0.83)  ; 10
      (   43.33    21.78     2.80     0.83)  ; 11
      (   45.94    26.29     2.70     0.83)  ; 12
      (   47.98    28.84     2.70     0.83)  ; 13
      (   48.67    29.86     2.70     0.83)  ; 14
      (   51.35    34.56     2.60     0.83)  ; 15
      (   53.95    38.06     2.60     0.83)  ; 16
      (   55.35    40.29     2.60     0.83)  ; 17
      (   56.30    41.81     2.60     0.83)  ; 18
      (   56.37    41.88     2.60     0.83)  ; 19
      (   57.91    41.90     6.30     0.83)  ; 20
      (   58.74    43.49     6.10     0.83)  ; 21
       Normal
    |
      (   33.63    -6.17     3.65     0.83)  ; 1, R-1-2
      (   34.07    -5.85     2.05     0.83)  ; 2
      (   36.42    -5.60     2.05     0.83)  ; 3
      (   38.59    -5.66     1.55     0.83)  ; 4
      (   39.60    -6.42     1.55     0.83)  ; 5
      (   40.68    -6.74     1.55     0.83)  ; 6
      (   44.24    -7.00     1.55     0.83)  ; 7
      (   45.77    -6.49     1.55     0.83)  ; 8
      (   47.04    -6.30     2.30     0.83)  ; 9
      (   48.44    -5.53     2.75     0.83)  ; 10
      (   49.20    -5.09     2.75     0.83)  ; 11
      (   49.65    -5.02     2.75     0.83)  ; 12
       Normal
    )  ;  End of split
  |
    (   26.82   -15.20    -0.10     0.95)  ; 1, R-2
    (   26.82   -15.20     2.90     0.95)  ; 2
    (   28.54   -15.58    -1.85     0.95)  ; 3
    (   30.38   -15.65    -2.40     0.95)  ; 4
    (   32.67   -16.22    -2.75     0.95)  ; 5
    (   34.96   -15.84    -2.80     0.95)  ; 6
    (   35.47   -16.73    -0.95     0.95)  ; 7
    (   36.74   -17.81    -0.95     0.95)  ; 8
    (   38.33   -18.51    -0.80     0.95)  ; 9
    (   40.94   -19.21    -0.80     0.95)  ; 10
    (   43.16   -19.53    -0.80     0.95)  ; 11
    (   45.71   -19.59    -0.80     0.95)  ; 12
    (   48.19   -20.23    -0.80     0.95)  ; 13
    (   51.81   -20.61    -0.80     0.95)  ; 14
    (   56.20   -20.55    -2.55     0.95)  ; 15
    (   58.74   -20.16    -2.55     0.95)  ; 16
    (   60.01   -20.23    -3.85     0.95)  ; 17
    (   65.55   -21.31    -3.90     0.95)  ; 18
    (   68.09   -22.01    -3.90     0.95)  ; 19
    (   72.17   -22.52    -6.50     0.95)  ; 20
    (   74.33   -22.58    -7.15     0.95)  ; 21
    (   76.81   -23.16    -7.15     0.95)  ; 22
    (   78.72   -23.54    -7.15     0.95)  ; 23
    (   84.82   -24.81    -7.00     0.95)  ; 24
    (   89.53   -25.64    -7.00     0.95)  ; 25
    (   93.28   -25.70    -6.60     0.95)  ; 26
    (   97.54   -26.59    -6.60     0.95)  ; 27
    (  101.10   -28.05    -6.60     0.95)  ; 28
    (  102.37   -28.69    -6.60     0.95)  ; 29
    (  103.39   -29.45    -6.60     0.95)  ; 30
    (  104.98   -31.49    -6.60     0.95)  ; 31
    (  105.81   -32.06    -6.60     0.95)  ; 32
    (  105.49   -31.93    -6.60     0.95)  ; 33
    (  110.43   -34.19    -2.60     0.83)  ; 34
    (  112.98   -35.14    -1.90     0.83)  ; 35
    (  116.92   -36.09    -1.90     0.83)  ; 36
    (  121.37   -38.64    -7.75     0.83)  ; 37
    (  124.55   -39.78    -7.80     0.83)  ; 38
    (  125.18   -40.36   -11.00     0.83)  ; 39
    (  125.95   -41.69   -13.10     0.83)  ; 40
    (  127.35   -42.52   -13.10     0.83)  ; 41
    (  129.19   -43.03   -14.05     0.83)  ; 42
    (  131.35   -42.96   -14.05     0.83)  ; 43
    (  131.61   -42.90   -14.05     0.83)  ; 44
     Normal
  |
    (   22.46   -14.64     3.25     0.95)  ; 1, R-3
    (   22.59   -15.85     1.25     0.95)  ; 2
    (   23.61   -18.77     1.25     0.95)  ; 3
    (   24.31   -20.62     1.25     0.95)  ; 4
    (   25.20   -24.50     0.85     0.95)  ; 5
    (   25.77   -27.23     0.85     0.95)  ; 6
    (   25.77   -28.31     4.35     0.95)  ; 7
    (   25.14   -29.20     5.35     0.95)  ; 8
    (   24.69   -28.82     5.35     0.95)  ; 9
    (   23.86   -29.46     5.40     0.95)  ; 10
    (   23.55   -31.68     5.20     0.95)  ; 11
    (   23.61   -32.96     5.20     0.95)  ; 12
    (   24.18   -34.80     5.00     0.95)  ; 13
    (   25.71   -37.47     5.00     0.95)  ; 14
    (   26.60   -39.06     5.00     0.95)  ; 15
    (   27.61   -40.53     5.00     0.95)  ; 16
    (   28.89   -42.75     5.00     0.95)  ; 17
    (   29.33   -44.15     5.00     0.95)  ; 18
    (   29.52   -43.26     5.00     0.95)  ; 19
    (   29.65   -48.91    -3.30     0.95)  ; 20
    (   30.03   -49.80    -3.30     0.95)  ; 21
    (   30.67   -50.69    -3.75     0.95)  ; 22
    (   31.43   -52.22    -3.75     0.95)  ; 23
    (   32.13   -53.36    -3.75     0.95)  ; 24
    (   32.89   -55.08    -3.75     0.95)  ; 25
    (   33.27   -55.59    -3.95     0.95)  ; 26
    (   33.53   -55.97    -3.95     0.95)  ; 27
    (   34.10   -58.77    -4.50     0.95)  ; 28
    (   34.16   -59.47    -4.50     0.95)  ; 29
    (   34.23   -59.53    -4.50     0.95)  ; 30
     Normal
  )  ;  End of split
)  ;  End of tree

( (Color DarkMagenta)
  (Dendrite)
  (   12.29    -1.41    -4.90     1.65)  ; Root
  (   13.11    -0.84    -4.90     1.65)  ; 1, R
  (   15.27    -0.01    -4.90     1.65)  ; 2
  (   15.85     0.05    -4.90     1.65)  ; 3
  (   16.99    -0.07    -4.90     1.65)  ; 4
  (   18.83    -0.52    -4.90     1.65)  ; 5
  (   21.95    -0.77    -4.40     1.65)  ; 6
  (   22.71    -1.22    -4.40     1.65)  ; 7
  (   26.02    -3.89    -4.40     1.65)  ; 8
  (   34.10    -5.29    -6.90     1.59)  ; 9
  (   35.24    -5.23    -7.00     1.59)  ; 10
  (   35.94    -4.91    -7.00     1.59)  ; 11
  (   36.70    -4.40    -6.05     1.59)  ; 12
  (   37.08    -4.27    -6.05     1.59)  ; 13
  (   41.41    -5.16    -5.95     1.59)  ; 14
  (   45.48    -5.29    -5.95     1.59)  ; 15
  (   46.56    -5.23    -5.95     1.59)  ; 16
  (   49.04    -4.21    -5.95     1.59)  ; 17
  (   49.04    -4.02    -5.95     1.59)  ; 18
  (   51.41    -3.66    -4.00     1.46)  ; 19
  (   53.96    -3.54    -4.40     1.46)  ; 20
  (   56.37    -3.73    -4.40     1.46)  ; 21
  (   56.75    -3.66    -4.40     1.46)  ; 22
  (   61.27    -4.43    -0.85     1.27)  ; 23
  (   62.98    -5.19     0.30     1.27)  ; 24
  (   63.81    -5.70     0.30     1.27)  ; 25
  (   66.74    -7.29     0.35     1.27)  ; 26
  (   68.83    -7.67     0.35     1.27)  ; 27
  (   71.25    -7.86     0.35     1.27)  ; 28
  (   72.84    -7.86     0.35     1.27)  ; 29
  (   75.38    -7.54     0.00     1.27)  ; 30
  (   76.66    -7.35     0.00     1.27)  ; 31
  (   78.44    -7.35    -0.05     1.27)  ; 32
  (   80.60    -7.61    -0.05     1.27)  ; 33
  (   82.44    -8.24    -0.05     1.27)  ; 34
  (   83.08    -8.88    -0.05     1.27)  ; 35
  (   83.46    -9.33    -0.05     1.27)  ; 36
  (   87.40   -10.53    -0.05     1.27)  ; 37
  (   87.53   -10.60    -0.05     1.27)  ; 38
  (   87.53   -10.79    -0.05     1.27)  ; 39
  (
    (   89.42    -8.82     2.85     1.08)  ; 1, R-1
    (   90.18    -8.32     2.85     1.08)  ; 2
    (   91.39    -8.06     4.35     1.08)  ; 3
    (   92.72    -8.19     4.35     1.08)  ; 4
    (   93.42    -8.25     4.70     1.08)  ; 5
    (   95.58    -7.04     2.00     0.89)  ; 6
    (   96.35    -6.66     1.95     0.89)  ; 7
    (   97.62    -6.09     1.95     0.89)  ; 8
    (   98.38    -5.64     1.95     0.89)  ; 9
    (   99.02    -5.07     5.05     0.89)  ; 10
    (   99.53    -5.20     5.05     0.89)  ; 11
    (   99.85    -5.83     5.05     0.89)  ; 12
    (  105.82    -6.15     8.50     0.76)  ; 13
    (  106.84    -5.90     8.50     0.76)  ; 14
    (  107.73    -5.90     8.50     0.76)  ; 15
    (  110.21    -6.85     8.50     0.76)  ; 16
    (  111.42    -7.11     8.50     0.76)  ; 17
    (  112.82    -6.85     6.35     0.76)  ; 18
    (  113.96    -6.03     6.35     0.76)  ; 19
    (  115.36    -5.90     6.35     0.76)  ; 20
    (  117.39    -5.90     6.25     0.76)  ; 21
    (  118.03    -5.52     6.25     0.76)  ; 22
    (  118.09    -5.26     6.25     0.76)  ; 23
    (  118.67    -4.69     6.25     0.76)  ; 24
    (  119.43    -4.37     6.25     0.76)  ; 25
    (  119.87    -3.80     6.25     0.76)  ; 26
     Normal
  |
    (   87.64   -11.31    -0.15     0.76)  ; 1, R-2
    (   87.89   -11.81    -0.15     0.76)  ; 2
    (   88.46   -12.45    -0.15     0.76)  ; 3
    (   88.59   -13.40    -0.15     0.76)  ; 4
    (   88.59   -14.36    -0.15     0.76)  ; 5
    (   88.08   -17.09     2.60     0.76)  ; 6
    (   87.89   -17.28     3.85     0.76)  ; 7
    (   87.32   -19.00     7.55     0.76)  ; 8
    (   86.81   -19.70     7.55     0.76)  ; 9
    (   86.49   -20.47     7.55     0.76)  ; 10
    (   86.37   -22.44     7.00     0.76)  ; 11
    (   86.49   -25.55     3.60     0.76)  ; 12
    (   87.95   -27.40     3.60     0.76)  ; 13
    (   88.65   -28.10     3.60     0.76)  ; 14
    (   89.10   -28.99     3.60     0.76)  ; 15
    (   89.10   -28.80     3.60     0.76)  ; 16
    (   91.45   -32.23     2.20     0.76)  ; 17
    (   92.72   -33.70     2.20     0.76)  ; 18
    (   93.87   -34.90     2.70     0.76)  ; 19
    (   96.54   -37.58     3.80     0.76)  ; 20
    (   98.45   -39.04     3.80     0.76)  ; 21
    (   99.53   -40.38     3.80     0.76)  ; 22
    (   99.65   -40.57     4.55     0.76)  ; 23
    (   99.65   -40.44     4.55     0.76)  ; 24
    (  100.96   -42.39     7.80     0.76)  ; 25
    (  101.09   -42.90     6.95     0.76)  ; 26
    (  103.88   -43.73     1.60     0.76)  ; 27
    (  106.68   -45.57     1.60     0.76)  ; 28
    (  108.33   -46.72     3.10     0.76)  ; 29
    (  109.92   -48.37     3.10     0.76)  ; 30
    (  110.24   -49.20     3.15     0.76)  ; 31
    (  112.59   -50.15     3.15     0.57)  ; 32
    (  113.23   -50.66     3.15     0.57)  ; 33
    (  116.41   -52.00     3.15     0.57)  ; 34
    (  117.11   -52.00     3.15     0.57)  ; 35
    (  119.40   -50.85     3.15     0.57)  ; 36
     Normal
  )  ;  End of split
)  ;  End of tree

( (Color SkyBlue)
  (Dendrite)
  (   -6.51   -10.47    -4.60     1.46)  ; Root
  (   -9.24   -12.37    -2.05     1.46)  ; 1, R
  (  -10.39   -13.46    -2.05     1.46)  ; 2
  (  -10.96   -14.47    -2.05     1.46)  ; 3
  (  -12.17   -14.85    -4.75     1.46)  ; 4
  (  -13.25   -15.68    -4.75     1.46)  ; 5
  (  -13.95   -16.76    -5.85     1.46)  ; 6
  (  -15.22   -19.12    -5.85     1.46)  ; 7
  (  -16.94   -21.22    -5.00     1.46)  ; 8
  (  -19.29   -23.57    -5.00     1.46)  ; 9
  (  -20.82   -26.37    -2.50     1.46)  ; 10
  (  -21.71   -27.83    -2.50     1.46)  ; 11
  (  -22.79   -29.36    -2.45     1.46)  ; 12
  (  -23.30   -31.52    -2.45     1.46)  ; 13
  (  -23.30   -33.37    -2.45     1.46)  ; 14
  (  -22.15   -35.46    -2.45     1.46)  ; 15
  (  -21.45   -36.99    -2.45     1.46)  ; 16
  (  -20.63   -38.65    -2.45     1.46)  ; 17
  (  -19.67   -37.88    -2.45     1.46)  ; 18
  (  -19.48   -45.42    -5.30     1.46)  ; 19
  (  -19.67   -49.17    -5.35     1.46)  ; 20
  (  -19.67   -48.98    -1.00     1.46)  ; 21
  (  -20.37   -49.36     0.45     1.46)  ; 22
  (  -20.75   -50.76     0.45     1.46)  ; 23
  (  -20.75   -51.40    -0.30     1.46)  ; 24
  (
    (  -19.35   -55.59    -5.10     1.46)  ; 1, R-1
    (  -18.90   -56.61    -5.10     1.46)  ; 2
    (  -18.90   -57.76    -4.30     1.46)  ; 3
    (  -19.22   -59.28    -4.30     1.46)  ; 4
    (  -19.22   -59.98    -1.20     1.46)  ; 5
    (  -19.79   -60.05    -1.20     1.46)  ; 6
    (  -20.37   -62.46    -1.60     1.27)  ; 7
    (  -21.13   -65.77    -1.60     1.27)  ; 8
    (  -21.07   -67.55    -1.95     1.27)  ; 9
    (  -21.00   -67.43    -1.95     1.27)  ; 10
    (  -19.90   -69.21    -8.85     1.14)  ; 11
    (  -19.77   -69.66    -8.85     1.14)  ; 12
    (  -19.77   -71.25   -12.05     1.14)  ; 13
    (  -20.53   -73.22   -12.05     1.14)  ; 14
    (  -20.85   -75.19   -14.45     1.14)  ; 15
    (  -21.04   -74.62   -14.45     1.14)  ; 16
    (  -21.17   -76.78    -7.85     1.14)  ; 17
    (  -20.66   -77.99    -8.00     1.14)  ; 18
    (  -20.21   -79.33    -8.00     1.14)  ; 19
    (  -20.21   -85.88   -10.60     1.14)  ; 20
    (  -19.83   -88.11   -10.60     1.14)  ; 21
    (  -19.83   -89.19   -10.60     1.14)  ; 22
    (  -19.51   -90.97   -10.60     1.14)  ; 23
    (  -19.51   -96.50   -10.60     1.14)  ; 24
    (  -19.26   -95.36   -10.60     1.14)  ; 25
    (  -14.93  -100.63   -15.95     1.14)  ; 26
    (  -14.10  -102.53   -11.15     1.14)  ; 27
    (  -13.91  -102.79   -11.15     1.14)  ; 28
    (  -15.44  -104.44    -9.95     1.14)  ; 29
    (  -14.61  -107.31    -5.10     1.14)  ; 30
    (  -12.26  -111.69    -5.10     1.14)  ; 31
    (  -11.50  -112.84    -5.25     1.14)  ; 32
    (  -10.42  -115.26    -5.25     1.14)  ; 33
    (   -9.97  -116.27    -5.25     1.14)  ; 34
    (   -7.62  -119.45    -8.85     1.14)  ; 35
    (   -6.60  -120.28    -8.85     1.14)  ; 36
    (   -6.60  -120.73    -9.45     1.14)  ; 37
    (   -5.90  -121.24    -9.45     1.14)  ; 38
    (   -1.01  -122.19    -9.45     1.14)  ; 39
    (   -0.88  -121.74    -9.55     1.14)  ; 40
     Normal
  |
    (  -21.71   -51.71    -0.30     1.14)  ; 1, R-2
    (  -22.22   -52.92    -0.30     1.14)  ; 2
    (  -23.49   -56.87    -0.30     1.14)  ; 3
    (  -24.95   -59.41    -0.30     1.14)  ; 4
    (  -25.90   -60.81    -0.35     1.14)  ; 5
    (  -26.10   -61.19    -0.35     1.14)  ; 6
    (  -27.37   -63.10    -1.70     1.14)  ; 7
    (  -28.64   -65.33    -2.65     1.14)  ; 8
    (  -29.53   -66.92    -2.65     1.14)  ; 9
    (  -30.04   -68.19    -2.85     1.14)  ; 10
    (  -30.93   -69.59    -2.85     1.14)  ; 11
    (  -31.56   -70.99    -2.85     1.14)  ; 12
    (  -32.39   -72.13    -2.10     1.14)  ; 13
    (  -33.41   -73.98    -2.10     1.14)  ; 14
    (  -32.90   -72.90    -1.95     1.14)  ; 15
    (  -33.34   -75.38    -1.95     1.02)  ; 16
    (  -34.42   -77.10    -1.95     1.02)  ; 17
    (  -35.25   -78.30    -1.95     1.02)  ; 18
    (  -36.27   -80.21    -1.95     1.02)  ; 19
    (  -36.71   -81.87    -1.95     1.02)  ; 20
    (  -36.71   -81.04    -1.95     1.02)  ; 21
    (  -36.78   -82.94    -0.05     1.02)  ; 22
    (  -36.84   -86.69     3.00     1.02)  ; 23
    (  -36.78   -90.26     4.00     1.02)  ; 24
    (  -37.60   -93.82     4.00     1.02)  ; 25
    (  -38.56   -95.41     4.00     1.02)  ; 26
    (  -41.99   -98.72     5.30     1.02)  ; 27
    (  -43.52  -100.05     6.60     1.02)  ; 28
    (  -44.47  -101.77     7.85     1.02)  ; 29
    (  -45.17  -103.17     7.85     1.02)  ; 30
    (  -45.55  -103.81     7.50     1.02)  ; 31
    (  -46.38  -104.31     7.50     1.02)  ; 32
    (  -48.60  -105.14     7.50     1.02)  ; 33
    (  -49.30  -104.82     5.80     1.02)  ; 34
    (  -50.77  -103.87     5.80     1.02)  ; 35
    (  -51.85  -103.17     5.75     1.02)  ; 36
    (  -53.50  -101.71     5.75     1.02)  ; 37
    (  -54.71  -101.01     5.75     1.02)  ; 38
     Normal
  )  ;  End of split
)  ;  End of tree

( (Color Yellow)
  (Apical)
  (    5.72     5.98     3.30     2.16)  ; Root
  (    5.91     6.49     3.30     2.16)  ; 1, R
  (    5.34     6.04     1.00     2.86)  ; 2
  (    5.40     6.17     1.00     2.86)  ; 3
  (    6.87     6.17     0.60     2.86)  ; 4
  (    6.93     6.17    -2.20     3.24)  ; 5
  (    7.25     5.66     0.20     4.39)  ; 6
  (    7.19     6.49     0.20     4.39)  ; 7
  (    7.12     7.00     0.20     4.39)  ; 8
  (    7.12     7.38    -3.95     4.45)  ; 9
  (    7.50     7.82    -2.75     4.45)  ; 10
  (    7.76     8.52    -1.05     4.58)  ; 11
  (    7.82     9.16    -4.90     4.58)  ; 12
  (    7.76    11.13    -6.05     4.58)  ; 13
  (    8.14    12.40    -0.90     4.71)  ; 14
  (    8.27    13.36    -0.15     4.71)  ; 15
  (    7.50    14.44    -0.10     4.71)  ; 16
  (    7.50    16.09    -5.05     4.71)  ; 17
  (    7.38    16.48    -5.05     4.71)  ; 18
  (    7.57    17.11    -5.05     4.71)  ; 19
  (    7.82    17.62    -3.70     4.71)  ; 20
  (    7.82    17.68    -3.70     4.71)  ; 21
  (
    (    7.69    20.61    -7.75     3.82)  ; 1, R-1
    (    7.69    21.06    -7.70     3.82)  ; 2
    (    8.33    21.75    -3.90     3.94)  ; 3
    (    8.52    22.20    -3.85     3.94)  ; 4
    (    8.65    24.49    -6.35     3.94)  ; 5
    (    8.77    24.94    -6.50     3.94)  ; 6
    (    9.16    25.25    -6.50     3.94)  ; 7
    (    9.44    26.35    -6.20     3.94)  ; 8
    (    9.76    27.56    -6.10     3.94)  ; 9
    (
      (   10.71    29.28    -4.80     3.69)  ; 1, R-1-1
      (   10.52    30.11    -5.70     3.69)  ; 2
      (   10.27    30.62    -6.10     3.69)  ; 3
      (   10.14    31.95    -6.15     3.69)  ; 4
      (   10.08    33.67    -6.15     3.69)  ; 5
      (   10.65    34.37    -5.05     3.69)  ; 6
      (   13.00    36.53    -5.20     3.37)  ; 7
      (   12.87    37.17    -5.20     3.37)  ; 8
      (   13.19    37.80    -4.65     3.37)  ; 9
      (   13.83    38.69    -4.65     3.37)  ; 10
      (   13.89    39.52    -4.65     3.37)  ; 11
      (   13.38    40.54    -4.65     3.37)  ; 12
      (   13.26    41.30    -4.45     3.37)  ; 13
      (   13.13    41.30    -4.45     3.37)  ; 14
      (   12.49    43.08    -9.00     3.31)  ; 15
      (   12.43    43.40    -9.00     3.31)  ; 16
      (
        (   11.16    45.05    -9.15     2.92)  ; 1, R-1-1-1
        (   11.29    46.07    -9.15     2.92)  ; 2
        (   11.35    48.30    -8.65     2.92)  ; 3
        (   11.48    48.68    -8.65     2.92)  ; 4
        (
          (   12.81    49.89    -9.90     3.12)  ; 1, R-1-1-1-1
          (   13.13    50.72    -9.15     3.12)  ; 2
          (   13.19    51.23    -8.95     3.12)  ; 3
          (   13.26    51.67    -8.95     3.12)  ; 4
          (   13.10    50.73    -9.20     3.05)  ; 5
          (   13.03    53.40    -7.45     3.05)  ; 6
          (   12.52    56.20    -6.60     3.05)  ; 7
          (   12.52    56.65    -6.60     3.05)  ; 8
          (   12.78    57.60    -6.60     3.05)  ; 9
          (   12.84    58.68    -7.35     3.05)  ; 10
          (   13.16    59.19   -10.00     3.05)  ; 11
          (
            (   14.24    61.10   -12.65     3.05)  ; 1, R-1-1-1-1-1
            (   14.30    61.61   -12.65     3.05)  ; 2
            (   14.62    62.69   -12.65     3.05)  ; 3
            (   15.13    63.77    -9.60     3.05)  ; 4
            (   15.77    65.17    -5.90     3.05)  ; 5
            (   16.78    67.02    -6.50     3.05)  ; 6
            (   16.91    68.29    -7.40     3.05)  ; 7
            (   16.91    69.69    -7.50     3.05)  ; 8
            (   16.08    73.44    -6.60     2.92)  ; 9
            (   15.64    74.84    -6.60     2.92)  ; 10
            (   15.70    76.68    -6.60     2.92)  ; 11
            (   15.83    78.08    -6.55     2.92)  ; 12
            (   15.77    78.72    -6.55     2.92)  ; 13
            (
              (   15.26    80.00    -8.25     2.92)  ; 1, R-1-1-1-1-1-1
              (   15.14    80.44    -8.70     2.92)  ; 2
              (   15.26    81.21    -8.75     2.92)  ; 3
              (   14.37    84.26    -6.60     2.61)  ; 4
              (   14.31    84.51    -6.60     2.61)  ; 5
              (   14.06    85.02    -6.60     2.61)  ; 6
              (   14.12    85.91    -8.15     2.61)  ; 7
              (   14.31    87.00    -8.80     2.48)  ; 8
              (   14.76    87.76    -8.10     2.48)  ; 9
              (   15.01    88.20    -7.60     2.48)  ; 10
              (
                (   17.49    89.41    -9.20     2.54)  ; 1, R-1-1-1-1-1-1-1
                (   18.00    90.24    -7.70     2.54)  ; 2
                (   19.59    91.83    -7.50     2.54)  ; 3
                (   20.80    94.31    -8.80     2.54)  ; 4
                (   20.99    95.27    -8.80     2.54)  ; 5
                (   20.99    95.52    -8.80     2.54)  ; 6
                (   20.86    98.51    -7.90     2.54)  ; 7
                (   20.99   100.86    -7.90     2.54)  ; 8
                (
                  (   20.48   101.56    -7.90     2.54)  ; 1, R-1-1-1-1-1-1-1-1
                  (   20.41   103.60    -7.90     2.54)  ; 2
                  (   20.22   104.30    -7.90     2.54)  ; 3
                  (   20.22   105.89    -7.90     2.54)  ; 4
                  (   20.41   106.40    -7.90     2.54)  ; 5
                  (   19.91   108.43    -6.15     2.54)  ; 6
                  (   20.04   109.07    -8.65     2.54)  ; 7
                  (   20.04   109.20    -8.90     2.54)  ; 8
                  (
                    (   21.19   110.22    -8.80     2.67)  ; 1, R-1-1-1-1-1-1-1-1-1
                    (   21.31   110.66    -8.80     2.67)  ; 2
                    (   22.97   112.95    -8.80     2.67)  ; 3
                    (   23.98   115.43    -8.60     2.67)  ; 4
                    (   24.17   117.34    -6.90     2.67)  ; 5
                    (   24.17   118.10    -6.90     2.67)  ; 6
                    (
                      (   23.28   117.98    -9.90     2.67)  ; 1, R-1-1-1-1-1-1-1-1-1-1
                      (   23.09   118.17    -9.90     2.67)  ; 2
                      (   21.69   118.68   -10.15     2.67)  ; 3
                      (   21.06   119.12   -10.00     2.67)  ; 4
                      (   20.80   119.57   -10.00     2.67)  ; 5
                      (   20.49   119.88   -10.00     2.67)  ; 6
                      (   20.17   120.52    -9.55     2.67)  ; 7
                      (   20.17   121.28    -9.55     2.67)  ; 8
                      (   20.49   121.86    -9.55     2.67)  ; 9
                      (   21.12   122.43    -9.50     2.67)  ; 10
                      (   21.19   122.68    -9.50     2.67)  ; 11
                      (
                        (   21.89   125.04    -9.50     2.67)  ; 1, R-1-1-1-1-1-1-1-1-1-1-1
                        (   21.95   126.82    -9.50     2.67)  ; 2
                        (   22.20   127.33    -9.50     2.67)  ; 3
                        (   22.46   128.09    -9.50     2.67)  ; 4
                        (   22.90   129.17    -9.50     2.67)  ; 5
                        (   23.48   131.14    -9.50     2.67)  ; 6
                        (   23.54   132.10    -9.50     2.67)  ; 7
                        (
                          (   24.21   133.74    -9.00     2.80)  ; 1, R-1-1-1-1-1-1-1-1-1-1-1-1
                          (   24.02   135.14    -8.95     2.80)  ; 2
                          (   24.15   138.38    -9.50     2.80)  ; 3
                          (   24.34   139.08    -9.50     2.80)  ; 4
                          (   25.74   141.50   -10.00     2.80)  ; 5
                          (   26.12   142.58    -8.00     2.80)  ; 6
                          (   25.99   143.85    -7.70     2.80)  ; 7
                          (   25.80   144.43    -7.70     2.80)  ; 8
                          (   25.42   145.70    -9.00     2.80)  ; 9
                          (   25.35   146.14    -9.25     2.80)  ; 10
                          (
                            (   24.34   149.45   -11.30     2.86)  ; 1, R-1-1-1-1-1-1-1-1-1-1-1-1-1
                            (   23.95   151.11   -11.30     2.86)  ; 2
                            (   23.89   153.46   -11.30     2.86)  ; 3
                            (   23.57   154.60   -11.30     2.86)  ; 4
                            (   23.57   155.94   -11.30     2.86)  ; 5
                            (   24.21   158.23   -11.30     2.86)  ; 6
                            (   24.78   159.63   -11.30     2.86)  ; 7
                            (   24.97   160.58   -11.30     2.86)  ; 8
                            (   24.78   161.03   -11.30     2.86)  ; 9
                            (   24.33   164.98   -13.15     2.86)  ; 10
                            (   24.39   166.12   -13.15     2.86)  ; 11
                            (   25.15   168.67   -13.15     2.86)  ; 12
                            (   25.66   169.43   -13.15     2.86)  ; 13
                            (   28.40   172.61   -13.45     2.86)  ; 14
                            (   29.48   173.50   -13.45     2.86)  ; 15
                            (   30.43   173.76   -13.45     2.86)  ; 16
                            (   31.00   174.20   -13.45     2.86)  ; 17
                            (   31.64   175.22   -13.45     2.86)  ; 18
                            (   31.77   176.30   -13.45     2.86)  ; 19
                            (   31.83   177.89   -13.45     2.86)  ; 20
                            (   32.02   178.46   -13.45     2.86)  ; 21
                            (   32.21   179.67   -13.45     2.86)  ; 22
                            (   32.47   180.31   -13.45     2.86)  ; 23
                            (   33.74   183.43   -13.45     2.86)  ; 24
                            (   33.80   186.48   -13.45     2.86)  ; 25
                            (   33.99   187.43   -13.45     2.86)  ; 26
                            (   34.63   189.02   -13.45     2.86)  ; 27
                            (
                              (   35.53   190.80   -11.00     2.92)  ; 1, R-1-1-1-1-1-1-1-1-1-1-1-1-1-1
                              (   35.46   193.22   -11.55     2.92)  ; 2
                              (   35.46   194.30    -9.50     2.92)  ; 3
                              (
                                (   34.95   195.26   -12.45     2.92)  ; 1, R-1-1-1-1-1-1-1-1-1-1-1-1-1-1-1
                                (   34.45   195.83   -12.60     2.92)  ; 2
                                (   33.68   198.18   -12.60     2.92)  ; 3
                                (   33.68   199.45   -12.60     2.92)  ; 4
                                (   34.45   200.98   -12.60     2.92)  ; 5
                                (   35.59   202.57   -12.60     2.92)  ; 6
                                (   37.31   204.54   -12.60     2.92)  ; 7
                                (   37.37   204.61   -12.60     2.92)  ; 8
                                (
                                  (   38.83   207.28    -9.60     3.05)  ; 1, R-1-1-1-1-1-1-1-1-1-1-1-1-1-1-1-1
                                  (   40.04   208.87   -10.80     3.05)  ; 2
                                  (   40.42   209.76   -10.80     3.05)  ; 3
                                  (   40.49   210.84   -11.70     3.05)  ; 4
                                  (   40.42   211.54   -11.70     3.05)  ; 5
                                  (   40.04   212.56   -12.05     3.05)  ; 6
                                  (   39.79   213.38   -12.05     3.05)  ; 7
                                  (   39.53   214.08   -12.05     3.05)  ; 8
                                  (   38.96   214.98   -12.05     3.05)  ; 9
                                  (   38.71   216.69   -12.10     3.05)  ; 10
                                  (   38.64   217.46   -12.10     3.05)  ; 11
                                  (
                                    (   36.12   220.17    -9.75     2.92)  ; 1, R-1-1-1-1-1-1-1-1-1-1-1-1-1-1-1-1-1
                                    (   36.31   220.49   -10.60     2.92)  ; 2
                                    (   37.20   221.38   -10.85     2.92)  ; 3
                                    (   38.47   222.52    -9.95     2.92)  ; 4
                                    (   38.98   222.65    -9.95     2.92)  ; 5
                                    (   39.87   223.10    -9.75     2.92)  ; 6
                                    (   42.09   224.81    -7.35     2.73)  ; 7
                                    (   42.79   225.64    -8.75     2.73)  ; 8
                                    (   42.79   225.70    -8.75     2.73)  ; 9
                                    (   43.36   226.91   -12.45     2.61)  ; 10
                                    (   43.43   227.61   -12.50     2.61)  ; 11
                                    (   44.13   228.89   -12.50     2.61)  ; 12
                                    (   44.26   229.97   -12.50     2.61)  ; 13
                                    (
                                      (   43.24   231.30   -14.70     2.73)  ; 1, R-1-1-1-1-1-1-1-1-1-1-1-1-1-1-1-1-1-1
                                      (   43.43   233.66   -15.00     2.73)  ; 2
                                      (   43.36   236.33   -14.15     2.73)  ; 3
                                      (   43.49   237.41   -13.10     2.73)  ; 4
                                      (   43.17   238.05   -13.10     2.73)  ; 5
                                      (   43.24   243.07   -12.85     2.73)  ; 6
                                      (   43.62   243.71   -12.85     2.73)  ; 7
                                      (   44.38   244.47   -12.85     2.73)  ; 8
                                      (   44.76   244.92   -12.85     2.73)  ; 9
                                      (   46.30   247.19   -15.00     2.80)  ; 10
                                      (   46.81   248.02    -8.30     2.80)  ; 11
                                      (   48.08   249.16    -7.70     2.80)  ; 12
                                      (   48.72   250.24    -7.70     2.80)  ; 13
                                      (   48.84   251.32    -8.00     2.80)  ; 14
                                      (   48.52   252.98    -9.25     2.80)  ; 15
                                      (   48.27   252.98    -9.25     2.80)  ; 16
                                      (   47.57   255.08   -12.20     2.80)  ; 17
                                      (   46.94   256.92   -12.65     2.80)  ; 18
                                      (   46.87   259.02    -8.85     2.80)  ; 19
                                      (   46.74   260.04    -3.45     2.80)  ; 20
                                      (   47.19   260.61    -5.60     2.80)  ; 21
                                      (
                                        (   49.48   263.79   -12.35     2.80)  ; 1, R-1-1-1-1-1-1-1-1-1-1-1-1-1-1-1-1-1-1-1
                                        (   49.48   264.24   -12.35     2.80)  ; 2
                                        (   51.00   266.34   -13.20     2.80)  ; 3
                                        (   52.85   267.48   -13.70     2.80)  ; 4
                                        (   53.23   268.24   -13.75     2.80)  ; 5
                                        (   53.23   271.87   -13.75     2.80)  ; 6
                                        (   52.91   273.02   -13.75     2.80)  ; 7
                                        (   52.47   274.22   -13.75     2.80)  ; 8
                                        (   52.40   274.86   -13.75     2.80)  ; 9
                                        (   51.70   276.77   -13.25     2.80)  ; 10
                                        (   51.25   277.91   -14.60     2.80)  ; 11
                                        (   51.25   278.55   -14.95     2.80)  ; 12
                                        (   51.82   279.88   -14.95     2.80)  ; 13
                                        (   52.14   280.77   -14.95     2.80)  ; 14
                                        (   52.21   281.22   -14.85     2.80)  ; 15
                                        (
                                          (   54.94   283.95   -12.70     2.67)  ; 1, R-1-1-1-1-1-1-1-1-1-1-1-1-1-1-1-1-1-1-1-1
                                          (   55.00   284.59   -14.65     2.67)  ; 2
                                          (   55.58   285.74   -16.25     2.67)  ; 3
                                          (   55.45   286.69   -13.35     2.67)  ; 4
                                          (   55.26   287.64   -11.30     2.67)  ; 5
                                          (   55.19   288.34   -11.30     2.67)  ; 6
                                          (   54.88   289.43   -11.15     2.67)  ; 7
                                          (   55.00   290.70   -11.65     2.67)  ; 8
                                          (   55.32   291.21   -11.65     2.67)  ; 9
                                          (   56.53   292.35   -11.65     2.67)  ; 10
                                          (   57.04   293.05   -13.40     2.67)  ; 11
                                          (   59.58   295.72   -13.75     2.67)  ; 12
                                          (   60.85   297.38   -13.85     2.67)  ; 13
                                          (   61.68   298.84   -13.85     2.67)  ; 14
                                          (   61.81   299.09   -13.85     2.67)  ; 15
                                          (   62.19   299.67   -13.85     2.67)  ; 16
                                          (   63.54   301.66   -13.25     2.48)  ; 17
                                          (   63.80   301.92   -13.60     2.48)  ; 18
                                          (   63.86   302.36   -13.60     2.48)  ; 19
                                          (   63.74   304.02   -13.60     2.48)  ; 20
                                          (   63.16   307.01   -13.80     2.48)  ; 21
                                          (   62.91   308.98   -13.80     2.48)  ; 22
                                          (   62.97   311.08   -12.95     2.48)  ; 23
                                          (   63.54   311.84   -12.60     2.48)  ; 24
                                          (   64.69   312.41   -12.55     2.48)  ; 25
                                          (   65.13   312.48   -12.55     2.48)  ; 26
                                          (   65.58   312.67   -12.55     2.48)  ; 27
                                          (   66.22   312.86   -13.00     2.48)  ; 28
                                          (   66.72   313.24   -13.00     2.48)  ; 29
                                          (   67.42   314.57   -14.90     2.48)  ; 30
                                          (   67.68   315.72   -15.00     2.48)  ; 31
                                          (   67.61   315.66   -15.00     2.48)  ; 32
                                          (   67.36   318.71   -11.80     2.35)  ; 33
                                          (   68.12   319.47   -11.80     2.35)  ; 34
                                          (   68.50   319.85   -12.80     2.35)  ; 35
                                          (   70.16   321.06   -14.95     2.35)  ; 36
                                          (   70.54   321.57   -14.95     2.35)  ; 37
                                          (   70.67   322.97   -15.40     2.35)  ; 38
                                          (   70.54   323.42   -16.40     2.35)  ; 39
                                          (   69.14   324.69   -16.70     2.35)  ; 40
                                          (   68.95   325.39   -16.70     2.35)  ; 41
                                          (   69.01   328.89   -16.70     2.35)  ; 42
                                          (   69.46   329.33   -16.70     2.35)  ; 43
                                          (   69.52   329.33   -16.70     2.35)  ; 44
                                          (   70.48   331.13   -19.20     2.35)  ; 45
                                          (   71.43   331.58   -19.20     2.35)  ; 46
                                          (   73.27   333.04   -19.50     2.35)  ; 47
                                          (   74.29   334.06   -20.40     2.35)  ; 48
                                          (   74.99   335.26   -20.40     2.35)  ; 49
                                          (   74.99   336.66   -21.25     2.35)  ; 50
                                          (   74.36   338.32   -21.40     2.35)  ; 51
                                          (   74.42   338.57   -21.40     2.35)  ; 52
                                          (
                                            (   75.82   339.15   -18.00     2.23)  ; 1, R-1-1-1-1-1-1-1-1-1-1-1-1-1-1-1-1-1-1-1-1-1
                                            (   76.07   340.04   -19.20     2.23)  ; 2
                                            (   76.01   340.67   -19.20     2.23)  ; 3
                                            (   75.75   341.31   -21.85     2.23)  ; 4
                                            (   75.63   342.71   -21.85     2.23)  ; 5
                                            (   75.69   343.85   -23.90     2.23)  ; 6
                                            (   76.45   345.32   -25.25     2.10)  ; 7
                                            (   76.90   345.82   -26.15     2.10)  ; 8
                                            (   78.43   346.71   -27.30     2.10)  ; 9
                                            (   78.74   347.03   -27.30     2.10)  ; 10
                                            (   78.81   347.48   -27.35     2.10)  ; 11
                                            (   78.11   348.43   -27.35     2.10)  ; 12
                                            (   77.53   349.45   -27.35     2.10)  ; 13
                                            (   77.47   350.40   -26.50     2.10)  ; 14
                                            (   78.62   352.19   -26.35     2.10)  ; 15
                                            (   79.44   352.69   -26.35     2.10)  ; 16
                                            (   80.40   353.33   -26.35     2.10)  ; 17
                                            (   80.90   353.58   -26.35     2.10)  ; 18
                                            (   81.22   353.78   -26.35     2.10)  ; 19
                                            (   81.01   356.01   -27.00     2.03)  ; 20
                                            (   81.20   356.46   -27.00     2.03)  ; 21
                                            (   82.28   358.05   -27.85     2.03)  ; 22
                                            (   82.40   359.26   -28.15     2.03)  ; 23
                                            (   82.85   360.66   -28.15     2.03)  ; 24
                                            (   82.91   361.23   -28.55     2.03)  ; 25
                                            (   82.59   361.80   -28.55     2.03)  ; 26
                                            (   81.58   362.69   -28.55     2.03)  ; 27
                                            (   80.94   363.52   -28.55     2.03)  ; 28
                                            (   80.75   364.28   -28.55     2.03)  ; 29
                                            (   80.24   365.24   -28.55     2.03)  ; 30
                                            (   80.12   366.44   -28.20     2.03)  ; 31
                                            (   80.62   367.27   -28.20     2.03)  ; 32
                                            (   81.26   367.72   -28.25     2.03)  ; 33
                                            (   82.72   367.97   -28.25     2.03)  ; 34
                                            (   83.23   368.23   -29.10     2.03)  ; 35
                                            (   83.61   368.48   -29.10     2.03)  ; 36
                                            (   83.87   368.80   -29.25     2.03)  ; 37
                                            (   84.06   369.31   -29.25     2.03)  ; 38
                                            (   84.06   371.41   -29.30     2.03)  ; 39
                                            (   84.18   371.66   -29.30     2.03)  ; 40
                                            (
                                              (   85.20   373.12   -28.40     2.03)  ; 1, R-1-1-1-1-1-1-1-1-1-1-1-1-1-1-1-1-1-1-1-1-1-1
                                              (   85.58   374.20   -28.40     2.03)  ; 2
                                              (   85.90   374.65   -31.05     2.03)  ; 3
                                              (   86.41   375.29   -31.05     2.03)  ; 4
                                              (   87.05   375.92   -31.05     2.03)  ; 5
                                              (   87.81   377.07   -31.05     2.03)  ; 6
                                              (   88.32   379.04   -31.85     2.03)  ; 7
                                              (   88.70   379.87   -31.85     2.03)  ; 8
                                              (   89.97   381.07   -31.85     2.03)  ; 9
                                              (   90.99   381.90   -32.05     2.03)  ; 10
                                              (   91.81   383.05   -32.05     2.03)  ; 11
                                              (   92.01   383.49   -32.05     2.03)  ; 12
                                              (   92.79   386.32   -29.75     1.84)  ; 13
                                              (   92.28   387.85   -29.65     1.84)  ; 14
                                              (   92.02   389.12   -29.65     1.84)  ; 15
                                              (   92.15   390.07   -29.65     1.84)  ; 16
                                              (   92.53   390.96   -30.95     1.84)  ; 17
                                              (   93.80   392.87   -30.95     1.84)  ; 18
                                              (   94.19   394.40   -32.10     1.84)  ; 19
                                              (   94.38   395.29   -32.10     1.84)  ; 20
                                              (   95.39   395.67   -33.85     1.84)  ; 21
                                              (   96.41   395.86   -34.50     1.84)  ; 22
                                              (   97.30   396.24   -34.50     1.84)  ; 23
                                              (   98.13   397.71   -34.95     1.84)  ; 24
                                              (   98.51   398.79   -34.95     1.84)  ; 25
                                              (   98.57   401.27   -34.70     1.84)  ; 26
                                              (   99.02   402.99   -34.70     1.84)  ; 27
                                              (   99.59   404.07   -32.80     1.84)  ; 28
                                              (  100.86   405.66   -32.65     1.84)  ; 29
                                              (  101.43   406.36   -32.65     1.84)  ; 30
                                              (  101.50   406.99   -33.05     1.84)  ; 31
                                              (  100.93   407.82   -33.05     1.84)  ; 32
                                              (  100.73   409.22   -33.30     1.84)  ; 33
                                              (  100.93   411.07   -33.30     1.84)  ; 34
                                              (  101.05   412.08   -33.30     1.84)  ; 35
                                              (  100.99   412.21   -33.30     1.84)  ; 36
                                              (  101.28   412.69   -36.90     1.78)  ; 37
                                              (  102.10   413.58   -38.35     1.78)  ; 38
                                              (  103.38   414.03   -38.35     1.78)  ; 39
                                              (  103.88   414.67   -38.60     1.78)  ; 40
                                              (  104.01   415.56   -38.60     1.78)  ; 41
                                              (  103.82   416.19   -38.60     1.78)  ; 42
                                              (  103.88   417.47   -39.10     1.78)  ; 43
                                              (  104.33   418.16   -40.00     1.78)  ; 44
                                              (  104.65   418.42   -40.00     1.78)  ; 45
                                              (  104.46   419.50   -40.00     1.78)  ; 46
                                              (  104.14   420.20   -39.45     1.78)  ; 47
                                              (  104.71   421.22   -39.45     1.78)  ; 48
                                              (  105.41   421.60   -39.45     1.78)  ; 49
                                              (  107.57   421.79   -39.10     1.78)  ; 50
                                              (  108.08   422.11   -40.95     1.78)  ; 51
                                              (  108.53   422.62   -40.95     1.78)  ; 52
                                              (  108.78   422.81   -41.75     1.78)  ; 53
                                              (  108.72   423.44   -41.75     1.78)  ; 54
                                              (  108.14   424.46   -41.85     1.78)  ; 55
                                              (  108.72   425.29   -41.85     1.78)  ; 56
                                              (  108.91   425.42   -40.40     1.78)  ; 57
                                              (  108.91   425.35   -40.40     1.78)  ; 58
                                              (  109.99   427.07   -43.40     1.78)  ; 59
                                              (  110.37   427.45   -43.40     1.78)  ; 60
                                              (  110.62   428.92   -43.95     1.78)  ; 61
                                              (  110.37   430.12   -43.95     1.78)  ; 62
                                              (  110.43   431.01   -44.40     1.78)  ; 63
                                              (  110.88   431.14   -44.40     1.78)  ; 64
                                              (  112.47   430.89   -44.10     1.78)  ; 65
                                              (  113.61   431.08   -42.40     1.78)  ; 66
                                              (  114.69   431.59   -42.40     1.78)  ; 67
                                              (  115.01   431.90   -42.40     1.78)  ; 68
                                              (  115.14   432.22   -42.10     1.78)  ; 69
                                              (  115.84   432.86   -43.15     1.78)  ; 70
                                              (  115.90   433.05   -43.15     1.78)  ; 71
                                              (
                                                (  118.45   433.11   -49.55     1.78)  ; 1, R-1-1-1-1-1-1-1-1-1-1-1-1-1-1-1-1-1-1-1-1-1-1-1
                                                (  119.72   433.43   -49.75     1.78)  ; 2
                                                (  120.35   433.94   -50.30     1.78)  ; 3
                                                (  121.24   435.21   -50.30     1.78)  ; 4
                                                (  121.31   435.28   -50.30     1.78)  ; 5
                                                (
                                                  (  124.04   434.83   -52.75     1.59)  ; 1, R-1-1-1-1-1-1-1-1-1-1-1-1-1-1-1-1-1-1-1-1-1-1-1-1
                                                  (  124.87   434.96   -52.50     1.59)  ; 2
                                                  (  125.25   435.02   -52.50     1.59)  ; 3
                                                  (  125.38   435.47   -51.55     1.59)  ; 4
                                                  (
                                                    (  126.84   436.61   -54.60     1.46)  ; 1, R-1-1-1-1-1-1-1-1-1-1-1-1-1-1-1-1-1-1-1-1-1-1-1-1-1
                                                    (  127.28   436.93   -52.00     1.46)  ; 2
                                                    (  128.75   437.31   -52.00     1.46)  ; 3
                                                    (  129.00   437.57   -52.00     1.46)  ; 4
                                                    (  128.94   439.92   -53.55     1.46)  ; 5
                                                    (  129.45   440.75   -53.65     1.46)  ; 6
                                                    (  130.08   441.26   -53.65     1.46)  ; 7
                                                    (  131.35   442.08   -53.65     1.46)  ; 8
                                                    (  133.20   443.91   -53.45     1.34)  ; 9
                                                    (  133.39   444.16   -53.45     1.34)  ; 10
                                                    (  134.79   444.99   -53.70     1.34)  ; 11
                                                    (  136.64   445.69   -53.85     1.34)  ; 12
                                                    (  137.08   445.88   -53.85     1.34)  ; 13
                                                    (  137.91   446.45   -52.10     1.34)  ; 14
                                                    (  138.93   446.77   -52.10     1.34)  ; 15
                                                    (  139.75   447.60   -52.05     1.34)  ; 16
                                                    (  140.64   448.74   -52.05     1.34)  ; 17
                                                    (  140.96   449.00   -53.00     1.34)  ; 18
                                                    (  142.11   449.31   -53.00     1.34)  ; 19
                                                    (  144.39   449.38   -54.05     1.34)  ; 20
                                                    (  145.60   449.89   -54.80     1.34)  ; 21
                                                    (  147.70   449.38   -55.10     1.34)  ; 22
                                                    (  147.70   449.19   -55.10     1.34)  ; 23
                                                    (  150.24   450.46   -56.55     1.21)  ; 24
                                                    (  151.20   451.60   -56.55     1.21)  ; 25
                                                    (  151.64   452.18   -56.55     1.21)  ; 26
                                                    (  152.22   452.94   -56.55     1.21)  ; 27
                                                    (  152.79   453.19   -56.55     1.21)  ; 28
                                                    (  153.74   452.81   -56.50     1.21)  ; 29
                                                    (  154.76   452.88   -56.50     1.21)  ; 30
                                                    (  156.79   455.48   -56.45     1.21)  ; 31
                                                    (  157.56   456.57   -56.45     1.21)  ; 32
                                                    (  158.96   457.71   -56.45     1.21)  ; 33
                                                    (  160.10   457.39   -56.45     1.21)  ; 34
                                                    (  160.61   457.52   -56.45     1.21)  ; 35
                                                    (  160.80   457.65   -56.45     1.21)  ; 36
                                                    (  162.52   456.82   -56.45     1.21)  ; 37
                                                    (  165.31   457.84   -56.45     1.21)  ; 38
                                                    (  166.14   457.97   -56.45     1.21)  ; 39
                                                    (  169.00   460.06   -56.45     1.21)  ; 40
                                                    (  169.76   460.19   -56.45     1.21)  ; 41
                                                    (  169.96   460.19   -56.45     1.21)  ; 42
                                                    (  174.13   461.43   -62.90     1.14)  ; 43
                                                    (  175.02   461.49   -62.90     1.14)  ; 44
                                                    (  176.16   461.81   -63.30     1.14)  ; 45
                                                    (  177.50   462.64   -63.30     1.14)  ; 46
                                                    (  179.34   463.28   -62.75     1.14)  ; 47
                                                    (  180.93   463.66   -62.75     1.14)  ; 48
                                                    (  184.05   463.72   -62.75     1.14)  ; 49
                                                    (  185.07   463.97   -60.40     1.14)  ; 50
                                                    (  186.85   464.93   -60.40     1.14)  ; 51
                                                    (  187.99   465.50   -60.40     1.14)  ; 52
                                                    (  188.24   465.57   -60.05     1.14)  ; 53
                                                    (  191.42   465.44   -60.05     1.14)  ; 54
                                                    (  192.82   465.63   -60.05     1.14)  ; 55
                                                    (  194.16   466.39   -59.90     1.14)  ; 56
                                                    (  196.13   466.46   -59.90     1.14)  ; 57
                                                    (  198.29   466.01   -59.85     1.14)  ; 58
                                                    (  201.41   465.95   -59.85     1.14)  ; 59
                                                    (  201.79   466.01   -59.85     1.14)  ; 60
                                                    (  206.18   466.07   -59.85     1.14)  ; 61
                                                    (  207.32   466.20   -59.85     1.14)  ; 62
                                                    (  208.15   466.65   -59.85     1.14)  ; 63
                                                    (  208.72   467.03   -59.85     1.14)  ; 64
                                                    (  208.78   467.35   -59.85     1.14)  ; 65
                                                    (  208.16   469.30   -58.85     1.14)  ; 66
                                                    (  208.48   469.55   -59.90     1.14)  ; 67
                                                    (  211.53   470.51   -59.90     1.14)  ; 68
                                                    (  211.79   470.57   -61.85     1.14)  ; 69
                                                    (  216.49   470.00   -63.05     1.08)  ; 70
                                                    (  217.96   470.89   -63.05     1.08)  ; 71
                                                    (  218.66   471.21   -62.05     1.08)  ; 72
                                                    (  221.33   471.40   -62.05     1.08)  ; 73
                                                    (  221.84   471.40   -62.20     1.08)  ; 74
                                                    (  222.53   471.65   -62.20     1.08)  ; 75
                                                    (  223.81   471.72   -62.20     1.08)  ; 76
                                                    (  226.79   472.99   -64.20     1.02)  ; 77
                                                    (  229.53   473.05   -65.20     1.02)  ; 78
                                                    (  231.82   473.43   -65.20     1.02)  ; 79
                                                    (  232.14   473.69   -65.20     1.02)  ; 80
                                                    (  233.60   473.94   -64.05     1.02)  ; 81
                                                    (  235.25   473.94   -64.05     1.02)  ; 82
                                                    (  237.29   473.62   -64.05     1.02)  ; 83
                                                    (  239.13   472.80   -63.30     1.02)  ; 84
                                                    (  240.53   472.35   -63.20     1.02)  ; 85
                                                    (  243.07   471.91   -63.20     1.02)  ; 86
                                                    (  244.66   472.03   -63.20     1.02)  ; 87
                                                    (  244.73   472.22   -63.20     1.02)  ; 88
                                                    (  247.08   472.16   -63.20     1.02)  ; 89
                                                    (  250.23   471.87   -64.60     1.02)  ; 90
                                                    (  250.73   472.38   -63.00     1.02)  ; 91
                                                    (  251.31   472.69   -63.00     1.02)  ; 92
                                                    (  252.83   472.69   -63.00     1.02)  ; 93
                                                    (  254.55   471.99   -61.55     1.02)  ; 94
                                                    (  254.99   471.93   -61.55     1.02)  ; 95
                                                    (  255.88   472.25   -61.50     1.02)  ; 96
                                                    (  255.88   472.57   -62.65     1.02)  ; 97
                                                     Normal
                                                  |
                                                    (  125.41   434.81   -48.05     1.02)  ; 1, R-1-1-1-1-1-1-1-1-1-1-1-1-1-1-1-1-1-1-1-1-1-1-1-1-2
                                                    (  125.28   434.94   -45.65     1.02)  ; 2
                                                    (  124.52   435.00   -45.65     1.02)  ; 3
                                                    (  124.39   435.13   -45.50     1.02)  ; 4
                                                    (  122.68   435.13   -39.40     1.14)  ; 5
                                                    (  122.17   435.32   -38.75     1.14)  ; 6
                                                    (  122.04   435.58   -38.75     1.14)  ; 7
                                                    (  122.10   436.28   -39.30     1.14)  ; 8
                                                    (  122.93   436.53   -41.60     1.14)  ; 9
                                                    (  123.12   436.72   -41.60     1.14)  ; 10
                                                    (  123.31   437.55   -42.30     1.14)  ; 11
                                                    (  123.50   438.50   -42.35     1.14)  ; 12
                                                    (  124.33   439.97   -42.35     1.14)  ; 13
                                                    (  124.58   440.73   -41.70     1.14)  ; 14
                                                    (  124.65   442.83   -40.95     1.14)  ; 15
                                                    (  124.90   443.59   -40.40     1.14)  ; 16
                                                    (  125.79   444.61   -40.70     1.14)  ; 17
                                                    (  126.81   444.67   -41.25     1.14)  ; 18
                                                    (  127.00   444.99   -41.25     1.14)  ; 19
                                                    (  127.06   448.93   -41.35     1.14)  ; 20
                                                    (  128.27   449.57   -41.35     1.14)  ; 21
                                                    (  128.91   449.83   -42.45     1.14)  ; 22
                                                    (  129.10   449.89   -42.45     1.14)  ; 23
                                                    (  130.05   450.27   -39.55     1.14)  ; 24
                                                    (  130.31   451.99   -39.30     1.14)  ; 25
                                                    (  131.13   452.81   -39.30     1.14)  ; 26
                                                    (  133.23   453.32   -39.90     1.14)  ; 27
                                                    (  134.18   453.83   -41.20     1.14)  ; 28
                                                    (  135.27   454.85   -41.20     1.14)  ; 29
                                                    (  136.09   456.00   -41.25     1.14)  ; 30
                                                    (  136.54   456.50   -40.30     1.14)  ; 31
                                                    (  136.85   456.70   -40.30     1.14)  ; 32
                                                    (  137.17   457.39   -40.30     1.14)  ; 33
                                                    (  136.66   458.41   -41.15     1.14)  ; 34
                                                    (  136.73   459.81   -41.50     1.14)  ; 35
                                                    (  137.11   461.08   -41.50     1.14)  ; 36
                                                    (  137.68   461.59   -41.50     1.14)  ; 37
                                                    (  138.13   462.48   -41.50     1.14)  ; 38
                                                    (  138.57   464.26   -41.55     1.14)  ; 39
                                                    (  139.43   466.72   -37.75     1.14)  ; 40
                                                    (  139.55   467.16   -37.75     1.14)  ; 41
                                                    (  140.25   467.73   -36.90     1.14)  ; 42
                                                    (  140.76   468.12   -36.80     1.14)  ; 43
                                                    (  140.83   469.07   -36.80     1.14)  ; 44
                                                    (  141.02   470.85   -38.75     1.14)  ; 45
                                                    (  140.70   471.81   -38.75     1.14)  ; 46
                                                    (  138.66   473.97   -38.75     1.14)  ; 47
                                                    (  138.54   476.07   -38.10     1.14)  ; 48
                                                    (
                                                      (  138.47   477.02   -36.70     1.14)  ; 1, R-1-1-1-1-1-1-1-1-1-1-1-1-1-1-1-1-1-1-1-1-1-1-1-1-2-1
                                                      (  137.96   477.15   -36.70     1.14)  ; 2
                                                      (  137.39   477.85   -35.35     1.14)  ; 3
                                                      (  137.14   479.25   -35.35     1.14)  ; 4
                                                      (  137.39   480.14   -35.35     1.14)  ; 5
                                                      (  138.85   481.09   -36.10     1.14)  ; 6
                                                      (  139.55   481.86   -36.10     1.14)  ; 7
                                                      (  140.19   482.68   -36.75     1.14)  ; 8
                                                      (  141.02   483.45   -36.75     1.14)  ; 9
                                                      (  141.72   484.53   -36.70     1.14)  ; 10
                                                      (  142.10   484.97   -36.45     1.14)  ; 11
                                                      (  143.24   484.72   -36.45     1.14)  ; 12
                                                      (  143.94   484.72   -36.45     1.14)  ; 13
                                                      (  144.96   485.35   -36.45     1.14)  ; 14
                                                      (  145.34   485.86   -36.45     1.14)  ; 15
                                                      (  146.42   488.09   -36.45     1.14)  ; 16
                                                      (  146.48   489.17   -36.45     1.14)  ; 17
                                                      (  147.88   489.23   -36.45     1.14)  ; 18
                                                      (  148.39   489.49   -36.45     1.14)  ; 19
                                                      (  149.16   489.68   -36.45     1.14)  ; 20
                                                      (  150.30   490.57   -36.45     1.14)  ; 21
                                                      (  150.68   491.14   -36.45     1.14)  ; 22
                                                      (  152.64   491.34   -36.40     1.14)  ; 23
                                                      (  153.34   492.04   -36.40     1.14)  ; 24
                                                      (  153.92   492.81   -36.40     1.14)  ; 25
                                                      (  154.62   493.06   -36.40     1.14)  ; 26
                                                      (  156.84   493.00   -36.40     1.14)  ; 27
                                                      (  158.56   493.13   -36.40     1.14)  ; 28
                                                      (  160.78   492.68   -36.40     1.14)  ; 29
                                                      (  161.29   492.87   -36.40     1.14)  ; 30
                                                      (  161.55   493.06   -36.40     1.14)  ; 31
                                                      (  162.25   493.25   -36.40     1.14)  ; 32
                                                      (  164.53   492.49   -36.40     1.14)  ; 33
                                                      (  165.87   492.43   -36.40     1.14)  ; 34
                                                      (  167.33   492.24   -36.40     1.14)  ; 35
                                                      (  169.62   493.13   -36.40     1.14)  ; 36
                                                      (  170.77   493.19   -36.40     1.14)  ; 37
                                                      (  172.29   493.57   -36.40     1.14)  ; 38
                                                      (  172.80   493.83   -36.40     1.14)  ; 39
                                                      (  173.56   494.59   -36.40     1.14)  ; 40
                                                      (  174.01   495.16   -36.40     1.14)  ; 41
                                                      (  174.26   495.29   -36.40     1.14)  ; 42
                                                      (  176.55   495.42   -32.20     1.14)  ; 43
                                                      (  176.93   495.35   -33.85     1.14)  ; 44
                                                      (  177.44   495.54   -33.85     1.14)  ; 45
                                                      (  178.59   496.50   -34.50     1.14)  ; 46
                                                      (  178.97   496.75   -34.50     1.14)  ; 47
                                                      (  179.73   497.01   -34.55     1.14)  ; 48
                                                      (  180.37   497.26   -34.30     1.14)  ; 49
                                                      (  181.45   497.77   -34.30     1.14)  ; 50
                                                      (  182.27   498.34   -33.70     1.14)  ; 51
                                                      (  183.17   497.83   -33.70     1.14)  ; 52
                                                      (  185.39   497.32   -33.65     1.14)  ; 53
                                                      (  186.54   498.09   -33.65     1.14)  ; 54
                                                      (  186.79   498.21   -33.65     1.14)  ; 55
                                                      (  186.98   498.28   -33.65     1.14)  ; 56
                                                      (  187.36   497.96   -33.65     1.14)  ; 57
                                                      (  188.96   496.84   -31.50     1.02)  ; 58
                                                      (  191.44   495.31   -31.50     1.02)  ; 59
                                                      (  193.48   494.49   -32.75     1.02)  ; 60
                                                      (  194.05   494.55   -32.75     1.02)  ; 61
                                                      (  194.62   494.80   -33.75     1.02)  ; 62
                                                      (  195.70   494.49   -33.75     1.02)  ; 63
                                                      (  196.97   493.98   -33.80     1.02)  ; 64
                                                      (  197.04   494.17   -33.80     1.02)  ; 65
                                                      (  198.56   494.68   -33.80     0.89)  ; 66
                                                      (  199.33   494.42   -33.80     0.89)  ; 67
                                                      (  200.22   494.11   -33.80     0.89)  ; 68
                                                      (  201.23   493.41   -33.85     0.89)  ; 69
                                                      (  202.70   493.47   -33.85     0.89)  ; 70
                                                      (  203.84   492.71   -33.85     0.89)  ; 71
                                                      (  204.86   493.60   -33.85     0.89)  ; 72
                                                      (  204.99   493.66   -33.85     0.89)  ; 73
                                                       Normal
                                                    |
                                                      (  137.94   476.37   -42.60     0.89)  ; 1, R-1-1-1-1-1-1-1-1-1-1-1-1-1-1-1-1-1-1-1-1-1-1-1-1-2-2
                                                      (  137.87   476.11   -42.20     0.89)  ; 2
                                                      (  136.92   475.92   -40.15     0.89)  ; 3
                                                      (  136.16   476.11   -38.35     0.89)  ; 4
                                                      (  135.39   476.94   -45.10     0.95)  ; 5
                                                      (  134.69   477.32   -48.35     0.95)  ; 6
                                                      (  133.87   478.15   -48.80     0.95)  ; 7
                                                      (  133.74   478.34   -48.80     0.95)  ; 8
                                                      (  133.55   479.36   -50.05     0.95)  ; 9
                                                      (  133.61   480.57   -51.20     0.95)  ; 10
                                                      (  132.91   481.14   -51.20     0.95)  ; 11
                                                      (  132.28   481.39   -52.70     0.95)  ; 12
                                                      (  132.15   481.39   -52.70     0.95)  ; 13
                                                      (  131.77   481.96   -52.70     0.95)  ; 14
                                                      (  131.71   483.11   -51.90     0.95)  ; 15
                                                      (  132.09   484.19   -51.90     0.95)  ; 16
                                                      (  132.47   484.76   -50.70     0.95)  ; 17
                                                      (  132.85   485.21   -50.70     0.95)  ; 18
                                                      (  133.04   485.59   -50.70     0.95)  ; 19
                                                      (  133.10   486.61   -54.00     0.95)  ; 20
                                                      (  133.61   487.18   -54.00     0.95)  ; 21
                                                      (  134.00   487.50   -54.00     0.95)  ; 22
                                                      (  134.06   487.82   -54.00     0.95)  ; 23
                                                      (  133.49   488.96   -54.00     0.95)  ; 24
                                                      (  133.04   489.85   -54.25     0.95)  ; 25
                                                      (  133.23   490.49   -54.25     0.95)  ; 26
                                                      (  134.25   491.57   -54.25     0.95)  ; 27
                                                      (  134.38   491.82   -55.00     0.95)  ; 28
                                                      (  134.31   492.78   -55.00     0.95)  ; 29
                                                      (  133.87   492.97   -55.00     0.95)  ; 30
                                                      (  131.90   495.96   -56.60     0.95)  ; 31
                                                      (  131.32   497.80   -57.15     0.95)  ; 32
                                                      (  131.45   498.63   -57.15     0.95)  ; 33
                                                      (  132.15   499.65   -56.80     0.95)  ; 34
                                                      (  132.15   500.03   -56.80     0.95)  ; 35
                                                      (  131.52   501.62   -56.60     0.95)  ; 36
                                                      (  131.52   501.88   -56.60     0.95)  ; 37
                                                       Normal
                                                    )  ;  End of split
                                                  )  ;  End of split
                                                |
                                                  (  120.91   434.93   -60.05     1.14)  ; 1, R-1-1-1-1-1-1-1-1-1-1-1-1-1-1-1-1-1-1-1-1-1-1-1-2
                                                  (  121.03   434.55   -53.25     1.14)  ; 2
                                                  (  121.60   434.10   -50.95     1.14)  ; 3
                                                  (  123.13   433.53   -54.10     1.27)  ; 4
                                                  (  124.02   433.60   -60.70     1.27)  ; 5
                                                  (  124.34   433.72   -60.70     1.27)  ; 6
                                                  (  124.85   434.17   -65.80     1.27)  ; 7
                                                  (  124.97   434.23   -65.80     1.27)  ; 8
                                                  (  125.67   434.93   -65.80     1.27)  ; 9
                                                  (  126.06   435.44   -66.85     1.27)  ; 10
                                                  (  126.69   435.50   -66.85     1.27)  ; 11
                                                  (  128.09   435.31   -67.40     1.27)  ; 12
                                                  (  128.60   435.76   -67.40     1.27)  ; 13
                                                  (  128.73   436.27   -70.25     1.27)  ; 14
                                                  (  128.66   437.16   -70.25     1.27)  ; 15
                                                  (  128.54   437.86   -71.35     1.27)  ; 16
                                                  (  128.60   437.86   -71.40     1.27)  ; 17
                                                  (  130.63   438.18   -59.90     1.02)  ; 18
                                                  (  131.40   438.87   -59.65     1.02)  ; 19
                                                   Normal
                                                )  ;  End of split
                                              |
                                                (  115.82   433.15   -36.55     1.02)  ; 1, R-1-1-1-1-1-1-1-1-1-1-1-1-1-1-1-1-1-1-1-1-1-1-2
                                                (  115.50   434.04   -35.40     1.02)  ; 2
                                                (  115.95   434.74   -32.15     1.02)  ; 3
                                                (  116.45   435.63   -32.15     1.02)  ; 4
                                                 Normal
                                              )  ;  End of split
                                            |
                                              (   83.33   372.25   -32.15     1.14)  ; 1, R-1-1-1-1-1-1-1-1-1-1-1-1-1-1-1-1-1-1-1-1-1-2
                                              (   83.21   372.19   -31.20     1.14)  ; 2
                                              (   83.02   373.65   -30.55     1.14)  ; 3
                                              (   83.02   373.84   -30.55     1.14)  ; 4
                                              (   82.32   374.09   -33.10     1.27)  ; 5
                                              (   82.25   375.05   -33.45     1.27)  ; 6
                                              (   82.89   376.32   -33.60     1.27)  ; 7
                                              (   82.95   376.96   -33.60     1.27)  ; 8
                                              (   82.32   378.16   -33.60     1.27)  ; 9
                                              (   81.55   379.82   -31.85     1.40)  ; 10
                                              (   81.49   379.95   -31.75     1.40)  ; 11
                                              (   81.36   380.33   -31.75     1.40)  ; 12
                                              (   81.43   381.41   -33.60     1.40)  ; 13
                                              (   82.12   382.36   -33.60     1.40)  ; 14
                                              (   81.93   384.27   -36.20     1.53)  ; 15
                                              (   81.49   384.59   -36.25     1.53)  ; 16
                                              (   81.04   385.61   -36.25     1.53)  ; 17
                                              (   80.92   386.69   -35.35     1.53)  ; 18
                                              (   80.98   387.90   -35.35     1.53)  ; 19
                                              (   81.43   388.79   -35.20     1.53)  ; 20
                                              (   82.63   390.38   -35.60     1.53)  ; 21
                                              (   83.02   391.65   -37.05     1.53)  ; 22
                                              (   81.81   392.99   -37.25     1.53)  ; 23
                                              (   80.47   393.81   -37.25     1.53)  ; 24
                                              (   79.07   396.61   -37.35     1.53)  ; 25
                                              (   79.52   397.88   -37.35     1.53)  ; 26
                                              (   80.09   398.58   -37.35     1.53)  ; 27
                                              (   80.73   398.84   -37.35     1.53)  ; 28
                                              (   81.11   399.60   -37.35     1.53)  ; 29
                                              (   81.30   400.56   -37.35     1.53)  ; 30
                                              (   81.23   401.00   -37.35     1.53)  ; 31
                                              (   81.17   401.06   -37.35     1.53)  ; 32
                                              (   80.36   402.99   -39.85     1.53)  ; 33
                                              (   80.17   404.65   -39.45     1.53)  ; 34
                                              (   79.09   407.38   -38.65     1.53)  ; 35
                                              (   78.39   408.72   -38.30     1.53)  ; 36
                                              (   78.26   409.10   -38.30     1.53)  ; 37
                                              (   78.33   409.61   -38.30     1.53)  ; 38
                                              (   79.41   410.69   -38.25     1.53)  ; 39
                                              (   80.61   411.58   -38.25     1.53)  ; 40
                                              (   80.74   411.58   -38.25     1.53)  ; 41
                                              (   83.41   413.49   -40.90     1.65)  ; 42
                                              (   83.09   414.06   -40.90     1.65)  ; 43
                                              (   82.84   415.27   -41.30     1.65)  ; 44
                                              (   82.01   417.24   -42.25     1.65)  ; 45
                                              (   81.76   419.41   -42.30     1.65)  ; 46
                                              (   81.70   420.11   -42.30     1.65)  ; 47
                                              (   81.38   420.55   -42.30     1.65)  ; 48
                                              (   81.31   420.55   -42.30     1.65)  ; 49
                                              (   81.00   420.93   -46.20     1.65)  ; 50
                                              (   80.81   422.08   -46.20     1.65)  ; 51
                                              (   79.92   423.48   -47.10     1.65)  ; 52
                                              (   79.09   423.86   -47.15     1.65)  ; 53
                                              (   78.45   423.73   -47.15     1.65)  ; 54
                                              (   77.31   423.29   -47.45     1.65)  ; 55
                                              (   76.80   423.48   -47.45     1.65)  ; 56
                                              (   75.27   424.62   -47.45     1.65)  ; 57
                                              (   73.75   425.38   -47.45     1.65)  ; 58
                                              (   73.05   425.77   -47.45     1.65)  ; 59
                                              (   72.48   425.83   -47.45     1.65)  ; 60
                                              (   71.97   426.28   -47.45     1.65)  ; 61
                                              (   71.39   427.55   -47.45     1.65)  ; 62
                                              (   71.27   429.71   -47.45     1.65)  ; 63
                                              (   71.27   430.47   -47.45     1.65)  ; 64
                                              (   70.82   431.24   -47.45     1.65)  ; 65
                                              (   68.48   431.38   -53.20     1.65)  ; 66
                                              (   66.83   432.84   -53.45     1.65)  ; 67
                                              (   66.26   434.05   -53.45     1.65)  ; 68
                                              (   66.32   434.94   -53.45     1.65)  ; 69
                                              (   66.70   436.02   -53.45     1.65)  ; 70
                                              (   66.83   436.85   -55.30     1.65)  ; 71
                                              (
                                                (   65.18   437.74   -56.75     1.65)  ; 1, R-1-1-1-1-1-1-1-1-1-1-1-1-1-1-1-1-1-1-1-1-1-2-1
                                                (   64.73   438.06   -55.15     1.65)  ; 2
                                                (   63.46   438.44   -55.05     1.65)  ; 3
                                                (   63.21   438.69   -55.05     1.65)  ; 4
                                                (   63.08   439.01   -58.30     1.65)  ; 5
                                                (
                                                  (   62.44   440.60   -53.85     1.65)  ; 1, R-1-1-1-1-1-1-1-1-1-1-1-1-1-1-1-1-1-1-1-1-1-2-1-1
                                                  (   61.93   441.05   -53.55     1.65)  ; 2
                                                  (   61.24   442.38   -53.65     1.65)  ; 3
                                                  (   60.85   443.02   -53.65     1.65)  ; 4
                                                  (   60.22   443.97   -53.65     1.65)  ; 5
                                                  (   58.88   445.56   -55.30     1.65)  ; 6
                                                  (   58.63   445.63   -55.30     1.65)  ; 7
                                                  (   56.09   447.98   -52.40     1.65)  ; 8
                                                  (   55.58   449.06   -52.40     1.65)  ; 9
                                                  (   55.13   449.44   -52.40     1.65)  ; 10
                                                  (   53.99   449.63   -53.30     1.65)  ; 11
                                                  (   52.91   450.08   -53.30     1.65)  ; 12
                                                  (   52.46   450.84   -53.30     1.65)  ; 13
                                                  (   51.38   451.73   -53.80     1.65)  ; 14
                                                  (   49.66   452.24   -53.80     1.65)  ; 15
                                                  (   48.84   453.19   -53.80     1.65)  ; 16
                                                  (   48.26   454.79   -53.80     1.65)  ; 17
                                                  (   47.63   455.93   -53.80     1.65)  ; 18
                                                  (   46.36   457.27   -53.80     1.65)  ; 19
                                                  (   45.53   458.16   -53.80     1.65)  ; 20
                                                  (   45.21   458.41   -53.80     1.65)  ; 21
                                                  (   44.51   459.17   -53.80     1.65)  ; 22
                                                  (   44.45   459.30   -53.80     1.65)  ; 23
                                                  (   43.94   459.62   -53.80     1.65)  ; 24
                                                  (   43.24   459.68   -53.80     1.65)  ; 25
                                                  (   43.81   459.56   -53.80     1.65)  ; 26
                                                  (   41.79   460.11   -54.65     1.59)  ; 27
                                                  (   41.34   460.74   -54.55     1.59)  ; 28
                                                  (   39.25   463.03   -54.95     1.59)  ; 29
                                                  (   39.18   463.48   -54.95     1.59)  ; 30
                                                  (   38.74   463.92   -55.95     1.59)  ; 31
                                                  (   37.97   464.43   -55.95     1.59)  ; 32
                                                  (   37.34   464.69   -56.10     1.59)  ; 33
                                                  (   36.77   465.45   -56.15     1.59)  ; 34
                                                  (   36.38   465.51   -56.15     1.59)  ; 35
                                                  (   36.00   465.83   -56.15     1.59)  ; 36
                                                  (
                                                    (   35.81   467.23   -57.45     1.59)  ; 1, R-1-1-1-1-1-1-1-1-1-1-1-1-1-1-1-1-1-1-1-1-1-2-1-1-1
                                                    (   35.88   467.93   -57.45     1.59)  ; 2
                                                    (   36.00   468.76   -56.75     1.59)  ; 3
                                                    (   36.51   470.60   -52.70     1.53)  ; 4
                                                    (   36.89   471.56   -52.70     1.53)  ; 5
                                                    (   36.77   472.45   -54.40     1.53)  ; 6
                                                    (   36.32   473.15   -54.30     1.53)  ; 7
                                                    (   37.15   474.23   -54.30     1.53)  ; 8
                                                    (   38.42   474.61   -54.30     1.53)  ; 9
                                                    (   39.25   475.57   -52.90     1.53)  ; 10
                                                    (   39.50   476.65   -52.85     1.53)  ; 11
                                                    (   39.31   477.28   -52.85     1.53)  ; 12
                                                    (   39.05   477.86   -53.55     1.53)  ; 13
                                                    (   38.93   478.87   -53.55     1.53)  ; 14
                                                    (   38.93   478.81   -53.55     1.53)  ; 15
                                                    (   38.74   481.10   -54.60     1.40)  ; 16
                                                    (   38.48   481.67   -54.65     1.40)  ; 17
                                                    (   38.55   482.94   -54.65     1.40)  ; 18
                                                    (   39.18   483.71   -54.65     1.40)  ; 19
                                                    (   39.25   485.04   -54.65     1.40)  ; 20
                                                    (
                                                      (   38.76   486.60   -52.85     1.08)  ; 1, R-1-1-1-1-1-1-1-1-1-1-1-1-1-1-1-1-1-1-1-1-1-2-1-1-1-1
                                                      (   37.68   487.94   -51.70     1.08)  ; 2
                                                      (   37.62   488.64   -51.50     1.08)  ; 3
                                                      (   37.49   490.80   -56.85     0.95)  ; 4
                                                      (   37.43   491.37   -59.25     0.95)  ; 5
                                                      (   37.24   492.07   -59.85     0.95)  ; 6
                                                      (   36.28   492.96   -59.95     0.95)  ; 7
                                                      (   35.84   493.98   -59.95     0.95)  ; 8
                                                      (   35.65   494.81   -60.70     0.95)  ; 9
                                                      (   35.65   495.95   -60.70     0.95)  ; 10
                                                      (   34.82   496.91   -63.35     0.95)  ; 11
                                                      (   34.25   497.48   -63.35     0.95)  ; 12
                                                      (   34.19   498.31   -63.35     0.95)  ; 13
                                                      (   34.82   500.22   -63.65     0.95)  ; 14
                                                      (   35.39   501.11   -63.65     0.95)  ; 15
                                                      (   35.59   501.62   -64.25     0.95)  ; 16
                                                      (   35.71   502.95   -64.25     0.95)  ; 17
                                                      (   35.65   504.16   -64.30     0.95)  ; 18
                                                      (   35.46   504.60   -64.30     0.95)  ; 19
                                                      (   34.44   504.92   -64.30     0.95)  ; 20
                                                      (   32.72   504.99   -64.30     0.95)  ; 21
                                                      (   31.77   505.05   -63.70     0.95)  ; 22
                                                       Normal
                                                    |
                                                      (   40.23   487.49   -52.85     0.95)  ; 1, R-1-1-1-1-1-1-1-1-1-1-1-1-1-1-1-1-1-1-1-1-1-2-1-1-1-2
                                                      (   41.12   488.51   -52.30     0.95)  ; 2
                                                      (   41.44   488.77   -52.30     0.95)  ; 3
                                                      (   42.39   488.89   -54.25     0.95)  ; 4
                                                      (   44.36   488.89   -54.25     0.95)  ; 5
                                                      (   45.44   488.70   -54.40     0.95)  ; 6
                                                      (   46.52   488.70   -55.65     0.95)  ; 7
                                                      (   47.41   489.78   -55.65     0.95)  ; 8
                                                      (   48.11   491.12   -55.65     0.95)  ; 9
                                                      (   48.81   492.01   -53.40     0.95)  ; 10
                                                      (   49.51   492.39   -53.40     0.95)  ; 11
                                                      (   50.53   492.65   -53.40     0.95)  ; 12
                                                      (   50.59   492.58   -53.40     0.95)  ; 13
                                                      (   51.74   492.77   -49.75     0.95)  ; 14
                                                      (   51.99   492.90   -49.25     0.95)  ; 15
                                                      (   53.07   493.66   -49.25     0.95)  ; 16
                                                      (   53.64   493.79   -48.65     0.95)  ; 17
                                                      (   54.79   493.47   -48.65     0.95)  ; 18
                                                      (   55.68   493.54   -47.40     0.95)  ; 19
                                                      (   56.63   494.36   -43.75     0.95)  ; 20
                                                      (   57.65   494.43   -43.55     0.95)  ; 21
                                                      (   58.22   494.30   -43.55     0.95)  ; 22
                                                      (   58.92   494.30   -41.00     0.95)  ; 23
                                                      (   60.00   495.06   -41.00     0.95)  ; 24
                                                      (   60.13   496.02   -39.35     0.95)  ; 25
                                                      (   60.13   497.23   -39.35     0.95)  ; 26
                                                      (   60.70   498.69   -40.25     0.95)  ; 27
                                                      (   61.27   499.45   -40.25     0.95)  ; 28
                                                      (   61.72   500.41   -42.00     0.95)  ; 29
                                                      (   62.23   502.38   -42.25     0.95)  ; 30
                                                      (   62.29   502.38   -42.25     0.95)  ; 31
                                                       Normal
                                                    )  ;  End of split
                                                  |
                                                    (   34.76   466.76   -56.15     1.08)  ; 1, R-1-1-1-1-1-1-1-1-1-1-1-1-1-1-1-1-1-1-1-1-1-2-1-1-2
                                                    (   33.68   468.03   -56.15     1.08)  ; 2
                                                    (   32.15   467.97   -57.20     1.08)  ; 3
                                                    (   31.71   467.90   -57.20     1.08)  ; 4
                                                    (   31.20   469.11   -58.55     1.08)  ; 5
                                                    (   30.31   470.89   -58.25     1.08)  ; 6
                                                    (   28.72   470.95   -55.25     1.08)  ; 7
                                                    (   27.45   471.34   -55.25     1.08)  ; 8
                                                    (   27.32   471.53   -55.25     1.08)  ; 9
                                                    (   27.57   471.91   -55.25     1.08)  ; 10
                                                    (   26.30   473.75   -55.70     1.08)  ; 11
                                                    (   25.03   473.88   -55.70     1.08)  ; 12
                                                    (   24.65   474.07   -55.70     1.08)  ; 13
                                                    (   24.46   474.64   -55.70     1.08)  ; 14
                                                    (   24.33   474.90   -55.70     1.08)  ; 15
                                                    (   24.01   475.15   -55.70     1.08)  ; 16
                                                    (
                                                      (   23.19   475.73   -53.10     1.08)  ; 1, R-1-1-1-1-1-1-1-1-1-1-1-1-1-1-1-1-1-1-1-1-1-2-1-1-2-1
                                                      (   22.80   476.17   -53.10     1.08)  ; 2
                                                      (   22.04   476.93   -53.10     1.08)  ; 3
                                                      (   21.47   477.13   -55.50     1.08)  ; 4
                                                      (   20.77   478.27   -55.50     1.08)  ; 5
                                                      (   20.64   478.65   -56.20     1.08)  ; 6
                                                      (   20.20   478.97   -56.20     1.08)  ; 7
                                                      (   19.75   478.97   -56.20     1.08)  ; 8
                                                      (   19.05   479.10   -56.40     1.08)  ; 9
                                                      (   18.61   479.03   -56.40     1.08)  ; 10
                                                      (   17.78   478.52   -56.40     1.08)  ; 11
                                                      (   17.46   478.21   -55.00     1.08)  ; 12
                                                      (   17.08   478.21   -55.00     1.08)  ; 13
                                                      (   16.00   478.84   -54.55     1.08)  ; 14
                                                      (   15.43   479.73   -54.55     1.08)  ; 15
                                                      (   15.05   480.11   -54.55     1.08)  ; 16
                                                      (   14.67   480.05   -54.55     1.08)  ; 17
                                                      (   14.67   480.11   -54.95     1.08)  ; 18
                                                      (   12.19   481.07   -55.05     1.08)  ; 19
                                                      (   11.55   481.32   -55.05     1.08)  ; 20
                                                      (    9.58   481.45   -55.05     1.08)  ; 21
                                                      (    8.63   481.64   -55.75     1.08)  ; 22
                                                      (    7.16   482.40   -55.75     1.08)  ; 23
                                                      (    4.68   483.30   -55.75     1.08)  ; 24
                                                      (    2.84   483.61   -55.75     1.08)  ; 25
                                                      (    1.63   483.68   -55.75     1.08)  ; 26
                                                      (   -1.74   484.82   -55.75     1.08)  ; 27
                                                      (   -2.06   485.08   -55.75     1.08)  ; 28
                                                      (   -4.47   485.52   -55.75     1.08)  ; 29
                                                      (   -5.17   485.52   -55.75     1.08)  ; 30
                                                      (   -5.26   485.69   -53.70     1.08)  ; 31
                                                      (   -6.98   485.75   -53.70     1.08)  ; 32
                                                      (   -8.12   485.94   -52.90     1.08)  ; 33
                                                      (  -10.80   486.71   -52.90     1.08)  ; 34
                                                      (  -11.88   486.83   -52.90     1.08)  ; 35
                                                      (  -12.45   487.03   -52.90     1.08)  ; 36
                                                      (  -12.89   487.22   -52.90     1.08)  ; 37
                                                      (  -13.27   487.79   -52.90     1.08)  ; 38
                                                      (  -13.66   488.04   -52.90     1.08)  ; 39
                                                      (  -14.17   488.11   -52.90     1.08)  ; 40
                                                      (  -13.66   487.66   -52.90     1.08)  ; 41
                                                      (  -16.71   488.62   -52.90     1.08)  ; 42
                                                      (  -17.41   488.74   -52.90     1.08)  ; 43
                                                      (  -18.30   489.25   -52.90     1.08)  ; 44
                                                      (  -18.43   489.51   -52.90     1.08)  ; 45
                                                      (
                                                        (  -18.87   489.76   -53.80     1.08)  ; 1, R-1-1-1-1-1-1-1-1-1-1-1-1-1-1-1-1-1-1-1-1-1-2-1-1-2-1-1
                                                        (  -19.44   490.33   -53.80     1.08)  ; 2
                                                        (  -20.14   491.61   -54.60     1.08)  ; 3
                                                        (  -20.27   492.18   -54.85     1.08)  ; 4
                                                        (  -21.54   492.75   -54.85     0.95)  ; 5
                                                        (  -22.49   493.70   -54.85     0.95)  ; 6
                                                        (  -23.13   493.90   -54.85     0.95)  ; 7
                                                        (  -23.38   494.28   -55.45     0.95)  ; 8
                                                        (  -24.15   496.63   -55.65     0.95)  ; 9
                                                        (  -24.21   497.08   -55.65     0.95)  ; 10
                                                        (  -25.10   498.03   -55.65     0.95)  ; 11
                                                        (  -26.56   499.11   -55.65     0.95)  ; 12
                                                        (  -27.39   500.00   -55.65     0.95)  ; 13
                                                        (  -27.20   500.96   -55.65     0.95)  ; 14
                                                        (  -27.07   501.53   -55.65     0.95)  ; 15
                                                        (  -27.52   502.42   -55.65     0.95)  ; 16
                                                        (  -28.66   503.44   -55.65     0.95)  ; 17
                                                        (  -29.23   504.39   -55.65     0.95)  ; 18
                                                        (  -29.49   505.15   -55.65     0.95)  ; 19
                                                        (  -29.93   505.60   -55.65     0.95)  ; 20
                                                        (  -30.25   505.73   -55.65     0.95)  ; 21
                                                        (  -31.14   507.76   -55.65     0.95)  ; 22
                                                        (  -32.22   508.34   -55.65     0.95)  ; 23
                                                        (  -34.39   509.10   -55.65     0.95)  ; 24
                                                        (  -38.07   512.02   -55.65     0.95)  ; 25
                                                        (  -38.77   512.79   -55.65     0.95)  ; 26
                                                        (  -39.03   513.55   -55.65     0.95)  ; 27
                                                        (  -41.62   514.97   -50.70     0.95)  ; 28
                                                        (  -42.13   515.67   -49.95     0.95)  ; 29
                                                        (  -43.02   515.93   -49.95     0.95)  ; 30
                                                        (  -43.97   516.05   -49.35     0.95)  ; 31
                                                        (  -44.80   516.37   -49.35     0.95)  ; 32
                                                        (  -45.31   516.94   -49.20     0.95)  ; 33
                                                        (  -47.02   518.09   -49.20     0.95)  ; 34
                                                        (  -48.04   518.47   -47.75     0.95)  ; 35
                                                        (  -48.74   518.47   -47.75     0.95)  ; 36
                                                        (  -49.31   518.72   -47.60     0.95)  ; 37
                                                        (  -49.57   518.85   -47.60     0.95)  ; 38
                                                        (  -52.05   520.44   -48.10     0.83)  ; 39
                                                        (  -53.51   521.59   -46.70     0.83)  ; 40
                                                        (  -54.08   521.71   -46.70     0.83)  ; 41
                                                        (  -56.18   522.41   -46.30     0.83)  ; 42
                                                        (  -56.56   522.54   -46.30     0.83)  ; 43
                                                        (  -57.39   523.24   -45.55     0.83)  ; 44
                                                        (  -57.71   523.69   -45.55     0.83)  ; 45
                                                        (  -57.77   524.00   -47.30     0.83)  ; 46
                                                        (  -58.15   524.58   -47.30     0.83)  ; 47
                                                        (  -57.58   524.96   -47.30     0.83)  ; 48
                                                        (  -60.06   526.42   -46.35     0.83)  ; 49
                                                        (  -61.33   526.61   -46.35     0.83)  ; 50
                                                        (  -62.92   527.12   -46.35     0.83)  ; 51
                                                        (  -63.18   526.87   -47.50     0.83)  ; 52
                                                        (  -63.37   526.48   -47.50     0.83)  ; 53
                                                        (  -64.07   526.61   -47.50     0.83)  ; 54
                                                        (  -65.53   527.44   -47.50     0.83)  ; 55
                                                        (  -65.78   528.01   -46.25     0.83)  ; 56
                                                        (  -66.29   528.71   -46.25     0.83)  ; 57
                                                        (  -68.83   530.24   -43.30     0.83)  ; 58
                                                        (  -69.60   530.68   -43.30     0.83)  ; 59
                                                        (  -69.85   531.45   -42.85     0.83)  ; 60
                                                        (  -71.76   531.64   -42.85     0.83)  ; 61
                                                        (  -73.60   532.08   -40.85     0.83)  ; 62
                                                        (  -74.75   533.48   -40.30     0.83)  ; 63
                                                        (  -75.57   534.56   -40.30     0.83)  ; 64
                                                        (  -76.97   535.20   -40.30     0.83)  ; 65
                                                        (  -78.31   535.26   -40.30     0.83)  ; 66
                                                        (  -79.01   535.45   -40.30     0.83)  ; 67
                                                        (  -80.53   534.67   -42.40     0.83)  ; 68
                                                        (  -81.61   535.63   -42.40     0.83)  ; 69
                                                        (  -81.87   536.39   -42.40     0.83)  ; 70
                                                        (  -81.93   536.77   -42.40     0.83)  ; 71
                                                         Normal
                                                      |
                                                        (  -18.41   488.14   -52.85     0.83)  ; 1, R-1-1-1-1-1-1-1-1-1-1-1-1-1-1-1-1-1-1-1-1-1-2-1-1-2-1-2
                                                        (  -20.70   488.27   -50.75     0.83)  ; 2
                                                        (  -21.66   488.46   -50.75     0.83)  ; 3
                                                        (  -21.66   488.52   -50.15     0.83)  ; 4
                                                        (  -23.05   489.03   -55.65     0.89)  ; 5
                                                        (  -24.07   489.73   -56.10     0.89)  ; 6
                                                        (  -24.20   490.56   -58.10     0.89)  ; 7
                                                        (  -24.64   491.38   -58.30     0.89)  ; 8
                                                        (  -25.66   492.34   -58.30     0.89)  ; 9
                                                        (  -27.51   493.17   -56.65     0.89)  ; 10
                                                        (  -28.27   493.42   -51.60     0.89)  ; 11
                                                        (  -29.41   493.93   -51.60     0.89)  ; 12
                                                        (  -30.75   494.82   -50.50     0.89)  ; 13
                                                        (  -31.58   495.01   -49.75     0.89)  ; 14
                                                        (  -33.04   495.77   -49.65     0.89)  ; 15
                                                        (  -34.12   496.92   -48.95     0.89)  ; 16
                                                        (  -35.71   497.36   -56.50     0.89)  ; 17
                                                        (  -36.73   497.87   -53.50     0.89)  ; 18
                                                        (  -38.63   499.08   -53.50     0.89)  ; 19
                                                        (  -39.01   499.34   -52.95     0.89)  ; 20
                                                        (  -39.27   499.59   -52.10     0.89)  ; 21
                                                        (  -39.21   499.72   -52.10     0.89)  ; 22
                                                        (  -41.37   500.99   -52.45     0.89)  ; 23
                                                        (  -42.32   501.31   -52.45     0.89)  ; 24
                                                        (  -43.34   501.44   -53.70     0.89)  ; 25
                                                        (  -44.04   501.69   -53.95     0.89)  ; 26
                                                        (  -45.69   502.52   -55.80     0.89)  ; 27
                                                        (  -45.69   502.58   -55.80     0.89)  ; 28
                                                        (  -47.15   503.22   -50.40     0.89)  ; 29
                                                        (  -47.79   503.66   -51.35     0.89)  ; 30
                                                        (  -49.00   504.36   -51.90     0.89)  ; 31
                                                        (  -49.38   504.81   -51.90     0.89)  ; 32
                                                        (  -49.63   505.32   -51.90     0.89)  ; 33
                                                        (  -49.95   505.51   -52.50     0.89)  ; 34
                                                        (
                                                          (  -51.67   507.10   -52.30     0.89)  ; 1, R-1-1-1-1-1-1-1-1-1-1-1-1-1-1-1-1-1-1-1-1-1-2-1-1-2-1-2-1
                                                          (  -52.18   507.48   -49.90     0.89)  ; 2
                                                          (  -52.81   507.92   -49.90     0.89)  ; 3
                                                          (  -54.21   508.50   -49.70     0.89)  ; 4
                                                          (  -56.12   509.70   -53.65     0.89)  ; 5
                                                          (  -56.69   509.90   -53.65     0.89)  ; 6
                                                          (  -58.09   510.91   -53.65     0.89)  ; 7
                                                          (  -58.85   511.68   -53.65     0.89)  ; 8
                                                          (  -59.36   512.50   -53.65     0.89)  ; 9
                                                          (  -59.55   513.84   -52.90     0.89)  ; 10
                                                          (  -59.93   514.48   -52.90     0.89)  ; 11
                                                          (  -62.48   516.19   -52.90     0.89)  ; 12
                                                          (  -63.69   516.83   -52.90     0.89)  ; 13
                                                          (  -64.19   517.34   -52.90     0.89)  ; 14
                                                          (  -64.26   518.74   -52.90     0.89)  ; 15
                                                          (  -66.20   519.36   -58.65     0.89)  ; 16
                                                          (  -66.64   519.62   -58.65     0.89)  ; 17
                                                          (  -67.15   520.89   -58.75     0.89)  ; 18
                                                          (  -67.47   521.84   -58.75     0.89)  ; 19
                                                          (  -67.53   522.16   -60.55     0.89)  ; 20
                                                          (  -68.49   523.18   -60.55     0.89)  ; 21
                                                          (  -70.08   524.13   -60.55     0.89)  ; 22
                                                          (  -71.73   524.83   -60.75     0.89)  ; 23
                                                          (  -72.24   526.36   -55.60     0.89)  ; 24
                                                          (  -74.21   528.14   -55.60     0.89)  ; 25
                                                          (  -76.37   528.90   -55.60     0.89)  ; 26
                                                          (  -78.47   529.35   -55.60     0.89)  ; 27
                                                          (  -78.72   529.54   -55.60     0.89)  ; 28
                                                          (  -80.19   530.18   -58.55     0.76)  ; 29
                                                          (  -83.62   530.56   -59.05     0.76)  ; 30
                                                          (  -84.32   529.92   -59.05     0.76)  ; 31
                                                          (  -84.96   529.99   -59.05     0.76)  ; 32
                                                          (  -87.18   531.00   -59.30     0.76)  ; 33
                                                          (  -87.94   531.38   -59.30     0.76)  ; 34
                                                          (  -88.58   532.28   -59.35     0.76)  ; 35
                                                          (  -88.71   532.98   -59.35     0.76)  ; 36
                                                          (  -88.71   533.23   -61.80     0.76)  ; 37
                                                          (  -88.01   533.61   -61.80     0.76)  ; 38
                                                          (  -87.88   534.44   -62.10     0.76)  ; 39
                                                          (  -88.01   535.07   -62.10     0.76)  ; 40
                                                           Normal
                                                        |
                                                          (  -50.62   506.00   -52.50     0.76)  ; 1, R-1-1-1-1-1-1-1-1-1-1-1-1-1-1-1-1-1-1-1-1-1-2-1-1-2-1-2-2
                                                          (  -53.04   505.94   -51.45     0.76)  ; 2
                                                          (  -54.24   505.69   -47.85     0.89)  ; 3
                                                          (  -54.88   505.24   -52.15     0.89)  ; 4
                                                          (
                                                            (  -55.39   504.92   -54.65     0.89)  ; 1, R-1-1-1-1-1-1-1-1-1-1-1-1-1-1-1-1-1-1-1-1-1-2-1-1-2-1-2-2-1
                                                            (  -56.79   505.30   -57.45     0.89)  ; 2
                                                            (  -57.04   505.75   -57.45     0.89)  ; 3
                                                            (  -57.11   506.20   -58.35     0.89)  ; 4
                                                            (  -57.61   506.77   -58.35     0.89)  ; 5
                                                            (  -58.06   506.83   -60.40     0.89)  ; 6
                                                            (  -59.14   506.45   -60.40     0.89)  ; 7
                                                            (  -60.41   506.26   -60.50     0.89)  ; 8
                                                            (  -60.73   506.26   -60.50     0.89)  ; 9
                                                            (  -61.87   506.58   -60.50     0.89)  ; 10
                                                            (  -63.40   507.47   -63.80     0.89)  ; 11
                                                            (  -63.65   507.98   -63.80     0.89)  ; 12
                                                            (  -62.76   508.48   -63.80     0.89)  ; 13
                                                            (  -64.48   509.31   -63.80     0.89)  ; 14
                                                            (  -66.71   509.38   -63.80     0.89)  ; 15
                                                            (  -68.30   509.82   -63.80     0.89)  ; 16
                                                            (  -68.04   510.20   -63.80     0.89)  ; 17
                                                            (  -67.66   510.39   -63.80     0.89)  ; 18
                                                            (  -67.22   513.19   -66.75     0.89)  ; 19
                                                            (  -68.49   513.70   -66.85     0.89)  ; 20
                                                            (  -70.01   514.08   -68.45     0.89)  ; 21
                                                            (  -70.90   514.46   -68.70     0.89)  ; 22
                                                            (  -72.68   515.80   -68.70     0.89)  ; 23
                                                            (  -72.87   516.12   -68.70     0.89)  ; 24
                                                            (  -73.07   519.68   -68.85     0.89)  ; 25
                                                            (  -73.19   521.08   -68.85     0.89)  ; 26
                                                            (  -73.57   521.97   -68.85     0.89)  ; 27
                                                            (  -73.57   522.35   -68.85     0.89)  ; 28
                                                             Normal
                                                          |
                                                            (  -54.56   506.13   -45.80     0.89)  ; 1, R-1-1-1-1-1-1-1-1-1-1-1-1-1-1-1-1-1-1-1-1-1-2-1-1-2-1-2-2-2
                                                            (  -54.50   506.39   -47.15     0.89)  ; 2
                                                            (  -54.75   506.77   -47.15     0.89)  ; 3
                                                            (  -56.79   507.79   -48.50     0.89)  ; 4
                                                            (  -57.23   507.98   -48.50     0.89)  ; 5
                                                            (  -57.80   508.48   -48.50     0.89)  ; 6
                                                            (  -58.76   509.50   -48.50     0.89)  ; 7
                                                            (  -59.33   510.01   -48.50     0.89)  ; 8
                                                            (  -60.86   510.52   -48.50     0.89)  ; 9
                                                            (  -61.68   510.77   -48.50     0.89)  ; 10
                                                            (  -62.64   513.19   -47.40     0.76)  ; 11
                                                            (  -63.40   513.96   -46.20     0.76)  ; 12
                                                            (  -63.85   514.21   -46.20     0.76)  ; 13
                                                            (  -64.80   515.10   -46.20     0.76)  ; 14
                                                            (  -66.01   515.55   -46.15     0.76)  ; 15
                                                            (  -66.64   515.55   -46.15     0.76)  ; 16
                                                            (  -66.83   515.42   -46.15     0.76)  ; 17
                                                            (  -67.34   516.05   -49.75     0.64)  ; 18
                                                            (  -68.74   515.93   -48.20     0.64)  ; 19
                                                            (  -71.48   516.31   -48.20     0.64)  ; 20
                                                            (  -74.40   518.85   -47.55     0.64)  ; 21
                                                            (  -75.61   519.74   -47.55     0.64)  ; 22
                                                            (  -76.44   520.32   -47.55     0.64)  ; 23
                                                            (  -76.94   520.38   -49.10     0.64)  ; 24
                                                            (  -77.90   519.87   -49.25     0.64)  ; 25
                                                            (  -77.96   519.87   -49.25     0.64)  ; 26
                                                             Normal
                                                          )  ;  End of split
                                                        )  ;  End of split
                                                      )  ;  End of split
                                                    |
                                                      (   23.01   473.94   -51.70     0.64)  ; 1, R-1-1-1-1-1-1-1-1-1-1-1-1-1-1-1-1-1-1-1-1-1-2-1-1-2-2
                                                      (   21.23   474.07   -51.70     0.64)  ; 2
                                                      (   19.64   474.58   -54.30     0.64)  ; 3
                                                      (   15.31   475.28   -59.35     0.83)  ; 4
                                                      (   12.58   474.96   -58.95     0.83)  ; 5
                                                      (    9.40   474.00   -58.95     0.83)  ; 6
                                                      (    8.70   474.07   -61.35     0.83)  ; 7
                                                      (    6.60   474.39   -62.65     0.83)  ; 8
                                                      (    5.77   474.96   -62.65     0.83)  ; 9
                                                      (    4.88   475.34   -63.25     0.83)  ; 10
                                                      (    3.87   475.15   -63.25     0.83)  ; 11
                                                      (    4.18   474.77   -63.50     0.83)  ; 12
                                                      (    5.46   474.70   -63.50     0.83)  ; 13
                                                      (    1.26   474.77   -63.70     0.83)  ; 14
                                                      (   -0.52   474.07   -64.40     0.83)  ; 15
                                                      (   -1.03   474.32   -64.40     0.83)  ; 16
                                                      (   -2.05   475.15   -65.10     0.83)  ; 17
                                                      (   -2.36   475.28   -65.10     0.83)  ; 18
                                                      (   -4.34   475.40   -65.10     0.83)  ; 19
                                                      (   -5.54   475.34   -64.85     0.83)  ; 20
                                                      (   -6.82   475.40   -64.85     0.83)  ; 21
                                                      (   -8.34   475.85   -63.50     0.83)  ; 22
                                                      (  -10.88   476.93   -61.70     0.83)  ; 23
                                                      (  -11.27   477.06   -61.70     0.83)  ; 24
                                                      (  -12.79   477.06   -61.60     0.83)  ; 25
                                                      (  -14.83   477.88   -61.60     0.83)  ; 26
                                                      (  -15.02   478.20   -61.60     0.83)  ; 27
                                                      (  -17.77   479.04   -69.45     0.83)  ; 28
                                                      (  -18.54   479.55   -69.45     0.83)  ; 29
                                                      (  -19.30   481.01   -69.45     0.83)  ; 30
                                                      (  -19.30   481.27   -69.45     0.83)  ; 31
                                                      (  -21.59   483.30   -72.40     0.83)  ; 32
                                                      (  -21.84   483.68   -72.40     0.83)  ; 33
                                                      (  -22.80   484.19   -72.95     0.83)  ; 34
                                                      (  -25.02   485.66   -71.50     0.64)  ; 35
                                                      (  -26.17   486.48   -69.75     0.64)  ; 36
                                                      (  -27.63   487.95   -69.75     0.64)  ; 37
                                                      (  -28.14   488.90   -69.75     0.64)  ; 38
                                                      (  -28.52   489.79   -69.10     0.64)  ; 39
                                                       Normal
                                                    )  ;  End of split
                                                  )  ;  End of split
                                                |
                                                  (   64.57   439.08   -56.35     1.14)  ; 1, R-1-1-1-1-1-1-1-1-1-1-1-1-1-1-1-1-1-1-1-1-1-2-1-2
                                                  (   64.57   439.27   -56.35     1.14)  ; 2
                                                  (   64.64   439.90   -50.40     1.34)  ; 3
                                                  (   64.00   440.48   -51.05     1.34)  ; 4
                                                  (   63.17   441.43   -61.95     1.53)  ; 5
                                                  (   62.98   441.62   -62.40     1.53)  ; 6
                                                  (   63.05   442.45   -62.40     1.53)  ; 7
                                                  (   63.17   442.70   -63.60     1.53)  ; 8
                                                  (   63.05   443.78   -65.70     1.53)  ; 9
                                                  (   63.87   444.99   -65.70     1.53)  ; 10
                                                  (   63.94   445.95   -66.20     1.53)  ; 11
                                                  (   63.30   447.35   -66.20     1.53)  ; 12
                                                  (   63.11   447.66   -66.25     1.53)  ; 13
                                                  (   62.47   447.85   -66.25     1.53)  ; 14
                                                  (   61.77   450.97   -67.30     1.34)  ; 15
                                                  (   61.77   451.54   -67.30     1.34)  ; 16
                                                  (   59.36   454.41   -69.10     1.34)  ; 17
                                                  (   58.66   455.17   -70.10     1.34)  ; 18
                                                  (   58.21   455.68   -70.10     1.34)  ; 19
                                                  (   55.67   457.91   -65.30     0.45)  ; 20
                                                  (   55.29   458.67   -65.20     0.45)  ; 21
                                                  (   54.59   459.50   -65.20     0.45)  ; 22
                                                  (   53.57   460.32   -65.20     0.45)  ; 23
                                                  (   51.98   461.21   -65.20     0.45)  ; 24
                                                  (   50.71   462.68   -65.20     0.45)  ; 25
                                                  (   50.65   463.38   -65.40     0.45)  ; 26
                                                  (   50.77   464.08   -66.10     0.45)  ; 27
                                                   Normal
                                                )  ;  End of split
                                              |
                                                (   66.19   437.75   -46.40     1.02)  ; 1, R-1-1-1-1-1-1-1-1-1-1-1-1-1-1-1-1-1-1-1-1-1-2-2
                                                (   65.74   437.94   -45.85     1.02)  ; 2
                                                (   65.74   438.45   -54.75     1.02)  ; 3
                                                (   65.62   438.77   -55.15     1.02)  ; 4
                                                (   65.55   439.03   -55.45     1.02)  ; 5
                                                 Normal
                                              )  ;  End of split
                                            )  ;  End of split
                                          |
                                            (   74.18   340.53   -21.40     1.78)  ; 1, R-1-1-1-1-1-1-1-1-1-1-1-1-1-1-1-1-1-1-1-1-2
                                            (   74.12   343.21   -20.55     1.78)  ; 2
                                            (   74.06   344.73   -23.40     1.78)  ; 3
                                            (   74.50   345.88   -22.30     1.78)  ; 4
                                            (   75.58   346.83   -17.05     1.59)  ; 5
                                            (   75.64   350.01   -17.20     1.59)  ; 6
                                            (   75.20   353.51   -21.50     1.40)  ; 7
                                            (   75.26   354.72   -22.05     1.40)  ; 8
                                            (   76.47   355.48   -22.25     1.40)  ; 9
                                            (   76.54   357.20   -22.25     1.40)  ; 10
                                            (   76.15   360.64   -21.95     1.40)  ; 11
                                            (   74.82   363.50   -21.95     1.40)  ; 12
                                            (   74.63   363.56   -21.95     1.40)  ; 13
                                            (   75.48   364.10   -25.00     1.40)  ; 14
                                            (   75.48   364.23   -21.55     1.40)  ; 15
                                            (   73.82   367.60   -16.40     1.46)  ; 16
                                            (   74.08   368.04   -18.25     1.46)  ; 17
                                            (   74.08   368.30   -18.25     1.46)  ; 18
                                            (   73.51   370.65   -22.25     1.53)  ; 19
                                            (   73.70   371.03   -23.10     1.53)  ; 20
                                            (   73.70   371.54   -23.10     1.53)  ; 21
                                            (   73.89   372.43   -23.10     1.53)  ; 22
                                            (   73.89   373.39   -24.00     1.53)  ; 23
                                            (   73.44   374.79   -24.00     1.53)  ; 24
                                            (   73.12   375.49   -24.05     1.53)  ; 25
                                            (   73.00   375.55   -24.05     1.53)  ; 26
                                            (   71.98   378.98   -24.60     1.53)  ; 27
                                            (   71.53   379.87   -25.20     1.53)  ; 28
                                            (   71.28   381.78   -23.30     1.53)  ; 29
                                            (   72.17   385.15   -23.80     1.53)  ; 30
                                            (   72.23   385.66   -25.30     1.53)  ; 31
                                            (   72.04   386.36   -25.30     1.53)  ; 32
                                            (   71.47   387.63   -25.70     1.53)  ; 33
                                            (   71.41   388.84   -25.70     1.53)  ; 34
                                            (   71.66   390.24   -25.70     1.53)  ; 35
                                            (   71.75   392.59   -25.85     1.53)  ; 36
                                            (   71.81   393.80   -25.05     1.53)  ; 37
                                            (   72.39   394.62   -25.05     1.53)  ; 38
                                            (   74.04   395.52   -24.70     1.53)  ; 39
                                            (   74.29   396.72   -24.70     1.53)  ; 40
                                            (   74.29   399.71   -25.85     1.53)  ; 41
                                            (   74.68   400.48   -26.10     1.53)  ; 42
                                            (   74.80   400.54   -26.10     1.53)  ; 43
                                            (   74.87   400.48   -26.10     1.53)  ; 44
                                            (   76.90   402.64   -27.50     1.53)  ; 45
                                            (   77.73   403.40   -27.75     1.53)  ; 46
                                            (   78.30   404.42   -27.75     1.53)  ; 47
                                            (   78.36   405.44   -27.80     1.53)  ; 48
                                            (   78.05   406.97   -27.80     1.53)  ; 49
                                            (   77.79   407.86   -27.85     1.53)  ; 50
                                            (   77.73   409.70   -27.85     1.53)  ; 51
                                            (   77.60   410.40   -27.85     1.53)  ; 52
                                            (   77.66   412.37   -27.85     1.53)  ; 53
                                            (   77.79   412.94   -27.85     1.53)  ; 54
                                            (   78.74   414.47   -27.85     1.53)  ; 55
                                            (   80.53   415.30   -27.85     1.53)  ; 56
                                            (   80.59   416.01   -27.15     1.53)  ; 57
                                            (   81.41   417.41   -26.30     1.53)  ; 58
                                            (   82.56   419.07   -26.30     1.53)  ; 59
                                            (   83.13   420.97   -24.70     1.53)  ; 60
                                            (   83.45   421.48   -24.70     1.53)  ; 61
                                            (   83.64   423.26   -24.70     1.53)  ; 62
                                            (   84.59   424.15   -24.40     1.53)  ; 63
                                            (   85.42   424.54   -24.40     1.53)  ; 64
                                            (   86.56   424.85   -24.40     1.53)  ; 65
                                            (   87.58   425.55   -24.40     1.53)  ; 66
                                            (   89.81   427.14   -24.40     1.53)  ; 67
                                            (   91.71   428.03   -24.40     1.53)  ; 68
                                            (   92.16   428.42   -24.40     1.53)  ; 69
                                            (   93.81   429.05   -24.40     1.53)  ; 70
                                            (   94.32   429.24   -24.40     1.53)  ; 71
                                            (   94.45   431.85   -23.35     1.53)  ; 72
                                            (   95.34   432.74   -23.30     1.53)  ; 73
                                            (   96.23   433.19   -23.50     1.53)  ; 74
                                            (   97.12   433.57   -23.50     1.53)  ; 75
                                            (   97.82   434.27   -23.50     1.53)  ; 76
                                            (   98.14   434.90   -23.80     1.53)  ; 77
                                            (   98.96   435.73   -23.80     1.53)  ; 78
                                            (  100.36   436.94   -23.80     1.53)  ; 79
                                            (  100.43   437.13   -23.80     1.53)  ; 80
                                            (
                                              (  101.38   437.96   -23.80     1.53)  ; 1, R-1-1-1-1-1-1-1-1-1-1-1-1-1-1-1-1-1-1-1-1-2-1
                                              (  101.44   438.53   -23.80     1.53)  ; 2
                                              (  102.08   439.36   -23.80     1.53)  ; 3
                                              (  102.46   439.48   -23.80     1.53)  ; 4
                                              (  104.18   439.55   -23.80     1.53)  ; 5
                                              (  105.07   439.93   -23.80     1.53)  ; 6
                                              (  106.40   440.95   -23.80     1.53)  ; 7
                                              (  107.42   442.60   -23.80     1.53)  ; 8
                                              (  107.86   442.79   -23.80     1.53)  ; 9
                                              (  109.45   443.17   -23.80     1.53)  ; 10
                                              (  110.79   443.28   -23.20     1.53)  ; 11
                                              (  111.18   443.47   -21.75     1.53)  ; 12
                                              (  111.94   443.66   -20.85     1.53)  ; 13
                                              (  113.21   443.98   -20.85     1.53)  ; 14
                                              (  113.40   444.36   -20.85     1.53)  ; 15
                                              (  115.06   445.76   -29.60     1.53)  ; 16
                                              (  116.01   445.57   -29.60     1.53)  ; 17
                                              (  117.34   445.76   -29.60     1.53)  ; 18
                                              (  118.43   446.46   -29.05     1.53)  ; 19
                                              (  118.93   446.52   -28.80     1.53)  ; 20
                                              (  119.06   446.65   -28.80     1.53)  ; 21
                                              (
                                                (  122.56   447.41   -28.15     1.21)  ; 1, R-1-1-1-1-1-1-1-1-1-1-1-1-1-1-1-1-1-1-1-1-2-1-1
                                                (  123.13   447.86   -28.15     1.21)  ; 2
                                                (  124.72   448.05   -28.25     1.21)  ; 3
                                                (  126.12   448.05   -28.25     1.21)  ; 4
                                                (  127.14   448.17   -28.30     1.21)  ; 5
                                                (  127.64   448.30   -28.30     1.21)  ; 6
                                                (  127.71   448.30   -28.30     1.21)  ; 7
                                                (  128.66   448.17   -27.75     1.21)  ; 8
                                                (  130.25   448.49   -27.40     1.21)  ; 9
                                                (  130.82   448.68   -27.40     1.21)  ; 10
                                                (  131.21   448.68   -27.40     1.21)  ; 11
                                                (  132.35   447.92   -27.30     1.21)  ; 12
                                                (  134.07   447.41   -27.30     1.21)  ; 13
                                                (  137.31   446.97   -27.30     1.21)  ; 14
                                                (  138.45   446.90   -27.30     1.21)  ; 15
                                                (  139.41   446.65   -28.85     1.21)  ; 16
                                                (  140.43   446.52   -28.85     1.21)  ; 17
                                                (  142.08   446.65   -29.20     1.21)  ; 18
                                                (  142.97   446.90   -29.20     1.21)  ; 19
                                                (  144.49   446.77   -29.25     1.21)  ; 20
                                                (  144.62   446.90   -29.25     1.21)  ; 21
                                                (  147.48   446.84   -29.30     1.08)  ; 22
                                                (  147.74   446.90   -29.35     1.08)  ; 23
                                                (  147.99   447.16   -29.60     1.08)  ; 24
                                                (  150.57   447.66   -32.30     1.08)  ; 25
                                                (  151.14   447.91   -32.30     1.08)  ; 26
                                                (  151.90   448.04   -30.40     1.08)  ; 27
                                                (  154.45   446.89   -28.45     1.08)  ; 28
                                                (  156.35   446.83   -28.30     1.08)  ; 29
                                                (  158.01   447.09   -28.30     1.08)  ; 30
                                                (  158.96   447.53   -28.30     1.08)  ; 31
                                                (  160.74   447.98   -28.30     1.08)  ; 32
                                                (  164.05   447.98   -28.55     1.08)  ; 33
                                                (  163.60   448.36   -28.55     1.08)  ; 34
                                                (  168.56   447.85   -33.00     1.08)  ; 35
                                                (  173.90   447.72   -34.60     1.08)  ; 36
                                                (  175.43   447.53   -34.60     1.08)  ; 37
                                                (  178.86   447.59   -34.55     1.08)  ; 38
                                                (  179.43   447.91   -32.75     1.08)  ; 39
                                                (  180.20   448.10   -32.75     1.08)  ; 40
                                                (  180.71   448.36   -32.75     1.08)  ; 41
                                                (  182.17   448.99   -31.95     1.08)  ; 42
                                                (  182.17   449.18   -31.95     1.08)  ; 43
                                                (  185.16   449.69   -31.95     1.08)  ; 44
                                                (  186.43   449.82   -31.95     1.08)  ; 45
                                                (  187.19   449.44   -31.95     1.08)  ; 46
                                                (  187.32   449.31   -31.95     1.08)  ; 47
                                                (  189.34   450.30   -28.85     1.08)  ; 48
                                                (  190.49   450.30   -29.90     1.08)  ; 49
                                                (  191.38   450.68   -29.90     1.08)  ; 50
                                                (  191.51   451.07   -29.90     1.08)  ; 51
                                                (  193.48   451.58   -37.90     1.08)  ; 52
                                                (  194.18   452.28   -37.90     1.08)  ; 53
                                                (  195.07   452.85   -37.90     1.08)  ; 54
                                                (  195.51   453.42   -37.75     1.08)  ; 55
                                                (  196.08   455.01   -35.65     1.08)  ; 56
                                                (  197.17   456.16   -35.65     1.08)  ; 57
                                                (  197.61   456.35   -34.35     1.08)  ; 58
                                                (  198.75   457.17   -33.90     1.08)  ; 59
                                                (  199.20   457.49   -33.90     1.08)  ; 60
                                                (  199.96   458.00   -34.35     1.08)  ; 61
                                                (
                                                  (  201.04   459.46   -36.60     1.08)  ; 1, R-1-1-1-1-1-1-1-1-1-1-1-1-1-1-1-1-1-1-1-1-2-1-1-1
                                                  (  201.36   460.42   -36.60     1.08)  ; 2
                                                  (  201.36   461.75   -36.05     1.08)  ; 3
                                                  (  201.55   462.20   -36.05     1.08)  ; 4
                                                  (  202.63   462.90   -35.85     1.08)  ; 5
                                                  (  204.99   463.60   -36.00     1.08)  ; 6
                                                  (  206.07   464.17   -36.85     1.08)  ; 7
                                                  (  207.66   464.23   -37.40     1.08)  ; 8
                                                  (  207.59   464.30   -37.40     1.08)  ; 9
                                                  (  209.31   464.87   -35.05     1.08)  ; 10
                                                  (  209.88   464.49   -35.05     1.08)  ; 11
                                                  (  211.03   464.17   -34.35     1.08)  ; 12
                                                  (  211.73   464.17   -34.35     1.08)  ; 13
                                                  (  213.25   465.51   -34.30     1.08)  ; 14
                                                  (  214.08   466.08   -34.30     1.08)  ; 15
                                                  (  215.54   466.78   -34.30     1.08)  ; 16
                                                  (  216.50   467.35   -34.30     1.08)  ; 17
                                                  (  218.91   468.37   -34.30     1.08)  ; 18
                                                  (  221.26   468.81   -34.30     1.08)  ; 19
                                                  (  221.33   468.88   -34.30     1.08)  ; 20
                                                  (  224.25   469.64   -34.30     1.08)  ; 21
                                                  (  224.95   470.02   -34.30     1.08)  ; 22
                                                  (  225.65   470.72   -34.30     1.08)  ; 23
                                                  (  226.29   470.98   -34.30     1.08)  ; 24
                                                  (  226.82   471.90   -30.90     1.02)  ; 25
                                                  (  227.45   472.41   -30.90     1.02)  ; 26
                                                  (  228.41   472.86   -30.90     1.02)  ; 27
                                                  (  231.01   473.37   -34.40     1.02)  ; 28
                                                  (  231.01   473.30   -34.40     1.02)  ; 29
                                                  (  234.77   473.94   -38.35     1.02)  ; 30
                                                  (  235.85   474.00   -38.35     1.02)  ; 31
                                                  (  237.63   474.45   -38.45     1.02)  ; 32
                                                  (  238.65   474.64   -38.45     1.02)  ; 33
                                                  (  242.65   474.57   -38.05     1.02)  ; 34
                                                  (  244.62   474.38   -38.05     1.02)  ; 35
                                                  (  246.08   474.51   -37.55     1.02)  ; 36
                                                  (  247.61   474.83   -37.55     1.02)  ; 37
                                                  (  249.07   474.83   -37.50     1.02)  ; 38
                                                  (  251.62   474.38   -37.50     1.02)  ; 39
                                                  (  253.33   473.94   -37.50     1.02)  ; 40
                                                  (  254.22   473.62   -37.50     1.02)  ; 41
                                                  (  255.81   473.37   -37.50     1.02)  ; 42
                                                  (  256.96   473.24   -37.50     1.02)  ; 43
                                                  (  259.76   472.09   -37.50     1.02)  ; 44
                                                  (  259.56   472.03   -37.50     1.02)  ; 45
                                                  (  263.51   470.82   -37.50     1.02)  ; 46
                                                  (  265.54   469.87   -37.50     1.02)  ; 47
                                                  (  266.56   469.30   -37.50     1.02)  ; 48
                                                  (  272.06   467.84   -35.40     1.02)  ; 49
                                                  (  272.13   467.01   -35.40     1.02)  ; 50
                                                  (  272.83   466.82   -36.40     1.02)  ; 51
                                                  (  274.35   466.95   -37.60     1.02)  ; 52
                                                  (  275.05   466.75   -37.60     1.02)  ; 53
                                                  (  276.32   466.06   -37.75     1.02)  ; 54
                                                  (  277.21   465.61   -37.75     1.02)  ; 55
                                                  (  279.38   465.36   -39.15     1.02)  ; 56
                                                  (  281.73   464.91   -39.15     1.02)  ; 57
                                                  (  284.97   464.66   -39.45     1.02)  ; 58
                                                  (  286.12   464.27   -39.45     1.02)  ; 59
                                                  (  286.88   463.64   -39.45     1.02)  ; 60
                                                  (  289.23   462.24   -38.75     1.02)  ; 61
                                                  (  290.63   461.35   -38.75     1.02)  ; 62
                                                  (  291.58   460.90   -38.75     1.02)  ; 63
                                                  (  292.54   460.71   -38.70     1.02)  ; 64
                                                  (  295.34   460.33   -38.70     1.02)  ; 65
                                                  (  296.86   459.88   -38.70     1.02)  ; 66
                                                  (  297.43   459.63   -38.70     1.02)  ; 67
                                                  (  304.81   458.55   -38.70     1.02)  ; 68
                                                  (  305.45   458.68   -38.70     1.02)  ; 69
                                                  (  306.91   458.17   -38.70     1.02)  ; 70
                                                  (  306.97   457.48   -37.85     1.02)  ; 71
                                                  (  307.93   457.67   -37.85     1.02)  ; 72
                                                  (  309.39   457.67   -37.80     1.02)  ; 73
                                                  (  310.41   457.48   -37.80     1.02)  ; 74
                                                  (  313.01   457.35   -37.80     1.02)  ; 75
                                                  (  314.54   456.90   -37.80     1.02)  ; 76
                                                  (  316.13   457.48   -38.90     1.02)  ; 77
                                                  (  316.51   457.48   -38.90     1.02)  ; 78
                                                  (  318.48   456.14   -40.10     1.02)  ; 79
                                                  (  321.66   455.82   -40.90     0.89)  ; 80
                                                  (  321.85   455.82   -41.25     0.89)  ; 81
                                                  (  322.36   455.57   -41.25     0.89)  ; 82
                                                  (  325.54   454.36   -41.25     0.89)  ; 83
                                                  (  326.43   454.23   -41.25     0.89)  ; 84
                                                  (  327.96   454.17   -41.25     0.89)  ; 85
                                                  (  329.55   454.49   -41.25     0.89)  ; 86
                                                  (  329.86   454.55   -41.25     0.89)  ; 87
                                                  (  329.99   454.61   -41.25     0.89)  ; 88
                                                   Normal
                                                |
                                                  (  200.05   458.19   -34.40     0.89)  ; 1, R-1-1-1-1-1-1-1-1-1-1-1-1-1-1-1-1-1-1-1-1-2-1-1-2
                                                  (  198.78   459.08   -32.10     0.89)  ; 2
                                                  (  198.59   459.40   -32.10     0.89)  ; 3
                                                  (  198.46   460.73   -30.65     0.89)  ; 4
                                                  (  198.65   461.05   -36.35     0.89)  ; 5
                                                  (  198.97   462.32   -40.00     0.89)  ; 6
                                                  (  199.03   463.53   -40.80     0.89)  ; 7
                                                  (  199.29   464.11   -40.80     0.89)  ; 8
                                                  (  199.61   464.81   -41.80     0.89)  ; 9
                                                  (  200.18   465.25   -41.80     0.89)  ; 10
                                                  (  201.39   465.51   -41.80     0.89)  ; 11
                                                  (  202.02   465.63   -42.70     0.89)  ; 12
                                                  (  202.72   466.40   -42.70     0.89)  ; 13
                                                  (  203.48   467.54   -45.15     0.89)  ; 14
                                                  (  203.99   468.49   -45.15     0.89)  ; 15
                                                  (  201.26   471.23   -48.80     0.89)  ; 16
                                                  (  202.59   471.93   -50.15     0.89)  ; 17
                                                  (  203.23   472.44   -50.15     0.89)  ; 18
                                                  (  203.99   473.71   -50.60     0.89)  ; 19
                                                  (  204.25   474.79   -50.60     0.89)  ; 20
                                                  (  204.63   476.32   -50.65     0.89)  ; 21
                                                  (  204.63   477.59   -50.65     0.89)  ; 22
                                                  (  204.44   479.31   -50.65     0.89)  ; 23
                                                  (  204.63   480.20   -50.65     0.89)  ; 24
                                                  (  205.58   482.23   -50.65     0.89)  ; 25
                                                  (  206.22   484.97   -50.65     0.89)  ; 26
                                                   Normal
                                                )  ;  End of split
                                              |
                                                (  117.85   447.30   -29.75     1.02)  ; 1, R-1-1-1-1-1-1-1-1-1-1-1-1-1-1-1-1-1-1-1-1-2-1-2
                                                (  118.81   447.30   -30.05     1.02)  ; 2
                                                (  119.57   448.13   -30.35     1.02)  ; 3
                                                (  121.03   448.83   -30.55     1.02)  ; 4
                                                (  121.67   449.72   -31.40     1.02)  ; 5
                                                (  121.92   450.35   -31.40     1.02)  ; 6
                                                (  121.29   450.48   -27.05     1.02)  ; 7
                                                (  121.22   451.62   -27.55     1.02)  ; 8
                                                (  121.03   452.58   -27.55     1.02)  ; 9
                                                (  120.97   453.21   -29.15     1.02)  ; 10
                                                (  120.71   453.53   -29.15     1.02)  ; 11
                                                (  120.46   453.72   -27.80     1.02)  ; 12
                                                (  120.33   454.68   -27.80     1.02)  ; 13
                                                (  120.90   456.33   -26.90     1.02)  ; 14
                                                (  121.03   457.48   -26.90     1.02)  ; 15
                                                (  120.84   458.18   -27.55     1.02)  ; 16
                                                (  119.70   459.58   -27.55     1.02)  ; 17
                                                (  119.38   460.28   -28.80     1.02)  ; 18
                                                (  119.38   460.72   -28.80     1.02)  ; 19
                                                (  118.30   464.47   -30.20     1.02)  ; 20
                                                (  118.30   465.75   -30.25     1.02)  ; 21
                                                (  118.11   466.51   -30.25     1.02)  ; 22
                                                (  118.23   467.34   -30.25     1.02)  ; 23
                                                (  118.61   467.91   -30.25     1.02)  ; 24
                                                (  119.06   469.37   -30.25     1.02)  ; 25
                                                (  119.06   471.98   -29.40     1.02)  ; 26
                                                (  119.95   473.57   -29.40     1.02)  ; 27
                                                (  119.95   473.82   -29.30     1.02)  ; 28
                                                (  118.64   475.68   -27.05     1.02)  ; 29
                                                (  118.32   475.75   -27.05     1.02)  ; 30
                                                (  117.87   476.19   -25.80     1.02)  ; 31
                                                (  117.49   477.27   -25.50     1.02)  ; 32
                                                (  117.49   478.17   -25.50     1.02)  ; 33
                                                (  118.07   479.44   -25.50     1.02)  ; 34
                                                (  118.26   481.03   -25.60     1.02)  ; 35
                                                (  118.57   482.17   -25.60     1.02)  ; 36
                                                (  118.96   482.75   -25.60     1.02)  ; 37
                                                (  118.00   484.34   -29.05     1.02)  ; 38
                                                (  117.87   485.67   -29.15     1.02)  ; 39
                                                (  117.24   487.58   -29.15     1.02)  ; 40
                                                (  117.24   492.86   -28.15     1.02)  ; 41
                                                (  116.22   494.07   -28.15     1.02)  ; 42
                                                (  115.14   494.77   -28.20     1.02)  ; 43
                                                (  113.36   495.53   -28.20     1.02)  ; 44
                                                (  111.64   496.61   -28.40     1.02)  ; 45
                                                (  110.44   497.82   -28.40     1.02)  ; 46
                                                (  109.16   498.78   -28.40     1.02)  ; 47
                                                (  107.19   499.35   -28.50     1.02)  ; 48
                                                (  106.30   499.09   -28.60     1.02)  ; 49
                                                (  105.03   498.14   -28.65     1.02)  ; 50
                                                (  103.89   498.01   -28.65     1.02)  ; 51
                                                (  100.01   498.97   -28.65     1.02)  ; 52
                                                (   99.63   498.97   -28.65     1.02)  ; 53
                                                (   95.95   499.30   -28.15     1.02)  ; 54
                                                (   94.80   500.13   -28.05     1.02)  ; 55
                                                (   92.32   500.70   -28.05     1.02)  ; 56
                                                (   90.67   500.83   -28.05     1.02)  ; 57
                                                (   89.46   500.07   -28.80     1.02)  ; 58
                                                (   88.19   500.00   -28.80     1.02)  ; 59
                                                (   84.19   500.89   -29.40     1.02)  ; 60
                                                (   83.80   500.89   -29.40     1.02)  ; 61
                                                (   78.46   501.72   -32.90     1.02)  ; 62
                                                (   76.94   502.10   -33.90     1.02)  ; 63
                                                (   72.23   504.20   -34.25     1.02)  ; 64
                                                (   69.94   504.39   -34.25     1.02)  ; 65
                                                (   68.04   505.28   -34.40     1.02)  ; 66
                                                (   64.86   507.13   -34.40     1.02)  ; 67
                                                (   61.04   509.16   -34.40     1.02)  ; 68
                                                (   60.85   509.54   -34.40     1.02)  ; 69
                                                (   60.02   510.05   -34.40     1.02)  ; 70
                                                (   59.13   510.69   -34.40     1.02)  ; 71
                                                (   58.43   511.90   -34.40     1.02)  ; 72
                                                (   58.12   512.66   -34.40     1.02)  ; 73
                                                (   57.86   512.98   -34.40     1.02)  ; 74
                                                (   53.22   513.83   -38.30     1.02)  ; 75
                                                (   50.36   514.84   -39.55     1.02)  ; 76
                                                (   45.08   516.24   -39.55     1.02)  ; 77
                                                (   45.59   516.31   -39.55     1.02)  ; 78
                                                (   42.03   517.32   -41.30     1.02)  ; 79
                                                (   38.85   518.91   -41.65     1.02)  ; 80
                                                (   37.19   519.55   -41.65     1.02)  ; 81
                                                (   32.68   520.70   -42.30     1.02)  ; 82
                                                (   31.03   520.89   -42.30     1.02)  ; 83
                                                (   28.29   520.82   -42.85     1.02)  ; 84
                                                (   26.77   520.76   -43.35     1.02)  ; 85
                                                (   25.49   521.01   -43.35     1.02)  ; 86
                                                (   24.22   521.40   -43.35     1.02)  ; 87
                                                (   22.12   521.84   -43.40     1.02)  ; 88
                                                (   21.30   521.90   -43.40     1.02)  ; 89
                                                (   20.47   522.03   -43.40     1.02)  ; 90
                                                (   20.47   521.59   -43.40     1.02)  ; 91
                                                 Normal
                                              )  ;  End of split
                                            |
                                              (   98.52   438.82   -23.80     1.02)  ; 1, R-1-1-1-1-1-1-1-1-1-1-1-1-1-1-1-1-1-1-1-1-2-2
                                              (   98.52   439.33   -23.80     1.02)  ; 2
                                              (   98.52   440.41   -23.80     1.02)  ; 3
                                              (   98.45   444.29   -21.90     1.02)  ; 4
                                              (   98.58   444.48   -21.90     1.02)  ; 5
                                              (   99.15   444.67   -21.15     1.02)  ; 6
                                              (   99.85   444.86   -21.15     1.02)  ; 7
                                              (  100.30   446.07   -22.50     1.02)  ; 8
                                              (  100.49   446.83   -22.50     1.02)  ; 9
                                              (  100.61   446.90   -22.50     1.02)  ; 10
                                              (  102.97   450.08   -22.00     0.89)  ; 11
                                              (  103.60   451.92   -21.75     0.89)  ; 12
                                              (  103.86   453.00   -22.15     0.89)  ; 13
                                              (  104.62   453.38   -23.10     0.89)  ; 14
                                              (  106.78   453.45   -23.10     0.89)  ; 15
                                              (  108.31   454.53   -23.10     0.89)  ; 16
                                              (  109.45   455.42   -21.95     0.89)  ; 17
                                              (  111.17   456.50   -21.95     0.89)  ; 18
                                              (  112.31   456.82   -21.95     0.89)  ; 19
                                              (  111.74   456.82   -21.95     0.89)  ; 20
                                              (  111.61   459.49   -21.35     0.89)  ; 21
                                              (  111.49   460.64   -18.95     0.89)  ; 22
                                              (  111.11   462.35   -18.95     0.89)  ; 23
                                              (  111.17   463.31   -18.65     0.89)  ; 24
                                              (  112.12   464.71   -18.65     0.89)  ; 25
                                              (  112.63   465.22   -17.90     0.89)  ; 26
                                              (  114.03   465.72   -17.80     0.89)  ; 27
                                              (  114.86   466.42   -17.80     0.89)  ; 28
                                              (  115.17   467.12   -17.80     0.89)  ; 29
                                              (  113.97   469.24   -14.10     0.83)  ; 30
                                              (  114.16   469.88   -13.65     0.83)  ; 31
                                              (  114.66   470.07   -13.65     0.83)  ; 32
                                              (  114.79   471.02   -13.10     0.83)  ; 33
                                              (  114.47   472.36   -12.80     0.83)  ; 34
                                              (  114.79   473.63   -12.80     0.83)  ; 35
                                              (  115.75   474.71   -12.80     0.83)  ; 36
                                              (  116.00   475.60   -12.80     0.83)  ; 37
                                              (  116.19   477.00   -12.80     0.83)  ; 38
                                              (  116.57   478.40   -12.85     0.83)  ; 39
                                              (  116.76   479.04   -12.85     0.83)  ; 40
                                              (  116.44   480.18   -10.65     0.83)  ; 41
                                              (  116.32   480.56    -9.40     0.83)  ; 42
                                              (  115.87   480.88    -9.40     0.83)  ; 43
                                              (  115.24   481.96    -9.40     0.83)  ; 44
                                              (  114.98   483.11    -9.40     0.83)  ; 45
                                              (  114.60   483.30   -12.05     0.83)  ; 46
                                              (  113.71   484.57   -12.05     0.83)  ; 47
                                              (  113.14   485.84   -12.05     0.83)  ; 48
                                              (  113.07   486.80   -13.30     0.83)  ; 49
                                              (  112.88   488.58   -13.30     0.83)  ; 50
                                              (  112.82   491.06   -11.50     0.83)  ; 51
                                              (  112.76   491.76   -10.65     0.83)  ; 52
                                              (  113.14   492.20   -10.65     0.83)  ; 53
                                              (  113.58   492.52   -10.65     0.83)  ; 54
                                              (  113.97   492.52   -10.65     0.83)  ; 55
                                              (  114.05   494.02    -8.75     0.83)  ; 56
                                              (  114.37   494.33    -7.05     0.83)  ; 57
                                              (  114.81   495.16    -7.05     0.83)  ; 58
                                              (  114.88   496.37    -5.80     0.83)  ; 59
                                              (  115.45   496.94    -5.80     0.83)  ; 60
                                              (  116.21   497.71    -5.40     0.83)  ; 61
                                              (  116.53   498.41    -5.40     0.83)  ; 62
                                              (  116.53   499.68    -5.45     0.83)  ; 63
                                              (  116.21   500.19    -5.45     0.83)  ; 64
                                              (  115.83   500.57    -5.45     0.83)  ; 65
                                              (  114.11   502.29   -11.75     0.83)  ; 66
                                              (  113.73   503.56   -12.10     0.83)  ; 67
                                              (  113.80   504.83   -12.10     0.83)  ; 68
                                              (  114.24   506.10   -12.15     0.83)  ; 69
                                              (  114.24   506.74   -12.15     0.83)  ; 70
                                              (  113.61   507.44   -12.15     0.83)  ; 71
                                              (  112.14   508.84    -9.90     0.83)  ; 72
                                              (  111.57   509.86    -9.70     0.83)  ; 73
                                              (  111.38   510.30    -9.70     0.83)  ; 74
                                              (  109.73   511.64   -12.75     0.83)  ; 75
                                              (  109.47   511.70   -12.75     0.83)  ; 76
                                              (  108.96   512.27   -13.20     0.83)  ; 77
                                              (  108.77   513.42   -13.20     0.83)  ; 78
                                              (  108.96   514.82   -13.55     0.83)  ; 79
                                              (  108.71   515.52   -13.55     0.83)  ; 80
                                              (  108.14   515.96   -11.85     0.83)  ; 81
                                              (  107.56   516.85   -11.85     0.83)  ; 82
                                              (  107.50   517.93   -11.10     0.83)  ; 83
                                              (  108.39   519.46   -11.10     0.83)  ; 84
                                              (  108.66   520.61    -5.70     0.83)  ; 85
                                              (  108.54   520.99    -6.50     0.83)  ; 86
                                              (  108.92   522.01    -6.50     0.83)  ; 87
                                              (  109.94   523.73    -9.45     0.83)  ; 88
                                              (  110.70   526.78    -9.20     0.83)  ; 89
                                              (  112.16   529.84    -2.55     0.83)  ; 90
                                              (  112.42   530.47    -1.15     0.83)  ; 91
                                              (  114.01   532.83    -0.95     0.83)  ; 92
                                              (  115.21   533.59    -0.95     0.83)  ; 93
                                              (  117.76   534.16    -0.95     0.83)  ; 94
                                              (  120.49   535.24    -2.15     0.83)  ; 95
                                              (  121.70   535.88    -3.15     0.83)  ; 96
                                              (  122.46   536.77    -3.15     0.83)  ; 97
                                               Normal
                                            )  ;  End of split
                                          )  ;  End of split
                                        |
                                          (   51.04   282.91   -14.60     1.53)  ; 1, R-1-1-1-1-1-1-1-1-1-1-1-1-1-1-1-1-1-1-1-2
                                          (   50.60   283.73   -14.60     1.53)  ; 2
                                          (   50.53   285.01   -13.20     1.53)  ; 3
                                          (   50.60   285.39   -13.20     1.53)  ; 4
                                          (   52.31   287.04    -9.40     1.65)  ; 5
                                          (   52.44   289.59   -12.90     1.65)  ; 6
                                          (   52.76   290.73   -12.90     1.65)  ; 7
                                          (   53.20   291.49   -13.75     1.65)  ; 8
                                          (   54.35   292.70   -13.75     1.65)  ; 9
                                          (   54.67   292.64   -13.75     1.65)  ; 10
                                          (   56.51   294.42   -13.15     1.65)  ; 11
                                          (   56.57   294.87   -13.15     1.65)  ; 12
                                          (   56.19   295.88   -10.75     1.65)  ; 13
                                          (   54.98   298.05    -9.70     1.65)  ; 14
                                          (   54.73   299.45    -9.00     1.65)  ; 15
                                          (   54.86   300.34    -9.00     1.65)  ; 16
                                          (   55.49   301.35    -9.30     1.65)  ; 17
                                          (   57.34   303.45    -9.30     1.65)  ; 18
                                          (   57.72   303.71    -9.30     1.65)  ; 19
                                          (   59.31   304.41   -14.25     1.65)  ; 20
                                          (   59.56   304.98   -11.15     1.65)  ; 21
                                          (   59.50   306.38   -11.15     1.65)  ; 22
                                          (   58.23   309.62   -10.90     1.65)  ; 23
                                          (   58.16   310.45   -10.90     1.65)  ; 24
                                          (   59.47   311.57    -5.55     1.65)  ; 25
                                          (   60.17   313.73    -5.45     1.65)  ; 26
                                          (   60.49   315.90    -5.45     1.65)  ; 27
                                          (   60.49   317.42    -6.25     1.65)  ; 28
                                          (   60.93   319.14    -9.20     1.65)  ; 29
                                          (   61.76   320.60    -9.20     1.65)  ; 30
                                          (   63.09   321.24    -9.20     1.65)  ; 31
                                          (   64.17   321.75    -9.20     1.65)  ; 32
                                          (   65.76   322.89    -9.15     1.65)  ; 33
                                          (   65.89   322.96    -9.15     1.65)  ; 34
                                          (   64.94   325.06    -7.75     1.65)  ; 35
                                          (   65.13   326.01    -9.20     1.65)  ; 36
                                          (   65.95   327.47   -10.00     1.65)  ; 37
                                          (   67.23   329.13   -10.05     1.65)  ; 38
                                          (   67.73   330.27   -10.05     1.65)  ; 39
                                          (   67.73   331.35    -8.55     1.65)  ; 40
                                          (   65.83   332.94    -7.50     1.65)  ; 41
                                          (   65.38   333.77    -7.50     1.65)  ; 42
                                          (   65.38   334.85    -6.85     1.65)  ; 43
                                          (   66.08   336.00    -6.85     1.65)  ; 44
                                          (   66.97   337.08    -6.85     1.65)  ; 45
                                          (   68.18   337.97    -6.75     1.65)  ; 46
                                          (   69.20   338.61    -6.75     1.65)  ; 47
                                          (   69.58   339.11    -6.75     1.65)  ; 48
                                          (   67.41   339.83   -14.75     1.65)  ; 49
                                          (   67.41   341.35   -12.20     1.65)  ; 50
                                          (   67.79   341.80   -11.85     1.65)  ; 51
                                          (   70.15   344.02   -11.85     1.65)  ; 52
                                          (   71.35   345.74   -11.85     1.65)  ; 53
                                          (   72.05   347.20   -11.55     1.65)  ; 54
                                          (   72.18   347.84   -11.55     1.65)  ; 55
                                          (   71.74   349.69   -11.10     1.65)  ; 56
                                          (   70.34   350.77    -9.25     1.65)  ; 57
                                          (   70.02   352.61    -9.25     1.65)  ; 58
                                          (   70.15   353.57    -9.65     1.65)  ; 59
                                          (   70.91   354.58    -9.65     1.65)  ; 60
                                          (   71.42   355.09    -9.65     1.65)  ; 61
                                          (   72.37   356.68   -12.20     1.65)  ; 62
                                          (   72.50   361.58   -12.95     1.65)  ; 63
                                          (   72.69   363.17   -13.05     1.65)  ; 64
                                          (   72.56   363.17   -13.05     1.65)  ; 65
                                          (   71.65   364.62   -13.55     1.65)  ; 66
                                          (   71.65   365.38   -13.90     1.65)  ; 67
                                          (   70.82   367.16   -15.30     1.65)  ; 68
                                          (   70.88   369.39   -16.15     1.65)  ; 69
                                          (   70.69   371.74   -16.40     1.65)  ; 70
                                          (   70.69   372.57   -17.40     1.65)  ; 71
                                          (   70.18   373.65   -17.40     1.65)  ; 72
                                          (   69.29   375.30   -17.85     1.65)  ; 73
                                          (   68.79   376.26   -17.85     1.65)  ; 74
                                          (   68.53   377.21   -17.85     1.65)  ; 75
                                          (   68.79   378.42   -17.70     1.65)  ; 76
                                          (   69.17   379.37   -17.70     1.65)  ; 77
                                          (   69.29   381.47   -17.20     1.65)  ; 78
                                          (   69.61   383.00   -16.25     1.65)  ; 79
                                          (   69.55   383.38   -16.25     1.65)  ; 80
                                          (   68.15   384.59   -16.25     1.65)  ; 81
                                          (   67.07   385.80   -16.10     1.65)  ; 82
                                          (   66.69   386.63   -16.10     1.65)  ; 83
                                          (   66.69   388.41   -16.10     1.65)  ; 84
                                          (   66.75   388.53   -16.10     1.65)  ; 85
                                          (   68.31   391.26   -16.75     1.65)  ; 86
                                          (   68.19   392.92   -16.75     1.65)  ; 87
                                          (   68.38   394.63   -16.20     1.65)  ; 88
                                          (   68.19   395.59   -16.20     1.65)  ; 89
                                          (   66.98   398.64   -16.25     1.65)  ; 90
                                          (   66.79   400.04   -16.25     1.65)  ; 91
                                          (   66.72   401.63   -16.55     1.65)  ; 92
                                          (   66.91   403.35   -17.00     1.65)  ; 93
                                          (   67.17   403.79   -18.10     1.65)  ; 94
                                          (   67.30   404.49   -18.10     1.65)  ; 95
                                          (   67.49   405.45   -18.80     1.65)  ; 96
                                          (   67.49   406.02   -18.80     1.65)  ; 97
                                          (   66.09   406.72   -17.70     1.65)  ; 98
                                          (   65.58   407.48   -17.70     1.65)  ; 99
                                          (   65.32   408.95   -17.70     1.65)  ; 100
                                          (   65.64   410.03   -16.65     1.65)  ; 101
                                          (   66.34   411.55   -16.65     1.65)  ; 102
                                          (   67.04   412.57   -16.65     1.65)  ; 103
                                          (   68.12   415.05   -16.65     1.65)  ; 104
                                          (   68.57   415.75   -16.65     1.65)  ; 105
                                          (
                                            (   69.97   416.74   -12.60     1.65)  ; 1, R-1-1-1-1-1-1-1-1-1-1-1-1-1-1-1-1-1-1-1-2-1
                                            (   70.04   417.44   -12.60     1.65)  ; 2
                                            (   69.84   418.08   -12.60     1.65)  ; 3
                                            (   69.40   419.10   -12.60     1.65)  ; 4
                                            (   67.87   421.51   -12.50     1.65)  ; 5
                                            (   67.68   421.58   -12.50     1.65)  ; 6
                                            (   67.37   422.47   -12.50     1.65)  ; 7
                                            (   67.24   424.06   -12.50     1.65)  ; 8
                                            (   67.56   427.18   -12.50     1.65)  ; 9
                                            (   67.68   428.70   -12.50     1.65)  ; 10
                                            (   67.43   428.89   -12.50     1.65)  ; 11
                                            (   65.14   431.44    -8.60     1.65)  ; 12
                                            (   64.31   432.58    -8.60     1.65)  ; 13
                                            (   64.12   435.38    -9.10     1.65)  ; 14
                                            (   64.25   437.99   -10.45     1.65)  ; 15
                                            (   64.69   439.52   -10.45     1.65)  ; 16
                                            (   65.33   440.92   -10.45     1.65)  ; 17
                                            (   65.52   442.00   -11.30     1.65)  ; 18
                                            (   65.58   444.54   -11.55     1.65)  ; 19
                                            (   66.13   447.39   -14.45     1.65)  ; 20
                                            (   66.32   448.15   -14.45     1.65)  ; 21
                                            (   66.20   449.11   -13.00     1.65)  ; 22
                                            (
                                              (   64.35   448.85   -14.80     1.65)  ; 1, R-1-1-1-1-1-1-1-1-1-1-1-1-1-1-1-1-1-1-1-2-1-1
                                              (   63.97   449.30   -15.35     1.65)  ; 2
                                              (   63.91   451.01   -16.85     1.65)  ; 3
                                              (   64.16   452.60   -16.85     1.65)  ; 4
                                              (   64.35   453.05   -16.85     1.65)  ; 5
                                              (   64.86   453.50   -17.35     1.65)  ; 6
                                              (   65.31   454.58   -17.35     1.65)  ; 7
                                              (   65.31   455.91   -15.00     1.65)  ; 8
                                              (   65.81   458.39   -10.70     1.53)  ; 9
                                              (   65.81   459.47   -10.65     1.53)  ; 10
                                              (   65.37   460.24   -11.80     1.53)  ; 11
                                              (   65.37   460.87   -11.85     1.53)  ; 12
                                              (
                                                (   64.92   460.87   -13.00     1.53)  ; 1, R-1-1-1-1-1-1-1-1-1-1-1-1-1-1-1-1-1-1-1-2-1-1-1
                                                (   63.59   463.16   -14.50     1.53)  ; 2
                                                (   63.59   463.80   -14.65     1.53)  ; 3
                                                (   64.29   464.95   -14.65     1.53)  ; 4
                                                (   64.80   465.58   -14.55     1.53)  ; 5
                                                (   64.99   465.58   -14.55     1.53)  ; 6
                                                (   66.45   468.13    -9.60     1.40)  ; 7
                                                (   66.83   468.51    -9.55     1.40)  ; 8
                                                (   66.58   468.95    -9.55     1.40)  ; 9
                                                (   66.00   469.27    -9.55     1.40)  ; 10
                                                (   65.75   469.97    -8.50     1.40)  ; 11
                                                (   65.81   470.61    -8.50     1.40)  ; 12
                                                (   66.89   472.58    -8.50     1.40)  ; 13
                                                (   66.64   472.96    -8.50     1.40)  ; 14
                                                (   65.85   474.43    -3.65     1.34)  ; 15
                                                (   65.78   475.44    -3.25     1.34)  ; 16
                                                (
                                                  (   65.72   477.54     0.15     1.21)  ; 1, R-1-1-1-1-1-1-1-1-1-1-1-1-1-1-1-1-1-1-1-2-1-1-1-1
                                                  (   64.64   477.99     0.15     1.21)  ; 2
                                                  (   64.19   478.05     0.15     1.21)  ; 3
                                                  (   63.56   478.50     0.95     1.21)  ; 4
                                                  (   62.35   479.64     1.25     1.21)  ; 5
                                                  (   61.78   480.41     1.25     1.21)  ; 6
                                                  (   59.74   482.63     3.80     1.08)  ; 7
                                                  (   57.64   482.76     3.05     1.08)  ; 8
                                                  (   57.01   483.33     3.05     1.08)  ; 9
                                                  (   56.88   484.16     1.75     1.08)  ; 10
                                                  (   56.56   485.24     1.75     1.08)  ; 11
                                                  (   56.25   486.32     1.65     1.08)  ; 12
                                                  (   55.42   487.66     1.65     1.08)  ; 13
                                                  (   55.48   489.44     1.50     1.08)  ; 14
                                                  (   55.80   490.52     1.50     1.08)  ; 15
                                                  (   56.18   491.28     1.50     1.08)  ; 16
                                                  (   56.37   492.81     1.80     1.08)  ; 17
                                                  (   56.31   493.06     1.80     1.08)  ; 18
                                                  (
                                                    (   51.48   496.94     6.00     1.08)  ; 1, R-1-1-1-1-1-1-1-1-1-1-1-1-1-1-1-1-1-1-1-2-1-1-1-1-1
                                                    (   51.48   497.77     5.00     1.08)  ; 2
                                                    (   51.73   498.47     3.80     1.08)  ; 3
                                                    (   51.79   499.11     3.80     1.08)  ; 4
                                                    (   51.92   499.49     3.80     1.08)  ; 5
                                                    (   52.43   499.74     3.80     1.08)  ; 6
                                                    (   54.46   500.19     3.80     1.08)  ; 7
                                                    (   57.26   501.97     3.80     1.08)  ; 8
                                                    (   61.33   502.54     3.80     1.08)  ; 9
                                                    (   61.33   502.61     3.80     1.08)  ; 10
                                                    (   66.06   502.07     9.70     1.08)  ; 11
                                                    (   66.63   502.71     9.70     1.08)  ; 12
                                                    (   68.41   503.41     8.30     1.08)  ; 13
                                                    (   69.17   503.66     8.30     1.08)  ; 14
                                                    (   70.19   504.81     8.10     1.08)  ; 15
                                                    (   70.95   506.02     8.10     1.08)  ; 16
                                                    (   71.59   506.78     9.15     1.08)  ; 17
                                                    (   71.33   506.97     9.15     1.08)  ; 18
                                                    (   71.59   509.77     9.30     1.08)  ; 19
                                                    (   71.84   510.28     9.35     1.08)  ; 20
                                                    (   72.86   510.85     9.35     1.08)  ; 21
                                                    (   74.26   511.17     9.35     1.08)  ; 22
                                                    (   75.15   511.23     9.65     1.08)  ; 23
                                                    (   75.47   512.00    10.15     1.08)  ; 24
                                                    (   75.53   513.27    10.15     1.08)  ; 25
                                                    (   75.78   513.84    10.15     1.08)  ; 26
                                                    (   76.42   513.97    10.20     1.08)  ; 27
                                                    (   77.88   514.09    10.20     1.08)  ; 28
                                                    (   78.20   514.41    10.20     1.08)  ; 29
                                                    (   78.58   516.13    10.20     1.08)  ; 30
                                                    (   78.77   517.72    10.20     1.08)  ; 31
                                                    (   79.28   518.61    10.20     1.08)  ; 32
                                                    (   79.79   519.12    10.20     1.08)  ; 33
                                                    (   80.62   519.50    10.20     1.08)  ; 34
                                                    (   81.76   520.14    10.20     1.08)  ; 35
                                                    (   83.92   521.22    10.20     1.08)  ; 36
                                                    (   85.77   522.55    10.20     1.08)  ; 37
                                                    (   85.96   522.55    10.20     1.08)  ; 38
                                                    (   87.29   524.21    10.50     1.08)  ; 39
                                                    (   87.74   524.21    10.50     1.08)  ; 40
                                                    (   89.90   523.45    12.00     1.08)  ; 41
                                                    (   90.54   523.32    13.85     1.08)  ; 42
                                                    (   90.66   523.83    14.75     1.08)  ; 43
                                                    (   90.66   524.21    13.55     1.08)  ; 44
                                                    (   91.04   525.29     5.65     0.95)  ; 45
                                                    (   91.17   526.18     5.65     0.95)  ; 46
                                                    (   91.11   527.64     5.45     0.95)  ; 47
                                                    (   90.79   528.98     5.45     0.95)  ; 48
                                                    (   90.92   530.76     5.45     0.95)  ; 49
                                                    (   91.36   532.73     5.45     0.95)  ; 50
                                                    (   92.45   534.95     2.15     0.95)  ; 51
                                                    (   92.84   535.53     0.65     0.95)  ; 52
                                                    (   93.79   536.16     0.65     0.95)  ; 53
                                                    (   94.36   536.29     0.45     0.95)  ; 54
                                                    (   95.00   537.24     0.45     0.95)  ; 55
                                                    (   95.12   537.82     0.45     0.95)  ; 56
                                                    (   96.78   538.77     6.35     0.83)  ; 57
                                                    (   97.35   539.02     9.70     0.83)  ; 58
                                                    (   97.54   539.53    10.90     0.83)  ; 59
                                                    (   97.41   539.79    10.90     0.83)  ; 60
                                                    (   96.71   540.42    11.30     0.83)  ; 61
                                                    (   96.52   540.93    11.30     0.83)  ; 62
                                                    (   96.52   542.33    12.70     0.83)  ; 63
                                                    (   96.33   542.97    12.70     0.83)  ; 64
                                                    (   95.95   543.54    12.70     0.83)  ; 65
                                                    (   95.89   544.49    15.45     0.83)  ; 66
                                                    (   96.33   545.32    15.45     0.83)  ; 67
                                                    (   97.35   546.21    15.60     0.83)  ; 68
                                                    (   99.70   547.04    15.60     0.83)  ; 69
                                                    (  100.47   548.44    17.95     0.83)  ; 70
                                                    (  101.04   550.28    19.55     0.83)  ; 71
                                                    (  101.29   552.06    20.10     0.83)  ; 72
                                                    (  101.04   552.13    20.10     0.83)  ; 73
                                                    (  100.34   554.80    21.35     0.83)  ; 74
                                                    (  100.91   556.26    21.35     0.83)  ; 75
                                                    (  101.04   556.77    21.35     0.83)  ; 76
                                                    (  101.10   558.43    21.35     0.83)  ; 77
                                                    (  101.55   559.25    21.35     0.83)  ; 78
                                                    (  101.99   559.89    21.35     0.83)  ; 79
                                                    (  102.12   560.97    21.35     0.83)  ; 80
                                                    (  102.12   561.29    21.35     0.83)  ; 81
                                                    (  102.39   565.47    26.20     0.83)  ; 82
                                                    (  102.58   565.92    26.20     0.83)  ; 83
                                                    (  102.65   567.06    25.40     0.83)  ; 84
                                                     Normal
                                                  |
                                                    (   58.15   492.99     0.95     0.83)  ; 1, R-1-1-1-1-1-1-1-1-1-1-1-1-1-1-1-1-1-1-1-2-1-1-1-1-2
                                                    (   60.06   493.37     0.95     0.83)  ; 2
                                                    (   61.14   494.20     1.65     0.83)  ; 3
                                                    (   62.16   494.83     1.65     0.83)  ; 4
                                                    (   62.99   495.60     1.65     0.83)  ; 5
                                                    (   63.81   496.68     3.15     0.83)  ; 6
                                                    (   64.58   497.25     3.15     0.83)  ; 7
                                                    (   66.04   497.76     3.20     0.83)  ; 8
                                                    (   66.17   497.95     3.20     0.83)  ; 9
                                                    (
                                                      (   69.54   498.33    -0.60     0.83)  ; 1, R-1-1-1-1-1-1-1-1-1-1-1-1-1-1-1-1-1-1-1-2-1-1-1-1-2-1
                                                      (   70.49   499.03     1.40     0.83)  ; 2
                                                      (   71.95   499.48     1.75     0.83)  ; 3
                                                      (   74.69   499.48     1.75     0.83)  ; 4
                                                      (   77.36   499.22     0.00     0.83)  ; 5
                                                      (   78.37   499.48     0.00     0.83)  ; 6
                                                      (   79.45   499.67    -0.25     0.83)  ; 7
                                                      (   80.98   500.69    -0.25     0.83)  ; 8
                                                      (   81.81   501.39    -0.25     0.83)  ; 9
                                                      (   82.95   502.21    -0.25     0.83)  ; 10
                                                      (   84.80   502.85    -0.25     0.83)  ; 11
                                                      (   85.11   503.10    -0.25     0.83)  ; 12
                                                       Normal
                                                    |
                                                      (   66.61   498.65    -1.75     0.83)  ; 1, R-1-1-1-1-1-1-1-1-1-1-1-1-1-1-1-1-1-1-1-2-1-1-1-1-2-2
                                                      (   66.04   499.10    -1.75     0.83)  ; 2
                                                      (   64.19   501.26    -1.95     0.83)  ; 3
                                                      (   64.07   501.64    -1.95     0.83)  ; 4
                                                      (   64.13   502.15    -2.65     0.83)  ; 5
                                                      (   65.02   503.55    -2.65     0.83)  ; 6
                                                      (   65.53   504.63    -2.65     0.83)  ; 7
                                                      (   65.72   505.65    -1.65     0.83)  ; 8
                                                      (   65.78   506.60    -1.65     0.83)  ; 9
                                                       Normal
                                                    )  ;  End of split
                                                  )  ;  End of split
                                                |
                                                  (   66.80   476.58    -7.50     0.95)  ; 1, R-1-1-1-1-1-1-1-1-1-1-1-1-1-1-1-1-1-1-1-2-1-1-1-2
                                                  (   66.99   476.77    -8.25     0.95)  ; 2
                                                  (   67.95   476.83    -8.70     0.95)  ; 3
                                                  (   68.26   477.02    -8.70     0.95)  ; 4
                                                  (   68.52   477.53    -8.70     0.95)  ; 5
                                                  (   68.52   479.70    -5.95     0.95)  ; 6
                                                  (   70.74   481.60    -5.25     0.95)  ; 7
                                                  (   71.06   481.92    -4.95     0.95)  ; 8
                                                  (   71.32   482.88    -5.75     0.95)  ; 9
                                                  (   71.19   483.83    -7.50     0.95)  ; 10
                                                  (   71.32   484.47    -8.50     0.95)  ; 11
                                                  (   71.76   485.23    -8.55     0.95)  ; 12
                                                  (   72.65   486.06    -8.55     0.95)  ; 13
                                                  (   73.03   487.33    -9.70     0.95)  ; 14
                                                  (   73.22   488.41    -9.70     0.95)  ; 15
                                                  (   73.67   489.30    -9.80     0.95)  ; 16
                                                  (   74.05   489.68    -9.80     0.95)  ; 17
                                                  (   74.37   490.32    -9.00     0.95)  ; 18
                                                  (   74.43   491.84    -8.60     0.95)  ; 19
                                                  (   74.56   492.23    -8.60     0.95)  ; 20
                                                  (   75.77   493.44    -8.60     0.95)  ; 21
                                                  (   77.36   494.64    -8.55     0.95)  ; 22
                                                  (   77.61   494.90    -8.55     0.95)  ; 23
                                                  (
                                                    (   77.74   497.00   -11.75     1.02)  ; 1, R-1-1-1-1-1-1-1-1-1-1-1-1-1-1-1-1-1-1-1-2-1-1-1-2-1
                                                    (   77.04   497.95   -11.75     1.02)  ; 2
                                                    (   75.77   500.43   -12.05     1.02)  ; 3
                                                    (   75.58   502.02   -13.15     1.02)  ; 4
                                                    (   75.64   503.87   -13.45     1.02)  ; 5
                                                    (   75.32   504.95   -13.45     1.02)  ; 6
                                                    (   75.26   506.60   -13.45     1.02)  ; 7
                                                    (   75.77   507.56   -13.75     1.02)  ; 8
                                                    (   75.89   507.56   -13.75     1.02)  ; 9
                                                    (   75.83   507.56   -13.75     1.02)  ; 10
                                                    (   74.88   508.45    -8.60     1.02)  ; 11
                                                    (   74.75   509.27    -7.50     1.02)  ; 12
                                                    (   73.54   511.69    -6.00     1.02)  ; 13
                                                    (   73.35   512.84    -6.00     1.02)  ; 14
                                                    (   73.41   513.92    -5.90     1.02)  ; 15
                                                    (   73.29   513.92    -5.90     1.02)  ; 16
                                                    (   72.08   515.89   -16.05     0.95)  ; 17
                                                    (   72.21   517.54   -14.25     0.95)  ; 18
                                                    (   72.02   520.66   -13.70     0.95)  ; 19
                                                    (   72.21   521.42   -13.70     0.95)  ; 20
                                                    (   71.76   522.55    -6.70     0.83)  ; 21
                                                    (   71.56   523.44    -6.70     0.83)  ; 22
                                                    (   70.61   525.16    -8.00     0.83)  ; 23
                                                    (   69.66   526.24    -8.10     0.83)  ; 24
                                                    (   69.53   527.32    -8.10     0.83)  ; 25
                                                    (   68.51   529.29    -4.65     0.70)  ; 26
                                                    (   67.50   530.25    -3.80     0.70)  ; 27
                                                    (   67.11   531.45    -3.60     0.70)  ; 28
                                                    (   67.37   532.47    -3.60     0.70)  ; 29
                                                    (   67.88   533.49    -8.80     0.70)  ; 30
                                                    (   67.88   535.33    -8.85     0.70)  ; 31
                                                    (   67.94   536.92    -8.85     0.70)  ; 32
                                                    (   68.00   537.37    -7.35     0.70)  ; 33
                                                    (   67.81   537.43    -7.35     0.70)  ; 34
                                                    (   67.30   538.96    -2.30     0.70)  ; 35
                                                    (   67.30   539.34    -2.30     0.70)  ; 36
                                                    (   67.18   539.91    -1.55     0.70)  ; 37
                                                    (   67.18   540.80    -1.55     0.70)  ; 38
                                                    (   66.67   542.97    -1.55     0.70)  ; 39
                                                    (   65.59   544.88    -3.30     0.70)  ; 40
                                                    (   65.40   545.83    -4.50     0.70)  ; 41
                                                    (   65.46   546.47    -4.50     0.70)  ; 42
                                                    (   68.13   549.14    -4.50     0.70)  ; 43
                                                    (   68.70   549.84    -4.50     0.70)  ; 44
                                                    (   68.77   549.90    -4.50     0.70)  ; 45
                                                    (   70.54   553.83     0.15     0.70)  ; 46
                                                    (   69.78   554.79     1.25     0.70)  ; 47
                                                    (   69.33   556.00     1.25     0.70)  ; 48
                                                    (   69.33   557.21     2.35     0.70)  ; 49
                                                    (   68.89   557.90     2.90     0.70)  ; 50
                                                    (   68.12   558.60     5.20     0.70)  ; 51
                                                    (   67.23   559.24     5.20     0.70)  ; 52
                                                    (   66.15   560.58     5.25     0.70)  ; 53
                                                    (   65.58   561.21     6.20     0.70)  ; 54
                                                    (   64.94   561.66     6.20     0.70)  ; 55
                                                    (   64.37   561.91     6.20     0.70)  ; 56
                                                    (   63.61   561.34     6.95     0.70)  ; 57
                                                    (   63.29   560.89     6.95     0.70)  ; 58
                                                    (   61.77   562.93     6.95     0.70)  ; 59
                                                    (   61.83   562.99     6.95     0.70)  ; 60
                                                     Normal
                                                  |
                                                    (   79.79   495.78    -9.20     0.70)  ; 1, R-1-1-1-1-1-1-1-1-1-1-1-1-1-1-1-1-1-1-1-2-1-1-1-2-2
                                                    (   80.93   496.04    -9.20     0.70)  ; 2
                                                    (   81.69   496.54    -5.80     0.70)  ; 3
                                                    (   83.54   496.04    -5.80     0.70)  ; 4
                                                    (   84.62   496.10    -4.85     0.70)  ; 5
                                                    (   85.83   496.48   -12.20     0.70)  ; 6
                                                    (   87.99   495.78   -17.25     0.83)  ; 7
                                                    (   91.48   495.78   -17.30     0.83)  ; 8
                                                    (   93.20   496.48   -17.30     0.83)  ; 9
                                                    (   94.47   497.31   -14.50     0.83)  ; 10
                                                    (   97.40   498.64   -11.70     0.83)  ; 11
                                                    (   97.78   499.15   -14.25     0.83)  ; 12
                                                    (   98.48   499.41   -14.25     0.83)  ; 13
                                                    (   99.94   500.23   -14.70     0.83)  ; 14
                                                    (  104.33   500.36   -18.50     0.83)  ; 15
                                                    (  105.16   500.55   -18.50     0.83)  ; 16
                                                    (  106.36   500.49   -18.50     0.83)  ; 17
                                                    (  107.70   500.23   -17.00     0.83)  ; 18
                                                    (  110.50   500.30   -17.00     0.83)  ; 19
                                                    (  113.23   501.31   -16.35     0.83)  ; 20
                                                    (  115.20   501.31   -15.75     0.83)  ; 21
                                                    (  114.22   501.74   -12.95     0.83)  ; 22
                                                    (  115.36   501.80   -11.85     0.83)  ; 23
                                                    (  116.89   501.86   -11.85     0.83)  ; 24
                                                    (  118.10   502.24   -11.25     0.83)  ; 25
                                                    (  118.99   503.01   -12.55     0.83)  ; 26
                                                    (  119.75   502.94   -12.55     0.83)  ; 27
                                                    (  124.27   501.86   -15.50     0.83)  ; 28
                                                    (  126.68   501.67    -9.30     0.83)  ; 29
                                                    (  127.95   501.74    -6.80     0.83)  ; 30
                                                    (  129.35   502.12    -6.80     0.83)  ; 31
                                                    (  132.53   502.18    -6.65     0.83)  ; 32
                                                    (  134.31   501.74    -6.65     0.83)  ; 33
                                                    (  135.71   501.23    -7.50     0.83)  ; 34
                                                    (  137.30   500.91    -7.50     0.83)  ; 35
                                                    (  142.07   500.91    -7.70     0.83)  ; 36
                                                    (  143.09   501.04    -7.70     0.83)  ; 37
                                                    (  145.95   500.97    -7.75     0.83)  ; 38
                                                    (  147.73   500.59    -7.80     0.83)  ; 39
                                                    (  147.79   500.40    -7.80     0.83)  ; 40
                                                    (  151.61   500.14    -7.80     0.83)  ; 41
                                                    (  153.39   500.08    -7.80     0.83)  ; 42
                                                    (  153.39   500.21    -7.80     0.83)  ; 43
                                                    (  156.41   499.76    -1.50     0.83)  ; 44
                                                    (  158.32   499.50    -0.95     0.83)  ; 45
                                                    (  160.29   499.57    -0.95     0.83)  ; 46
                                                    (  161.31   500.33    -0.95     0.83)  ; 47
                                                    (  162.07   500.65    -0.90     0.83)  ; 48
                                                    (  165.19   501.09    -1.55     0.83)  ; 49
                                                    (  167.48   501.03    -3.55     0.83)  ; 50
                                                    (  169.70   501.35    -1.35     0.83)  ; 51
                                                    (  170.53   501.54    -1.35     0.83)  ; 52
                                                    (  171.80   501.48    -0.60     0.83)  ; 53
                                                    (  174.34   500.84    -0.20     0.83)  ; 54
                                                    (  175.23   500.71    -0.20     0.83)  ; 55
                                                    (  175.74   500.90    -0.20     0.83)  ; 56
                                                    (  176.12   501.16     2.10     0.83)  ; 57
                                                    (  178.28   500.78     2.45     0.83)  ; 58
                                                    (  179.56   500.90     2.45     0.83)  ; 59
                                                    (  180.26   501.35     2.50     0.83)  ; 60
                                                    (  180.96   501.48     2.75     0.83)  ; 61
                                                    (  185.47   501.54     2.75     0.83)  ; 62
                                                    (  188.33   502.24     2.75     0.83)  ; 63
                                                    (  188.59   502.24     2.75     0.83)  ; 64
                                                    (  191.45   502.30     2.75     0.83)  ; 65
                                                    (  191.38   502.37     2.75     0.83)  ; 66
                                                    (  192.92   502.42     6.90     0.83)  ; 67
                                                    (  194.64   502.35     4.20     0.83)  ; 68
                                                    (  196.10   502.16     4.20     0.83)  ; 69
                                                    (  198.77   502.10     3.35     0.83)  ; 70
                                                    (  199.98   502.29     3.35     0.83)  ; 71
                                                    (  201.32   502.29     3.30     0.83)  ; 72
                                                    (  203.22   501.72     3.30     0.83)  ; 73
                                                    (  204.24   501.78     1.40     0.83)  ; 74
                                                    (  205.32   502.42     1.40     0.83)  ; 75
                                                    (  205.51   502.86     1.35     0.83)  ; 76
                                                    (  206.21   503.94     1.35     0.83)  ; 77
                                                    (  208.18   505.09     2.95     0.83)  ; 78
                                                    (  209.14   505.22     2.95     0.83)  ; 79
                                                    (  210.54   504.26     3.75     0.83)  ; 80
                                                    (  212.25   503.12     7.15     0.83)  ; 81
                                                    (  212.95   503.56     7.15     0.83)  ; 82
                                                    (  213.78   503.82     7.15     0.83)  ; 83
                                                    (  214.48   504.39     5.70     0.83)  ; 84
                                                    (  215.69   505.72     5.70     0.83)  ; 85
                                                    (  216.58   506.23     4.45     0.83)  ; 86
                                                    (  217.85   506.36     4.45     0.83)  ; 87
                                                    (  218.86   506.23     4.45     0.83)  ; 88
                                                    (  219.63   505.79     4.45     0.83)  ; 89
                                                    (  220.33   505.09     4.20     0.83)  ; 90
                                                    (  221.03   504.77     4.20     0.83)  ; 91
                                                    (  221.73   504.96     4.20     0.83)  ; 92
                                                    (  222.55   505.41     4.20     0.83)  ; 93
                                                    (  224.40   507.95     5.10     0.83)  ; 94
                                                    (  225.22   508.40     5.10     0.83)  ; 95
                                                    (  225.99   508.65     5.10     0.83)  ; 96
                                                    (  227.13   508.78     5.10     0.83)  ; 97
                                                    (  229.29   507.06     5.10     0.83)  ; 98
                                                    (  229.80   506.55     5.10     0.83)  ; 99
                                                    (  235.02   507.90     9.95     0.83)  ; 100
                                                    (  236.30   509.37     7.30     0.83)  ; 101
                                                    (  237.63   510.13     7.30     0.83)  ; 102
                                                    (  237.82   510.38     7.30     0.83)  ; 103
                                                    (  239.41   510.96     4.40     0.83)  ; 104
                                                    (  240.94   511.47     5.25     0.83)  ; 105
                                                    (  241.83   511.53     5.25     0.83)  ; 106
                                                    (  243.42   511.34     6.90     0.83)  ; 107
                                                    (  245.64   510.32     6.90     0.83)  ; 108
                                                    (  246.85   510.45     5.75     0.83)  ; 109
                                                    (  248.69   511.40     5.75     0.83)  ; 110
                                                    (  249.58   511.66     5.75     0.83)  ; 111
                                                    (  253.84   511.85     4.60     0.83)  ; 112
                                                    (  254.73   512.04     4.60     0.83)  ; 113
                                                    (  255.63   512.10     4.60     0.83)  ; 114
                                                    (  255.75   512.23     6.85     0.83)  ; 115
                                                    (  256.64   512.42     6.85     0.83)  ; 116
                                                    (  257.60   512.55     6.90     0.83)  ; 117
                                                    (  259.38   511.78     7.50     0.83)  ; 118
                                                    (  260.46   511.59     7.50     0.83)  ; 119
                                                    (  262.56   511.72     7.65     0.83)  ; 120
                                                    (  263.76   512.23     7.65     0.83)  ; 121
                                                    (  265.16   512.61     7.65     0.83)  ; 122
                                                    (  268.15   512.61     7.65     0.83)  ; 123
                                                    (  270.51   511.64    13.00     0.83)  ; 124
                                                    (  271.34   511.45    14.20     0.83)  ; 125
                                                    (  272.17   511.38    14.20     0.83)  ; 126
                                                    (  272.80   511.45    15.05     0.83)  ; 127
                                                    (  273.50   512.02    15.05     0.83)  ; 128
                                                    (  274.26   512.65    15.05     0.83)  ; 129
                                                    (  275.98   512.78    15.40     0.83)  ; 130
                                                    (  276.23   512.97    15.40     0.83)  ; 131
                                                     Normal
                                                  )  ;  End of split
                                                )  ;  End of split
                                              |
                                                (   66.50   461.24   -15.55     0.95)  ; 1, R-1-1-1-1-1-1-1-1-1-1-1-1-1-1-1-1-1-1-1-2-1-1-2
                                                (   66.82   461.74   -15.55     0.95)  ; 2
                                                (   67.59   462.44   -13.90     0.95)  ; 3
                                                (   67.33   464.03   -10.95     0.95)  ; 4
                                                (   67.90   463.97   -10.95     0.95)  ; 5
                                                (   68.73   463.72   -13.15     0.95)  ; 6
                                                (   69.87   463.72   -13.15     0.95)  ; 7
                                                (   70.96   464.35   -16.60     0.95)  ; 8
                                                (   72.61   464.92   -17.05     0.95)  ; 9
                                                (   73.94   464.67   -19.10     0.95)  ; 10
                                                (   74.26   464.61   -19.10     0.95)  ; 11
                                                (   74.26   464.48   -19.10     0.95)  ; 12
                                                (   76.17   464.54   -19.60     0.95)  ; 13
                                                (   78.20   464.42   -19.60     0.95)  ; 14
                                                (   80.81   464.35   -19.40     0.95)  ; 15
                                                (   81.64   464.10   -21.85     0.95)  ; 16
                                                (   82.34   464.22   -21.85     0.95)  ; 17
                                                (   84.37   465.18   -22.80     0.95)  ; 18
                                                (   87.81   465.18   -22.80     0.95)  ; 19
                                                (   88.44   465.50   -22.80     0.95)  ; 20
                                                (   89.46   465.75   -22.80     0.95)  ; 21
                                                (   90.22   465.56   -21.90     0.95)  ; 22
                                                (   91.68   464.92   -21.90     0.95)  ; 23
                                                (   93.27   464.48   -21.90     0.95)  ; 24
                                                (   95.82   464.54   -21.90     0.95)  ; 25
                                                (   97.15   464.86   -22.00     0.95)  ; 26
                                                (   98.55   465.50   -22.00     0.95)  ; 27
                                                (  100.14   465.94   -22.05     0.95)  ; 28
                                                (  103.26   466.64   -22.50     0.95)  ; 29
                                                (  104.85   467.41   -22.50     0.95)  ; 30
                                                (  105.04   467.53   -22.50     0.95)  ; 31
                                                (  105.10   467.60   -22.50     0.95)  ; 32
                                                (  107.64   467.86   -24.05     0.95)  ; 33
                                                (  107.64   467.86   -22.20     0.95)  ; 34
                                                (
                                                  (  111.40   469.51   -21.85     0.95)  ; 1, R-1-1-1-1-1-1-1-1-1-1-1-1-1-1-1-1-1-1-1-2-1-1-2-1
                                                  (  113.18   469.70   -21.90     0.95)  ; 2
                                                  (  113.75   470.02   -23.50     0.95)  ; 3
                                                  (  114.32   470.91   -23.50     0.95)  ; 4
                                                  (  115.21   471.42   -23.50     0.95)  ; 5
                                                  (  116.80   471.93   -23.40     0.95)  ; 6
                                                  (  117.63   472.31   -20.35     0.95)  ; 7
                                                  (  118.52   472.50   -20.35     0.95)  ; 8
                                                  (  119.41   473.07   -19.70     0.95)  ; 9
                                                  (  120.68   473.46   -19.70     0.95)  ; 10
                                                  (  121.44   473.52   -19.70     0.95)  ; 11
                                                  (  123.79   474.86   -21.60     0.95)  ; 12
                                                  (  125.07   476.13   -21.60     0.95)  ; 13
                                                  (  125.77   477.27   -22.50     0.95)  ; 14
                                                  (  127.04   478.48   -22.50     0.95)  ; 15
                                                  (  127.42   478.54   -22.50     0.95)  ; 16
                                                  (  128.94   478.35   -22.50     0.95)  ; 17
                                                  (  130.09   477.97   -22.50     0.95)  ; 18
                                                  (  132.00   477.91   -22.50     0.95)  ; 19
                                                  (  133.20   477.65   -22.50     0.95)  ; 20
                                                  (  134.48   477.46   -22.50     0.95)  ; 21
                                                  (  135.49   477.34   -22.50     0.95)  ; 22
                                                  (  135.94   477.53   -22.50     0.95)  ; 23
                                                  (  136.13   477.59   -22.50     0.95)  ; 24
                                                  (  140.71   479.50   -22.50     0.95)  ; 25
                                                  (  141.41   480.39   -22.50     0.95)  ; 26
                                                  (  142.23   481.73   -22.50     0.95)  ; 27
                                                  (  142.62   482.30   -22.50     0.95)  ; 28
                                                  (  144.48   481.86   -21.45     0.95)  ; 29
                                                  (  146.26   481.92   -19.35     0.95)  ; 30
                                                  (  147.85   482.30   -17.55     0.95)  ; 31
                                                  (  148.42   482.62   -17.55     0.95)  ; 32
                                                  (  148.87   483.07   -17.55     0.95)  ; 33
                                                  (  148.87   483.00   -17.90     0.95)  ; 34
                                                  (  151.03   484.21   -27.00     0.95)  ; 35
                                                  (  151.98   484.66   -27.00     0.95)  ; 36
                                                  (  152.56   484.91   -27.90     0.95)  ; 37
                                                  (  153.83   485.99   -27.90     0.95)  ; 38
                                                  (  154.59   486.50   -27.80     0.95)  ; 39
                                                  (  158.34   488.16   -27.80     0.95)  ; 40
                                                  (  159.04   488.47   -25.70     0.95)  ; 41
                                                  (  161.14   489.81   -25.00     0.95)  ; 42
                                                  (  161.84   490.19   -25.00     0.95)  ; 43
                                                  (  163.94   490.83   -24.90     0.95)  ; 44
                                                  (  164.83   490.95   -24.90     0.95)  ; 45
                                                  (  166.04   490.89   -24.90     0.95)  ; 46
                                                  (  168.07   490.13   -24.90     0.95)  ; 47
                                                  (  170.49   489.68   -24.90     0.95)  ; 48
                                                  (  171.38   489.62   -24.90     0.95)  ; 49
                                                  (  173.92   488.41   -24.90     0.95)  ; 50
                                                  (  174.37   488.16   -24.90     0.95)  ; 51
                                                  (  177.29   487.90   -24.90     0.95)  ; 52
                                                  (  180.02   487.39   -24.90     0.95)  ; 53
                                                  (  180.72   487.39   -24.90     0.95)  ; 54
                                                  (  183.19   487.33   -34.20     0.95)  ; 55
                                                  (  183.63   487.45   -28.45     0.95)  ; 56
                                                  (  183.57   487.45   -24.75     0.95)  ; 57
                                                  (  186.31   487.20   -24.75     0.95)  ; 58
                                                  (  186.37   487.26   -25.30     0.95)  ; 59
                                                   Normal
                                                |
                                                  (  105.62   468.17   -22.20     0.95)  ; 1, R-1-1-1-1-1-1-1-1-1-1-1-1-1-1-1-1-1-1-1-2-1-1-2-2
                                                  (  106.01   469.70   -16.65     0.95)  ; 2
                                                  (  106.26   470.21   -16.65     0.95)  ; 3
                                                  (  106.64   470.46   -15.50     0.95)  ; 4
                                                  (  106.71   470.53   -15.50     0.95)  ; 5
                                                  (  106.58   472.24   -31.35     0.95)  ; 6
                                                  (  107.98   474.21   -34.85     0.95)  ; 7
                                                  (  108.74   474.72   -36.95     0.95)  ; 8
                                                  (  109.95   475.11   -36.95     0.95)  ; 9
                                                  (  110.71   475.68   -36.70     0.95)  ; 10
                                                  (  112.81   478.22   -32.50     0.95)  ; 11
                                                  (  113.83   479.94   -34.95     0.95)  ; 12
                                                  (  114.15   480.26   -34.95     0.95)  ; 13
                                                  (  115.42   480.83   -30.80     0.95)  ; 14
                                                  (  116.88   481.21   -30.60     0.95)  ; 15
                                                  (  118.02   481.78   -30.60     0.95)  ; 16
                                                  (  118.66   482.93   -31.95     0.95)  ; 17
                                                  (  119.04   483.82   -31.95     0.95)  ; 18
                                                  (  119.17   484.07   -33.80     0.95)  ; 19
                                                  (  119.49   485.60   -39.10     0.95)  ; 20
                                                  (  119.55   486.68   -43.50     0.95)  ; 21
                                                  (  119.93   487.51   -44.65     0.95)  ; 22
                                                  (  120.19   489.86   -44.65     0.95)  ; 23
                                                  (  120.44   491.01   -47.30     0.95)  ; 24
                                                  (  120.63   491.83   -47.30     0.95)  ; 25
                                                  (  120.57   493.17   -47.30     0.95)  ; 26
                                                  (  119.42   493.93   -47.40     0.95)  ; 27
                                                  (  118.47   494.95   -47.40     0.95)  ; 28
                                                  (  117.83   496.35   -47.40     0.95)  ; 29
                                                  (  117.83   496.61   -47.40     0.95)  ; 30
                                                  (  117.67   496.92   -56.60     0.89)  ; 31
                                                  (  117.61   497.24   -48.20     0.89)  ; 32
                                                  (  116.78   498.19   -39.65     0.70)  ; 33
                                                  (  116.72   498.44   -39.65     0.70)  ; 34
                                                  (  115.07   500.03   -39.50     0.70)  ; 35
                                                  (  113.41   500.86   -38.30     0.70)  ; 36
                                                  (  111.31   501.05   -38.00     0.70)  ; 37
                                                  (  110.74   501.50   -38.00     0.70)  ; 38
                                                  (  108.77   503.98   -37.20     0.70)  ; 39
                                                  (  108.39   505.00   -37.20     0.70)  ; 40
                                                  (  108.39   505.63   -37.20     0.70)  ; 41
                                                   Normal
                                                )  ;  End of split
                                              )  ;  End of split
                                            |
                                              (   66.15   448.96   -18.85     0.83)  ; 1, R-1-1-1-1-1-1-1-1-1-1-1-1-1-1-1-1-1-1-1-2-1-2
                                              (   66.02   448.96   -18.25     0.83)  ; 2
                                              (   64.17   448.77   -15.75     0.95)  ; 3
                                              (   63.79   447.95   -18.80     0.95)  ; 4
                                              (   63.73   446.86   -18.80     0.95)  ; 5
                                              (   63.60   446.74   -19.70     0.95)  ; 6
                                              (   62.33   446.74   -19.70     0.95)  ; 7
                                              (   61.06   446.99   -19.60     0.95)  ; 8
                                              (   60.68   448.07   -19.60     0.95)  ; 9
                                              (   60.68   448.58   -19.60     0.95)  ; 10
                                              (   60.55   448.96   -18.40     0.95)  ; 11
                                              (   60.80   449.92   -15.85     0.95)  ; 12
                                              (   60.80   451.83   -16.50     0.95)  ; 13
                                              (   60.30   452.84   -17.85     0.95)  ; 14
                                              (
                                                (   59.66   453.29   -16.40     0.95)  ; 1, R-1-1-1-1-1-1-1-1-1-1-1-1-1-1-1-1-1-1-1-2-1-2-1
                                                (   58.83   455.07   -15.35     0.95)  ; 2
                                                (   57.50   456.41   -18.60     0.95)  ; 3
                                                (   57.12   456.72   -18.60     0.95)  ; 4
                                                (   54.83   459.46   -24.05     1.14)  ; 5
                                                (   53.24   460.54   -21.75     1.14)  ; 6
                                                (   51.08   462.32   -20.75     1.14)  ; 7
                                                (   50.25   462.58   -20.75     1.14)  ; 8
                                                (   49.74   462.83   -20.55     1.14)  ; 9
                                                (   49.04   463.08   -20.55     1.14)  ; 10
                                                (   46.82   463.34   -20.70     1.27)  ; 11
                                                (   45.74   464.23   -22.00     1.27)  ; 12
                                                (   44.46   466.07   -22.85     1.27)  ; 13
                                                (   40.20   468.43   -23.65     1.27)  ; 14
                                                (   39.69   468.87   -23.65     1.27)  ; 15
                                                (   36.90   471.04   -24.30     1.27)  ; 16
                                                (   36.71   471.16   -24.30     1.27)  ; 17
                                                (   35.94   471.67   -24.55     1.27)  ; 18
                                                (   35.43   472.69   -24.55     1.27)  ; 19
                                                (   35.31   473.20   -24.60     1.27)  ; 20
                                                (   33.21   474.28   -24.60     1.27)  ; 21
                                                (   31.94   474.60   -24.60     1.27)  ; 22
                                                (   30.22   474.66   -24.70     1.27)  ; 23
                                                (   29.84   475.23   -24.70     1.27)  ; 24
                                                (   29.20   476.63   -24.70     1.27)  ; 25
                                                (   28.89   476.82   -24.70     1.27)  ; 26
                                                (   27.68   476.95   -24.70     1.27)  ; 27
                                                (   26.47   477.52   -24.70     1.27)  ; 28
                                                (   25.90   477.97   -24.70     1.27)  ; 29
                                                (   25.90   478.03   -24.70     1.27)  ; 30
                                                (   24.33   479.48   -29.40     1.27)  ; 31
                                                (   23.63   480.31   -30.70     1.27)  ; 32
                                                (   23.51   480.69   -30.70     1.27)  ; 33
                                                (   22.74   481.45   -31.20     1.27)  ; 34
                                                (   21.47   482.09   -31.20     1.27)  ; 35
                                                (   21.47   482.22   -31.20     1.27)  ; 36
                                                (   19.50   485.33   -26.05     1.08)  ; 37
                                                (   16.96   486.10   -26.05     1.08)  ; 38
                                                (   15.18   486.80   -26.65     1.08)  ; 39
                                                (   14.86   486.99   -28.20     1.08)  ; 40
                                                (   12.57   488.26   -29.80     1.08)  ; 41
                                                (   12.57   488.32   -29.80     1.08)  ; 42
                                                (   11.24   489.59   -27.10     1.02)  ; 43
                                                (   10.66   489.59   -27.10     1.02)  ; 44
                                                (    9.39   490.10   -27.10     1.02)  ; 45
                                                (    7.87   490.36   -27.10     1.02)  ; 46
                                                (    6.47   491.25   -27.45     1.02)  ; 47
                                                (    6.21   491.50   -27.45     1.02)  ; 48
                                                (    6.21   491.69   -27.45     1.02)  ; 49
                                                (    7.36   491.12   -26.25     1.02)  ; 50
                                                (    7.04   491.44   -25.45     1.02)  ; 51
                                                (    6.59   492.08   -25.45     1.02)  ; 52
                                                (    5.89   493.03   -25.45     1.02)  ; 53
                                                (    3.99   494.68   -25.45     1.02)  ; 54
                                                (    4.05   495.57   -26.25     1.02)  ; 55
                                                (    4.24   495.89   -28.05     1.02)  ; 56
                                                (    3.29   497.16   -29.80     1.02)  ; 57
                                                (    2.27   498.05   -30.30     1.02)  ; 58
                                                (    0.93   499.71   -30.70     1.02)  ; 59
                                                (   -0.66   500.73   -30.70     1.02)  ; 60
                                                (   -2.44   501.74   -30.70     1.02)  ; 61
                                                (   -3.90   503.21   -30.70     1.02)  ; 62
                                                (   -5.36   505.18   -30.70     1.02)  ; 63
                                                (   -5.42   506.07   -30.75     1.02)  ; 64
                                                (   -5.04   506.90   -30.75     1.02)  ; 65
                                                (   -5.04   507.21   -30.75     1.02)  ; 66
                                                (   -5.52   508.00   -32.50     1.02)  ; 67
                                                (   -6.16   508.51   -32.50     1.02)  ; 68
                                                (   -6.73   509.59   -32.20     1.02)  ; 69
                                                (   -6.79   510.48   -32.20     1.02)  ; 70
                                                (   -6.48   511.50   -34.95     1.02)  ; 71
                                                (   -6.79   513.22   -37.20     1.02)  ; 72
                                                (   -7.30   513.86   -37.30     1.02)  ; 73
                                                (   -7.87   514.36   -33.75     1.02)  ; 74
                                                (   -8.70   515.25   -30.65     1.02)  ; 75
                                                (   -9.21   515.70   -34.20     1.02)  ; 76
                                                (  -10.04   516.02   -34.75     1.02)  ; 77
                                                (  -10.42   516.15   -36.75     1.02)  ; 78
                                                (  -11.75   517.35   -37.00     1.02)  ; 79
                                                (  -12.58   517.99   -37.00     1.02)  ; 80
                                                (  -12.96   518.31   -37.05     1.02)  ; 81
                                                (  -13.41   518.63   -37.05     1.02)  ; 82
                                                (  -15.63   519.58   -36.65     1.02)  ; 83
                                                (  -15.82   519.83   -36.65     1.02)  ; 84
                                                (  -15.95   520.22   -36.60     1.02)  ; 85
                                                (  -16.01   520.66   -36.60     1.02)  ; 86
                                                (
                                                  (  -19.51   520.85   -39.65     1.02)  ; 1, R-1-1-1-1-1-1-1-1-1-1-1-1-1-1-1-1-1-1-1-2-1-2-1-1
                                                  (  -20.59   521.55   -40.15     1.02)  ; 2
                                                  (  -20.97   521.81   -40.15     1.02)  ; 3
                                                  (  -21.99   523.02   -41.20     1.02)  ; 4
                                                  (  -22.24   523.46   -41.20     1.02)  ; 5
                                                  (  -23.77   523.91   -41.75     1.02)  ; 6
                                                  (  -25.61   526.26   -42.20     1.02)  ; 7
                                                  (  -26.25   527.34   -42.20     1.02)  ; 8
                                                  (  -26.82   527.98   -42.20     1.02)  ; 9
                                                  (  -29.24   530.27   -43.65     1.02)  ; 10
                                                  (  -32.74   530.39   -44.10     1.02)  ; 11
                                                  (  -35.28   531.22   -44.15     1.02)  ; 12
                                                  (  -38.97   533.83   -43.70     1.02)  ; 13
                                                  (  -40.24   534.47   -43.70     1.02)  ; 14
                                                  (  -42.66   535.29   -43.00     1.02)  ; 15
                                                  (  -43.23   535.42   -43.00     1.02)  ; 16
                                                  (  -43.74   535.86   -43.00     1.02)  ; 17
                                                  (  -43.74   536.06   -43.00     1.02)  ; 18
                                                  (  -44.30   535.38   -39.15     1.02)  ; 19
                                                  (  -47.16   536.78   -38.40     1.02)  ; 20
                                                  (  -48.05   537.09   -39.15     1.02)  ; 21
                                                  (  -50.34   538.24   -39.15     1.02)  ; 22
                                                  (  -53.07   539.32   -39.85     1.02)  ; 23
                                                  (  -54.41   539.64   -39.85     1.02)  ; 24
                                                  (  -55.74   540.08   -39.95     1.02)  ; 25
                                                  (  -58.16   540.85   -39.95     1.02)  ; 26
                                                  (  -60.89   541.61   -39.50     1.02)  ; 27
                                                  (  -61.91   542.56   -39.50     1.02)  ; 28
                                                  (  -64.90   544.03   -39.50     1.02)  ; 29
                                                  (  -66.05   544.22   -39.40     1.02)  ; 30
                                                  (  -67.13   544.22   -39.40     1.02)  ; 31
                                                  (  -68.52   544.66   -39.40     1.02)  ; 32
                                                  (  -70.50   545.49   -39.40     1.02)  ; 33
                                                  (  -72.98   546.19   -39.40     1.02)  ; 34
                                                  (  -73.68   546.19   -39.40     1.02)  ; 35
                                                  (  -73.93   546.06   -39.40     1.02)  ; 36
                                                  (  -76.41   547.40   -39.40     1.02)  ; 37
                                                  (  -80.22   548.93   -39.40     1.02)  ; 38
                                                  (  -81.94   549.37   -39.40     1.02)  ; 39
                                                  (  -84.48   550.90   -39.40     1.02)  ; 40
                                                  (  -84.93   551.66   -39.40     1.02)  ; 41
                                                  (  -85.69   553.19   -39.40     1.02)  ; 42
                                                  (  -86.84   553.95   -39.40     1.02)  ; 43
                                                  (  -89.25   555.03   -39.40     1.02)  ; 44
                                                  (  -90.14   555.10   -39.40     1.02)  ; 45
                                                  (  -91.48   555.17   -32.70     0.95)  ; 46
                                                  (  -91.55   555.10   -32.70     0.95)  ; 47
                                                  (  -94.22   555.29   -32.70     0.95)  ; 48
                                                  (  -95.94   555.23   -33.10     0.95)  ; 49
                                                  (  -98.73   556.12   -39.10     0.83)  ; 50
                                                  ( -101.40   556.12   -40.40     0.83)  ; 51
                                                  ( -102.49   556.38   -41.35     0.83)  ; 52
                                                  ( -103.50   557.08   -41.35     0.83)  ; 53
                                                  ( -105.66   558.86   -41.60     0.83)  ; 54
                                                  ( -106.36   559.30   -41.60     0.83)  ; 55
                                                   Normal
                                                |
                                                  (  -13.84   520.82   -36.60     0.83)  ; 1, R-1-1-1-1-1-1-1-1-1-1-1-1-1-1-1-1-1-1-1-2-1-2-1-2
                                                  (  -13.65   522.22   -34.50     0.83)  ; 2
                                                  (  -13.52   522.85   -34.50     0.83)  ; 3
                                                  (  -13.71   523.81   -32.00     0.83)  ; 4
                                                  (  -13.97   524.38   -31.10     0.83)  ; 5
                                                  (  -14.10   524.38   -31.10     0.83)  ; 6
                                                  (  -14.99   525.84   -41.30     0.83)  ; 7
                                                  (  -14.99   526.86   -41.70     0.83)  ; 8
                                                  (  -14.67   528.64   -41.70     0.83)  ; 9
                                                  (  -14.67   529.28   -43.20     0.83)  ; 10
                                                  (  -16.19   532.46   -44.20     0.83)  ; 11
                                                  (  -16.32   532.59   -44.20     0.83)  ; 12
                                                  (  -17.40   535.32   -44.50     0.83)  ; 13
                                                  (  -17.66   536.53   -40.50     0.83)  ; 14
                                                  (  -18.10   537.86   -38.65     0.83)  ; 15
                                                  (  -18.42   538.76   -38.35     0.83)  ; 16
                                                   Normal
                                                )  ;  End of split
                                              |
                                                (   60.64   452.46   -12.35     0.83)  ; 1, R-1-1-1-1-1-1-1-1-1-1-1-1-1-1-1-1-1-1-1-2-1-2-2
                                                (   60.70   452.52   -20.00     0.83)  ; 2
                                                (   60.77   453.29   -25.20     0.83)  ; 3
                                                (   61.02   453.48   -25.85     0.83)  ; 4
                                                (   62.23   453.54   -25.85     0.83)  ; 5
                                                (   62.49   454.05   -25.95     0.83)  ; 6
                                                (   62.55   454.94   -29.60     0.83)  ; 7
                                                (   63.50   456.47   -31.20     0.83)  ; 8
                                                (   63.57   456.53   -31.90     0.83)  ; 9
                                                 Normal
                                              )  ;  End of split
                                            )  ;  End of split
                                          |
                                            (   69.83   418.52   -12.45     1.02)  ; 1, R-1-1-1-1-1-1-1-1-1-1-1-1-1-1-1-1-1-1-1-2-2
                                            (   69.77   418.90   -13.05     1.02)  ; 2
                                            (   69.89   419.47   -13.05     1.02)  ; 3
                                            (   69.58   420.49   -22.35     1.14)  ; 4
                                            (   70.40   422.33   -22.75     1.14)  ; 5
                                            (   70.47   422.40   -22.75     1.14)  ; 6
                                            (   70.53   424.75   -26.80     1.14)  ; 7
                                            (   70.53   425.89   -27.55     1.14)  ; 8
                                            (   69.89   427.68   -27.55     1.14)  ; 9
                                            (   69.96   428.31   -28.00     1.14)  ; 10
                                            (   70.85   429.01   -28.00     1.14)  ; 11
                                            (   71.23   429.27   -27.45     1.14)  ; 12
                                            (   71.80   430.03   -27.45     1.14)  ; 13
                                            (   72.82   430.92   -26.95     1.14)  ; 14
                                            (   73.07   431.56   -26.95     1.14)  ; 15
                                            (   71.17   433.66   -29.15     1.14)  ; 16
                                            (   70.98   434.36   -29.25     1.14)  ; 17
                                            (   71.04   437.03   -27.50     1.14)  ; 18
                                            (   72.31   438.30   -27.05     1.14)  ; 19
                                            (   72.76   439.19   -28.65     1.14)  ; 20
                                            (   73.07   440.84   -29.30     1.14)  ; 21
                                            (   74.16   442.94   -29.30     1.14)  ; 22
                                            (   74.66   443.45   -29.30     1.14)  ; 23
                                            (   76.44   443.77   -29.05     1.14)  ; 24
                                            (   77.14   444.09   -29.05     1.14)  ; 25
                                            (   79.17   444.70   -26.80     1.14)  ; 26
                                            (   79.42   445.33   -26.80     1.14)  ; 27
                                            (   79.68   446.99   -30.25     1.14)  ; 28
                                            (   79.74   447.82   -30.25     1.14)  ; 29
                                            (   80.50   449.28   -35.15     1.14)  ; 30
                                            (   81.01   449.53   -35.15     1.14)  ; 31
                                            (   81.71   449.66   -35.35     1.14)  ; 32
                                            (   81.90   450.11   -35.35     1.14)  ; 33
                                            (   81.77   451.70   -35.55     1.14)  ; 34
                                            (   82.22   452.59   -35.55     1.14)  ; 35
                                            (   84.76   453.92   -35.55     1.14)  ; 36
                                            (   85.46   455.13   -35.55     1.14)  ; 37
                                            (   85.65   456.28   -37.50     1.14)  ; 38
                                            (   85.72   456.47   -37.50     1.14)  ; 39
                                            (   85.33   458.69   -43.60     1.14)  ; 40
                                            (   85.33   459.27   -43.95     1.14)  ; 41
                                            (   84.13   461.43   -44.10     1.14)  ; 42
                                            (   84.06   462.32   -44.10     1.14)  ; 43
                                            (   85.27   464.23   -44.45     1.14)  ; 44
                                            (   85.78   464.99   -44.45     1.14)  ; 45
                                            (   85.91   465.50   -45.15     1.14)  ; 46
                                            (   85.72   468.04   -45.20     1.14)  ; 47
                                            (   87.05   470.27   -45.20     1.14)  ; 48
                                            (   86.93   473.41   -48.50     1.14)  ; 49
                                            (   87.44   474.81   -48.50     1.14)  ; 50
                                            (   87.95   475.44   -48.50     1.14)  ; 51
                                            (   89.09   476.08   -48.50     1.14)  ; 52
                                            (   89.98   476.33   -48.50     1.14)  ; 53
                                            (   90.81   477.54   -48.50     1.14)  ; 54
                                            (   91.19   477.61   -49.00     1.14)  ; 55
                                            (   92.78   476.91   -49.00     1.14)  ; 56
                                            (   93.74   476.78   -49.85     1.14)  ; 57
                                            (   94.63   477.35   -49.85     1.14)  ; 58
                                            (   95.01   478.18   -49.85     1.14)  ; 59
                                            (   95.20   479.39   -50.05     1.14)  ; 60
                                            (   95.83   480.98   -50.05     1.14)  ; 61
                                            (   96.72   481.74   -50.05     1.14)  ; 62
                                            (   97.11   481.80   -50.05     1.14)  ; 63
                                            (   98.31   480.91   -50.05     1.14)  ; 64
                                            (   98.70   481.61   -50.05     1.14)  ; 65
                                            (   98.89   483.20   -50.55     1.14)  ; 66
                                            (   99.59   485.68   -50.85     1.14)  ; 67
                                            (  100.67   486.00   -50.85     1.14)  ; 68
                                            (  101.30   488.42   -52.25     1.14)  ; 69
                                            (  101.68   488.74   -52.25     1.14)  ; 70
                                            (  101.87   489.31   -52.55     1.14)  ; 71
                                            (  101.87   489.95   -52.55     1.14)  ; 72
                                            (  102.45   490.20   -52.25     1.14)  ; 73
                                            (  104.23   490.26   -52.25     1.14)  ; 74
                                            (  104.74   490.84   -52.25     1.14)  ; 75
                                            (  105.05   491.85   -51.80     1.14)  ; 76
                                            (  105.24   493.44   -51.80     1.14)  ; 77
                                            (  105.63   494.40   -51.80     1.14)  ; 78
                                            (  106.39   495.10   -51.80     1.14)  ; 79
                                            (  108.11   495.67   -51.80     1.14)  ; 80
                                            (  109.57   496.24   -52.55     1.14)  ; 81
                                            (  110.14   496.82   -52.55     1.14)  ; 82
                                            (  111.75   498.38   -55.10     1.08)  ; 83
                                            (  112.77   499.08   -55.50     1.08)  ; 84
                                            (  113.78   499.33   -55.50     1.08)  ; 85
                                            (  114.93   499.14   -55.80     1.08)  ; 86
                                            (  115.82   500.29   -55.80     1.08)  ; 87
                                            (  116.07   500.86   -58.10     1.08)  ; 88
                                            (  116.20   500.86   -58.10     1.08)  ; 89
                                            (  118.55   501.31   -60.80     1.02)  ; 90
                                            (  119.57   501.69   -62.50     1.02)  ; 91
                                            (  120.52   502.07   -62.50     1.02)  ; 92
                                            (  121.10   502.45   -63.35     1.02)  ; 93
                                            (  122.43   502.83   -63.35     1.02)  ; 94
                                            (  123.13   503.09   -63.35     1.02)  ; 95
                                            (  123.70   503.53   -64.00     1.02)  ; 96
                                            (  124.66   503.91   -64.00     1.02)  ; 97
                                            (  125.55   503.91   -64.05     1.02)  ; 98
                                            (  126.69   503.72   -64.05     1.02)  ; 99
                                            (  127.07   503.72   -64.05     1.02)  ; 100
                                             Normal
                                          )  ;  End of split
                                        )  ;  End of split
                                      |
                                        (   46.69   261.76   -17.80     1.53)  ; 1, R-1-1-1-1-1-1-1-1-1-1-1-1-1-1-1-1-1-1-2
                                        (   46.75   262.21   -17.65     1.53)  ; 2
                                        (   47.01   262.53   -17.65     1.53)  ; 3
                                        (   47.51   263.29    -4.30     1.59)  ; 4
                                        (   47.64   263.73    -3.75     1.59)  ; 5
                                        (   49.42   265.58    -4.15     1.59)  ; 6
                                        (   50.69   267.87   -15.00     1.65)  ; 7
                                        (   52.16   269.84   -15.50     1.65)  ; 8
                                        (   52.92   270.67   -15.50     1.65)  ; 9
                                        (   53.55   271.37   -10.15     1.65)  ; 10
                                        (   53.75   271.37   -10.15     1.65)  ; 11
                                        (   54.83   273.02    -6.95     1.65)  ; 12
                                        (   56.35   275.12    -6.00     1.65)  ; 13
                                        (   56.80   275.82    -6.00     1.65)  ; 14
                                        (   57.24   277.86    -7.25     1.65)  ; 15
                                        (   57.31   278.56    -7.25     1.65)  ; 16
                                        (   57.88   280.34    -7.90     1.65)  ; 17
                                        (   59.09   282.24    -7.90     1.65)  ; 18
                                        (   60.29   283.71    -7.90     1.65)  ; 19
                                        (   60.55   284.34    -7.90     1.65)  ; 20
                                        (   60.49   284.34    -7.90     1.65)  ; 21
                                        (   61.74   287.29     3.25     1.53)  ; 22
                                        (   62.32   287.87     1.90     1.53)  ; 23
                                        (   63.65   290.35     1.50     1.53)  ; 24
                                        (   65.24   293.02     8.75     1.40)  ; 25
                                        (   65.88   293.65     8.15     1.40)  ; 26
                                        (   66.01   294.04     8.15     1.40)  ; 27
                                        (   67.15   296.01     0.85     1.34)  ; 28
                                        (   68.23   297.92     0.80     1.34)  ; 29
                                        (   68.99   299.32     0.80     1.34)  ; 30
                                        (   69.31   300.72     3.50     1.34)  ; 31
                                        (   69.25   300.78     3.50     1.34)  ; 32
                                        (   70.01   303.58     5.50     1.21)  ; 33
                                        (   70.14   303.83     7.60     1.21)  ; 34
                                        (   71.47   304.34     7.60     1.21)  ; 35
                                        (   71.92   304.91     8.75     1.21)  ; 36
                                        (   73.44   308.79     8.75     1.21)  ; 37
                                        (   75.73   312.42     8.50     1.21)  ; 38
                                        (   76.94   313.44     8.50     1.21)  ; 39
                                        (   77.26   313.56     8.50     1.21)  ; 40
                                        (   78.53   314.48    12.40     1.14)  ; 41
                                        (   78.91   315.31    12.40     1.14)  ; 42
                                        (   79.10   317.92    12.40     1.14)  ; 43
                                        (   79.10   318.93    12.40     1.14)  ; 44
                                        (   79.04   323.13     7.00     1.02)  ; 45
                                        (   78.85   324.28     5.35     1.02)  ; 46
                                        (   77.96   326.06     5.35     1.02)  ; 47
                                        (   77.77   327.90     4.55     1.02)  ; 48
                                        (   78.02   329.05     4.55     1.02)  ; 49
                                        (   78.53   331.21     4.55     1.02)  ; 50
                                        (   79.29   332.48     4.55     1.02)  ; 51
                                        (   81.14   333.05     4.55     1.02)  ; 52
                                        (   82.86   333.31     4.55     1.02)  ; 53
                                        (   84.25   333.37     4.55     1.02)  ; 54
                                        (   84.70   333.63     4.55     1.02)  ; 55
                                         Normal
                                      )  ;  End of split
                                    |
                                      (   46.05   229.33   -25.40     1.40)  ; 1, R-1-1-1-1-1-1-1-1-1-1-1-1-1-1-1-1-1-2
                                      (   48.47   229.59   -31.55     1.40)  ; 2
                                      (   49.36   229.71   -31.55     1.40)  ; 3
                                      (   49.74   230.16   -31.90     1.40)  ; 4
                                      (   50.06   231.05   -31.90     1.40)  ; 5
                                      (   50.19   232.45   -31.90     1.40)  ; 6
                                      (   50.63   233.08   -35.05     1.40)  ; 7
                                      (
                                        (   54.51   233.91   -37.80     1.40)  ; 1, R-1-1-1-1-1-1-1-1-1-1-1-1-1-1-1-1-1-2-1
                                        (   54.76   234.61   -42.35     1.40)  ; 2
                                        (   54.83   236.96   -42.35     1.40)  ; 3
                                        (   52.09   237.41   -49.50     1.27)  ; 4
                                        (   51.01   239.51   -49.65     1.27)  ; 5
                                        (   50.44   241.35   -49.65     1.27)  ; 6
                                        (   50.57   242.05   -49.65     1.27)  ; 7
                                         Normal
                                      |
                                        (   51.08   231.62   -22.35     1.27)  ; 1, R-1-1-1-1-1-1-1-1-1-1-1-1-1-1-1-1-1-2-2
                                        (   51.27   231.49   -22.35     1.27)  ; 2
                                        (   52.28   229.97   -21.60     1.27)  ; 3
                                        (   52.48   227.04   -19.20     1.27)  ; 4
                                        (   52.54   223.29   -13.05     1.14)  ; 5
                                        (   51.97   221.89   -13.05     1.14)  ; 6
                                        (   51.08   220.30   -12.25     1.14)  ; 7
                                        (   50.82   219.60   -12.25     1.14)  ; 8
                                        (   49.87   219.28   -10.90     1.14)  ; 9
                                        (   47.01   219.22   -10.90     1.14)  ; 10
                                        (   46.50   219.03   -12.00     1.14)  ; 11
                                        (   46.50   219.66   -12.25     1.14)  ; 12
                                         Normal
                                      )  ;  End of split
                                    )  ;  End of split
                                  |
                                    (   39.57   217.50    -8.20     1.14)  ; 1, R-1-1-1-1-1-1-1-1-1-1-1-1-1-1-1-1-2
                                    (   40.46   217.75    -7.60     1.14)  ; 2
                                    (   42.43   217.69    -7.60     1.14)  ; 3
                                    (   43.96   217.18   -16.65     1.14)  ; 4
                                    (   46.44   216.61   -16.65     1.14)  ; 5
                                    (   48.98   216.74   -16.75     1.14)  ; 6
                                    (   49.74   216.93   -17.75     1.14)  ; 7
                                    (   51.71   218.20   -18.40     1.14)  ; 8
                                    (   52.86   218.26   -20.35     1.14)  ; 9
                                    (   53.56   218.58   -20.35     1.14)  ; 10
                                    (   54.07   219.47   -22.55     1.14)  ; 11
                                    (   55.53   220.68   -22.60     1.14)  ; 12
                                    (   56.86   222.14   -22.60     1.14)  ; 13
                                    (   57.05   222.52   -22.60     1.14)  ; 14
                                     Normal
                                  )  ;  End of split
                                |
                                  (   39.68   204.14    -8.00     1.14)  ; 1, R-1-1-1-1-1-1-1-1-1-1-1-1-1-1-1-2
                                  (   40.31   203.70    -8.00     1.14)  ; 2
                                  (   41.96   203.00    -8.00     1.14)  ; 3
                                  (   43.55   202.62   -12.40     1.14)  ; 4
                                  (   44.00   202.62   -12.40     1.14)  ; 5
                                  (   48.20   201.66   -18.90     1.08)  ; 6
                                  (   48.64   200.20   -19.45     1.08)  ; 7
                                  (   49.28   199.50   -19.45     1.08)  ; 8
                                  (   51.25   198.48   -19.50     1.08)  ; 9
                                  (   55.13   197.21   -16.80     1.08)  ; 10
                                  (   55.00   197.59   -16.80     1.08)  ; 11
                                  (   59.01   196.64   -16.45     1.08)  ; 12
                                  (   61.80   195.56   -16.45     1.08)  ; 13
                                  (   64.66   193.71   -16.80     1.08)  ; 14
                                  (   66.19   192.19   -16.80     1.08)  ; 15
                                  (   68.67   190.09   -16.80     1.08)  ; 16
                                  (   69.69   188.69   -16.80     1.08)  ; 17
                                  (   71.40   186.59   -16.80     1.08)  ; 18
                                  (   72.87   185.13   -16.80     1.08)  ; 19
                                  (   73.57   184.30   -16.80     1.08)  ; 20
                                  (   74.46   183.28   -16.80     1.08)  ; 21
                                  (   75.73   181.94   -16.80     1.08)  ; 22
                                  (   76.11   181.56   -16.80     1.08)  ; 23
                                  (   76.36   180.99   -16.80     1.08)  ; 24
                                  (   76.17   181.05   -16.80     1.08)  ; 25
                                  (   76.55   180.37   -13.95     1.08)  ; 26
                                  (   76.62   179.35   -11.55     1.08)  ; 27
                                  (   77.44   177.63   -11.55     1.08)  ; 28
                                  (   79.61   175.09   -11.20     1.08)  ; 29
                                  (   80.94   173.94   -11.20     1.08)  ; 30
                                  (   82.15   173.31   -13.80     1.08)  ; 31
                                  (   83.10   173.05   -13.80     1.08)  ; 32
                                  (   85.20   172.93   -15.85     1.08)  ; 33
                                  (   87.68   171.65   -15.85     1.08)  ; 34
                                  (   89.91   170.70   -16.30     1.08)  ; 35
                                  (   91.12   170.51   -16.30     1.08)  ; 36
                                  (   94.23   170.19   -16.95     0.89)  ; 37
                                  (   95.38   169.49   -17.90     0.89)  ; 38
                                  (   96.84   169.24   -17.90     0.89)  ; 39
                                  (   97.60   170.38   -17.95     0.89)  ; 40
                                  (   97.73   171.78   -17.95     0.89)  ; 41
                                  (   97.92   172.48   -17.95     0.89)  ; 42
                                   Normal
                                )  ;  End of split
                              |
                                (   36.25   194.35    -4.40     0.89)  ; 1, R-1-1-1-1-1-1-1-1-1-1-1-1-1-1-2
                                (   38.86   193.40    -4.75     0.89)  ; 2
                                (   40.06   193.15    -4.75     0.89)  ; 3
                                (   40.13   193.21    -4.75     0.89)  ; 4
                                (   38.79   193.34   -15.20     1.14)  ; 5
                                (   38.98   193.21   -15.20     1.14)  ; 6
                                (   40.57   192.89   -15.65     1.14)  ; 7
                                (   45.66   192.64   -15.65     1.14)  ; 8
                                (   49.22   192.76   -15.80     1.14)  ; 9
                                (   51.51   193.02   -14.80     1.14)  ; 10
                                (   53.74   193.21   -14.65     1.14)  ; 11
                                (   56.15   193.72   -14.65     1.14)  ; 12
                                (   57.87   194.35   -15.85     1.14)  ; 13
                                (   59.65   194.67   -15.85     1.14)  ; 14
                                (   60.09   195.05   -15.85     1.14)  ; 15
                                (   61.11   195.56   -17.85     1.14)  ; 16
                                (   62.32   196.33   -17.85     1.14)  ; 17
                                (   64.29   196.96   -17.85     1.14)  ; 18
                                (   65.63   197.03   -17.85     1.14)  ; 19
                                (   66.13   197.15   -17.85     1.14)  ; 20
                                (   66.64   196.45   -17.85     1.14)  ; 21
                                (   68.61   196.45   -19.25     1.14)  ; 22
                                (   70.01   197.53   -19.25     1.14)  ; 23
                                (   70.97   199.06   -19.25     1.14)  ; 24
                                (   71.60   200.27   -19.95     1.14)  ; 25
                                (   72.43   201.48   -19.95     1.14)  ; 26
                                (   72.81   201.80   -17.40     1.14)  ; 27
                                (   73.96   202.30   -17.40     1.14)  ; 28
                                (   74.59   201.92   -17.40     1.14)  ; 29
                                (   75.40   204.00   -17.40     1.14)  ; 30
                                (   75.72   205.02   -17.40     1.14)  ; 31
                                (   75.91   205.47   -19.30     1.14)  ; 32
                                (   76.04   205.53   -19.30     1.14)  ; 33
                                (   78.20   207.37   -21.75     1.14)  ; 34
                                (   79.79   207.37   -21.75     1.14)  ; 35
                                (   80.11   207.63   -21.75     1.14)  ; 36
                                (   80.61   208.39   -20.05     1.14)  ; 37
                                (   81.44   208.96   -20.05     1.14)  ; 38
                                (   83.16   209.60   -19.75     1.14)  ; 39
                                (   83.67   210.43   -19.75     1.14)  ; 40
                                (   84.17   211.45   -20.80     1.14)  ; 41
                                (   84.49   212.08   -20.80     1.14)  ; 42
                                (   83.54   212.14   -20.80     1.14)  ; 43
                                (   87.10   212.53   -23.90     1.02)  ; 44
                                (   89.13   213.16   -23.95     1.02)  ; 45
                                (   90.85   213.54   -23.95     1.02)  ; 46
                                (   91.49   214.31   -23.95     1.02)  ; 47
                                (   92.31   214.94   -24.35     1.02)  ; 48
                                (   93.90   215.45   -24.35     1.02)  ; 49
                                (   95.05   215.83   -24.35     1.02)  ; 50
                                (   97.34   215.83   -25.25     1.02)  ; 51
                                (   98.29   216.09   -25.25     1.02)  ; 52
                                (   99.50   216.34   -25.30     1.02)  ; 53
                                (   99.75   216.53   -25.30     1.02)  ; 54
                                 Normal
                              )  ;  End of split
                            |
                              (   34.04   189.55   -10.60     1.02)  ; 1, R-1-1-1-1-1-1-1-1-1-1-1-1-1-2
                              (   33.91   189.55   -13.10     1.02)  ; 2
                              (   31.81   189.49   -16.05     1.14)  ; 3
                              (   31.43   189.68   -16.05     1.14)  ; 4
                              (   31.05   189.99   -16.05     1.14)  ; 5
                              (   30.03   190.44   -16.50     1.14)  ; 6
                              (   29.78   190.44   -16.50     1.14)  ; 7
                              (   28.63   190.82   -19.55     1.27)  ; 8
                              (   27.11   191.08   -19.55     1.27)  ; 9
                              (   26.66   192.47   -20.30     1.27)  ; 10
                              (   26.34   193.11   -20.30     1.27)  ; 11
                              (   25.83   194.00   -20.50     1.27)  ; 12
                              (   23.36   196.23   -12.55     1.27)  ; 13
                              (   22.34   196.67   -12.55     1.27)  ; 14
                              (   21.45   197.95   -11.80     1.27)  ; 15
                              (   21.19   198.90   -11.80     1.27)  ; 16
                              (   21.19   200.36   -12.80     1.27)  ; 17
                              (   20.30   202.78   -13.85     1.27)  ; 18
                              (   19.35   204.12   -14.65     1.27)  ; 19
                              (   18.52   204.62   -14.65     1.27)  ; 20
                              (   13.31   208.00   -15.70     1.40)  ; 21
                              (   12.29   209.08   -15.70     1.40)  ; 22
                              (   10.89   209.97   -15.95     1.40)  ; 23
                              (    9.62   210.41   -15.95     1.40)  ; 24
                              (    7.97   210.54   -16.60     1.40)  ; 25
                              (    7.01   211.11   -16.70     1.40)  ; 26
                              (    6.12   212.39   -16.70     1.40)  ; 27
                              (    5.61   212.89   -16.70     1.40)  ; 28
                              (    5.23   213.28   -16.70     1.40)  ; 29
                              (    4.15   213.78   -16.70     1.40)  ; 30
                              (    4.09   213.78   -16.70     1.40)  ; 31
                              (
                                (    0.83   213.99   -12.25     1.40)  ; 1, R-1-1-1-1-1-1-1-1-1-1-1-1-1-2-1
                                (    0.51   214.06   -12.25     1.40)  ; 2
                                (   -1.08   215.90   -12.25     1.40)  ; 3
                                (   -1.33   216.22   -12.40     1.40)  ; 4
                                (   -1.71   216.60   -12.40     1.40)  ; 5
                                (   -2.73   216.79   -14.25     1.40)  ; 6
                                (   -5.21   217.11   -14.25     1.40)  ; 7
                                (   -6.29   217.43   -15.05     1.40)  ; 8
                                (   -9.03   219.08   -10.25     1.21)  ; 9
                                (  -10.42   219.53    -9.45     1.21)  ; 10
                                (  -12.20   219.72    -9.45     1.21)  ; 11
                                (  -14.30   220.23    -9.45     1.21)  ; 12
                                (  -14.37   220.42    -9.45     1.21)  ; 13
                                (  -16.97   221.88   -10.10     1.08)  ; 14
                                (  -18.69   222.07   -10.10     1.08)  ; 15
                                (  -21.42   222.14   -10.60     1.08)  ; 16
                                (  -23.20   222.58   -10.60     1.08)  ; 17
                                (  -23.90   222.90   -10.75     1.08)  ; 18
                                (  -23.65   223.41   -10.75     1.08)  ; 19
                                (  -26.00   225.06   -11.65     0.95)  ; 20
                                (  -27.91   225.76   -10.40     0.95)  ; 21
                                (  -28.36   226.14    -9.25     0.95)  ; 22
                                (  -29.37   227.42    -9.25     0.95)  ; 23
                                (  -30.71   228.62    -8.75     0.95)  ; 24
                                (  -33.31   231.93    -8.75     0.95)  ; 25
                                (  -33.95   233.52    -8.90     0.95)  ; 26
                                (  -34.78   236.77    -8.90     0.95)  ; 27
                                (  -34.84   238.04    -9.10     0.95)  ; 28
                                (  -34.27   239.63    -9.10     0.95)  ; 29
                                (  -33.82   240.27    -9.10     0.95)  ; 30
                                 Normal
                              |
                                (    2.19   215.97   -17.80     0.95)  ; 1, R-1-1-1-1-1-1-1-1-1-1-1-1-1-2-2
                                (    2.19   217.37   -17.80     0.95)  ; 2
                                (    1.81   218.00   -17.80     0.95)  ; 3
                                (    1.30   218.32   -17.00     0.95)  ; 4
                                (   -1.05   219.59   -15.00     1.08)  ; 5
                                (   -1.88   220.10   -14.95     1.08)  ; 6
                                (   -2.89   221.18   -14.95     1.08)  ; 7
                                (   -3.78   222.26   -16.85     1.08)  ; 8
                                (   -4.42   222.58   -16.85     1.08)  ; 9
                                (   -5.37   225.44   -18.40     1.08)  ; 10
                                (   -5.82   226.72   -18.75     1.08)  ; 11
                                (   -6.33   227.67   -18.75     1.08)  ; 12
                                (   -7.34   228.82   -18.75     1.08)  ; 13
                                (   -9.32   229.32   -16.00     1.08)  ; 14
                                (  -11.35   229.45   -16.00     1.08)  ; 15
                                (  -13.45   229.83   -16.70     1.08)  ; 16
                                (  -16.18   229.90   -16.70     1.08)  ; 17
                                (  -16.18   229.96   -16.70     1.08)  ; 18
                                (  -21.84   230.79   -22.90     1.08)  ; 19
                                (  -22.99   230.79   -22.90     1.08)  ; 20
                                (  -24.51   230.98   -22.90     1.08)  ; 21
                                (  -27.44   231.68   -22.95     1.08)  ; 22
                                (  -29.15   232.51   -22.95     1.08)  ; 23
                                (  -31.06   233.20   -22.45     1.08)  ; 24
                                (  -32.78   234.35   -22.45     1.08)  ; 25
                                (  -33.99   234.99   -22.45     1.08)  ; 26
                                (  -35.00   236.19   -22.25     1.08)  ; 27
                                (  -36.02   238.74   -22.25     1.08)  ; 28
                                (  -36.72   239.88   -22.25     1.08)  ; 29
                                (  -38.50   241.35   -22.25     1.08)  ; 30
                                (  -40.47   242.75   -22.25     1.08)  ; 31
                                (  -41.36   243.38   -22.25     1.08)  ; 32
                                (  -42.44   243.96   -22.25     1.08)  ; 33
                                (  -42.32   243.57   -22.25     1.08)  ; 34
                                (  -45.68   245.98   -28.10     1.08)  ; 35
                                (  -45.75   246.11   -29.15     1.08)  ; 36
                                (  -46.38   246.37   -29.15     1.08)  ; 37
                                (  -47.78   247.26   -29.15     1.08)  ; 38
                                (  -48.86   248.27   -29.30     1.08)  ; 39
                                (  -49.43   249.48   -32.90     1.08)  ; 40
                                (  -51.02   251.33   -32.90     1.08)  ; 41
                                (  -51.34   252.28   -33.95     1.08)  ; 42
                                (  -50.77   254.38   -33.95     1.08)  ; 43
                                (  -49.94   256.29   -34.25     1.08)  ; 44
                                (  -49.82   256.35   -34.25     1.08)  ; 45
                                 Normal
                              )  ;  End of split
                            )  ;  End of split
                          |
                            (   24.19   145.50   -16.55     1.40)  ; 1, R-1-1-1-1-1-1-1-1-1-1-1-1-2
                            (   23.43   145.57   -16.60     1.40)  ; 2
                            (   22.79   145.69   -16.60     1.40)  ; 3
                            (   22.67   145.69   -16.60     1.40)  ; 4
                            (   19.87   146.46   -12.30     1.53)  ; 5
                            (   16.94   146.39   -12.30     1.53)  ; 6
                            (   15.23   146.20   -12.30     1.53)  ; 7
                            (   13.57   145.44   -12.55     1.53)  ; 8
                            (   13.76   145.31   -12.55     1.53)  ; 9
                            (   11.22   144.49   -14.20     1.53)  ; 10
                            (    8.74   143.53   -14.20     1.53)  ; 11
                            (    7.60   142.39   -14.20     1.53)  ; 12
                            (    6.90   141.62   -14.30     1.53)  ; 13
                            (    5.69   140.73   -14.30     1.53)  ; 14
                            (    4.54   140.16   -14.30     1.53)  ; 15
                            (    2.51   139.40   -13.10     1.53)  ; 16
                            (    1.05   139.27   -13.10     1.53)  ; 17
                            (   -0.54   138.89   -13.10     1.53)  ; 18
                            (   -1.11   138.63   -12.15     1.53)  ; 19
                            (   -1.11   139.52   -12.15     1.53)  ; 20
                            (   -5.18   137.68   -10.05     1.53)  ; 21
                            (   -7.22   136.73   -10.05     1.53)  ; 22
                            (   -9.89   134.12   -10.05     1.53)  ; 23
                            (  -11.61   132.72   -10.05     1.53)  ; 24
                            (  -12.50   132.02   -10.05     1.53)  ; 25
                            (  -13.64   131.95   -10.05     1.53)  ; 26
                            (  -16.06   132.53   -10.05     1.53)  ; 27
                            (  -16.25   131.64   -10.05     1.53)  ; 28
                            (  -16.37   131.06   -10.05     1.53)  ; 29
                            (  -17.01   130.24   -10.05     1.53)  ; 30
                            (  -17.65   129.54   -10.05     1.53)  ; 31
                            (  -17.65   129.66   -10.05     1.53)  ; 32
                            (  -18.27   128.40    -1.85     1.53)  ; 33
                            (  -19.79   128.66    -1.85     1.53)  ; 34
                            (  -20.49   128.47    -1.85     1.53)  ; 35
                            (  -20.94   128.15    -1.85     1.53)  ; 36
                            (  -21.32   127.77    -1.85     1.53)  ; 37
                            (  -21.76   127.39    -1.85     1.53)  ; 38
                            (  -21.76   127.77    -1.85     1.53)  ; 39
                            (  -23.35   126.37     1.45     1.40)  ; 40
                            (  -25.45   125.16     3.00     1.40)  ; 41
                            (  -26.98   124.91     3.00     1.40)  ; 42
                            (  -29.27   124.91     3.00     1.40)  ; 43
                            (  -31.75   124.91     4.20     1.40)  ; 44
                            (  -31.49   125.41     4.20     1.40)  ; 45
                            (  -33.27   124.78     5.30     1.27)  ; 46
                            (  -34.23   123.89     1.95     1.27)  ; 47
                            (  -34.74   123.76     1.95     1.27)  ; 48
                            (  -36.45   124.59    -0.15     1.08)  ; 49
                            (  -38.68   124.65    -0.70     1.08)  ; 50
                            (  -40.01   124.91    -1.65     1.08)  ; 51
                            (  -42.49   124.97    -1.65     1.08)  ; 52
                            (  -43.38   125.16    -1.90     1.08)  ; 53
                            (  -43.89   125.29    -1.90     1.08)  ; 54
                            (  -47.39   125.03    -1.90     1.08)  ; 55
                            (  -48.79   124.97    -1.90     1.08)  ; 56
                            (  -48.79   124.84    -1.90     1.08)  ; 57
                             Normal
                          )  ;  End of split
                        |
                          (   20.98   132.75    -5.60     1.14)  ; 1, R-1-1-1-1-1-1-1-1-1-1-1-2
                          (   20.92   132.82    -8.05     1.14)  ; 2
                          (   18.82   133.77   -13.95     1.21)  ; 3
                          (   16.15   135.55   -16.90     1.21)  ; 4
                          (   14.81   135.62   -16.90     1.21)  ; 5
                          (   10.42   137.71   -10.20     1.34)  ; 6
                          (    9.85   137.91    -9.75     1.34)  ; 7
                          (    8.01   138.99    -9.75     1.34)  ; 8
                          (    5.85   141.02   -10.35     1.34)  ; 9
                          (    4.32   141.98   -10.35     1.34)  ; 10
                          (    1.97   143.12   -17.85     1.34)  ; 11
                          (    0.89   143.44   -17.85     1.34)  ; 12
                          (    0.06   144.33   -18.15     1.34)  ; 13
                          (   -0.13   144.46   -18.15     1.34)  ; 14
                          (   -2.74   145.67   -18.15     1.34)  ; 15
                          (   -5.54   146.56   -14.35     1.34)  ; 16
                          (   -5.66   146.68   -12.65     1.34)  ; 17
                          (   -6.62   148.40   -10.25     1.34)  ; 18
                          (   -8.01   148.78   -10.40     1.34)  ; 19
                          (  -11.00   149.23   -10.40     1.34)  ; 20
                          (  -14.88   149.16   -11.50     1.34)  ; 21
                          (  -15.96   148.97   -11.50     1.34)  ; 22
                          (  -19.37   148.37   -13.80     1.34)  ; 23
                          (  -22.43   148.49   -12.30     1.34)  ; 24
                          (  -23.57   147.92   -12.30     1.34)  ; 25
                          (  -23.89   147.48   -12.30     1.34)  ; 26
                          (  -24.08   147.10   -11.25     1.34)  ; 27
                          (  -24.52   146.65   -11.25     1.34)  ; 28
                          (  -24.78   146.27   -11.25     1.34)  ; 29
                          (  -25.67   146.08   -11.25     1.34)  ; 30
                          (  -27.26   145.51   -11.25     1.34)  ; 31
                          (  -27.64   145.12   -12.40     1.34)  ; 32
                          (  -29.04   144.17   -10.95     1.34)  ; 33
                          (  -29.99   142.96   -10.25     1.34)  ; 34
                          (  -31.07   142.39   -10.25     1.34)  ; 35
                          (  -35.27   141.62   -10.90     1.34)  ; 36
                          (  -37.30   142.26   -10.90     1.34)  ; 37
                          (  -40.48   143.02   -11.15     1.34)  ; 38
                          (  -42.14   142.96   -11.15     1.34)  ; 39
                          (  -42.65   142.26   -11.15     1.34)  ; 40
                          (  -46.02   142.20   -11.15     1.34)  ; 41
                          (  -48.75   143.53   -11.15     1.34)  ; 42
                          (  -49.13   143.79   -11.15     1.34)  ; 43
                          (  -53.52   144.87   -10.15     1.34)  ; 44
                          (  -56.13   146.65   -10.15     1.34)  ; 45
                          (  -57.33   147.10   -10.10     1.34)  ; 46
                          (  -60.00   147.29   -10.10     1.34)  ; 47
                          (  -64.77   147.29   -10.20     1.34)  ; 48
                          (  -64.65   147.16   -10.20     1.34)  ; 49
                          (  -68.63   145.27   -15.55     1.34)  ; 50
                          (  -69.20   143.81   -16.45     1.34)  ; 51
                          (  -69.40   143.23   -16.45     1.34)  ; 52
                          (  -69.52   142.72   -16.45     1.34)  ; 53
                          (  -70.03   142.34   -16.45     1.34)  ; 54
                          (  -71.37   142.41   -16.45     1.34)  ; 55
                          (  -72.13   142.60   -16.45     1.34)  ; 56
                          (  -73.08   143.74   -16.45     1.34)  ; 57
                           Normal
                        )  ;  End of split
                      |
                        (   22.49   121.60   -19.00     1.40)  ; 1, R-1-1-1-1-1-1-1-1-1-1-2
                        (   23.51   122.23   -17.05     1.40)  ; 2
                        (   24.34   122.93   -16.55     1.40)  ; 3
                        (   24.85   123.19   -16.55     1.40)  ; 4
                        (   26.06   123.50   -18.45     1.40)  ; 5
                        (   26.56   123.44   -18.45     1.40)  ; 6
                        (   26.82   123.12   -13.15     1.40)  ; 7
                        (   27.52   122.74   -14.30     1.40)  ; 8
                        (   27.58   122.49   -18.20     1.40)  ; 9
                        (   27.84   122.42   -20.75     1.40)  ; 10
                        (   28.47   122.61   -20.75     1.40)  ; 11
                        (   28.92   123.76   -21.60     1.40)  ; 12
                        (   29.81   124.20   -22.75     1.40)  ; 13
                        (   31.40   124.01   -22.75     1.40)  ; 14
                        (   33.37   121.72   -26.70     1.40)  ; 15
                        (   33.88   121.60   -26.70     1.40)  ; 16
                        (   34.45   120.70   -26.70     1.40)  ; 17
                        (   34.89   119.69   -26.70     1.40)  ; 18
                        (   35.28   119.43   -28.85     1.40)  ; 19
                        (   38.01   119.31   -28.50     1.40)  ; 20
                        (   37.25   120.00   -28.50     1.40)  ; 21
                        (
                          (   38.26   117.97   -22.65     1.40)  ; 1, R-1-1-1-1-1-1-1-1-1-1-2-1
                          (   37.63   116.63   -22.60     1.40)  ; 2
                          (   37.63   115.23   -22.60     1.40)  ; 3
                          (   38.65   113.45   -24.80     1.40)  ; 4
                          (   39.73   114.03   -24.80     1.40)  ; 5
                          (   40.04   112.75   -28.95     1.40)  ; 6
                          (   40.43   111.67   -28.95     1.40)  ; 7
                          (   41.70   109.64   -29.30     1.40)  ; 8
                          (   43.80   107.79   -29.30     1.40)  ; 9
                          (   46.47   106.58   -31.00     1.40)  ; 10
                          (   47.42   106.20   -31.00     1.40)  ; 11
                          (   49.26   105.18   -31.00     1.40)  ; 12
                          (   51.74   103.40   -31.65     1.40)  ; 13
                          (   55.30   101.62   -31.65     1.40)  ; 14
                          (   56.58   101.11   -31.65     1.40)  ; 15
                          (   58.74    98.63   -31.70     1.40)  ; 16
                          (   59.56    98.06   -31.70     1.40)  ; 17
                          (   59.56    98.00   -31.70     1.40)  ; 18
                          (   62.18    99.21   -35.85     1.40)  ; 19
                          (   64.85    97.75   -35.80     1.40)  ; 20
                          (   65.11    97.30   -35.80     1.40)  ; 21
                          (   65.04    97.18   -35.80     1.40)  ; 22
                          (   67.78    94.89   -30.25     1.21)  ; 23
                          (   67.97    94.51   -29.10     1.21)  ; 24
                          (   69.37    94.25   -28.90     1.21)  ; 25
                          (   70.64    93.42   -28.90     1.21)  ; 26
                          (   70.89    92.91   -28.90     1.21)  ; 27
                          (   71.59    91.45   -29.55     1.21)  ; 28
                          (   72.29    90.12   -29.55     1.21)  ; 29
                          (   73.37    88.02   -31.20     1.21)  ; 30
                          (   73.75    87.57   -31.20     1.21)  ; 31
                          (   76.04    84.77   -32.75     1.08)  ; 32
                          (   76.80    83.25   -32.75     1.08)  ; 33
                          (   78.20    82.16   -32.90     1.08)  ; 34
                          (   79.16    81.27   -32.90     1.08)  ; 35
                          (   82.34    79.75   -32.90     1.08)  ; 36
                          (   83.04    79.49   -32.90     1.08)  ; 37
                          (   83.99    79.37   -32.90     1.08)  ; 38
                          (   84.94    79.49   -32.90     1.08)  ; 39
                          (   86.72    79.62   -32.90     1.08)  ; 40
                          (   89.20    79.68   -32.90     1.08)  ; 41
                          (   90.48    79.24   -32.90     1.08)  ; 42
                          (   93.91    77.39   -32.90     1.08)  ; 43
                          (   95.63    76.76   -32.90     1.08)  ; 44
                          (   95.69    76.63   -32.90     1.08)  ; 45
                          (   97.85    75.42   -32.90     1.08)  ; 46
                          (   97.91    75.17   -32.90     1.08)  ; 47
                          (  100.95    72.61   -38.05     1.08)  ; 48
                          (  100.95    72.80   -31.85     1.08)  ; 49
                          (  100.88    70.51   -28.05     1.08)  ; 50
                          (  100.57    69.17   -28.05     1.08)  ; 51
                          (   98.98    68.73   -28.05     1.08)  ; 52
                          (   98.47    68.41   -33.10     1.08)  ; 53
                          (   97.77    67.39   -46.00     1.08)  ; 54
                          (   97.13    65.48   -46.00     1.08)  ; 55
                          (   94.78    63.00   -47.95     1.08)  ; 56
                          (   93.83    62.62   -47.95     1.08)  ; 57
                          (   91.66    62.69   -47.95     1.08)  ; 58
                          (   89.88    63.64   -48.10     1.08)  ; 59
                          (   88.61    64.02   -48.10     1.08)  ; 60
                          (   86.96    64.02   -51.50     1.08)  ; 61
                          (   86.26    63.39   -51.50     1.08)  ; 62
                          (   86.01    62.56   -51.50     1.08)  ; 63
                          (   86.20    62.37   -52.40     1.08)  ; 64
                          (   85.05    60.52   -56.55     1.08)  ; 65
                          (   84.16    59.38   -56.55     1.08)  ; 66
                          (   83.65    58.30   -56.90     1.08)  ; 67
                          (   83.46    57.02   -56.90     1.08)  ; 68
                          (   83.46    54.42   -56.90     1.08)  ; 69
                          (   83.59    53.40   -56.90     1.08)  ; 70
                          (   83.08    51.43   -56.90     1.08)  ; 71
                          (   82.19    49.33   -56.90     1.08)  ; 72
                          (   81.94    48.37   -56.90     1.08)  ; 73
                          (   82.89    46.97   -56.90     1.08)  ; 74
                          (   83.21    46.27   -56.90     1.08)  ; 75
                          (   83.46    45.19   -56.90     1.08)  ; 76
                          (   84.10    45.38   -56.90     1.08)  ; 77
                          (   84.96    43.70   -55.15     1.08)  ; 78
                          (   85.92    41.35   -55.15     1.08)  ; 79
                          (   87.19    39.12   -56.45     1.08)  ; 80
                          (   88.46    37.08   -56.45     1.08)  ; 81
                          (   90.50    34.48   -56.45     1.08)  ; 82
                          (   91.96    33.39   -56.50     1.08)  ; 83
                          (   92.85    33.20   -56.50     1.08)  ; 84
                          (   93.36    34.92   -56.50     1.08)  ; 85
                           Normal
                        |
                          (   35.56   121.31   -22.35     1.08)  ; 1, R-1-1-1-1-1-1-1-1-1-1-2-2
                          (   35.49   121.57   -27.55     1.08)  ; 2
                          (   35.37   121.76   -27.55     1.08)  ; 3
                          (   34.54   121.82   -29.60     1.08)  ; 4
                          (   34.28   122.01   -31.55     1.08)  ; 5
                          (   33.65   122.14   -31.55     1.08)  ; 6
                          (   32.44   121.50   -31.55     1.08)  ; 7
                          (   31.36   119.59   -33.45     1.08)  ; 8
                          (   30.79   119.28   -33.45     1.08)  ; 9
                          (   30.28   119.09   -34.05     1.08)  ; 10
                          (   29.58   119.02   -34.05     1.08)  ; 11
                          (   27.29   121.69   -36.65     1.08)  ; 12
                          (   26.40   123.22   -36.65     1.08)  ; 13
                          (   25.89   123.60   -37.65     1.08)  ; 14
                          (   24.81   124.68   -37.65     1.08)  ; 15
                          (   22.78   127.16   -38.70     1.08)  ; 16
                          (   21.31   127.99   -38.70     1.08)  ; 17
                          (   21.06   128.56   -38.70     1.08)  ; 18
                          (   19.41   130.85   -38.75     1.08)  ; 19
                          (   18.77   131.49   -38.75     1.08)  ; 20
                          (   16.86   132.70   -41.25     1.08)  ; 21
                          (   12.35   133.65   -41.60     1.08)  ; 22
                          (   10.82   134.16   -41.60     1.08)  ; 23
                          (    8.28   135.50   -43.15     1.08)  ; 24
                          (    6.63   135.82   -43.15     1.08)  ; 25
                          (    5.48   135.75   -45.10     1.08)  ; 26
                          (    5.42   135.69   -45.10     1.08)  ; 27
                          (    2.24   136.01   -32.15     0.95)  ; 28
                          (    1.79   136.71   -32.10     0.95)  ; 29
                          (    1.79   137.41   -32.10     0.95)  ; 30
                          (    0.84   138.74   -32.10     0.95)  ; 31
                          (   -0.31   139.76   -32.10     0.95)  ; 32
                          (   -0.75   140.14   -32.10     0.95)  ; 33
                           Normal
                        )  ;  End of split
                      )  ;  End of split
                    |
                      (   25.43   118.28    -4.05     0.95)  ; 1, R-1-1-1-1-1-1-1-1-1-2
                      (   25.82   118.66    -4.05     0.95)  ; 2
                      (   27.21   117.01   -10.30     1.21)  ; 3
                      (   27.53   115.42   -11.15     1.21)  ; 4
                      (   27.85   114.53   -11.25     1.21)  ; 5
                      (   27.85   114.65   -11.25     1.21)  ; 6
                      (   28.37   113.95    -3.30     1.21)  ; 7
                      (   28.18   113.70    -4.65     1.21)  ; 8
                      (   27.67   112.87    -4.65     1.21)  ; 9
                      (   27.48   112.05    -7.95     1.21)  ; 10
                      (   28.24   110.71    -7.95     1.21)  ; 11
                      (   29.77   109.82    -5.05     1.21)  ; 12
                      (   29.70   110.01    -5.05     1.21)  ; 13
                      (   29.58   109.37     6.15     1.21)  ; 14
                      (   29.13   108.10     7.55     1.21)  ; 15
                      (   29.19   107.40     7.55     1.21)  ; 16
                      (   29.58   106.00     9.15     1.21)  ; 17
                      (   29.83   103.78     9.15     1.21)  ; 18
                      (   30.72   102.19    11.30     1.21)  ; 19
                      (   31.61    99.83     9.20     1.21)  ; 20
                      (   31.61    99.77     9.20     1.21)  ; 21
                      (   32.50    99.26     6.85     1.08)  ; 22
                      (   32.76    98.69     6.85     1.08)  ; 23
                      (   34.15    98.50     6.85     1.08)  ; 24
                      (   35.24    98.81     6.85     1.08)  ; 25
                      (   36.13   100.02     6.85     1.08)  ; 26
                      (   36.83   100.72     6.85     1.08)  ; 27
                      (   36.89   100.85     6.85     1.08)  ; 28
                       Normal
                    )  ;  End of split
                  |
                    (   18.89   109.95   -15.00     1.27)  ; 1, R-1-1-1-1-1-1-1-1-2
                    (   17.56   109.88   -15.00     1.27)  ; 2
                    (   17.24   109.95   -14.85     1.27)  ; 3
                    (   16.54   110.39   -11.95     1.27)  ; 4
                    (   16.16   110.39   -11.90     1.27)  ; 5
                    (
                      (   14.95   110.65   -12.10     1.27)  ; 1, R-1-1-1-1-1-1-1-1-2-1
                      (   13.24   111.79   -10.75     1.27)  ; 2
                      (   11.71   113.13   -12.70     1.27)  ; 3
                      (   10.95   113.64   -12.70     1.27)  ; 4
                      (   10.37   114.34   -14.75     1.27)  ; 5
                      (    9.55   115.86   -14.80     1.27)  ; 6
                      (    9.17   116.18   -14.80     1.27)  ; 7
                      (    8.53   116.18   -14.80     1.27)  ; 8
                      (    5.41   117.33   -17.00     1.27)  ; 9
                      (    3.89   117.90   -18.05     1.27)  ; 10
                      (    0.58   120.12   -18.05     1.27)  ; 11
                      (    0.20   120.57   -17.00     1.27)  ; 12
                      (   -0.37   122.03   -17.00     1.27)  ; 13
                      (   -1.45   122.99   -14.50     1.27)  ; 14
                      (   -2.98   123.69   -11.85     1.27)  ; 15
                      (   -6.35   124.13   -11.85     1.27)  ; 16
                      (   -6.35   124.20   -11.85     1.27)  ; 17
                      (   -7.11   124.07   -11.70     1.27)  ; 18
                      (   -7.75   124.07   -11.70     1.27)  ; 19
                      (  -12.71   128.78   -11.70     1.27)  ; 20
                      (  -14.87   131.38   -11.70     1.27)  ; 21
                      (  -16.90   133.93   -11.70     1.27)  ; 22
                      (  -17.67   134.63   -11.70     1.27)  ; 23
                      (  -18.81   135.07   -11.70     1.27)  ; 24
                      (  -19.07   135.01   -11.70     1.27)  ; 25
                      (  -20.23   135.44    -5.85     1.27)  ; 26
                      (  -20.36   136.01    -5.85     1.27)  ; 27
                      (  -22.33   137.79    -4.80     1.08)  ; 28
                      (  -22.59   138.36    -4.80     1.08)  ; 29
                      (  -23.22   138.81    -6.15     1.08)  ; 30
                      (  -25.96   139.51    -6.15     1.08)  ; 31
                      (  -26.97   139.51    -6.60     1.08)  ; 32
                      (  -27.23   139.32    -6.60     1.08)  ; 33
                      (  -28.56   139.63    -7.80     1.08)  ; 34
                      (  -29.26   139.70    -8.10     1.08)  ; 35
                      (  -30.85   140.91    -8.10     1.08)  ; 36
                      (  -31.62   141.92    -8.10     1.08)  ; 37
                      (  -33.59   143.64    -6.55     1.08)  ; 38
                      (  -35.05   144.47    -6.00     1.08)  ; 39
                      (  -36.58   144.91    -6.00     1.08)  ; 40
                      (  -38.48   145.17    -6.00     1.08)  ; 41
                      (  -39.06   144.98    -6.00     1.08)  ; 42
                      (  -40.39   145.93    -8.10     1.08)  ; 43
                      (  -42.17   146.63    -6.40     1.08)  ; 44
                      (  -43.13   147.27    -5.20     1.08)  ; 45
                      (  -43.38   147.46    -5.20     1.08)  ; 46
                      (  -45.41   150.89    -4.90     1.08)  ; 47
                      (  -46.56   152.04    -4.90     1.08)  ; 48
                      (  -47.96   152.86    -4.90     1.08)  ; 49
                      (  -49.48   153.50    -4.90     1.08)  ; 50
                      (  -50.06   153.56    -4.90     1.08)  ; 51
                      (  -50.88   153.37    -5.05     1.08)  ; 52
                      (  -52.15   153.88    -5.05     1.08)  ; 53
                      (  -52.28   154.01    -5.05     1.08)  ; 54
                      (  -53.04   155.03    -2.35     0.95)  ; 55
                      (  -53.17   155.41    -4.05     0.95)  ; 56
                      (  -54.63   156.17    -4.05     0.95)  ; 57
                      (  -55.78   156.62    -4.45     0.95)  ; 58
                      (  -56.99   157.19    -4.45     0.95)  ; 59
                      (  -57.88   157.51    -4.45     0.95)  ; 60
                      (  -58.64   157.51    -2.60     0.95)  ; 61
                      (  -59.59   156.94    -2.60     0.95)  ; 62
                      (  -60.80   155.73    -2.20     0.95)  ; 63
                      (  -61.44   155.47    -2.20     0.95)  ; 64
                      (  -63.09   155.54    -2.20     0.95)  ; 65
                      (  -65.95   156.62    -2.15     0.95)  ; 66
                      (  -66.65   157.38    -2.15     0.95)  ; 67
                      (  -73.48   157.31     0.85     0.95)  ; 68
                      (  -74.50   157.50     0.85     0.95)  ; 69
                      (  -78.69   157.57    -1.95     0.95)  ; 70
                      (  -81.43   157.95    -3.75     0.76)  ; 71
                      (  -82.76   157.25    -3.75     0.76)  ; 72
                      (  -83.27   157.25    -3.80     0.76)  ; 73
                      (  -84.42   157.57    -3.80     0.76)  ; 74
                      (  -86.83   158.52    -3.80     0.76)  ; 75
                      (  -87.53   158.90    -3.80     0.76)  ; 76
                      (  -87.79   159.48    -3.80     0.76)  ; 77
                       Normal
                    |
                      (   17.76   109.72   -10.05     0.76)  ; 1, R-1-1-1-1-1-1-1-1-2-2
                      (   15.22   109.65    -7.60     0.76)  ; 2
                      (   13.76   109.21    -7.10     0.76)  ; 3
                      (   13.25   108.95    -7.10     0.76)  ; 4
                      (   12.99   108.89    -7.10     0.76)  ; 5
                      (   10.45   108.38   -20.55     1.08)  ; 6
                      (   10.13   107.94   -20.55     1.08)  ; 7
                      (    9.56   107.87   -20.55     1.08)  ; 8
                      (    8.16   108.19   -20.55     1.08)  ; 9
                      (    6.51   108.64   -20.55     1.08)  ; 10
                      (    5.43   109.72   -21.65     1.08)  ; 11
                      (    4.22   108.83   -22.70     1.08)  ; 12
                      (    2.76   108.06   -22.70     1.08)  ; 13
                      (    0.47   107.62   -22.90     1.08)  ; 14
                      (   -0.68   107.62   -22.90     1.08)  ; 15
                      (   -2.84   107.87   -23.95     1.08)  ; 16
                      (   -3.92   107.87   -23.95     1.08)  ; 17
                      (   -5.89   108.19   -23.95     1.08)  ; 18
                      (   -7.73   108.70   -21.80     1.08)  ; 19
                      (   -8.12   109.46   -21.80     1.08)  ; 20
                      (   -8.18   110.16   -20.85     1.08)  ; 21
                      (  -10.21   110.48   -20.80     1.08)  ; 22
                      (  -10.21   110.35   -20.80     1.08)  ; 23
                      (  -10.02   110.29   -20.80     1.08)  ; 24
                      (
                        (  -14.28   110.61   -22.00     1.08)  ; 1, R-1-1-1-1-1-1-1-1-2-2-1
                        (  -15.87   110.74   -22.00     1.08)  ; 2
                        (  -16.70   110.48   -23.55     1.08)  ; 3
                        (  -17.08   109.78   -23.05     1.08)  ; 4
                        (  -17.84   109.34   -23.05     1.08)  ; 5
                        (  -18.99   108.13   -23.05     1.08)  ; 6
                        (  -20.32   107.43   -22.15     1.08)  ; 7
                        (  -20.52   107.75   -22.15     1.08)  ; 8
                        (  -24.52   107.42   -18.50     1.08)  ; 9
                        (  -25.35   107.36   -24.15     1.08)  ; 10
                        (  -27.13   106.47   -25.25     1.08)  ; 11
                        (  -28.40   106.09   -26.55     1.08)  ; 12
                        (  -28.78   105.51   -27.90     1.08)  ; 13
                        (  -29.54   105.20   -27.90     1.08)  ; 14
                        (  -32.53   105.00   -29.05     1.08)  ; 15
                        (  -33.48   104.62   -29.05     1.08)  ; 16
                        (  -35.33   103.29   -30.45     1.08)  ; 17
                        (  -35.96   103.67   -30.45     1.08)  ; 18
                        (  -36.60   104.94   -34.30     1.08)  ; 19
                        (  -37.68   104.81   -34.30     1.08)  ; 20
                        (  -39.59   104.88   -34.40     1.08)  ; 21
                        (  -42.64   105.83   -34.40     1.08)  ; 22
                        (  -43.47   105.64   -34.40     1.08)  ; 23
                        (  -43.98   105.07   -34.40     1.08)  ; 24
                        (  -45.44   104.50   -32.40     1.08)  ; 25
                        (  -48.36   104.31   -32.40     1.08)  ; 26
                        (  -50.59   104.31   -31.20     1.08)  ; 27
                        (  -53.70   103.86   -31.20     1.08)  ; 28
                        (  -56.57   103.67   -31.20     1.08)  ; 29
                        (  -57.52   103.10   -31.15     1.08)  ; 30
                        (  -58.98   102.52   -31.15     1.08)  ; 31
                        (  -59.81   102.02   -31.15     1.08)  ; 32
                        (  -61.14   101.82   -31.15     1.08)  ; 33
                        (  -62.53   100.96   -26.70     1.08)  ; 34
                        (  -63.29   100.84   -26.65     1.08)  ; 35
                        (  -63.10   101.09   -26.65     1.08)  ; 36
                        (  -66.79   100.71   -37.35     1.08)  ; 37
                        (  -66.91   100.90   -38.20     1.08)  ; 38
                        (  -67.36   101.03   -38.20     1.08)  ; 39
                        (  -67.55   101.22   -32.85     1.08)  ; 40
                        (  -67.74   101.28   -32.85     1.08)  ; 41
                        (  -69.71   101.73   -29.70     0.95)  ; 42
                        (  -70.66   103.00   -28.95     0.95)  ; 43
                        (  -72.13   104.46   -28.95     0.95)  ; 44
                        (  -72.57   105.16   -29.60     0.95)  ; 45
                        (  -72.57   106.31   -34.25     0.95)  ; 46
                        (  -72.51   107.01   -34.25     0.95)  ; 47
                        (  -73.27   108.66   -34.25     0.95)  ; 48
                        (  -73.97   110.82   -34.25     0.95)  ; 49
                        (  -73.97   110.89   -34.25     0.95)  ; 50
                         Normal
                      |
                        (  -12.57   108.33   -19.25     0.95)  ; 1, R-1-1-1-1-1-1-1-1-2-2-2
                        (  -12.57   108.33   -16.20     0.95)  ; 2
                        (  -14.29   106.04   -24.05     1.02)  ; 3
                        (  -14.48   105.02   -28.60     1.02)  ; 4
                        (  -14.48   102.80   -30.85     1.02)  ; 5
                        (  -14.92   101.53   -30.85     1.02)  ; 6
                        (  -15.05   101.02   -31.00     1.02)  ; 7
                        (  -14.92   101.02   -31.00     1.02)  ; 8
                        (  -15.81   100.70   -35.80     1.02)  ; 9
                        (  -17.08    97.58   -35.80     1.02)  ; 10
                        (  -17.78    96.12   -36.35     1.02)  ; 11
                        (  -19.06    94.46   -36.35     1.02)  ; 12
                        (  -21.28    92.81   -36.70     1.02)  ; 13
                        (  -23.00    91.79   -36.70     1.02)  ; 14
                        (  -24.78    90.20   -36.70     1.02)  ; 15
                        (  -25.48    89.38   -36.70     1.02)  ; 16
                        (  -26.24    88.17   -36.70     1.02)  ; 17
                        (  -27.13    87.09   -36.70     1.02)  ; 18
                        (  -28.28    85.24   -36.70     1.02)  ; 19
                        (  -28.85    84.16   -36.70     1.02)  ; 20
                        (  -29.36    83.21   -36.70     1.02)  ; 21
                        (  -27.89    84.10   -36.70     1.02)  ; 22
                        (  -28.19    80.35   -42.60     1.02)  ; 23
                        (  -27.69    79.14   -42.65     1.02)  ; 24
                        (  -27.18    78.12   -42.65     1.02)  ; 25
                        (  -27.24    77.04   -42.65     1.02)  ; 26
                        (  -27.56    76.28   -44.75     1.02)  ; 27
                        (  -27.11    77.04   -44.75     1.02)  ; 28
                        (  -26.22    75.71   -48.65     1.02)  ; 29
                        (  -26.92    73.35   -48.70     1.02)  ; 30
                        (  -26.99    72.21   -48.70     1.02)  ; 31
                        (  -26.67    70.62   -48.70     1.02)  ; 32
                        (  -26.29    68.71   -50.55     1.02)  ; 33
                        (  -26.10    66.67   -50.55     1.02)  ; 34
                        (  -25.97    65.27   -52.35     1.02)  ; 35
                        (  -26.41    64.38   -52.35     1.02)  ; 36
                        (  -26.67    63.43   -53.75     1.02)  ; 37
                        (  -26.67    62.73   -53.75     1.02)  ; 38
                        (  -25.84    64.00   -53.75     1.02)  ; 39
                        (  -24.82    61.01   -59.85     1.02)  ; 40
                        (  -24.70    59.23   -59.85     1.02)  ; 41
                        (  -24.95    58.15   -60.60     1.02)  ; 42
                        (  -25.71    55.03   -60.80     1.02)  ; 43
                        (  -26.22    53.76   -60.80     1.02)  ; 44
                        (  -26.54    53.95   -60.80     1.02)  ; 45
                        (  -29.44    52.16   -64.30     1.02)  ; 46
                        (  -30.26    51.78   -66.60     1.02)  ; 47
                        (  -30.90    51.14   -66.60     1.02)  ; 48
                        (  -31.73    49.30   -67.55     1.02)  ; 49
                        (  -32.24    48.53   -67.55     1.02)  ; 50
                        (  -32.36    49.11   -67.60     1.02)  ; 51
                         Normal
                      )  ;  End of split
                    )  ;  End of split
                  )  ;  End of split
                |
                  (   21.57   100.83    -7.75     1.21)  ; 1, R-1-1-1-1-1-1-1-2
                  (   21.57   100.83    -9.00     1.21)  ; 2
                  (
                    (   23.41    98.92    -2.45     1.21)  ; 1, R-1-1-1-1-1-1-1-2-1
                    (   23.48    98.22    -1.00     1.21)  ; 2
                    (   23.92    97.84    -0.80     1.21)  ; 3
                    (   25.13    97.71    -5.30     1.21)  ; 4
                    (   26.85    97.39   -11.90     1.27)  ; 5
                    (   27.86    98.73   -14.15     1.27)  ; 6
                    (   28.75    99.24   -14.15     1.27)  ; 7
                    (   31.04   100.25   -13.90     1.27)  ; 8
                    (   32.12   101.08   -13.90     1.27)  ; 9
                    (   34.22   102.03   -10.10     1.27)  ; 10
                    (   34.48   102.03   -10.10     1.27)  ; 11
                    (   35.43   101.46   -10.10     1.27)  ; 12
                    (   36.32   101.21    -9.85     1.27)  ; 13
                    (   38.48   101.27    -9.85     1.27)  ; 14
                    (   43.51   102.35    -9.85     1.27)  ; 15
                    (   44.78   103.24    -9.90     1.27)  ; 16
                    (   47.00   104.39    -9.90     1.27)  ; 17
                    (   47.96   104.71   -10.45     1.27)  ; 18
                    (   48.97   105.79   -10.45     1.27)  ; 19
                    (   49.48   106.49   -10.45     1.27)  ; 20
                    (   52.79   108.97   -10.45     1.27)  ; 21
                    (   53.81   109.16   -10.45     1.27)  ; 22
                    (   54.95   109.22   -10.45     1.27)  ; 23
                    (   56.29   108.40   -10.45     1.27)  ; 24
                    (   56.92   108.33   -10.45     1.27)  ; 25
                    (   58.13   108.46   -10.45     1.27)  ; 26
                    (   59.15   108.14   -10.45     1.27)  ; 27
                    (   59.40   108.01   -10.45     1.27)  ; 28
                    (   62.28   107.72   -14.25     1.27)  ; 29
                    (   63.11   107.53   -10.65     1.27)  ; 30
                    (   63.11   107.47   -10.65     1.27)  ; 31
                    (   63.30   106.96    -1.25     1.27)  ; 32
                    (   63.37   106.77    -0.25     1.27)  ; 33
                    (   67.31   106.00    -0.25     1.27)  ; 34
                    (   69.98   106.45    -0.25     1.27)  ; 35
                    (   70.68   106.39    -0.25     1.27)  ; 36
                    (   71.44   105.81    -0.25     1.27)  ; 37
                    (   72.46   104.92    -0.25     1.27)  ; 38
                    (   72.59   104.35    -0.30     1.27)  ; 39
                    (   72.33   102.06    -3.45     1.14)  ; 40
                    (   72.78   100.15    -6.70     1.14)  ; 41
                    (   73.28    99.13    -6.70     1.14)  ; 42
                    (   74.87    97.74    -6.70     1.14)  ; 43
                    (   78.05    95.83    -6.75     1.14)  ; 44
                    (   79.13    95.00    -6.00     1.14)  ; 45
                    (   80.47    94.43    -6.00     1.14)  ; 46
                    (   81.68    94.11    -4.00     1.14)  ; 47
                    (   82.76    94.36    -4.00     1.14)  ; 48
                    (   83.39    94.68    -2.35     1.14)  ; 49
                    (   83.90    95.64    -2.35     1.14)  ; 50
                    (   83.97    96.53    -1.00     1.14)  ; 51
                     Normal
                  |
                    (   23.71   101.48    -9.00     1.14)  ; 1, R-1-1-1-1-1-1-1-2-2
                    (   24.66   100.84   -16.15     1.14)  ; 2
                    (   24.92   100.52     0.25     1.14)  ; 3
                    (   26.95   100.46     0.25     1.14)  ; 4
                    (   28.48   100.84     2.50     1.14)  ; 5
                    (   28.99   100.97     2.50     1.14)  ; 6
                    (   30.58   101.41    -8.00     1.02)  ; 7
                    (   31.27   101.60     1.60     1.02)  ; 8
                    (   32.04   101.92     5.05     1.02)  ; 9
                    (   35.47   101.73     7.55     1.02)  ; 10
                    (   35.60   102.05     7.45     1.02)  ; 11
                    (   35.60   102.18     7.45     1.02)  ; 12
                     Normal
                  )  ;  End of split
                )  ;  End of split
              |
                (   13.79    88.31   -14.00     1.27)  ; 1, R-1-1-1-1-1-1-2
                (   12.96    88.50   -10.45     1.27)  ; 2
                (   11.50    89.39    -8.35     1.27)  ; 3
                (   10.29    89.33   -11.95     1.27)  ; 4
                (    9.97    88.56   -11.95     1.27)  ; 5
                (    9.91    87.67   -14.40     1.27)  ; 6
                (    9.40    88.25   -14.40     1.27)  ; 7
                (    8.51    89.64   -11.75     1.27)  ; 8
                (    8.26    90.41   -11.75     1.27)  ; 9
                (    6.86    92.25    -7.05     1.27)  ; 10
                (    6.22    93.27    -7.05     1.27)  ; 11
                (    3.68    95.12    -7.60     1.27)  ; 12
                (    2.72    96.45    -7.60     1.27)  ; 13
                (    1.90    97.15    -9.00     1.27)  ; 14
                (   -0.33    97.79    -9.00     1.27)  ; 15
                (   -3.95    99.12    -9.00     1.27)  ; 16
                (   -3.95    99.38    -9.00     1.27)  ; 17
                (
                  (   -5.67   101.03    -1.30     1.27)  ; 1, R-1-1-1-1-1-1-2-1
                  (   -6.94   101.35    -1.30     1.27)  ; 2
                  (   -8.72   101.99    -1.85     1.27)  ; 3
                  (   -9.86   103.64    -4.20     1.27)  ; 4
                  (  -10.69   104.47    -4.20     1.27)  ; 5
                  (  -11.58   105.42    -4.25     1.27)  ; 6
                  (  -12.85   106.25    -4.25     1.27)  ; 7
                  (  -15.46   107.20    -4.25     1.27)  ; 8
                  (  -16.54   107.39    -4.25     1.27)  ; 9
                  (  -16.92   107.46    -4.25     1.27)  ; 10
                  (  -14.70   108.39    -3.45     1.21)  ; 11
                  (  -18.20   109.35    -4.60     1.21)  ; 12
                  (  -19.03   109.92    -4.60     1.21)  ; 13
                  (  -19.34   110.43    -4.80     1.21)  ; 14
                  (  -20.42   110.87    -4.80     1.21)  ; 15
                  (  -21.76   110.81    -4.55     1.21)  ; 16
                  (  -22.52   110.56    -4.55     1.21)  ; 17
                  (  -23.03   110.87    -4.55     1.21)  ; 18
                  (  -23.98   111.89    -4.05     1.21)  ; 19
                  (  -25.19   113.93    -4.05     1.21)  ; 20
                  (  -26.27   116.09    -4.05     1.21)  ; 21
                  (  -31.74   119.84    -4.95     1.08)  ; 22
                  (  -31.81   120.10    -6.45     1.08)  ; 23
                  (  -34.92   123.09    -2.20     1.02)  ; 24
                  (  -37.46   124.93    -2.20     1.02)  ; 25
                  (  -39.56   126.40    -2.20     1.02)  ; 26
                  (  -39.88   126.84    -2.20     1.02)  ; 27
                  (  -42.42   130.53    -0.40     0.89)  ; 28
                  (  -43.70   130.72    -0.40     0.89)  ; 29
                  (  -44.78   131.23    -0.80     0.89)  ; 30
                  (  -46.11   132.63    -0.80     0.89)  ; 31
                  (  -48.15   134.73    -1.65     0.89)  ; 32
                  (  -48.21   135.37    -1.65     0.89)  ; 33
                  (  -49.91   138.18     1.35     0.89)  ; 34
                  (  -51.05   138.88     1.35     0.89)  ; 35
                  (  -52.32   140.21     1.50     0.89)  ; 36
                  (  -53.98   141.74     1.50     0.89)  ; 37
                  (  -54.29   142.12     1.50     0.89)  ; 38
                  (  -54.42   142.25    -0.45     0.89)  ; 39
                  (  -55.12   143.26    -0.75     0.70)  ; 40
                  (  -55.31   145.43    -0.85     0.70)  ; 41
                  (  -55.63   147.02    -0.85     0.70)  ; 42
                   Normal
                |
                  (   -5.01    97.85    -4.30     0.83)  ; 1, R-1-1-1-1-1-1-2-2
                  (   -5.71    97.72    -4.10     0.83)  ; 2
                  (   -6.22    97.66    -4.60     0.83)  ; 3
                  (   -8.70    97.72    -4.60     0.83)  ; 4
                  (  -10.41    98.04    -3.80     0.83)  ; 5
                  (  -12.13    98.61    -3.80     0.83)  ; 6
                  (  -12.26    98.68    -3.80     0.83)  ; 7
                  (  -12.00    98.93    -3.80     0.83)  ; 8
                  (  -13.27    99.69     0.35     0.83)  ; 9
                  (  -14.80    99.19     0.75     0.83)  ; 10
                  (  -16.58    98.93     0.75     0.83)  ; 11
                  (  -19.76    99.06     0.60     0.83)  ; 12
                  (  -23.64    99.82     0.55     0.83)  ; 13
                  (  -25.04   100.20     0.55     0.83)  ; 14
                  (  -24.91   100.46     0.55     0.83)  ; 15
                  (  -27.07   100.58     2.70     0.83)  ; 16
                  (  -30.51   100.90     1.40     0.83)  ; 17
                  (  -33.68   101.67     0.55     0.83)  ; 18
                  (  -35.78   102.56     0.55     0.83)  ; 19
                  (  -37.44   104.15     1.45     0.83)  ; 20
                  (  -39.66   105.23     1.45     0.83)  ; 21
                  (  -42.71   106.18     1.95     0.83)  ; 22
                  (  -44.18   107.07     1.95     0.83)  ; 23
                  (  -45.83   107.90     1.85     0.83)  ; 24
                  (  -47.80   108.47     1.80     0.83)  ; 25
                  (  -48.12   108.79     1.80     0.83)  ; 26
                  (  -52.34   111.17     5.35     0.83)  ; 27
                  (  -52.59   111.93     3.00     0.83)  ; 28
                  (  -53.04   112.32     1.25     0.83)  ; 29
                  (  -53.93   112.38     0.95     0.83)  ; 30
                  (  -55.01   112.70     0.95     0.83)  ; 31
                  (  -55.07   112.38     0.95     0.83)  ; 32
                  (  -56.09   112.00     0.95     0.83)  ; 33
                  (  -57.93   112.25     0.95     0.83)  ; 34
                  (  -59.20   112.44     0.95     0.83)  ; 35
                  (  -59.33   112.38     0.95     0.83)  ; 36
                  (  -59.59   111.93     0.95     0.83)  ; 37
                  (  -60.92   111.81     0.95     0.83)  ; 38
                  (  -66.90   110.66     3.65     0.89)  ; 39
                  (  -68.11   112.70     0.60     0.89)  ; 40
                  (  -68.74   113.33     0.60     0.89)  ; 41
                  (  -71.41   114.73     0.50     0.89)  ; 42
                  (  -72.62   115.62     0.40     0.89)  ; 43
                  (  -75.93   117.47     0.35     0.89)  ; 44
                  (  -77.83   118.30     0.35     0.89)  ; 45
                  (  -79.49   119.19     0.35     0.89)  ; 46
                  (  -80.38   119.44     0.40     0.89)  ; 47
                  (  -83.05   119.57     0.40     0.89)  ; 48
                  (  -85.53   118.68     0.40     0.89)  ; 49
                  (  -86.42   118.61     0.50     0.89)  ; 50
                  (  -87.37   118.74     0.50     0.89)  ; 51
                  (  -88.20   118.87     0.50     0.89)  ; 52
                  (  -88.20   119.06     0.50     0.89)  ; 53
                  (  -91.33   120.67     4.55     0.89)  ; 54
                  (  -93.17   122.26     5.15     0.89)  ; 55
                  (  -94.95   123.40     5.15     0.89)  ; 56
                  (  -98.77   126.77     4.45     0.89)  ; 57
                  ( -101.18   130.14     0.95     0.89)  ; 58
                  ( -101.88   131.42     0.90     0.89)  ; 59
                  ( -103.09   132.12     0.90     0.89)  ; 60
                  ( -104.24   132.24     0.90     0.89)  ; 61
                  ( -104.87   132.24     0.90     0.89)  ; 62
                   Normal
                )  ;  End of split
              )  ;  End of split
            |
              (   16.81    78.92    -8.60     1.27)  ; 1, R-1-1-1-1-1-2
              (   17.51    79.24    -8.60     1.27)  ; 2
              (   18.53    80.19    -7.40     1.27)  ; 3
              (   20.06    80.32    -5.75     1.27)  ; 4
              (   20.06    80.38    -2.60     1.27)  ; 5
              (   20.37    79.62    -2.20     1.27)  ; 6
              (   20.37    79.62    -2.05     1.27)  ; 7
              (
                (   23.36    78.86    -7.45     1.27)  ; 1, R-1-1-1-1-1-2-1
                (   25.02    78.48    -8.20     1.27)  ; 2
                (   26.92    78.41    -8.55     1.27)  ; 3
                (   28.07    78.99    -8.55     1.27)  ; 4
                (   28.77    79.37    -8.55     1.27)  ; 5
                (   29.53    79.49    -8.35     1.27)  ; 6
                (   30.10    79.37    -8.35     1.27)  ; 7
                (   31.44    78.92    -8.35     1.27)  ; 8
                (   32.01    78.73    -7.45     1.27)  ; 9
                (   38.05    78.09    -7.90     1.27)  ; 10
                (   39.45    77.97    -7.90     1.27)  ; 11
                (   40.72    78.03    -8.30     1.27)  ; 12
                (   43.01    78.22    -8.30     1.27)  ; 13
                (   44.03    78.22    -9.00     1.27)  ; 14
                (   48.42    78.99    -6.90     1.14)  ; 15
                (   48.73    78.99    -6.90     1.14)  ; 16
                (   49.56    79.49    -5.95     1.14)  ; 17
                (   52.17    79.81    -5.80     1.14)  ; 18
                (   54.01    79.62    -5.80     1.14)  ; 19
                (   54.46    80.38    -5.80     1.14)  ; 20
                (   56.49    81.09     0.30     1.14)  ; 21
                (   57.13    81.22    -1.70     1.14)  ; 22
                (   57.32    82.93     4.80     0.95)  ; 23
                (   58.08    83.25     4.80     0.95)  ; 24
                (   59.23    85.03     4.95     0.95)  ; 25
                (   60.18    85.99     4.95     0.95)  ; 26
                (   60.69    86.18     4.95     0.95)  ; 27
                (   61.14    86.18     4.95     0.95)  ; 28
                 Normal
              |
                (   22.54    81.41    -4.30     0.95)  ; 1, R-1-1-1-1-1-2-2
                (   22.73    82.11    -5.35     0.95)  ; 2
                (   23.11    82.62    -5.35     0.95)  ; 3
                (   24.51    83.57    -5.35     0.95)  ; 4
                (   24.96    83.70    -1.90     0.95)  ; 5
                (   25.97    83.89    -1.90     0.95)  ; 6
                (   28.33    84.08    -2.10     0.95)  ; 7
                (   29.47    84.02    -4.50     0.95)  ; 8
                (   29.92    84.59    -4.50     0.95)  ; 9
                (   30.17    85.10    -4.50     0.95)  ; 10
                (   30.23    85.10    -4.50     0.95)  ; 11
                (   33.29    86.94     2.05     0.89)  ; 12
                (   34.24    87.39    -0.05     0.89)  ; 13
                (   38.44    87.39    -1.70     0.89)  ; 14
                (   39.52    88.09    -1.70     0.89)  ; 15
                (   40.60    89.49    -1.70     0.89)  ; 16
                (   40.85    89.68    -1.75     0.89)  ; 17
                (   41.04    89.68    -1.75     0.89)  ; 18
                 Normal
              )  ;  End of split
            )  ;  End of split
          |
            (   13.48    61.80   -15.55     1.14)  ; 1, R-1-1-1-1-2
            (   13.48    62.05   -15.50     1.14)  ; 2
            (   13.16    62.18   -15.50     1.14)  ; 3
            (   11.00    61.93   -15.50     1.14)  ; 4
            (   10.04    60.97   -15.50     1.14)  ; 5
            (    9.09    59.06   -15.50     1.14)  ; 6
            (    8.14    57.85   -15.50     1.14)  ; 7
            (    8.14    58.36   -15.50     1.14)  ; 8
            (    7.37    56.77   -11.45     1.14)  ; 9
            (    6.48    55.88   -11.45     1.14)  ; 10
            (    5.28    55.37   -13.15     1.14)  ; 11
            (    2.92    55.18   -15.05     1.14)  ; 12
            (    2.92    55.31   -15.05     1.14)  ; 13
            (    2.67    55.56   -18.25     1.14)  ; 14
            (   -1.21    55.44   -18.75     1.14)  ; 15
            (   -1.72    54.80   -22.10     1.14)  ; 16
            (   -1.40    54.74   -22.10     1.14)  ; 17
            (   -2.48    53.53   -25.55     1.14)  ; 18
            (   -3.25    53.47   -25.55     1.14)  ; 19
            (   -3.94    53.59   -19.85     1.14)  ; 20
            (   -4.90    53.97   -19.20     1.14)  ; 21
            (   -5.03    53.02   -27.15     1.14)  ; 22
            (   -5.03    52.51   -27.15     1.14)  ; 23
            (   -6.23    51.94   -27.25     1.14)  ; 24
            (   -7.31    50.67   -25.60     1.14)  ; 25
            (   -9.16    49.14   -25.60     1.14)  ; 26
            (  -10.49    48.25   -25.60     1.14)  ; 27
            (  -10.88    47.74   -23.10     1.14)  ; 28
            (  -11.07    46.91   -23.10     1.14)  ; 29
            (  -11.83    46.15   -23.10     1.14)  ; 30
            (  -13.99    45.00   -22.75     1.14)  ; 31
            (  -17.68    43.03   -22.75     1.14)  ; 32
            (  -18.44    41.95   -22.75     1.14)  ; 33
            (  -18.70    41.25   -22.75     1.14)  ; 34
            (  -18.82    39.28   -22.75     1.14)  ; 35
            (  -19.27    38.01   -22.75     1.14)  ; 36
            (  -19.84    36.80   -22.75     1.14)  ; 37
            (  -21.05    34.45   -22.75     1.14)  ; 38
            (  -21.43    33.11   -22.75     1.14)  ; 39
            (  -21.56    32.98   -22.75     1.14)  ; 40
            (  -26.39    29.19   -17.25     1.14)  ; 41
            (  -27.79    27.53   -17.90     1.14)  ; 42
            (  -27.98    27.22   -17.90     1.14)  ; 43
            (  -30.58    24.35   -29.90     1.14)  ; 44
            (  -33.32    21.87   -30.60     1.14)  ; 45
            (  -34.59    19.84   -30.60     1.14)  ; 46
            (  -35.10    18.12   -30.20     1.14)  ; 47
            (  -35.48    16.08   -30.20     1.14)  ; 48
            (  -35.99    14.24   -30.20     1.14)  ; 49
            (  -36.88    12.08   -29.65     1.14)  ; 50
            (  -36.94    12.01   -29.65     1.14)  ; 51
            (  -37.07    12.58   -29.65     1.14)  ; 52
             Normal
          )  ;  End of split
        |
          (    9.22    48.21    -5.65     1.14)  ; 1, R-1-1-1-2
          (    7.82    48.84    -5.65     1.14)  ; 2
          (    5.91    49.48    -5.65     1.14)  ; 3
          (    5.02    49.54    -6.55     1.14)  ; 4
          (    4.77    49.42    -6.55     1.14)  ; 5
          (    2.86    50.50   -13.15     1.14)  ; 6
          (    1.59    50.62   -13.45     1.14)  ; 7
          (   -5.15    50.69   -14.30     1.14)  ; 8
          (   -5.21    50.94   -14.30     1.14)  ; 9
          (   -5.34    51.13   -14.30     1.14)  ; 10
          (
            (  -10.81    52.47   -10.85     1.14)  ; 1, R-1-1-1-2-1
            (  -13.61    53.74    -9.00     1.14)  ; 2
            (  -15.26    55.01    -9.00     1.14)  ; 3
            (  -17.61    55.97    -7.50     1.14)  ; 4
            (  -17.74    56.09    -7.50     1.14)  ; 5
            (  -21.68    59.27   -13.10     1.14)  ; 6
            (  -23.14    59.72   -13.10     1.14)  ; 7
            (  -24.86    60.55   -13.10     1.14)  ; 8
            (  -27.91    63.73   -13.10     1.14)  ; 9
            (  -33.55    67.35   -16.35     1.14)  ; 10
            (  -34.12    67.48   -16.55     1.14)  ; 11
            (  -35.46    69.07    -9.30     1.14)  ; 12
            (  -37.81    69.90    -8.05     1.14)  ; 13
            (  -38.89    69.90    -8.05     1.14)  ; 14
            (  -41.88    69.51   -10.25     1.14)  ; 15
            (  -46.97    70.53   -10.75     1.14)  ; 16
            (  -50.59    71.61   -10.75     1.14)  ; 17
            (  -52.31    71.87   -10.75     1.14)  ; 18
            (  -52.62    72.31   -10.75     1.14)  ; 19
            (  -56.06    74.48    -8.60     1.14)  ; 20
            (  -60.32    76.51    -8.60     1.14)  ; 21
            (  -61.65    77.08    -8.60     1.14)  ; 22
            (  -64.01    77.28    -8.60     1.14)  ; 23
            (  -64.96    77.02    -8.60     1.14)  ; 24
            (  -66.74    77.02    -8.60     1.14)  ; 25
            (  -67.69    77.59    -8.60     1.14)  ; 26
            (  -69.86    78.74    -8.60     1.14)  ; 27
            (  -71.32    79.37    -8.60     1.14)  ; 28
            (  -72.02    79.88    -8.60     1.14)  ; 29
            (  -72.27    80.07    -8.60     1.14)  ; 30
            (  -75.00    81.78    -3.90     1.08)  ; 31
            (  -77.41    83.43    -3.85     1.08)  ; 32
            (  -82.06    85.53    -3.85     1.08)  ; 33
            (  -83.77    86.23    -3.85     1.08)  ; 34
            (  -84.60    86.81    -3.80     1.08)  ; 35
            (  -88.16    88.52    -3.80     1.08)  ; 36
            (  -89.49    88.78    -4.65     1.08)  ; 37
            (  -91.08    88.71    -4.65     1.08)  ; 38
             Normal
          |
            (   -7.59    50.16    -9.60     1.08)  ; 1, R-1-1-1-2-2
            (   -9.37    49.84   -11.95     1.08)  ; 2
            (  -11.59    48.89   -11.95     1.08)  ; 3
            (  -13.12    47.87   -11.95     1.08)  ; 4
            (  -14.90    47.11   -16.35     1.08)  ; 5
            (  -15.28    46.92   -16.35     1.08)  ; 6
            (  -16.36    46.54   -20.10     1.08)  ; 7
            (  -18.21    45.27   -20.10     1.08)  ; 8
            (  -20.18    44.44   -20.10     1.08)  ; 9
            (  -22.47    44.18   -20.40     1.08)  ; 10
            (  -25.27    44.69   -20.40     1.08)  ; 11
            (  -29.02    44.88   -20.50     1.08)  ; 12
            (  -31.62    45.14   -20.50     1.08)  ; 13
            (  -32.58    45.20   -22.70     1.08)  ; 14
            (  -36.33    46.66   -22.70     1.08)  ; 15
            (  -37.54    46.79   -22.90     1.08)  ; 16
            (  -39.32    46.92   -22.90     1.08)  ; 17
            (  -41.10    46.22   -22.90     1.08)  ; 18
            (  -43.20    45.65   -22.90     1.08)  ; 19
            (  -44.47    45.14   -22.90     1.08)  ; 20
            (  -44.91    44.76   -22.90     1.08)  ; 21
            (  -44.98    44.82   -22.90     1.08)  ; 22
            (  -50.81    46.19   -25.25     1.08)  ; 23
            (  -52.66    45.62   -25.25     1.08)  ; 24
            (  -54.31    44.22   -26.50     1.08)  ; 25
            (  -55.33    43.39   -26.50     1.08)  ; 26
            (  -57.62    42.69   -26.50     1.08)  ; 27
            (  -60.03    42.44   -28.90     1.08)  ; 28
            (  -59.78    43.33   -28.90     1.08)  ; 29
            (  -65.44    41.80   -30.40     1.08)  ; 30
            (  -67.09    41.16   -31.80     1.08)  ; 31
            (  -68.87    40.27   -31.80     1.08)  ; 32
            (  -70.33    39.83   -31.80     1.08)  ; 33
            (  -71.80    39.07   -32.60     1.08)  ; 34
            (  -72.24    38.56   -32.60     1.08)  ; 35
            (  -72.62    37.67   -32.60     1.08)  ; 36
            (  -72.62    36.65   -33.90     1.08)  ; 37
            (  -71.86    34.36   -33.90     1.08)  ; 38
            (  -71.54    33.59   -33.90     1.08)  ; 39
            (  -71.67    32.26   -37.45     1.08)  ; 40
            (  -72.05    30.54   -37.45     1.08)  ; 41
            (  -72.81    28.70   -39.05     1.08)  ; 42
            (  -73.26    28.63   -39.05     1.08)  ; 43
            (  -75.04    26.22   -42.45     0.89)  ; 44
            (  -76.12    26.02   -42.50     0.89)  ; 45
            (  -77.52    26.15   -42.50     0.89)  ; 46
            (  -78.60    27.04   -42.50     0.89)  ; 47
            (  -79.93    27.81   -42.55     0.89)  ; 48
            (  -80.70    28.89   -42.55     0.89)  ; 49
             Normal
          )  ;  End of split
        )  ;  End of split
      |
        (   14.61    40.85   -15.00     1.08)  ; 1, R-1-1-2
        (   15.25    40.40   -13.85     1.08)  ; 2
        (   15.95    40.02   -12.10     1.08)  ; 3
        (   16.33    39.00   -12.00     1.08)  ; 4
        (   16.90    38.43   -12.00     1.08)  ; 5
        (   18.17    37.86   -13.20     1.08)  ; 6
        (   20.97    36.84   -13.95     1.08)  ; 7
        (   25.10    35.95   -13.95     1.08)  ; 8
        (   28.03    35.88   -11.95     1.08)  ; 9
        (   30.44    36.14   -11.95     1.08)  ; 10
        (   31.91    36.20    -9.20     1.08)  ; 11
        (   34.26    36.01    -9.20     1.08)  ; 12
        (   35.09    35.88    -7.70     1.08)  ; 13
        (   36.17    35.06    -7.70     1.08)  ; 14
        (   38.01    34.04    -8.65     1.08)  ; 15
        (   39.22    33.09    -8.65     1.08)  ; 16
        (   39.54    31.81   -11.60     1.08)  ; 17
        (   39.41    31.81   -11.60     1.08)  ; 18
        (   41.25    30.73   -13.80     1.08)  ; 19
        (   43.03    29.27   -14.05     1.08)  ; 20
        (   45.01    27.93   -14.20     1.08)  ; 21
        (   46.09    27.42   -14.20     1.08)  ; 22
        (   49.20    26.72   -14.35     1.08)  ; 23
        (   48.97    25.74   -13.90     1.08)  ; 24
        (   49.48    25.29   -13.95     1.08)  ; 25
        (   50.69    24.59   -13.95     1.08)  ; 26
        (   50.81    24.53   -13.15     1.08)  ; 27
        (   51.39    24.15   -13.15     1.08)  ; 28
        (   52.40    23.89   -14.95     1.08)  ; 29
        (   54.06    23.70   -15.55     1.08)  ; 30
        (   54.18    23.70   -14.50     1.08)  ; 31
        (   55.14    24.65   -13.05     1.08)  ; 32
        (   56.22    24.59   -12.90     1.08)  ; 33
        (   57.30    24.15   -11.95     1.08)  ; 34
        (   57.81    23.51   -12.05     1.08)  ; 35
        (   58.19    23.38   -14.85     1.08)  ; 36
        (   58.19    23.45   -14.85     1.08)  ; 37
        (
          (   60.41    21.92   -11.60     1.08)  ; 1, R-1-1-2-1
          (   61.05    21.28   -10.65     1.08)  ; 2
          (   63.91    20.46   -10.65     1.08)  ; 3
          (   64.29    20.58   -11.40     1.08)  ; 4
          (   66.01    21.28   -11.40     1.08)  ; 5
          (   69.44    21.22   -15.10     1.08)  ; 6
          (   70.08    21.47   -15.10     1.08)  ; 7
          (   72.24    21.73   -15.30     1.08)  ; 8
          (   73.00    21.66   -15.30     1.08)  ; 9
          (   75.10    20.97   -17.65     1.08)  ; 10
          (   77.26    20.39   -18.90     1.08)  ; 11
          (   80.32    19.88   -18.90     1.08)  ; 12
          (   82.22    19.76   -19.25     1.08)  ; 13
          (   84.45    19.31   -19.25     1.08)  ; 14
          (   85.28    19.12   -19.25     1.08)  ; 15
          (   86.87    18.29   -19.25     1.08)  ; 16
          (   86.99    18.04   -19.25     1.08)  ; 17
          (   86.93    18.04   -19.25     1.08)  ; 18
          (   87.85    18.28   -16.20     1.08)  ; 19
          (   88.36    18.09   -18.70     1.08)  ; 20
          (   93.32    16.50   -18.70     1.08)  ; 21
          (   97.83    14.21   -18.95     1.08)  ; 22
          (   99.61    12.75   -18.95     1.08)  ; 23
          (  100.31    11.92   -18.95     1.08)  ; 24
          (  101.97     9.69   -21.35     1.08)  ; 25
          (  105.02     7.15   -21.35     1.08)  ; 26
          (  106.93     6.19   -21.35     1.08)  ; 27
          (  108.32     4.92   -21.35     1.08)  ; 28
          (  109.09     4.10   -21.35     1.08)  ; 29
          (  110.49     2.63   -21.35     1.08)  ; 30
          (  111.82     1.61   -21.35     1.08)  ; 31
          (  113.03     0.72   -21.35     1.08)  ; 32
          (  115.06    -0.93   -21.35     1.08)  ; 33
          (  118.62    -2.97   -21.35     1.08)  ; 34
          (  119.90    -3.73   -21.35     1.08)  ; 35
          (  121.80    -4.87   -21.35     1.08)  ; 36
          (  123.20    -5.95   -21.35     1.08)  ; 37
          (  124.09    -6.59   -21.35     1.08)  ; 38
          (  122.76    -4.94   -21.35     1.08)  ; 39
          (  124.35    -6.53   -21.35     1.08)  ; 40
          (  125.36    -7.23   -21.35     1.08)  ; 41
          (  125.43    -7.42   -21.35     1.08)  ; 42
          (  126.00    -8.18   -21.35     1.08)  ; 43
          (  126.32    -8.56   -21.35     1.08)  ; 44
          (  126.59    -9.81   -26.50     0.95)  ; 45
          (  127.35   -10.82   -27.80     0.95)  ; 46
          (  129.58   -11.71   -27.80     0.95)  ; 47
          (  129.90   -11.46   -27.85     0.95)  ; 48
          (  130.15   -11.08   -27.85     0.95)  ; 49
          (  130.53   -10.76   -27.85     0.95)  ; 50
           Normal
        |
          (   58.36    24.95   -13.30     0.95)  ; 1, R-1-1-2-2
          (   62.88    24.32   -10.75     0.95)  ; 2
          (   64.21    23.87    -9.85     0.95)  ; 3
          (   66.38    23.62   -10.65     0.95)  ; 4
          (   66.50    23.74   -15.15     0.95)  ; 5
          (   66.63    24.19   -15.15     0.95)  ; 6
          (   67.01    24.44   -15.30     0.95)  ; 7
          (   68.03    24.51   -17.15     0.95)  ; 8
          (   68.22    24.63   -19.65     0.95)  ; 9
          (   68.22    24.51   -15.90     0.95)  ; 10
          (   69.17    24.89    -9.35     0.95)  ; 11
          (   70.70    24.70   -12.80     0.95)  ; 12
          (   72.73    24.63   -13.20     0.95)  ; 13
          (   76.36    23.30   -13.20     0.95)  ; 14
          (   79.60    22.09   -13.20     0.95)  ; 15
          (   83.03    22.34    -4.20     0.95)  ; 16
          (   84.12    21.71    -3.15     0.95)  ; 17
          (   84.31    21.33    -3.15     0.95)  ; 18
          (   85.77    20.37    -3.15     0.95)  ; 19
          (   86.72    20.06    -3.10     0.95)  ; 20
          (   89.20    19.61    -3.10     0.95)  ; 21
          (   91.11    19.67    -3.10     0.95)  ; 22
          (   96.13    18.91    -3.10     0.95)  ; 23
           Normal
        )  ;  End of split
      )  ;  End of split
    |
      (   10.97    27.86   -12.85     1.14)  ; 1, R-1-2
      (   11.22    28.30   -11.80     1.14)  ; 2
      (   11.86    28.68   -11.80     1.14)  ; 3
      (   12.62    28.88   -10.60     1.14)  ; 4
      (   13.57    28.88   -10.60     1.14)  ; 5
      (   14.72    28.56   -10.60     1.14)  ; 6
      (   15.10    28.18    -8.00     1.34)  ; 7
      (   15.93    28.37    -7.50     1.34)  ; 8
      (   19.04    28.37    -9.00     1.34)  ; 9
      (   20.38    28.24    -9.00     1.34)  ; 10
      (   22.60    28.24   -10.00     1.34)  ; 11
      (   24.26    27.92   -10.00     1.34)  ; 12
      (   25.97    27.41    -7.40     1.34)  ; 13
      (   29.41    26.20    -7.40     1.34)  ; 14
      (   31.76    25.00    -6.50     1.34)  ; 15
      (   32.33    24.55    -6.50     1.34)  ; 16
      (   33.41    23.98    -6.50     1.34)  ; 17
      (   36.59    21.82    -7.90     1.34)  ; 18
      (   38.82    20.80   -10.70     1.34)  ; 19
      (   41.87    19.46   -11.00     1.34)  ; 20
      (   42.70    19.02   -11.00     1.34)  ; 21
      (   44.86    18.44   -10.20     1.34)  ; 22
      (   45.49    18.38   -10.20     1.34)  ; 23
      (   46.51    18.57   -10.20     1.34)  ; 24
      (   46.64    18.83    -6.85     1.34)  ; 25
      (   49.68    19.62     2.40     1.34)  ; 26
      (   50.44    20.13     2.40     1.34)  ; 27
      (   51.84    19.93     2.45     1.34)  ; 28
      (   53.36    19.24     2.45     1.34)  ; 29
      (   54.00    18.34     2.45     1.34)  ; 30
      (   54.32    17.77     2.45     1.34)  ; 31
      (   54.76    16.44     2.45     1.34)  ; 32
      (   55.08    16.25     2.45     1.34)  ; 33
      (   55.97    16.12     2.45     1.34)  ; 34
      (   57.05    14.85     2.45     1.34)  ; 35
      (   57.50    14.59     2.45     1.34)  ; 36
      (   58.32    14.97     2.45     1.34)  ; 37
      (   59.47    15.16     2.45     1.34)  ; 38
      (   59.79    14.85     2.45     1.34)  ; 39
      (   60.80    13.13     3.50     1.34)  ; 40
      (   61.18    12.87     3.50     1.34)  ; 41
      (   64.55    13.51     4.70     1.34)  ; 42
      (   66.78    13.45     4.70     1.34)  ; 43
      (   67.16    13.38     5.85     1.34)  ; 44
      (   66.53    13.38     5.85     1.34)  ; 45
      (   70.59    10.58     1.90     1.34)  ; 46
      (   71.04    10.33     1.90     1.34)  ; 47
      (   72.44     9.82     1.80     1.34)  ; 48
      (   73.84     9.38     1.80     1.34)  ; 49
      (   80.13     8.04     2.75     1.34)  ; 50
      (   81.91     6.64     2.75     1.34)  ; 51
      (   84.14     6.00     2.85     1.34)  ; 52
      (   84.46     6.58     2.85     1.34)  ; 53
      (   86.94     7.49     7.75     1.34)  ; 54
      (   88.27     6.99     8.00     1.34)  ; 55
      (   90.50     6.73     8.00     1.34)  ; 56
      (   91.45     7.24     8.00     1.34)  ; 57
      (   92.28     7.56     5.80     1.34)  ; 58
[truncated: 6,392 more chars]
