# Supplementary material for: Distinct organization of two cortico-cortical feedback pathways
Source: Nat Commun. 2022 Oct 27;13:6389. doi: 10.1038/s41467-022-33883-9 (PMC9613627; doi:10.1038/s41467-022-33883-9)
Supplement: Supplementary file 4 — Source Data [file 41467_2022_33883_MOESM4_ESM.zip › Source_Data_File/figure_s3a_black_V1-PC-TT.ASC]

;	V3 text file written for MicroBrightField products.

(Description
)  ;  End of description
(ImageCoords)
(TimePointManager 1 "-1" "-1" 0)

("CellBody"
  (Color White)
  (CellBody)
  (    0.57     7.63     2.15     1.78)  ;  1, 1
  (    0.38     7.63     1.85     1.78)  ;  1, 2
  (   -0.32     7.12     1.85     1.78)  ;  1, 3
  (   -1.40     6.04     1.80     1.78)  ;  1, 4
  (   -2.16     4.33     1.80     1.78)  ;  1, 5
  (   -2.54     3.05     1.80     1.78)  ;  1, 6
  (   -2.80     2.54     1.80     1.78)  ;  1, 7
  (   -2.73     2.54     1.80     1.78)  ;  1, 8
  (   -3.50     2.04     1.80     1.78)  ;  1, 9
  (   -3.82     1.14     1.80     1.78)  ;  1, 10
  (   -3.88    -1.02     1.80     1.78)  ;  1, 11
  (   -3.18    -3.82     1.80     1.78)  ;  1, 12
  (   -2.86    -5.66     1.80     1.78)  ;  1, 13
  (   -2.35    -6.49     1.80     1.78)  ;  1, 14
  (   -2.10    -6.81     1.80     1.78)  ;  1, 15
  (   -1.97    -6.93     1.80     1.78)  ;  1, 16
  (   -0.95    -7.82     1.80     1.78)  ;  1, 17
  (    0.00    -8.27     1.80     1.78)  ;  1, 18
  (    0.95    -8.59     1.80     1.78)  ;  1, 19
  (    1.84    -8.71     1.80     1.78)  ;  1, 20
  (    2.35    -8.84     1.80     1.78)  ;  1, 21
  (    5.02    -8.84     1.80     1.78)  ;  1, 22
  (    6.23    -8.52     1.80     1.78)  ;  1, 23
  (    6.87    -8.40     1.80     1.78)  ;  1, 24
  (    7.69    -8.01     1.80     1.78)  ;  1, 25
  (    8.39    -7.32     1.80     1.78)  ;  1, 26
  (    8.84    -6.68     1.80     1.78)  ;  1, 27
  (    8.97    -5.79     1.80     1.78)  ;  1, 28
  (    9.03    -3.94     1.80     1.78)  ;  1, 29
  (    9.79    -2.04     1.80     1.78)  ;  1, 30
  (   10.43     0.70     1.80     1.78)  ;  1, 31
  (   10.43     3.05     1.80     1.78)  ;  1, 32
  (   10.30     3.88     1.80     1.78)  ;  1, 33
  (   10.17     5.15     1.80     1.78)  ;  1, 34
  (    9.86     6.17     1.80     1.78)  ;  1, 35
  (    8.01     8.27     1.80     1.78)  ;  1, 36
  (    7.82     8.52     1.80     1.78)  ;  1, 37
  (    7.12     9.22     1.80     1.78)  ;  1, 38
  (    6.49     9.54     1.80     1.78)  ;  1, 39
  (    5.60    10.11     1.80     1.78)  ;  1, 40
  (    4.51    10.30     1.80     1.78)  ;  1, 41
  (    3.31    10.24     1.80     1.78)  ;  1, 42
  (    2.86    10.05     1.80     1.78)  ;  1, 43
)  ;  End of contour

( (Color Green)
  (Dendrite)
  (   -2.92     1.76     5.80     1.27)  ; Root
  (   -4.13     1.76     5.80     1.27)  ; 1, R
  (   -5.02     2.46     6.50     1.46)  ; 2
  (   -6.03     2.72     6.75     1.46)  ; 3
  (   -7.18     3.22     6.75     1.46)  ; 4
  (   -8.07     3.48     6.20     1.46)  ; 5
  (   -8.96     4.24     3.60     1.46)  ; 6
  (   -9.66     4.82     3.60     1.46)  ; 7
  (  -10.80     5.20     2.80     1.46)  ; 8
  (  -13.41     6.15     2.80     1.46)  ; 9
  (  -14.17     6.53     2.25     1.46)  ; 10
  (  -14.68     6.53     2.25     1.46)  ; 11
  (  -20.98     6.72    11.80     1.14)  ; 12
  (  -26.06     6.85    12.00     1.14)  ; 13
  (  -28.92     7.23    11.05     1.14)  ; 14
  (  -32.99     7.30    11.05     1.14)  ; 15
  (  -33.63     6.79    11.05     1.14)  ; 16
  (  -36.81     7.42     6.20     0.95)  ; 17
  (  -38.46     7.42     4.35     0.95)  ; 18
  (  -39.61     7.04     4.35     0.95)  ; 19
  (  -40.31     6.41     4.35     0.95)  ; 20
  (  -40.94     5.77     4.35     0.95)  ; 21
  (  -42.85     5.01     4.35     0.95)  ; 22
  (  -43.93     5.01     4.35     0.95)  ; 23
  (  -43.87     5.01     4.35     0.95)  ; 24
  (  -45.78     5.71    11.20     0.83)  ; 25
  (  -47.63     4.89    13.00     0.83)  ; 26
  (  -48.65     4.63    13.00     0.83)  ; 27
  (  -50.74     4.95    11.70     0.83)  ; 28
  (  -52.59     4.89    11.70     0.83)  ; 29
  (  -53.67     4.63    11.70     0.83)  ; 30
  (  -54.81     4.69     9.30     0.83)  ; 31
  (  -55.96     5.46     9.30     0.83)  ; 32
  (  -56.34     6.73     9.30     0.83)  ; 33
  (  -56.28     7.37     9.30     0.83)  ; 34
   Normal
)  ;  End of tree

( (Color Cyan)
  (Dendrite)
  (   10.17     6.39     2.80     1.40)  ; Root
  (   11.13     7.92     2.80     1.40)  ; 1, R
  (   11.38     8.05     2.80     1.53)  ; 2
  (   12.08     8.17     2.00     1.53)  ; 3
  (   13.54     8.87     2.00     1.53)  ; 4
  (   14.50     9.06     1.65     1.53)  ; 5
  (   14.94     9.26     1.65     1.53)  ; 6
  (
    (   17.93     9.45     3.50     1.40)  ; 1, R-1
    (   18.12     9.89     3.60     1.40)  ; 2
    (   19.14    10.27     3.60     1.40)  ; 3
    (   21.36    10.40     2.00     1.40)  ; 4
    (   21.93    10.21     2.00     1.40)  ; 5
    (   22.32     9.95     2.00     1.40)  ; 6
    (   25.05     9.89     1.30     1.27)  ; 7
    (   26.77     8.75     1.30     1.27)  ; 8
    (   27.91     8.05     1.30     1.27)  ; 9
    (   31.79     6.27    -0.55     1.27)  ; 10
    (   33.19     6.01    -0.75     1.27)  ; 11
    (   35.35     5.44    -0.55     1.27)  ; 12
    (   35.41     5.57    -0.50     1.27)  ; 13
    (   36.47     6.90     4.65     1.14)  ; 14
    (   37.10     6.83     2.90     1.14)  ; 15
    (   39.39     5.82     2.90     1.14)  ; 16
    (   39.52     5.44     2.25     1.14)  ; 17
    (   40.79     4.80     3.50     1.14)  ; 18
    (   44.48     3.59     8.00     1.02)  ; 19
    (   45.69     2.83     8.00     1.02)  ; 20
    (   46.96     2.19     8.00     1.02)  ; 21
    (   49.44     1.49     7.95     1.02)  ; 22
    (   50.71     0.28     6.60     1.02)  ; 23
    (   51.54     0.60     6.60     1.02)  ; 24
    (   52.75     0.54     7.25     1.02)  ; 25
    (   53.19     0.47     7.25     1.02)  ; 26
    (   54.27     0.86     9.00     1.02)  ; 27
    (   59.29    -0.80     8.35     0.89)  ; 28
    (   60.25    -1.05     7.10     0.89)  ; 29
    (   61.39    -1.12     7.10     0.89)  ; 30
    (   61.97    -0.73     6.85     0.89)  ; 31
    (   63.62    -0.10     6.85     0.89)  ; 32
    (   68.39     0.09     6.85     0.89)  ; 33
    (   69.79     0.16     6.85     0.89)  ; 34
    (   70.42     0.60     7.15     0.89)  ; 35
    (   72.14     1.17     7.15     0.89)  ; 36
    (   73.28     1.49     7.15     0.89)  ; 37
    (   74.81     1.43     7.20     0.89)  ; 38
    (   76.54     2.43    10.55     0.89)  ; 39
    (   78.89     1.73    10.50     0.89)  ; 40
    (   80.61     1.60     8.00     0.89)  ; 41
    (   82.58     1.67     8.00     0.89)  ; 42
    (   86.40     2.30     7.90     0.89)  ; 43
    (   87.35     2.37     7.90     0.89)  ; 44
    (   87.29     2.43     7.90     0.89)  ; 45
    (   91.04     2.75     4.75     0.89)  ; 46
    (   97.90     2.81     7.80     0.89)  ; 47
    (  100.89     3.19     7.80     0.89)  ; 48
    (  102.86     3.51     7.80     0.89)  ; 49
    (  105.60     3.89     8.05     0.89)  ; 50
    (  108.84     3.96     8.05     0.89)  ; 51
    (  108.78     4.34     8.05     0.89)  ; 52
    (  112.91     5.23     8.05     0.89)  ; 53
    (  114.56     4.85     8.05     0.89)  ; 54
    (  114.56     4.72     8.05     0.89)  ; 55
    (  116.48     5.53    11.20     0.76)  ; 56
    (  117.37     6.03    12.05     0.76)  ; 57
    (  119.41     6.86    12.05     0.76)  ; 58
    (  123.03     7.50    10.25     0.76)  ; 59
    (  123.28     7.75    10.25     0.76)  ; 60
    (  124.24     8.20     9.50     0.76)  ; 61
    (  125.26     8.52     9.50     0.76)  ; 62
     Normal
  |
    (   14.23    11.03    -1.85     0.76)  ; 1, R-2
    (   14.30    11.22    -1.90     0.76)  ; 2
    (   15.06    13.77     2.35     0.89)  ; 3
    (   15.50    14.34     2.35     0.89)  ; 4
    (   15.95    14.66     0.20     0.89)  ; 5
    (   17.79    15.10     6.60     0.89)  ; 6
    (   18.05    15.23     6.75     0.89)  ; 7
    (   18.43    15.61     5.60     0.89)  ; 8
    (   18.56    15.86     5.60     0.89)  ; 9
    (   19.19    16.56     3.10     0.89)  ; 10
    (   20.85    17.33     3.55     1.02)  ; 11
    (   21.23    17.39     6.60     1.02)  ; 12
    (   21.61    17.58     8.85     1.02)  ; 13
    (   24.72    17.65     6.40     1.02)  ; 14
    (   26.57    18.09     6.40     1.02)  ; 15
    (   26.76    18.22     6.10     1.02)  ; 16
    (
      (   31.46    17.65    10.25     1.02)  ; 1, R-2-1
      (   33.31    18.22    10.50     1.02)  ; 2
      (   33.56    18.41     6.25     1.02)  ; 3
      (   33.69    18.41     6.25     1.02)  ; 4
      (   35.41    18.85     2.85     0.89)  ; 5
      (   36.11    19.05     2.50     0.89)  ; 6
      (   38.27    18.22     2.50     0.89)  ; 7
      (   40.24    17.84     6.30     0.89)  ; 8
      (   40.75    18.03     6.30     0.89)  ; 9
      (   42.97    17.33     9.05     0.76)  ; 10
      (   43.80    16.95     9.80     0.76)  ; 11
      (   44.25    16.63     9.80     0.76)  ; 12
      (   46.53    16.76     9.85     0.57)  ; 13
      (   47.17    16.50     9.85     0.57)  ; 14
      (   48.06    16.69     9.85     0.57)  ; 15
      (   48.38    17.26     9.85     0.57)  ; 16
      (   48.38    17.77     9.85     0.57)  ; 17
       Normal
    |
      (   23.64    18.85     2.70     0.57)  ; 1, R-2-2
      (   23.77    19.30     1.20     0.57)  ; 2
      (   23.90    19.68     0.65     0.57)  ; 3
      (   23.96    20.19     0.65     0.57)  ; 4
      (   24.47    21.53    -0.75     0.57)  ; 5
      (   24.98    22.03    -0.75     0.57)  ; 6
      (   25.17    22.29    -0.75     0.57)  ; 7
       Normal
    )  ;  End of split
  )  ;  End of split
)  ;  End of tree

( (Color MoneyGreen)
  (Dendrite)
  (   -3.32    -5.83     6.65     1.34)  ; Root
  (   -3.76    -5.83     6.60     1.34)  ; 1, R
  (   -4.59    -6.21     6.60     1.34)  ; 2
  (   -5.67    -6.78     8.60     1.40)  ; 3
  (   -6.62    -7.42     8.60     1.40)  ; 4
  (
    (   -8.09    -5.64     5.10     1.08)  ; 1, R-1
    (   -8.15    -5.06     4.65     1.08)  ; 2
    (   -8.59    -3.92     3.00     1.08)  ; 3
    (   -9.61    -3.03    10.40     0.70)  ; 4
    (   -9.67    -2.46    12.65     0.70)  ; 5
    (   -9.99    -2.01    12.65     0.70)  ; 6
    (  -10.63    -1.63    12.65     0.70)  ; 7
    (  -11.90    -1.56    12.65     0.70)  ; 8
    (  -14.63    -2.52    11.85     0.70)  ; 9
    (  -16.22    -3.03     8.80     0.70)  ; 10
    (  -16.16    -2.84     8.80     0.70)  ; 11
    (  -19.53    -2.58     4.80     0.76)  ; 12
    (  -21.82    -3.09     4.80     0.76)  ; 13
    (  -24.62    -3.41     4.15     0.76)  ; 14
    (  -25.89    -3.73     3.15     0.76)  ; 15
    (  -27.48    -3.54     3.15     0.76)  ; 16
    (  -29.26    -3.09     3.15     0.76)  ; 17
    (  -29.26    -2.77     3.15     0.76)  ; 18
    (  -30.36    -3.11     7.00     0.64)  ; 19
    (  -31.82    -3.11     7.00     0.64)  ; 20
    (  -35.38    -2.85     7.00     0.64)  ; 21
    (  -36.65    -3.11     5.90     0.64)  ; 22
    (  -37.29    -3.61     5.90     0.64)  ; 23
    (  -37.61    -4.06     6.05     0.64)  ; 24
    (  -38.31    -4.31     6.05     0.64)  ; 25
    (  -39.13    -3.68     6.05     0.64)  ; 26
     Normal
  |
    (   -6.07    -8.00     3.00     0.89)  ; 1, R-2
    (   -5.43    -8.64     1.15     0.89)  ; 2
    (   -5.75    -9.98    10.90     0.89)  ; 3
    (   -6.13   -10.74    10.90     0.89)  ; 4
    (   -6.20   -10.48     5.50     0.89)  ; 5
    (   -6.07   -11.18     4.70     0.89)  ; 6
    (   -5.62   -12.39     4.70     0.89)  ; 7
    (   -5.69   -13.79     6.10     0.89)  ; 8
    (   -5.81   -14.49     6.10     0.89)  ; 9
    (   -6.07   -15.00     8.20     0.89)  ; 10
    (   -7.98   -16.40     8.20     0.89)  ; 11
    (   -8.61   -16.85     8.55     0.89)  ; 12
    (   -8.87   -18.37     8.55     0.89)  ; 13
    (   -8.87   -21.55     8.55     0.89)  ; 14
    (   -9.37   -23.27     8.55     0.89)  ; 15
    (   -9.25   -23.40     8.55     0.89)  ; 16
    (   -9.12   -22.82     8.55     0.89)  ; 17
    (  -10.07   -26.83     8.55     0.89)  ; 18
    (  -10.26   -27.85     8.55     0.89)  ; 19
    (  -10.20   -32.43     8.55     0.89)  ; 20
    (   -9.39   -37.35     7.35     0.89)  ; 21
    (   -9.45   -40.08     7.35     0.89)  ; 22
    (   -9.13   -42.44     7.35     0.89)  ; 23
    (   -9.13   -42.88     7.35     0.89)  ; 24
    (   -9.64   -44.79     7.35     0.89)  ; 25
    (   -9.90   -46.45     7.35     0.89)  ; 26
    (  -10.34   -47.53     7.35     0.89)  ; 27
    (  -10.72   -48.93     7.35     0.89)  ; 28
    (  -10.72   -50.07     7.35     0.89)  ; 29
    (  -10.72   -49.88     7.35     0.89)  ; 30
     Normal
  )  ;  End of split
)  ;  End of tree

( (Color DarkYellow)
  (Dendrite)
  (   -1.10    -7.82     0.80     1.65)  ; Root
  (   -1.61    -8.14     0.85     1.65)  ; 1, R
  (   -3.45    -9.22     0.85     1.84)  ; 2
  (   -6.44   -10.81     1.25     1.84)  ; 3
  (   -7.08   -11.38     1.25     1.84)  ; 4
  (   -7.14   -11.38     1.25     1.84)  ; 5
  (  -11.40   -12.40     3.00     1.72)  ; 6
  (  -12.23   -13.48     1.85     1.72)  ; 7
  (  -13.25   -13.87     1.85     1.72)  ; 8
  (  -14.84   -15.01     4.50     1.53)  ; 9
  (  -15.34   -16.22     4.50     1.53)  ; 10
  (  -15.60   -16.60     4.80     1.53)  ; 11
  (  -16.30   -17.36     4.80     1.53)  ; 12
  (  -18.59   -19.02     2.25     1.14)  ; 13
  (  -20.49   -19.78     2.25     1.14)  ; 14
  (  -21.45   -19.97     2.45     1.14)  ; 15
  (  -22.08   -20.29     2.45     1.14)  ; 16
  (  -22.59   -20.29     2.45     1.14)  ; 17
  (  -24.56   -20.29     5.80     1.34)  ; 18
  (  -28.06   -22.77     4.50     1.34)  ; 19
  (  -28.76   -23.34     3.35     1.34)  ; 20
  (  -29.33   -23.60     3.35     1.34)  ; 21
  (  -30.16   -23.98     3.35     1.34)  ; 22
  (  -31.18   -23.22     3.35     1.34)  ; 23
  (  -32.83   -25.00     2.05     1.34)  ; 24
  (  -35.88   -26.33     2.05     1.34)  ; 25
  (  -39.57   -28.24     2.05     1.34)  ; 26
  (  -41.41   -29.13     2.05     1.34)  ; 27
  (  -43.89   -30.98     2.05     1.34)  ; 28
  (  -46.95   -32.82     2.05     1.34)  ; 29
  (  -47.07   -32.69     2.05     1.34)  ; 30
  (  -47.20   -31.68     2.05     1.34)  ; 31
  (  -49.97   -34.12     2.20     1.34)  ; 32
  (  -51.37   -35.14     1.90     1.34)  ; 33
  (  -52.65   -35.84     1.90     1.34)  ; 34
  (  -54.17   -37.04     0.20     1.34)  ; 35
  (  -55.00   -37.87     0.20     1.34)  ; 36
  (  -56.65   -38.83    -0.40     1.34)  ; 37
  (  -57.86   -39.40     0.70     1.34)  ; 38
  (  -59.32   -39.40     0.70     1.34)  ; 39
  (  -61.80   -38.38     0.70     1.34)  ; 40
  (  -64.47   -38.06     0.70     1.34)  ; 41
  (  -66.13   -38.38     0.75     1.34)  ; 42
  (  -68.92   -39.52     0.75     1.34)  ; 43
  (  -70.70   -40.48     0.75     1.34)  ; 44
  (  -74.45   -42.07     0.75     1.34)  ; 45
  (  -75.54   -42.90     0.75     1.34)  ; 46
  (  -75.28   -42.01     0.75     1.34)  ; 47
  (  -82.85   -45.63     0.75     1.34)  ; 48
  (  -83.55   -46.20     0.75     1.34)  ; 49
  (  -85.52   -47.48     0.75     1.34)  ; 50
  (  -87.68   -49.07     0.75     1.34)  ; 51
  (  -89.52   -50.21     0.75     1.34)  ; 52
  (  -90.03   -50.78     0.75     1.34)  ; 53
  (  -90.61   -51.61     0.75     1.34)  ; 54
  (  -91.56   -52.69     0.75     1.34)  ; 55
  (  -92.26   -53.20     0.75     1.34)  ; 56
  (  -92.00   -52.37     0.75     1.34)  ; 57
  (  -94.82   -51.91    -0.90     1.21)  ; 58
  (  -96.67   -52.93     0.30     1.21)  ; 59
  (  -99.02   -53.82     0.30     1.21)  ; 60
  ( -103.54   -54.84     1.45     1.21)  ; 61
  ( -103.54   -54.78     1.45     1.21)  ; 62
  ( -108.05   -55.48     4.05     1.21)  ; 63
  ( -113.14   -58.98     3.85     1.21)  ; 64
  ( -114.60   -59.93     3.85     1.21)  ; 65
  ( -115.30   -60.12     3.85     1.21)  ; 66
  ( -120.89   -59.61     5.65     1.08)  ; 67
  ( -124.77   -61.01     5.65     1.08)  ; 68
  ( -126.62   -61.46     4.35     1.08)  ; 69
  ( -131.00   -62.86     4.35     1.08)  ; 70
  ( -133.36   -62.98     4.25     1.08)  ; 71
  ( -135.01   -62.73     4.25     1.08)  ; 72
  ( -135.77   -62.73     4.25     1.08)  ; 73
  ( -138.87   -62.45     5.05     1.02)  ; 74
  ( -143.00   -63.47     5.05     1.02)  ; 75
  ( -147.45   -64.30     7.05     1.02)  ; 76
  ( -150.50   -65.25     7.05     1.02)  ; 77
  ( -152.41   -66.20     8.00     1.02)  ; 78
  ( -152.35   -66.20     8.00     1.02)  ; 79
  ( -154.00   -66.52     2.70     1.02)  ; 80
  ( -155.21   -67.41     0.90     1.02)  ; 81
  ( -156.67   -68.81     0.90     1.02)  ; 82
  ( -158.39   -69.83     0.90     1.02)  ; 83
  ( -160.04   -70.27     0.90     1.02)  ; 84
  ( -162.65   -70.72     0.70     1.02)  ; 85
  ( -166.84   -71.80     0.70     1.02)  ; 86
  ( -169.32   -71.99     0.85     1.02)  ; 87
  ( -174.09   -71.99     0.85     1.02)  ; 88
  ( -175.36   -72.18     1.05     1.02)  ; 89
  ( -177.27   -72.56     1.05     1.02)  ; 90
  ( -180.58   -73.26     1.05     1.02)  ; 91
  ( -180.51   -73.20     1.05     1.02)  ; 92
  ( -185.03   -72.65    -0.80     0.95)  ; 93
  ( -186.87   -72.91    -2.15     0.95)  ; 94
  ( -190.31   -73.10    -2.15     0.95)  ; 95
  ( -192.15   -73.35    -3.75     0.95)  ; 96
  ( -194.69   -73.54    -3.75     0.95)  ; 97
  ( -199.14   -73.54    -4.30     0.95)  ; 98
  ( -201.43   -73.92    -4.30     0.95)  ; 99
  ( -202.39   -74.31    -4.30     0.95)  ; 100
  ( -202.32   -73.92    -4.70     0.95)  ; 101
  ( -203.34   -75.96    -5.10     0.95)  ; 102
  ( -204.68   -78.06    -4.85     0.95)  ; 103
  ( -205.95   -78.95    -4.85     0.95)  ; 104
  ( -209.83   -82.32    -4.80     0.95)  ; 105
  ( -211.92   -84.29    -4.80     0.95)  ; 106
  ( -218.22   -88.24    -4.75     0.95)  ; 107
  ( -219.68   -89.95    -4.75     0.95)  ; 108
  ( -220.38   -91.86    -4.75     0.95)  ; 109
  ( -222.10   -95.17    -4.75     0.95)  ; 110
  ( -222.10   -95.04    -4.75     0.95)  ; 111
  ( -222.62   -96.13    -1.75     0.95)  ; 112
  ( -223.89   -98.80    -1.75     0.95)  ; 113
  ( -225.86  -100.46    -1.30     0.95)  ; 114
  ( -227.65  -101.86    -1.30     0.95)  ; 115
  ( -228.22  -102.62    -1.30     0.95)  ; 116
  ( -228.34  -103.70    -1.30     0.95)  ; 117
  ( -228.92  -104.72    -1.30     0.95)  ; 118
  ( -229.62  -105.29    -1.30     0.95)  ; 119
  ( -230.06  -105.36    -1.30     0.95)  ; 120
  ( -230.82  -104.27    -1.30     0.95)  ; 121
  ( -233.18  -101.54    -1.30     0.95)  ; 122
   Normal
)  ;  End of tree

( (Color DarkMagenta)
  (Dendrite)
  (    0.19    -9.12     2.00     1.46)  ; Root
  (    0.13    -9.19    -1.10     1.46)  ; 1, R
  (    0.07    -9.25    -4.25     1.46)  ; 2
  (    0.13    -9.89    -4.30     1.46)  ; 3
  (    0.19   -10.01    -4.30     1.46)  ; 4
  (    0.58    -9.57    -5.60     1.65)  ; 5
  (    0.45   -11.16    -8.20     1.65)  ; 6
  (
    (    1.34   -13.77    -3.70     1.65)  ; 1, R-1
    (    1.47   -18.41    -4.45     1.65)  ; 2
    (    1.02   -17.71    -4.45     1.65)  ; 3
    (    0.39   -17.07    -4.45     1.65)  ; 4
    (    1.85   -20.38    -4.30     1.46)  ; 5
    (    1.85   -20.38    -4.25     1.46)  ; 6
    (
      (    0.96   -23.31    -4.25     1.46)  ; 1, R-1-1
      (    0.64   -24.26    -2.45     1.46)  ; 2
      (    0.39   -25.85    -2.45     1.46)  ; 3
      (    0.26   -26.04    -2.45     1.46)  ; 4
      (    0.58   -27.12    -5.60     1.46)  ; 5
      (    0.07   -29.29    -5.65     1.46)  ; 6
      (   -0.12   -31.20    -5.65     1.46)  ; 7
      (   -0.38   -32.09    -5.65     1.46)  ; 8
      (   -0.50   -33.17    -5.65     1.46)  ; 9
      (   -0.44   -33.17    -5.65     1.46)  ; 10
      (
        (   -0.73   -34.68    -4.70     1.21)  ; 1, R-1-1-1
        (   -1.11   -35.70    -4.70     1.21)  ; 2
        (   -0.92   -37.29    -4.70     1.21)  ; 3
        (   -0.86   -38.24    -5.35     1.21)  ; 4
        (   -1.11   -38.75    -5.35     1.21)  ; 5
        (   -0.48   -39.64    -5.45     1.21)  ; 6
        (   -0.41   -47.46    -5.45     1.21)  ; 7
        (   -1.43   -49.82    -5.45     1.21)  ; 8
        (   -2.19   -51.34    -5.45     1.21)  ; 9
        (   -2.45   -52.93    -5.45     1.21)  ; 10
        (   -2.58   -53.57    -5.45     1.21)  ; 11
        (   -2.58   -54.14    -5.45     1.21)  ; 12
        (   -1.75   -54.97    -5.45     1.21)  ; 13
        (   -1.62   -54.91    -5.45     1.21)  ; 14
        (   -1.81   -54.46    -5.45     1.21)  ; 15
        (   -0.92   -58.98    -5.45     1.14)  ; 16
        (   -0.48   -61.46    -5.45     1.14)  ; 17
        (   -0.41   -61.97    -5.45     1.14)  ; 18
        (   -0.38   -64.94    -2.10     1.14)  ; 19
        (   -0.63   -65.83    -2.20     1.14)  ; 20
        (   -0.69   -68.69    -4.70     1.14)  ; 21
        (   -0.69   -68.12    -4.70     1.14)  ; 22
        (   -0.57   -70.92    -6.45     1.14)  ; 23
        (   -0.76   -73.02    -6.45     1.14)  ; 24
        (   -0.69   -74.61    -6.50     1.14)  ; 25
        (   -0.57   -76.26    -6.50     1.14)  ; 26
        (   -0.38   -77.85    -6.50     1.14)  ; 27
        (   -0.57   -79.95    -6.10     1.14)  ; 28
        (   -0.44   -82.62    -6.10     1.14)  ; 29
        (    0.26   -84.41    -6.10     1.14)  ; 30
        (    0.64   -85.93    -6.10     1.14)  ; 31
        (    0.70   -86.44    -6.10     1.14)  ; 32
        (    0.83   -86.19    -6.10     1.14)  ; 33
        (    1.28   -89.20    -2.35     1.14)  ; 34
        (    1.22   -90.22    -2.35     1.14)  ; 35
        (    1.41   -91.75    -6.10     1.14)  ; 36
        (    1.47   -92.83    -6.10     1.14)  ; 37
        (    1.35   -93.53    -6.75     1.14)  ; 38
        (    1.54   -93.15    -6.75     1.14)  ; 39
        (    2.36   -94.67   -10.90     1.14)  ; 40
        (    2.68  -100.34   -11.50     1.14)  ; 41
        (    2.81  -105.04   -11.50     1.14)  ; 42
        (    3.51  -109.43   -11.65     1.14)  ; 43
        (    4.40  -112.61   -11.65     1.14)  ; 44
        (    4.40  -112.68   -11.65     1.14)  ; 45
        (    4.40  -112.55   -11.65     1.14)  ; 46
        (    3.85  -113.24   -16.70     1.14)  ; 47
        (    3.98  -115.21   -16.90     1.14)  ; 48
        (    2.77  -121.44   -14.85     1.14)  ; 49
        (    2.77  -120.87   -14.85     1.14)  ; 50
        (    3.34  -123.35   -14.40     1.14)  ; 51
        (    3.41  -139.44   -14.40     1.14)  ; 52
        (    3.34  -139.19   -14.40     1.14)  ; 53
        (    2.62  -143.84   -24.10     1.14)  ; 54
        (    0.72  -148.74   -24.10     1.14)  ; 55
        (   -0.68  -151.54   -24.10     1.14)  ; 56
        (   -1.00  -152.62   -24.10     1.14)  ; 57
        (   -1.25  -155.68   -19.75     1.14)  ; 58
        (   -1.38  -156.69   -19.75     1.14)  ; 59
        (   -2.78  -159.17   -19.75     1.14)  ; 60
        (   -3.54  -160.38   -18.75     1.14)  ; 61
        (   -3.04  -159.11   -18.75     1.14)  ; 62
        (   -3.16  -161.78   -14.65     1.14)  ; 63
        (   -5.96  -166.94   -14.90     1.14)  ; 64
        (   -6.85  -169.48   -14.90     1.14)  ; 65
        (   -6.91  -169.80   -15.70     1.14)  ; 66
        (   -7.60  -173.24   -20.85     1.14)  ; 67
        (   -8.24  -175.21   -20.85     1.14)  ; 68
        (   -8.30  -175.91   -20.85     1.14)  ; 69
        (   -7.86  -176.93   -20.85     1.14)  ; 70
        (   -7.86  -177.37   -20.85     1.14)  ; 71
        (   -7.86  -177.18   -20.85     1.14)  ; 72
         Normal
      |
        (   -2.55   -32.30    -3.90     1.14)  ; 1, R-1-1-2
        (   -3.32   -33.06    -5.75     1.14)  ; 2
        (   -5.16   -34.46    -5.75     1.14)  ; 3
        (   -6.11   -35.35    -5.75     1.14)  ; 4
        (   -6.43   -35.92    -6.10     1.14)  ; 5
        (   -6.49   -36.11    -6.10     1.14)  ; 6
        (   -6.62   -36.18    -6.10     1.14)  ; 7
        (   -7.38   -37.51    -9.90     1.14)  ; 8
        (   -9.04   -40.31   -10.50     1.14)  ; 9
        (   -9.42   -42.03   -10.50     1.14)  ; 10
        (   -9.67   -45.46   -10.65     1.14)  ; 11
        (   -9.86   -46.67   -10.65     1.14)  ; 12
        (  -11.20   -49.60   -12.10     1.14)  ; 13
        (  -11.26   -49.41   -12.10     1.14)  ; 14
        (  -11.14   -48.20   -12.10     1.14)  ; 15
        (  -12.09   -51.44   -11.50     1.14)  ; 16
        (  -13.43   -55.20   -11.50     1.14)  ; 17
        (  -14.63   -57.74   -11.20     1.14)  ; 18
        (  -16.48   -60.41   -11.20     1.14)  ; 19
        (  -17.88   -61.56   -11.20     1.14)  ; 20
        (  -20.36   -63.28   -11.20     1.14)  ; 21
        (  -20.55   -63.47   -11.20     1.14)  ; 22
        (  -20.67   -62.96   -11.20     1.14)  ; 23
        (  -22.73   -64.54   -17.90     1.02)  ; 24
        (  -26.29   -67.85   -18.00     1.02)  ; 25
        (  -29.02   -70.52   -18.00     1.02)  ; 26
        (  -30.55   -72.17   -15.10     1.02)  ; 27
        (  -33.03   -73.64   -15.10     1.02)  ; 28
        (  -34.23   -74.97   -14.90     1.02)  ; 29
        (  -35.19   -74.72   -14.90     1.02)  ; 30
        (  -36.46   -75.99   -14.90     1.02)  ; 31
        (  -36.71   -77.14   -14.90     1.02)  ; 32
        (  -37.79   -80.19   -14.90     1.02)  ; 33
        (  -40.15   -85.28   -14.55     1.02)  ; 34
        (  -41.16   -87.06   -14.55     1.02)  ; 35
        (  -43.39   -90.88   -14.55     1.02)  ; 36
        (  -43.39   -90.56   -14.55     1.02)  ; 37
        (  -47.95   -94.80   -21.70     1.02)  ; 38
        (  -49.61   -96.64   -21.70     1.02)  ; 39
        (  -50.88   -98.93   -21.25     1.02)  ; 40
        (  -52.72  -101.41   -21.25     1.02)  ; 41
        (  -55.59  -104.66   -21.25     1.02)  ; 42
        (  -57.11  -106.44   -20.90     1.02)  ; 43
        (  -59.21  -109.30   -20.90     1.02)  ; 44
        (  -60.74  -111.02   -20.90     1.02)  ; 45
        (  -63.02  -113.18   -20.90     1.02)  ; 46
        (  -64.80  -114.45   -20.90     1.02)  ; 47
        (  -64.61  -113.12   -20.90     1.02)  ; 48
        (  -68.68  -117.00   -24.20     1.02)  ; 49
        (  -69.19  -117.44   -25.25     1.02)  ; 50
        (  -71.34  -117.07   -30.15     1.02)  ; 51
        (  -74.14  -118.66   -27.05     1.02)  ; 52
        (  -75.85  -120.31   -27.05     1.02)  ; 53
        (  -78.78  -123.49   -24.20     1.02)  ; 54
        (  -83.61  -128.20   -24.20     1.02)  ; 55
        (  -85.65  -130.05   -24.20     1.02)  ; 56
        (  -88.19  -132.14   -24.45     1.02)  ; 57
        (  -89.59  -133.93   -24.45     1.02)  ; 58
        (  -89.59  -135.71   -26.10     1.02)  ; 59
        (  -90.60  -138.06   -26.10     1.02)  ; 60
        (  -91.05  -140.03   -26.10     1.02)  ; 61
        (  -91.56  -141.43   -25.70     1.02)  ; 62
        (  -89.78  -137.93   -25.70     1.02)  ; 63
        ( -101.99  -145.69   -25.60     1.02)  ; 64
        ( -104.78  -147.54   -25.60     1.02)  ; 65
        ( -106.12  -148.87   -25.60     1.02)  ; 66
        ( -106.18  -149.13   -25.60     1.02)  ; 67
         Normal
      )  ;  End of split
    |
      (    2.30   -19.98    -5.95     1.21)  ; 1, R-1-2
      (    2.37   -19.79    -5.90     1.21)  ; 2
      (    2.69   -19.60    -5.90     1.21)  ; 3
      (    3.32   -19.54    -5.00     1.21)  ; 4
      (    4.59   -20.17    -4.95     1.21)  ; 5
      (    5.36   -20.43    -4.95     1.21)  ; 6
      (    7.20   -21.51    -4.95     1.21)  ; 7
      (    8.79   -22.91    -4.95     1.21)  ; 8
      (    9.30   -23.48    -3.45     1.21)  ; 9
      (   10.95   -26.09    -3.45     1.21)  ; 10
      (   11.40   -26.73    -3.45     1.21)  ; 11
      (   11.72   -27.11    -3.45     1.21)  ; 12
      (   15.85   -29.84   -11.50     1.08)  ; 13
      (   16.67   -30.41   -11.50     1.08)  ; 14
      (   17.57   -31.24   -12.85     1.08)  ; 15
      (   18.58   -31.75   -12.85     1.08)  ; 16
      (   21.25   -32.13   -12.95     1.08)  ; 17
      (   21.89   -32.32   -12.95     1.08)  ; 18
      (   22.84   -33.34   -12.95     1.08)  ; 19
      (   23.35   -33.91   -10.10     1.08)  ; 20
      (   25.58   -37.92    -9.55     1.08)  ; 21
      (   25.58   -37.98    -9.55     1.08)  ; 22
      (   26.53   -40.47   -15.75     0.95)  ; 23
      (   26.66   -41.10   -15.75     0.95)  ; 24
      (   27.36   -42.37   -15.75     0.95)  ; 25
      (   28.18   -43.39   -18.00     0.95)  ; 26
      (   28.37   -44.03   -18.00     0.95)  ; 27
      (   27.93   -45.11   -18.20     0.95)  ; 28
      (   28.06   -46.32   -18.20     0.95)  ; 29
      (   29.07   -47.72   -18.20     0.95)  ; 30
      (   30.41   -48.86   -18.20     0.95)  ; 31
      (   30.92   -48.99   -18.20     0.95)  ; 32
      (   28.65   -49.15   -23.60     0.95)  ; 33
      (   28.08   -50.55   -28.05     0.95)  ; 34
      (   27.76   -51.89   -28.05     0.95)  ; 35
      (   28.01   -53.22   -29.95     0.95)  ; 36
      (   28.14   -54.81   -29.95     0.95)  ; 37
      (   28.39   -54.30   -29.95     0.95)  ; 38
      (   29.03   -55.77   -33.00     0.95)  ; 39
      (   30.17   -59.07   -33.00     0.95)  ; 40
      (   30.17   -61.62   -34.15     0.95)  ; 41
      (   30.17   -69.00   -34.15     0.95)  ; 42
      (   30.62   -70.52   -34.15     0.95)  ; 43
      (   30.56   -72.24   -34.20     0.95)  ; 44
      (   31.25   -73.51   -34.20     0.95)  ; 45
      (   33.16   -74.85   -34.20     0.95)  ; 46
      (   35.01   -76.06   -34.20     0.95)  ; 47
      (   35.32   -76.12   -34.20     0.95)  ; 48
      (   35.32   -75.61   -34.20     0.95)  ; 49
      (   33.24   -78.58   -40.55     0.95)  ; 50
      (   33.62   -82.20   -41.20     0.95)  ; 51
      (   33.75   -83.92   -41.20     0.95)  ; 52
      (   33.87   -85.19   -41.20     0.95)  ; 53
      (   33.49   -87.74   -42.20     0.95)  ; 54
      (   34.70   -90.85   -42.20     0.95)  ; 55
      (   36.23   -92.63   -42.20     0.95)  ; 56
      (   38.45   -93.72   -43.35     0.95)  ; 57
      (   40.04   -93.78   -43.35     0.95)  ; 58
      (   41.31   -93.59   -43.40     0.95)  ; 59
      (   44.30   -92.06   -43.40     0.95)  ; 60
      (   45.32   -88.31   -43.40     0.95)  ; 61
       Normal
    )  ;  End of split
  |
    (   -0.58   -12.66    -4.90     0.95)  ; 1, R-2
    (   -0.64   -12.35    -5.45     0.95)  ; 2
    (   -0.83   -12.28    -5.45     0.95)  ; 3
    (   -2.11   -12.79    -7.50     0.95)  ; 4
    (   -5.16   -13.30    -9.75     0.95)  ; 5
    (   -5.92   -13.30   -10.00     0.95)  ; 6
    (   -9.55   -14.32   -10.00     0.95)  ; 7
    (  -11.33   -15.21    -8.75     0.95)  ; 8
    (  -12.09   -15.59    -8.75     0.95)  ; 9
    (  -13.30   -16.48    -7.70     0.95)  ; 10
    (  -13.55   -16.48    -7.70     0.95)  ; 11
    (  -15.65   -17.50    -4.00     0.95)  ; 12
    (  -16.10   -18.13    -4.00     0.95)  ; 13
    (  -17.94   -19.92    -3.85     0.95)  ; 14
    (  -19.34   -21.00    -3.85     0.95)  ; 15
    (  -20.36   -21.70    -4.20     0.95)  ; 16
    (  -20.23   -21.51    -4.20     0.95)  ; 17
    (  -23.79   -23.92   -10.75     1.08)  ; 18
    (  -26.46   -25.26   -10.20     1.08)  ; 19
    (  -28.30   -26.40   -10.20     1.08)  ; 20
    (  -29.96   -27.80   -10.20     1.08)  ; 21
    (  -31.55   -28.82    -8.95     1.08)  ; 22
    (  -35.23   -29.97    -8.95     1.08)  ; 23
    (  -36.32   -30.60    -8.90     1.08)  ; 24
    (  -38.03   -32.32    -8.90     1.08)  ; 25
    (  -39.24   -33.15    -8.90     1.08)  ; 26
    (  -39.37   -33.46    -8.90     1.08)  ; 27
    (  -38.92   -32.70    -8.90     1.08)  ; 28
    (
      (  -41.03   -32.91    -5.90     1.08)  ; 1, R-2-1
      (  -42.17   -33.61    -8.75     1.08)  ; 2
      (  -43.57   -34.88   -10.05     1.08)  ; 3
      (  -45.29   -36.66   -10.05     1.08)  ; 4
      (  -46.18   -38.06   -10.05     1.08)  ; 5
      (  -46.24   -38.57   -10.05     1.08)  ; 6
      (  -48.72   -41.87   -11.95     1.08)  ; 7
      (  -52.72   -48.74   -10.85     1.08)  ; 8
      (  -53.11   -49.32   -10.85     1.08)  ; 9
      (  -54.44   -50.21   -10.85     1.08)  ; 10
      (  -56.22   -50.97    -9.50     1.08)  ; 11
      (  -58.07   -50.53    -9.50     1.08)  ; 12
      (  -57.75   -49.57    -9.50     1.08)  ; 13
      (  -58.96   -50.97   -12.85     1.08)  ; 14
      (  -61.31   -53.64   -12.45     1.08)  ; 15
      (  -63.98   -55.55   -12.45     1.08)  ; 16
      (  -68.68   -58.29   -12.45     1.08)  ; 17
      (  -70.53   -59.69   -11.10     1.08)  ; 18
      (  -72.37   -61.47   -11.10     1.08)  ; 19
      (  -73.26   -62.61   -11.10     1.08)  ; 20
      (  -73.07   -62.04   -11.10     1.08)  ; 21
      (  -76.09   -64.72    -6.80     1.02)  ; 22
      (  -77.05   -65.74    -7.40     1.02)  ; 23
      (  -77.49   -66.95   -10.75     1.02)  ; 24
      (  -78.45   -68.48   -12.10     1.02)  ; 25
      (  -79.53   -69.56   -12.10     1.02)  ; 26
      (  -80.16   -69.94   -12.10     1.02)  ; 27
      (  -80.86   -70.51   -12.10     1.02)  ; 28
      (  -81.37   -70.83   -12.10     1.02)  ; 29
      (  -81.69   -71.02   -12.10     1.02)  ; 30
      (
        (  -86.77   -73.18   -11.30     1.02)  ; 1, R-2-1-1
        (  -89.45   -74.90   -11.30     1.02)  ; 2
        (  -90.53   -75.85   -10.25     1.02)  ; 3
        (  -92.50   -77.70   -10.25     1.02)  ; 4
        (  -94.98   -79.67   -10.65     1.02)  ; 5
        (  -96.44   -80.69   -10.65     1.02)  ; 6
        (  -98.41   -81.71   -10.65     1.02)  ; 7
        ( -102.67   -82.98   -12.70     1.02)  ; 8
        ( -104.77   -83.81   -12.70     1.02)  ; 9
        ( -109.03   -85.21   -12.80     1.02)  ; 10
        ( -112.78   -86.99   -12.80     1.02)  ; 11
        ( -115.07   -87.50   -12.80     1.02)  ; 12
        ( -116.02   -87.81   -12.65     1.02)  ; 13
        ( -115.96   -86.86   -12.65     1.02)  ; 14
        ( -121.37   -86.91    -9.15     0.89)  ; 15
        ( -125.76   -86.91   -10.20     0.89)  ; 16
        ( -127.15   -87.30   -10.20     0.89)  ; 17
        ( -129.89   -89.40   -15.95     0.76)  ; 18
        ( -131.86   -90.10   -15.95     0.76)  ; 19
        ( -133.83   -90.35   -17.05     0.76)  ; 20
        ( -135.48   -89.71   -17.05     0.76)  ; 21
        ( -136.06   -89.20   -17.05     0.76)  ; 22
        ( -137.01   -88.12   -17.20     0.76)  ; 23
        ( -137.26   -87.17   -17.80     0.76)  ; 24
        ( -137.39   -86.79   -17.80     0.76)  ; 25
         Normal
      |
        (  -82.90   -73.87   -10.10     0.76)  ; 1, R-2-1-2
        (  -83.53   -75.15   -10.10     0.76)  ; 2
        (  -83.98   -76.67    -4.85     0.76)  ; 3
        (  -86.33   -81.83    -9.20     0.76)  ; 4
        (  -87.48   -85.52    -9.20     0.76)  ; 5
        (  -87.67   -87.30    -9.20     0.76)  ; 6
        (  -88.62   -90.29   -11.05     0.76)  ; 7
        (  -89.19   -92.13   -11.05     0.76)  ; 8
        (  -89.38   -93.02   -11.05     0.76)  ; 9
        (  -90.34   -94.99   -15.60     0.76)  ; 10
        (  -91.74   -97.54   -15.60     0.76)  ; 11
        (  -93.45   -99.76   -17.55     0.76)  ; 12
        (  -96.51  -102.56   -17.55     0.76)  ; 13
        ( -100.26  -104.79   -18.05     0.76)  ; 14
        ( -102.93  -106.19   -18.05     0.76)  ; 15
        ( -104.77  -107.33   -18.05     0.76)  ; 16
        ( -106.36  -109.37   -18.05     0.76)  ; 17
        ( -107.76  -111.66   -16.85     0.76)  ; 18
        ( -108.02  -113.25   -16.85     0.76)  ; 19
        ( -108.91  -114.97   -16.85     0.76)  ; 20
        ( -110.05  -116.18   -16.85     0.76)  ; 21
        ( -110.05  -115.54   -16.85     0.76)  ; 22
        ( -118.28  -120.19   -19.50     0.76)  ; 23
        ( -120.00  -122.55   -20.00     0.76)  ; 24
        ( -120.57  -124.07   -20.00     0.76)  ; 25
        ( -121.90  -125.60   -20.00     0.76)  ; 26
        ( -122.79  -126.30   -20.00     0.76)  ; 27
        ( -123.18  -125.79   -20.00     0.76)  ; 28
        ( -125.40  -132.34   -18.30     0.76)  ; 29
        ( -127.24  -134.57   -18.30     0.76)  ; 30
        ( -128.45  -135.84   -18.15     0.76)  ; 31
        ( -130.23  -137.18   -18.15     0.76)  ; 32
        ( -134.87  -139.79   -18.15     0.76)  ; 33
        ( -137.67  -140.30   -18.15     0.76)  ; 34
        ( -139.20  -140.49   -18.15     0.76)  ; 35
        ( -143.59  -141.44   -18.15     0.76)  ; 36
        ( -144.60  -141.38   -18.15     0.76)  ; 37
        ( -144.92  -140.61   -18.15     0.76)  ; 38
         Normal
      )  ;  End of split
    |
      (  -41.48   -34.81   -10.95     0.83)  ; 1, R-2-2
      (  -41.80   -35.96    -9.65     0.83)  ; 2
      (  -43.26   -40.86   -11.00     0.89)  ; 3
      (  -43.01   -42.51   -11.60     0.89)  ; 4
      (  -43.14   -45.88   -11.75     0.89)  ; 5
      (  -43.96   -47.79   -12.20     0.89)  ; 6
      (  -44.60   -50.14   -12.20     0.89)  ; 7
      (  -44.66   -53.71   -11.10     0.89)  ; 8
      (  -45.55   -55.36   -11.10     0.89)  ; 9
      (  -46.25   -56.38   -11.10     0.89)  ; 10
      (  -47.02   -57.90   -11.00     0.89)  ; 11
      (  -47.72   -59.88   -11.00     0.89)  ; 12
      (  -47.72   -60.58   -11.00     0.89)  ; 13
      (  -47.52   -60.32   -11.00     0.89)  ; 14
      (  -49.75   -63.43    -7.35     0.89)  ; 15
      (  -50.45   -65.40    -8.60     0.89)  ; 16
      (  -51.34   -67.56    -8.60     0.89)  ; 17
      (  -51.41   -68.07   -10.65     0.89)  ; 18
      (  -51.41   -68.01   -10.65     0.89)  ; 19
      (  -52.04   -73.22   -13.85     0.89)  ; 20
      (  -52.23   -74.69   -14.25     0.89)  ; 21
      (  -53.69   -77.36   -14.25     0.89)  ; 22
      (  -56.68   -81.37   -12.40     0.89)  ; 23
      (  -59.04   -83.08   -12.40     0.89)  ; 24
      (  -60.05   -83.97   -11.90     0.89)  ; 25
      (  -63.68   -87.85   -11.90     0.89)  ; 26
      (  -64.00   -88.49   -11.90     0.89)  ; 27
      (  -64.06   -88.11   -11.90     0.89)  ; 28
      (  -66.25   -92.97    -7.10     0.89)  ; 29
      (  -66.89   -93.29   -10.25     0.89)  ; 30
      (  -66.89   -93.16   -10.25     0.89)  ; 31
      (  -71.21   -96.41   -15.75     0.89)  ; 32
      (  -74.65   -98.89   -16.40     0.89)  ; 33
      (  -75.66  -100.03   -16.40     0.89)  ; 34
      (  -77.25  -101.43   -16.40     0.89)  ; 35
      (  -79.03  -103.15   -16.45     0.89)  ; 36
      (  -80.62  -105.12   -16.45     0.89)  ; 37
      (  -81.51  -106.58   -19.50     0.89)  ; 38
      (  -82.08  -107.73   -19.50     0.89)  ; 39
      (  -82.91  -108.56   -19.50     0.89)  ; 40
      (  -84.31  -109.64   -19.90     0.89)  ; 41
      (  -84.44  -108.56   -19.90     0.89)  ; 42
      (  -87.87  -114.60   -18.90     0.83)  ; 43
      (  -88.89  -115.87   -18.90     0.83)  ; 44
      (  -89.21  -117.21   -17.95     0.83)  ; 45
      (  -89.27  -119.37   -17.95     0.83)  ; 46
      (  -90.55  -120.99   -11.40     0.83)  ; 47
      (  -90.55  -120.93   -11.30     0.83)  ; 48
       Normal
    )  ;  End of split
  )  ;  End of split
)  ;  End of tree

( (Color DarkCyan)
  (Dendrite)
  (    8.21    -7.94     2.50     1.21)  ; Root
  (    8.27    -7.88     2.50     1.21)  ; 1, R
  (    8.14    -7.50     1.15     1.34)  ; 2
  (    8.14    -8.26     1.15     1.34)  ; 3
  (    8.84   -10.42     1.55     1.34)  ; 4
  (    9.67   -10.74     2.80     1.34)  ; 5
  (   10.31   -11.19     2.80     1.34)  ; 6
  (   10.62   -11.76     3.20     1.34)  ; 7
  (   10.94   -12.01     3.20     1.34)  ; 8
  (   10.94   -11.89     3.30     1.34)  ; 9
  (
    (   12.60   -13.16     3.30     1.34)  ; 1, R-1
    (   13.17   -13.35     3.30     1.34)  ; 2
    (   13.17   -13.54     2.05     1.34)  ; 3
    (   13.42   -13.79     2.05     1.34)  ; 4
    (   13.55   -13.79     1.85     1.34)  ; 5
    (
      (   14.88   -15.26     4.00     1.27)  ; 1, R-1-1
      (   14.82   -15.83     4.00     1.27)  ; 2
      (   15.07   -16.15     4.00     1.27)  ; 3
      (   15.01   -15.64     3.90     1.27)  ; 4
      (   15.01   -16.15     3.90     1.27)  ; 5
      (
        (   17.30   -18.44     3.90     1.27)  ; 1, R-1-1-1
        (   18.51   -19.52     3.90     1.27)  ; 2
        (   19.59   -20.41     5.50     1.27)  ; 3
        (   19.65   -20.41     5.50     1.27)  ; 4
        (   21.43   -24.10     2.40     1.27)  ; 5
        (   22.20   -25.75     2.40     1.27)  ; 6
        (   23.47   -27.53     2.40     1.27)  ; 7
        (   23.47   -29.00     3.30     1.27)  ; 8
        (   23.91   -30.02     3.30     1.27)  ; 9
        (   24.80   -30.78     3.30     1.27)  ; 10
        (   26.39   -31.86     3.65     1.27)  ; 11
        (   29.00   -34.02     3.65     1.27)  ; 12
        (   31.03   -35.36     3.85     1.27)  ; 13
        (   29.84   -36.13     4.80     1.27)  ; 14
        (   30.10   -36.89     4.80     1.27)  ; 15
        (   30.99   -37.97     4.65     1.27)  ; 16
        (   31.24   -38.10     4.65     1.27)  ; 17
        (   31.50   -38.10     4.35     1.27)  ; 18
        (   32.83   -38.74     4.35     1.27)  ; 19
        (   37.54   -41.85     4.60     1.14)  ; 20
        (   38.62   -42.55     4.25     1.14)  ; 21
        (   39.51   -43.32     3.65     1.14)  ; 22
        (   39.63   -43.38     3.65     1.14)  ; 23
        (
          (   41.16   -46.37     6.05     1.14)  ; 1, R-1-1-1-1
          (   41.67   -46.69     5.10     1.14)  ; 2
          (   42.30   -47.07     5.10     1.14)  ; 3
          (   42.94   -47.96     5.10     1.14)  ; 4
          (   44.53   -49.49     5.10     1.14)  ; 5
          (   44.98   -49.99     3.10     1.14)  ; 6
          (   49.04   -52.35     1.65     0.95)  ; 7
          (   49.30   -53.24     1.65     0.95)  ; 8
          (   51.46   -57.56     1.65     0.95)  ; 9
          (   52.10   -59.22     1.65     0.95)  ; 10
          (   53.31   -60.81     1.65     0.95)  ; 11
          (   53.24   -60.81     1.65     0.95)  ; 12
          (   56.69   -63.50    -1.10     0.95)  ; 13
          (   57.33   -65.40     0.50     0.95)  ; 14
          (   58.66   -67.44     0.50     0.95)  ; 15
          (   61.40   -69.67     1.55     0.95)  ; 16
          (   61.33   -69.60     1.55     0.95)  ; 17
          (   62.10   -72.78     3.05     0.95)  ; 18
          (   62.80   -74.31     3.05     0.95)  ; 19
          (   63.94   -77.11     3.05     0.95)  ; 20
          (   65.28   -80.29     1.50     0.95)  ; 21
          (   65.40   -82.58     1.50     0.95)  ; 22
          (   65.60   -83.15     0.50     0.95)  ; 23
          (   66.04   -84.80     0.50     0.95)  ; 24
          (   66.36   -85.89     0.50     0.95)  ; 25
          (   66.42   -88.56    -0.40     0.95)  ; 26
          (   66.68   -89.32    -0.40     0.95)  ; 27
          (   66.99   -88.24    -0.40     0.95)  ; 28
          (   68.73   -92.63    -3.05     0.95)  ; 29
          (   68.92   -94.22    -3.05     0.95)  ; 30
          (   69.04   -94.73    -2.05     0.95)  ; 31
          (   69.04   -94.60    -2.05     0.95)  ; 32
          (   69.04   -99.50    -1.50     0.95)  ; 33
          (   69.36  -101.60    -1.40     0.95)  ; 34
          (   69.30  -103.57    -1.40     0.95)  ; 35
          (   68.85  -106.43    -1.40     0.95)  ; 36
          (   68.85  -109.04    -1.40     0.95)  ; 37
          (   69.55  -110.18    -1.40     0.95)  ; 38
          (   70.82  -111.14    -1.40     0.95)  ; 39
          (   71.46  -112.28    -1.40     0.95)  ; 40
          (   72.03  -114.00    -1.40     0.95)  ; 41
          (   72.22  -115.34    -1.40     0.95)  ; 42
          (   70.82  -115.97    -1.40     0.95)  ; 43
          (   72.29  -119.24     1.05     0.95)  ; 44
          (   72.73  -120.45     0.00     0.95)  ; 45
          (   72.67  -121.66     0.00     0.95)  ; 46
          (   72.41  -121.73    -1.45     0.95)  ; 47
          (   73.18  -126.56    -4.80     0.95)  ; 48
          (   73.11  -132.98    -4.80     0.95)  ; 49
          (   72.35  -137.63    -4.50     0.95)  ; 50
          (   71.59  -138.96    -4.50     0.95)  ; 51
          (   70.51  -140.30    -4.50     0.95)  ; 52
          (   69.42  -140.75    -3.60     0.95)  ; 53
          (   67.33  -141.32    -3.60     0.95)  ; 54
          (   66.44  -141.57    -3.60     0.95)  ; 55
          (   64.34  -142.78    -3.60     0.95)  ; 56
          (   63.19  -143.74    -3.60     0.95)  ; 57
          (   63.26  -142.65    -3.60     0.95)  ; 58
          (   61.22  -147.01    -1.10     0.89)  ; 59
          (   60.65  -147.78    -1.10     0.89)  ; 60
          (   60.14  -148.16    -1.90     0.89)  ; 61
          (   59.19  -148.22    -1.90     0.89)  ; 62
          (   58.55  -147.65    -3.25     0.89)  ; 63
          (   58.43  -147.52    -3.25     0.89)  ; 64
           Normal
        |
          (   40.44   -43.88     1.75     0.89)  ; 1, R-1-1-1-2
          (   41.26   -43.95     1.30     0.89)  ; 2
          (   41.52   -43.95     7.95     0.89)  ; 3
          (   44.89   -45.60     7.95     0.89)  ; 4
          (   45.59   -47.25     6.25     0.89)  ; 5
          (   46.54   -48.27     6.25     0.89)  ; 6
          (   47.43   -48.40     6.25     0.89)  ; 7
          (   49.02   -48.21     7.10     0.89)  ; 8
          (   49.78   -48.72    10.35     0.89)  ; 9
          (   50.67   -49.29    10.35     0.89)  ; 10
          (   52.33   -49.42    10.35     0.89)  ; 11
          (   55.63   -49.03    10.45     0.89)  ; 12
          (   56.21   -49.23    10.45     0.89)  ; 13
          (   57.60   -50.43    10.45     0.89)  ; 14
          (   58.88   -51.07     9.80     0.89)  ; 15
          (   59.38   -50.05     9.80     0.89)  ; 16
          (   59.45   -49.86     8.50     0.89)  ; 17
          (   59.58   -49.86     8.50     0.89)  ; 18
           Normal
        )  ;  End of split
      |
        (   14.27   -16.79     3.95     0.89)  ; 1, R-1-1-2
        (   14.02   -16.79     4.50     0.89)  ; 2
        (   12.68   -17.23     4.50     0.89)  ; 3
        (   12.18   -17.55     6.00     0.89)  ; 4
        (   12.11   -18.00     6.00     0.89)  ; 5
        (   11.54   -19.33     6.00     0.89)  ; 6
        (   10.97   -20.22     6.00     0.89)  ; 7
        (   10.46   -22.00     6.10     0.89)  ; 8
        (   10.33   -23.47     6.10     0.89)  ; 9
        (   10.46   -23.47     6.10     0.89)  ; 10
        (    9.57   -23.40     8.95     0.89)  ; 11
        (    9.44   -24.67     9.55     0.89)  ; 12
        (   10.52   -28.55     9.55     0.89)  ; 13
        (   11.03   -29.83     9.55     0.89)  ; 14
        (   10.65   -30.53     9.55     0.89)  ; 15
        (   10.20   -31.23     9.55     0.89)  ; 16
        (   10.01   -32.69     9.55     0.89)  ; 17
        (   10.01   -34.34     9.55     0.89)  ; 18
        (    9.50   -33.83     9.55     0.89)  ; 19
        (    8.36   -34.09    13.25     0.89)  ; 20
        (    8.68   -36.00    13.40     0.89)  ; 21
        (    9.38   -37.40    13.40     0.89)  ; 22
        (    9.44   -37.71    13.10     0.89)  ; 23
        (    9.57   -37.59    13.10     0.89)  ; 24
         Normal
      )  ;  End of split
    |
      (   12.94   -13.99     1.05     0.89)  ; 1, R-1-2
      (   12.94   -13.99     4.00     0.89)  ; 2
      (   13.45   -14.43     4.25     0.89)  ; 3
      (   13.96   -15.01     4.25     0.89)  ; 4
      (   15.16   -16.02     4.25     0.89)  ; 5
      (   15.23   -16.79     4.25     0.89)  ; 6
      (   15.74   -17.61     4.25     0.89)  ; 7
      (   16.37   -18.25     4.25     0.89)  ; 8
      (   18.03   -19.33     2.65     0.89)  ; 9
      (   18.28   -19.97     2.65     0.89)  ; 10
      (   18.41   -21.24     1.85     0.89)  ; 11
      (   18.98   -22.77     1.85     0.89)  ; 12
      (   19.87   -24.36     1.85     0.89)  ; 13
      (   19.87   -24.42     2.30     0.89)  ; 14
       Normal
    )  ;  End of split
  |
    (   10.01   -12.78     3.35     0.89)  ; 1, R-2
    (    9.50   -14.88     3.35     0.89)  ; 2
    (    9.06   -16.34     3.35     0.89)  ; 3
    (    8.36   -17.87     3.35     0.89)  ; 4
    (    7.47   -20.54     3.70     0.89)  ; 5
    (    7.28   -21.24     6.55     0.89)  ; 6
    (    7.22   -22.89     6.55     0.89)  ; 7
    (    6.52   -24.99     5.80     0.89)  ; 8
    (    5.75   -26.90     5.80     0.89)  ; 9
    (    5.24   -28.11     5.80     0.89)  ; 10
    (    5.24   -28.68     3.80     0.89)  ; 11
    (    5.69   -30.46     3.70     0.89)  ; 12
    (    5.37   -32.18     3.70     0.89)  ; 13
    (    4.48   -36.25     3.95     0.89)  ; 14
    (    4.42   -40.07     4.05     0.89)  ; 15
    (    4.16   -41.60     4.05     0.89)  ; 16
    (    3.72   -43.76     4.05     0.89)  ; 17
    (    3.66   -44.20     4.05     0.89)  ; 18
    (    2.76   -47.25     5.60     0.89)  ; 19
    (    2.63   -48.72     5.60     0.89)  ; 20
    (    2.31   -50.94     5.20     0.89)  ; 21
    (    2.31   -52.09     5.15     0.89)  ; 22
    (    1.80   -52.15     5.15     0.89)  ; 23
    (    1.48   -53.87     3.50     0.89)  ; 24
    (    1.74   -55.65     3.50     0.89)  ; 25
    (    1.67   -57.11     4.90     0.89)  ; 26
    (    1.55   -57.88     5.35     0.89)  ; 27
    (    1.55   -59.53     5.35     0.89)  ; 28
    (    1.93   -60.87     5.35     0.89)  ; 29
    (    1.67   -61.76     5.35     0.89)  ; 30
    (    0.98   -63.22     5.35     0.89)  ; 31
    (    0.53   -64.43     4.95     0.89)  ; 32
    (    0.53   -65.96     4.95     0.89)  ; 33
    (    0.66   -65.19     4.80     0.89)  ; 34
    (    0.34   -66.97     3.90     0.89)  ; 35
    (    0.02   -68.31     3.90     0.89)  ; 36
    (   -0.11   -73.84     3.85     0.89)  ; 37
    (   -0.23   -74.29     3.85     0.89)  ; 38
    (   -1.37   -74.85     1.70     0.89)  ; 39
    (   -1.82   -78.34     0.15     0.89)  ; 40
    (   -2.64   -79.17    10.55     0.89)  ; 41
    (   -3.28   -81.40    10.55     0.89)  ; 42
    (   -4.36   -84.51     8.45     0.89)  ; 43
    (   -5.31   -86.36     8.45     0.89)  ; 44
    (   -5.70   -88.14     8.45     0.89)  ; 45
    (   -5.44   -88.84     8.45     0.89)  ; 46
    (   -5.25   -88.84     8.35     0.89)  ; 47
    (   -5.06   -88.97     6.45     0.89)  ; 48
    (   -4.93   -91.00     6.45     0.89)  ; 49
    (   -4.93   -95.46     5.75     0.89)  ; 50
    (   -4.55   -96.92     5.85     0.89)  ; 51
    (   -4.93   -98.13     5.85     0.89)  ; 52
    (   -5.06   -98.51     5.85     0.89)  ; 53
    (   -5.06   -99.02     6.65     0.89)  ; 54
    (   -4.61   -99.72     7.00     0.89)  ; 55
    (   -4.61   -99.59     7.00     0.89)  ; 56
    (   -4.64   -98.30     9.20     0.89)  ; 57
    (   -4.58   -99.26     9.20     0.89)  ; 58
    (   -4.13   -99.89     9.20     0.89)  ; 59
    (   -3.69  -100.27     8.30     0.89)  ; 60
    (   -3.56  -100.21     8.30     0.89)  ; 61
    (   -3.18   -99.76     8.30     0.89)  ; 62
     Normal
  )  ;  End of split
)  ;  End of tree

( (Color RGB (100, 100, 100))
  (Dendrite)
  (    7.24    -8.64    -4.65     1.65)  ; Root
  (    7.12    -8.64    -3.60     1.65)  ; 1, R
  (    7.37    -7.94    -3.60     1.65)  ; 2
  (    7.37    -8.13    -5.45     1.65)  ; 3
  (    6.99    -8.89    -5.45     1.65)  ; 4
  (    5.59   -10.74    -5.45     1.65)  ; 5
  (    5.08   -11.94    -6.55     1.65)  ; 6
  (    4.95   -15.51    -4.20     1.65)  ; 7
  (    4.32   -15.51    -4.20     1.65)  ; 8
  (    4.32   -16.08    -4.40     1.65)  ; 9
  (    4.25   -17.67    -7.10     1.65)  ; 10
  (    3.81   -20.15    -7.65     1.65)  ; 11
  (    3.87   -21.68    -8.10     1.65)  ; 12
  (    3.49   -23.08    -8.10     1.65)  ; 13
  (    2.92   -24.98    -8.10     1.65)  ; 14
  (    2.85   -26.70    -9.65     1.65)  ; 15
  (    2.79   -25.94    -9.65     1.65)  ; 16
  (    0.44   -28.29   -10.00     1.65)  ; 17
  (   -0.26   -29.95    -8.10     1.65)  ; 18
  (   -0.83   -33.19    -8.10     1.65)  ; 19
  (   -0.90   -35.35    -8.05     1.65)  ; 20
  (   -2.36   -37.71    -8.30     1.65)  ; 21
  (   -2.36   -37.52    -8.30     1.65)  ; 22
  (   -3.33   -38.35   -12.00     1.53)  ; 23
  (   -3.65   -39.50   -13.30     1.53)  ; 24
  (   -3.84   -39.88   -13.30     1.53)  ; 25
  (   -4.35   -39.24   -14.20     1.53)  ; 26
  (   -6.13   -40.00   -15.45     1.53)  ; 27
  (   -8.35   -42.36   -15.45     1.53)  ; 28
  (   -9.75   -44.71   -16.40     1.53)  ; 29
  (  -11.28   -47.96   -15.55     1.53)  ; 30
  (  -12.23   -50.63   -15.55     1.53)  ; 31
  (  -12.55   -51.20   -15.55     1.53)  ; 32
  (  -13.19   -49.55   -13.50     1.53)  ; 33
  (  -15.41   -52.09   -13.35     1.53)  ; 34
  (  -17.76   -55.91   -11.30     1.53)  ; 35
  (  -18.59   -57.75   -11.30     1.53)  ; 36
  (  -19.29   -60.55   -11.00     1.53)  ; 37
  (  -19.67   -61.70   -11.00     1.53)  ; 38
  (  -20.05   -62.33   -11.00     1.53)  ; 39
  (  -20.18   -62.46   -11.00     1.53)  ; 40
  (  -20.18   -62.33   -11.00     1.53)  ; 41
  (  -19.72   -65.24   -17.45     1.53)  ; 42
  (  -19.72   -65.55   -15.15     1.53)  ; 43
  (
    (  -18.26   -70.32   -11.95     1.40)  ; 1, R-1
    (  -18.06   -73.63    -9.95     1.40)  ; 2
    (  -18.06   -73.44    -9.95     1.40)  ; 3
    (  -17.24   -77.96   -18.65     1.27)  ; 4
    (  -16.92   -79.87   -19.80     1.27)  ; 5
    (  -16.73   -82.16   -19.80     1.27)  ; 6
    (  -16.73   -82.60   -20.60     1.27)  ; 7
    (  -16.73   -82.35   -20.60     1.27)  ; 8
    (  -16.54   -86.10   -18.70     1.27)  ; 9
    (  -17.11   -87.37   -18.70     1.27)  ; 10
    (  -17.24   -88.52   -18.05     1.27)  ; 11
    (  -16.48   -90.68   -18.05     1.27)  ; 12
    (  -16.03   -91.63   -18.05     1.27)  ; 13
    (  -15.97   -93.73   -18.05     1.27)  ; 14
    (  -15.40   -99.10   -23.30     1.21)  ; 15
    (  -15.47  -100.18   -23.30     1.21)  ; 16
    (  -14.39  -101.58   -23.35     1.21)  ; 17
    (  -11.21  -103.94   -23.35     1.21)  ; 18
    (  -10.44  -105.27   -23.35     1.21)  ; 19
    (  -10.83  -107.37   -21.70     1.21)  ; 20
    (  -10.83  -107.50   -21.70     1.21)  ; 21
    (   -9.24  -109.34   -21.55     1.21)  ; 22
    (   -6.95  -113.48   -19.85     1.21)  ; 23
    (   -6.69  -115.13   -21.05     1.21)  ; 24
    (   -6.44  -116.41   -21.05     1.21)  ; 25
    (   -6.38  -118.89   -21.05     1.21)  ; 26
    (   -6.18  -119.40   -21.35     1.21)  ; 27
    (   -5.87  -118.89   -21.35     1.21)  ; 28
    (   -5.86  -119.74   -24.20     1.21)  ; 29
    (   -5.42  -122.09   -25.00     1.21)  ; 30
    (   -4.21  -123.87   -25.00     1.21)  ; 31
    (   -2.43  -125.65   -23.20     1.21)  ; 32
    (   -2.43  -125.46   -23.20     1.21)  ; 33
    (   -3.00  -127.37   -20.75     1.21)  ; 34
    (   -2.75  -129.85   -20.75     1.21)  ; 35
    (   -2.56  -131.50   -20.40     1.21)  ; 36
    (   -1.54  -133.16   -20.40     1.21)  ; 37
    (    0.43  -134.81   -20.40     1.21)  ; 38
    (    1.58  -136.34   -20.55     1.21)  ; 39
    (    2.85  -137.99   -20.55     1.21)  ; 40
    (    4.18  -140.28   -20.55     1.21)  ; 41
    (    5.33  -142.38   -21.95     1.21)  ; 42
    (    5.45  -143.08   -21.95     1.21)  ; 43
    (    5.45  -142.70   -21.95     1.21)  ; 44
    (    8.50  -144.71   -14.60     1.21)  ; 45
    (    9.39  -145.79   -16.75     1.21)  ; 46
    (   12.44  -147.51   -19.95     1.02)  ; 47
    (   13.90  -149.61   -19.95     1.02)  ; 48
    (   15.17  -152.02   -20.10     1.02)  ; 49
    (   15.24  -153.61   -20.10     1.02)  ; 50
    (   15.37  -153.93   -20.10     1.02)  ; 51
    (   15.56  -155.40   -18.15     0.83)  ; 52
    (   16.26  -157.43   -18.15     0.83)  ; 53
    (   16.95  -158.32   -18.75     0.83)  ; 54
    (   17.97  -158.83   -18.75     0.83)  ; 55
    (   20.07  -159.47   -18.75     0.83)  ; 56
    (   21.09  -159.34   -19.60     0.83)  ; 57
    (   22.49  -158.70   -19.60     0.83)  ; 58
    (   25.03  -157.30   -19.60     0.83)  ; 59
    (   25.98  -156.60   -19.65     0.83)  ; 60
     Normal
  |
    (  -21.03   -66.77   -15.10     0.83)  ; 1, R-2
    (  -23.44   -68.55   -13.20     0.83)  ; 2
    (  -24.52   -69.89   -11.35     0.83)  ; 3
    (  -25.73   -70.97   -11.35     0.83)  ; 4
    (  -26.24   -71.79   -10.95     0.83)  ; 5
    (  -30.12   -76.63   -22.20     0.83)  ; 6
    (  -30.25   -78.66   -22.95     0.83)  ; 7
    (  -30.82   -79.36   -22.95     0.83)  ; 8
    (  -31.39   -79.87   -19.40     0.83)  ; 9
    (  -32.41   -80.44   -19.40     0.83)  ; 10
    (  -34.70   -80.89   -19.00     0.83)  ; 11
    (  -39.34   -80.89   -18.90     0.83)  ; 12
    (  -42.14   -79.43   -18.85     0.83)  ; 13
    (  -42.58   -78.85   -18.85     0.83)  ; 14
     Normal
  )  ;  End of split
)  ;  End of tree

( (Color SkyBlue)
  (Dendrite)
  (    9.65    -1.29    -1.65     1.34)  ; Root
  (    9.65    -1.55    -1.50     1.34)  ; 1, R
  (   10.61    -2.76    -1.50     1.34)  ; 2
  (   12.90    -4.60    -1.50     1.34)  ; 3
  (   14.10    -5.18    -3.10     1.46)  ; 4
  (   14.55    -5.62    -3.65     1.46)  ; 5
  (   16.27    -6.57    -3.65     1.46)  ; 6
  (   17.86    -7.53    -3.70     1.46)  ; 7
  (   19.00    -8.36    -3.70     1.46)  ; 8
  (   20.46    -8.74    -3.70     1.46)  ; 9
  (   22.12    -9.06    -3.70     1.46)  ; 10
  (   25.04    -9.06    -3.70     1.46)  ; 11
  (   25.99    -8.61    -3.70     1.46)  ; 12
  (   30.19    -8.16    -3.30     1.46)  ; 13
  (   33.43    -8.36    -3.30     1.46)  ; 14
  (   38.14    -9.44    -3.30     1.46)  ; 15
  (   40.43    -9.82    -1.65     1.46)  ; 16
  (   43.93   -10.20     0.20     1.46)  ; 17
  (   44.94   -10.07     0.20     1.46)  ; 18
  (   46.47    -9.69     0.30     1.46)  ; 19
  (   47.93    -9.69     0.30     1.46)  ; 20
  (   49.07    -9.86     8.10     1.34)  ; 21
  (   50.47   -10.12     8.75     1.34)  ; 22
  (   52.12   -10.88     6.20     1.34)  ; 23
  (   53.07   -11.33     6.20     1.34)  ; 24
  (   52.18   -10.82     6.20     1.34)  ; 25
  (   56.70   -11.84    -2.75     1.14)  ; 26
  (   57.21   -12.09    -4.40     1.14)  ; 27
  (   58.54   -13.24    -4.40     1.14)  ; 28
  (   59.56   -13.74    -5.80     1.14)  ; 29
  (   62.48   -14.38    -5.80     1.14)  ; 30
  (   63.44   -14.76    -6.40     1.14)  ; 31
  (   70.05   -16.54    -6.40     1.14)  ; 32
  (   71.96   -16.93    -3.55     1.14)  ; 33
  (   75.01   -17.94    -3.55     1.14)  ; 34
  (   78.83   -18.90    -3.55     1.14)  ; 35
  (   80.61   -19.41    -3.15     1.14)  ; 36
  (   80.48   -19.22    -3.15     1.14)  ; 37
  (   86.26   -22.40    -3.10     1.14)  ; 38
  (   88.81   -24.43    -3.10     1.14)  ; 39
  (   89.19   -24.88    -3.10     1.14)  ; 40
  (   91.58   -24.17    -7.95     1.08)  ; 41
  (   92.97   -23.86    -7.95     1.08)  ; 42
  (   95.01   -24.30    -5.10     1.08)  ; 43
  (   98.76   -25.51    -5.10     1.08)  ; 44
  (  102.64   -26.53    -5.10     1.08)  ; 45
  (  105.18   -27.86    -4.95     1.08)  ; 46
  (  106.33   -28.75    -4.95     1.08)  ; 47
  (  108.74   -30.47    -4.95     1.08)  ; 48
  (  110.33   -31.62    -5.55     1.08)  ; 49
  (  114.02   -32.63    -5.55     1.08)  ; 50
  (  116.31   -33.33    -5.55     1.08)  ; 51
  (  118.92   -34.16    -6.65     1.08)  ; 52
  (  120.25   -35.11    -6.65     1.08)  ; 53
  (  120.38   -35.05    -6.65     1.08)  ; 54
  (  127.06   -35.94    -7.10     1.08)  ; 55
  (  128.39   -36.01    -7.10     1.08)  ; 56
  (  128.54   -34.48   -11.45     0.95)  ; 57
  (  130.25   -34.36   -11.45     0.95)  ; 58
  (  130.95   -33.85   -11.45     0.95)  ; 59
  (  132.29   -32.00   -11.55     0.95)  ; 60
  (  134.01   -28.89   -11.55     0.95)  ; 61
  (  135.72   -26.66    -9.40     0.95)  ; 62
  (  136.74   -25.77    -9.40     0.95)  ; 63
  (  138.71   -24.94    -8.40     0.95)  ; 64
  (  141.89   -22.65    -8.35     0.95)  ; 65
  (  145.13   -20.43    -8.35     0.95)  ; 66
  (  146.40   -18.96    -8.35     0.95)  ; 67
  (  147.68   -14.38    -8.35     0.95)  ; 68
  (  149.07    -9.87    -8.60     0.95)  ; 69
  (  149.46    -8.66    -8.60     0.95)  ; 70
  (  149.58    -7.70    -8.60     0.95)  ; 71
  (  148.86    -6.64   -10.25     0.89)  ; 72
  (  149.56    -5.31   -10.55     0.89)  ; 73
  (  149.62    -2.70   -10.55     0.89)  ; 74
  (  149.50    -2.32   -10.65     0.89)  ; 75
   Normal
)  ;  End of tree

( (Color Magenta)
  (Apical)
  (    2.42    10.43     2.40     2.54)  ; Root
  (    2.48    10.62     2.30     2.54)  ; 1, R
  (    2.92    11.13     2.30     2.54)  ; 2
  (    3.24    11.90     1.00     2.80)  ; 3
  (    3.43    12.02     1.00     2.80)  ; 4
  (    3.82    13.55     1.45     2.80)  ; 5
  (    3.82    13.74     1.45     2.80)  ; 6
  (    4.58    14.25     2.00     2.92)  ; 7
  (    4.51    14.76     2.00     2.92)  ; 8
  (    4.51    11.83     2.00     2.92)  ; 9
  (    4.26    13.61     2.00     2.92)  ; 10
  (    4.26    14.19     2.00     2.92)  ; 11
  (    4.64    14.95     2.00     2.92)  ; 12
  (    5.09    16.22     1.30     3.05)  ; 13
  (    5.40    18.26     1.05     3.05)  ; 14
  (    5.34    18.89     1.05     3.05)  ; 15
  (    4.77    19.91     1.90     3.05)  ; 16
  (    4.77    21.25     1.90     3.05)  ; 17
  (    4.77    22.07     1.90     3.05)  ; 18
  (    4.71    22.52     1.90     3.05)  ; 19
  (
    (    4.51    24.43     1.90     2.23)  ; 1, R-1
    (    4.58    25.32     1.90     2.23)  ; 2
    (    5.28    26.14     1.90     2.23)  ; 3
    (    6.23    27.99     2.55     2.23)  ; 4
    (    6.68    29.32     1.75     2.23)  ; 5
    (    7.25    30.22     1.40     2.23)  ; 6
    (    7.63    31.49     1.80     2.23)  ; 7
    (    7.76    32.00     1.80     2.23)  ; 8
    (
      (    7.76    34.16     1.80     2.03)  ; 1, R-1-1
      (    7.38    35.75     1.80     2.03)  ; 2
      (    7.38    38.23     1.80     2.03)  ; 3
      (
        (    8.63    41.89     2.15     1.97)  ; 1, R-1-1-1
        (    8.69    42.14     1.65     1.97)  ; 2
        (   10.54    43.35     1.55     1.97)  ; 3
        (   10.86    44.24     1.55     1.97)  ; 4
        (   10.92    45.64     1.50     1.97)  ; 5
        (   10.41    46.66     1.50     1.97)  ; 6
        (    9.84    47.55     1.50     1.97)  ; 7
        (    9.08    49.84     1.55     1.97)  ; 8
        (    9.08    52.13     1.55     1.97)  ; 9
        (   10.03    56.39     1.55     1.97)  ; 10
        (   10.22    57.28     1.55     1.97)  ; 11
        (   10.60    58.30     1.55     1.97)  ; 12
        (   10.73    58.75     1.55     1.97)  ; 13
        (   12.06    62.50    -0.30     1.97)  ; 14
        (   13.02    63.45    -0.30     1.97)  ; 15
        (   13.46    64.22    -0.35     1.97)  ; 16
        (   14.35    65.42    -0.35     1.97)  ; 17
        (   15.05    66.95    -0.35     1.97)  ; 18
        (   15.12    67.01    -0.35     1.97)  ; 19
        (   15.25    70.09    -1.90     1.97)  ; 20
        (   16.08    72.51    -1.90     1.97)  ; 21
        (   16.78    74.86    -1.90     1.97)  ; 22
        (   17.35    76.83    -1.90     1.97)  ; 23
        (   18.43    81.03    -2.40     1.97)  ; 24
        (   19.19    83.96    -2.50     1.97)  ; 25
        (   21.23    89.74    -2.50     1.97)  ; 26
        (   21.67    91.53    -2.50     1.97)  ; 27
        (   22.89    94.40    -4.05     1.97)  ; 28
        (   23.02    95.86    -4.55     1.97)  ; 29
        (   24.29   100.63    -4.60     1.97)  ; 30
        (   24.55   101.97    -4.60     1.97)  ; 31
        (   24.80   103.43    -4.60     1.97)  ; 32
        (
          (   24.68   105.15    -4.75     1.91)  ; 1, R-1-1-1-1
          (   24.74   107.31    -5.20     1.91)  ; 2
          (   25.18   108.84    -5.20     1.91)  ; 3
          (   25.76   110.11    -5.50     1.91)  ; 4
          (   25.95   111.57    -5.50     1.91)  ; 5
          (   25.88   116.73    -5.50     1.91)  ; 6
          (   26.07   118.89    -5.50     1.91)  ; 7
          (   26.91   121.68    -5.40     1.78)  ; 8
          (   26.91   122.26    -5.40     1.78)  ; 9
          (   26.53   123.53    -5.35     1.78)  ; 10
          (   26.60   125.37    -5.35     1.78)  ; 11
          (   27.17   128.24    -5.35     1.78)  ; 12
          (   27.17   135.11    -5.35     1.78)  ; 13
          (   27.29   136.51    -5.35     1.78)  ; 14
          (   27.49   137.33    -5.35     1.78)  ; 15
          (   27.55   141.66    -5.35     1.78)  ; 16
          (   27.99   143.63    -5.35     1.78)  ; 17
          (   28.38   144.46    -5.35     1.78)  ; 18
          (   28.39   147.87   -10.45     1.78)  ; 19
          (   28.51   148.38   -10.45     1.78)  ; 20
          (   28.64   149.40   -10.95     1.78)  ; 21
          (   28.64   152.13   -10.95     1.78)  ; 22
          (   27.81   154.42   -12.45     1.78)  ; 23
          (   27.88   155.06   -14.50     1.78)  ; 24
          (   28.45   156.46   -15.15     1.78)  ; 25
          (   28.96   157.54   -15.15     1.78)  ; 26
          (   29.15   158.43   -15.15     1.78)  ; 27
          (   28.83   160.15    -9.75     1.78)  ; 28
          (   29.72   163.07    -6.70     1.78)  ; 29
          (   29.66   169.94    -6.70     1.78)  ; 30
          (   28.48   170.94   -11.35     1.78)  ; 31
          (   28.67   172.34   -11.35     1.78)  ; 32
          (   28.73   175.20   -11.30     1.78)  ; 33
          (   27.52   178.06   -10.20     1.78)  ; 34
          (   27.65   180.54   -10.15     1.78)  ; 35
          (   28.16   182.90   -10.15     1.78)  ; 36
          (   28.73   184.36    -9.50     1.78)  ; 37
          (   29.50   185.76    -9.50     1.78)  ; 38
          (   30.00   187.80    -8.80     1.78)  ; 39
          (   30.26   189.01    -8.80     1.78)  ; 40
          (   30.58   190.53    -9.00     1.78)  ; 41
          (   30.51   192.44   -10.05     1.78)  ; 42
          (   31.34   194.79   -10.40     1.78)  ; 43
          (   31.40   195.24   -10.40     1.78)  ; 44
          (   31.79   196.57   -10.40     1.78)  ; 45
          (   31.79   196.70   -10.40     1.78)  ; 46
          (   32.06   198.38   -10.65     1.84)  ; 47
          (   32.06   201.62   -10.15     1.84)  ; 48
          (   32.32   203.66   -10.15     1.84)  ; 49
          (   33.02   206.40   -10.15     1.84)  ; 50
          (   32.95   206.40   -10.15     1.84)  ; 51
          (   32.76   208.49   -11.10     1.84)  ; 52
          (   32.70   211.04   -11.45     1.84)  ; 53
          (   32.32   212.57   -11.45     1.84)  ; 54
          (   32.38   215.81   -11.50     1.84)  ; 55
          (   33.34   220.58   -11.50     1.84)  ; 56
          (   33.84   223.63   -11.50     1.84)  ; 57
          (   32.41   226.37   -16.25     1.97)  ; 58
          (   32.41   227.01   -17.00     1.97)  ; 59
          (   32.79   228.92   -17.00     1.97)  ; 60
          (   33.56   233.05   -17.00     1.97)  ; 61
          (   33.87   234.39   -15.35     1.97)  ; 62
          (
            (   34.19   236.61   -15.30     2.10)  ; 1, R-1-1-1-1-1
            (   34.25   237.95   -15.30     2.10)  ; 2
            (   34.45   239.60   -15.30     2.10)  ; 3
            (   34.57   243.86   -15.30     2.10)  ; 4
            (   35.02   246.47   -15.30     2.10)  ; 5
            (   35.02   248.70   -15.30     2.10)  ; 6
            (   35.07   251.15   -13.05     2.03)  ; 7
            (   35.01   253.25   -13.75     2.03)  ; 8
            (   35.71   254.84   -15.70     2.03)  ; 9
            (   36.34   255.67   -15.70     2.03)  ; 10
            (   36.47   259.10   -16.35     2.03)  ; 11
            (   36.54   260.25   -16.35     2.03)  ; 12
            (   36.92   262.48   -17.95     2.03)  ; 13
            (   37.30   264.45   -17.95     2.03)  ; 14
            (   37.87   266.61   -17.95     2.03)  ; 15
            (   39.14   269.09   -17.95     2.03)  ; 16
            (   39.40   270.68   -16.45     2.03)  ; 17
            (   39.59   272.21   -16.35     2.03)  ; 18
            (   39.65   272.27   -16.35     2.03)  ; 19
            (   39.59   272.14   -16.35     2.03)  ; 20
            (   39.33   275.32   -16.35     1.91)  ; 21
            (   39.91   277.11   -16.35     1.91)  ; 22
            (   40.02   279.33   -11.45     1.84)  ; 23
            (   40.21   281.17   -11.60     1.84)  ; 24
            (   40.91   283.40   -14.60     1.84)  ; 25
            (   40.98   283.71   -14.60     1.84)  ; 26
            (   40.09   288.68   -18.05     1.72)  ; 27
            (   41.04   291.28   -18.00     1.72)  ; 28
            (   41.68   294.08   -17.10     1.72)  ; 29
            (   42.19   296.63   -16.95     1.72)  ; 30
            (   42.95   299.55   -16.95     1.72)  ; 31
            (   43.46   301.78   -16.90     1.72)  ; 32
            (   43.58   303.24   -16.90     1.72)  ; 33
            (   43.52   303.37   -16.90     1.72)  ; 34
            (   44.16   306.18   -18.45     1.72)  ; 35
            (   44.79   311.20   -17.45     1.72)  ; 36
            (   45.30   312.79   -17.45     1.72)  ; 37
            (   45.24   315.72   -17.60     1.72)  ; 38
            (   45.62   317.50   -18.05     1.72)  ; 39
            (   45.88   318.45   -18.05     1.72)  ; 40
            (   46.45   321.19   -18.05     1.72)  ; 41
            (   47.40   325.07   -18.05     1.72)  ; 42
            (   47.53   327.36   -18.05     1.72)  ; 43
            (   47.59   327.93   -18.05     1.72)  ; 44
            (   47.67   332.29   -16.05     1.59)  ; 45
            (   48.12   333.50   -16.05     1.59)  ; 46
            (   48.37   334.20   -14.65     1.59)  ; 47
            (   48.50   334.83   -14.65     1.59)  ; 48
            (   48.63   335.02   -14.65     1.59)  ; 49
            (   49.01   339.35   -20.15     1.40)  ; 50
            (   49.84   341.96   -19.60     1.40)  ; 51
            (   50.03   344.57   -18.25     1.40)  ; 52
            (   50.41   346.28   -18.25     1.40)  ; 53
            (   50.98   349.27   -18.00     1.40)  ; 54
            (   51.04   355.32   -18.30     1.40)  ; 55
            (   51.17   355.89   -18.30     1.40)  ; 56
            (   51.96   359.41   -21.65     1.40)  ; 57
            (   52.92   361.32   -21.65     1.40)  ; 58
            (   53.68   363.80   -21.65     1.40)  ; 59
            (   53.93   365.58   -20.55     1.40)  ; 60
            (   53.43   369.84   -19.15     1.40)  ; 61
            (   54.06   370.99   -19.05     1.40)  ; 62
            (   54.76   373.66   -19.40     1.40)  ; 63
            (   55.08   376.01   -19.40     1.40)  ; 64
            (   55.27   377.10   -19.85     1.40)  ; 65
            (   55.84   378.11   -19.85     1.40)  ; 66
            (   57.05   381.42   -19.90     1.40)  ; 67
            (   56.64   384.62   -24.05     1.40)  ; 68
            (   56.96   386.40   -23.95     1.40)  ; 69
            (   56.83   386.52   -23.95     1.40)  ; 70
            (   56.45   391.36   -21.85     1.40)  ; 71
            (   57.28   395.05   -21.85     1.40)  ; 72
            (   57.34   396.96   -22.85     1.40)  ; 73
            (   57.85   400.26   -23.50     1.40)  ; 74
            (   59.12   404.59   -23.65     1.40)  ; 75
            (   59.50   405.35   -23.65     1.40)  ; 76
            (   60.55   408.39   -25.95     1.40)  ; 77
            (   60.55   409.15   -26.60     1.40)  ; 78
            (   61.13   411.51   -26.60     1.40)  ; 79
            (   62.27   418.12   -26.90     1.40)  ; 80
            (   63.42   420.03   -27.50     1.40)  ; 81
            (   64.81   422.89   -27.50     1.40)  ; 82
            (   65.64   425.44   -27.80     1.40)  ; 83
            (   66.34   428.55   -27.85     1.40)  ; 84
            (   66.79   430.08   -27.85     1.40)  ; 85
            (   66.79   430.21   -27.85     1.40)  ; 86
            (   66.70   436.04   -28.00     1.40)  ; 87
            (   66.82   438.20   -28.65     1.40)  ; 88
            (   66.89   441.51   -27.50     1.40)  ; 89
            (   67.27   443.61   -27.50     1.40)  ; 90
            (   67.71   444.82   -27.50     1.40)  ; 91
            (   68.41   448.06   -26.55     1.21)  ; 92
            (   70.19   453.40   -26.55     1.21)  ; 93
            (   70.89   454.99   -26.55     1.21)  ; 94
            (   70.96   455.38   -26.55     1.21)  ; 95
            (   73.69   458.08   -31.15     1.21)  ; 96
            (   75.03   461.14   -28.95     1.21)  ; 97
            (   76.30   464.95   -28.95     1.21)  ; 98
            (   76.87   466.23   -28.95     1.21)  ; 99
            (   77.95   469.22   -29.80     1.21)  ; 100
            (   78.46   469.85   -31.25     1.21)  ; 101
            (   79.16   471.44   -32.75     1.21)  ; 102
            (   79.61   472.65   -32.85     1.21)  ; 103
            (   81.71   478.57   -32.90     1.21)  ; 104
            (   82.79   480.41   -32.90     1.21)  ; 105
            (   82.85   480.41   -32.90     1.21)  ; 106
            (   83.27   482.09   -37.15     1.21)  ; 107
            (   83.20   482.92   -37.15     1.21)  ; 108
            (   83.71   485.14   -37.70     1.21)  ; 109
            (   84.29   486.16   -36.80     1.21)  ; 110
            (   84.35   486.48   -36.80     1.21)  ; 111
            (   84.48   486.86   -37.75     1.21)  ; 112
            (   84.03   488.45   -36.80     1.21)  ; 113
            (   84.09   489.72   -36.40     1.21)  ; 114
            (   84.03   491.89   -40.70     1.08)  ; 115
            (   84.33   493.24   -40.70     1.08)  ; 116
            (
              (   84.26   492.98   -40.70     1.08)  ; 1, R-1-1-1-1-1-1
              (   84.03   493.03   -35.45     1.08)  ; 2
              (   83.84   493.28   -35.45     1.08)  ; 3
              (   82.82   496.08   -35.25     1.08)  ; 4
              (   82.38   496.72   -35.25     1.08)  ; 5
              (   82.25   497.42   -35.25     1.08)  ; 6
              (   82.12   497.80   -37.25     1.08)  ; 7
              (   82.12   499.33   -39.35     1.08)  ; 8
              (   81.36   501.81   -39.35     1.08)  ; 9
              (   80.47   504.61   -39.35     1.08)  ; 10
              (   80.34   506.26   -39.35     1.08)  ; 11
              (   80.34   507.72   -39.35     1.08)  ; 12
              (   77.26   512.32   -39.35     1.08)  ; 13
              (   77.26   513.21   -39.35     1.08)  ; 14
              (   75.92   515.31   -40.40     1.08)  ; 15
              (   74.14   517.15   -40.40     1.08)  ; 16
              (   74.01   517.21   -40.40     1.08)  ; 17
              (   72.74   520.78   -43.45     1.08)  ; 18
              (   72.74   521.73   -40.25     1.08)  ; 19
              (   72.68   522.94   -38.85     1.08)  ; 20
              (   72.36   523.77   -38.80     1.08)  ; 21
              (
                (   69.50   526.88   -41.35     0.95)  ; 1, R-1-1-1-1-1-1-1
                (   68.16   529.36   -41.10     0.95)  ; 2
                (   67.27   530.76   -41.05     0.95)  ; 3
                (   66.26   531.65   -41.05     0.95)  ; 4
                (   64.92   533.05   -41.05     0.95)  ; 5
                (   64.16   534.45   -40.95     0.95)  ; 6
                (   63.78   535.79   -40.95     0.95)  ; 7
                (   63.52   536.04   -40.95     0.95)  ; 8
                (   63.52   536.23   -40.95     0.95)  ; 9
                (   61.82   539.39   -45.40     0.89)  ; 10
                (   61.69   540.16   -45.90     0.89)  ; 11
                (   60.80   541.68   -45.90     0.89)  ; 12
                (   60.23   542.64   -46.05     0.89)  ; 13
                (   59.85   543.08   -46.05     0.89)  ; 14
                (   58.64   546.58   -47.50     0.76)  ; 15
                (   58.83   547.34   -44.30     0.76)  ; 16
                (   58.83   548.49   -42.95     0.76)  ; 17
                (   58.83   548.62   -42.95     0.76)  ; 18
                (
                  (   57.24   551.03   -40.65     0.76)  ; 1, R-1-1-1-1-1-1-1-1
                  (   56.54   552.69   -42.80     0.76)  ; 2
                  (   56.48   554.21   -42.80     0.76)  ; 3
                  (   56.61   554.66   -42.80     0.76)  ; 4
                  (   56.48   556.44   -42.90     0.76)  ; 5
                  (   55.27   559.24   -42.90     0.76)  ; 6
                  (   54.38   561.66   -42.90     0.76)  ; 7
                  (   54.38   562.23   -42.95     0.76)  ; 8
                  (   54.51   562.23   -42.95     0.76)  ; 9
                  (   53.48   564.83   -48.00     0.64)  ; 10
                  (   52.15   566.87   -48.00     0.64)  ; 11
                  (   51.96   567.76   -48.00     0.64)  ; 12
                  (   51.96   568.39   -48.80     0.64)  ; 13
                  (   51.70   568.52   -48.80     0.64)  ; 14
                  (   50.88   571.83   -45.75     0.51)  ; 15
                  (   50.43   574.05   -45.75     0.51)  ; 16
                  (   49.29   576.41   -44.85     0.51)  ; 17
                  (   48.59   577.81   -44.85     0.51)  ; 18
                  (   47.44   580.35   -44.85     0.51)  ; 19
                  (   45.22   583.98   -44.85     0.51)  ; 20
                  (   44.90   584.74   -44.85     0.51)  ; 21
                  (   41.53   589.83   -45.70     0.51)  ; 22
                  (   41.27   590.97   -46.65     0.51)  ; 23
                  (   40.12   597.49   -42.60     0.51)  ; 24
                  (   39.29   599.34   -42.30     0.51)  ; 25
                  (   37.57   601.69   -42.30     0.51)  ; 26
                  (   36.11   602.39   -42.30     0.51)  ; 27
                  (   34.20   602.39   -44.50     0.51)  ; 28
                  (   31.34   603.34   -44.50     0.51)  ; 29
                  (   28.86   604.55   -44.50     0.51)  ; 30
                  (   28.80   604.93   -45.00     0.51)  ; 31
                   Normal
                |
                  (   59.90   549.77   -38.20     0.51)  ; 1, R-1-1-1-1-1-1-1-2
                  (   60.22   552.82   -39.90     0.51)  ; 2
                  (   60.22   553.91   -39.90     0.51)  ; 3
                  (   62.32   557.34   -44.30     0.51)  ; 4
                  (   62.89   560.78   -46.40     0.51)  ; 5
                  (   62.96   562.81   -46.40     0.51)  ; 6
                  (   63.91   566.12   -46.00     0.51)  ; 7
                  (   65.12   568.79   -46.00     0.51)  ; 8
                  (   66.01   573.05   -45.20     0.51)  ; 9
                  (   66.01   576.68   -45.15     0.51)  ; 10
                  (   63.94   576.61   -49.35     0.51)  ; 11
                  (   62.48   578.01   -49.35     0.51)  ; 12
                  (   62.09   578.77   -49.35     0.51)  ; 13
                  (   61.97   579.15   -45.25     0.51)  ; 14
                  (   61.01   583.67   -46.40     0.51)  ; 15
                  (   60.76   587.17   -46.40     0.51)  ; 16
                  (   60.89   589.90   -47.85     0.51)  ; 17
                  (   61.65   594.55   -47.85     0.51)  ; 18
                  (   61.52   596.07   -47.80     0.51)  ; 19
                  (   61.40   596.84   -47.80     0.51)  ; 20
                  (   61.40   598.24   -47.80     0.51)  ; 21
                  (   61.97   600.21   -46.15     0.51)  ; 22
                  (   64.13   603.77   -46.05     0.51)  ; 23
                  (   64.32   604.15   -46.05     0.51)  ; 24
                   Normal
                )  ;  End of split
              |
                (   72.82   524.17   -35.35     0.51)  ; 1, R-1-1-1-1-1-1-2
                (   72.82   524.36   -33.25     0.51)  ; 2
                (   72.25   524.99   -45.50     0.51)  ; 3
                (   72.06   525.82   -46.35     0.51)  ; 4
                (   71.36   528.24   -46.35     0.51)  ; 5
                (   70.72   528.62   -46.35     0.51)  ; 6
                (   67.54   535.04   -44.90     0.51)  ; 7
                (   67.29   536.00   -44.90     0.51)  ; 8
                (   66.59   537.40   -44.80     0.51)  ; 9
                (   64.43   540.96   -44.80     0.51)  ; 10
                (   63.47   542.93   -44.80     0.51)  ; 11
                (   61.82   545.79   -44.85     0.51)  ; 12
                (   59.78   550.12   -44.85     0.51)  ; 13
                (   59.72   550.57   -44.85     0.51)  ; 14
                (   61.30   551.99   -48.95     0.51)  ; 15
                (   61.30   554.60   -48.95     0.51)  ; 16
                (   61.87   557.21   -49.00     0.51)  ; 17
                (   62.89   560.07   -49.00     0.51)  ; 18
                (   63.14   563.06   -49.00     0.51)  ; 19
                (   62.95   566.81   -48.10     0.51)  ; 20
                (   62.95   570.18   -48.10     0.51)  ; 21
                (   63.84   572.34   -47.40     0.51)  ; 22
                (   65.31   574.25   -47.40     0.51)  ; 23
                (   65.88   575.08   -47.35     0.51)  ; 24
                (   66.20   575.91   -47.35     0.51)  ; 25
                (   66.70   576.99   -47.35     0.51)  ; 26
                (   67.28   578.52   -47.35     0.51)  ; 27
                (   66.86   578.65   -50.00     0.51)  ; 28
                (   66.86   580.24   -50.00     0.51)  ; 29
                (   67.30   582.47   -50.00     0.51)  ; 30
                (   68.64   585.46   -50.00     0.51)  ; 31
                (   72.20   590.80   -50.00     0.51)  ; 32
                (   73.91   593.41   -49.70     0.51)  ; 33
                (   74.42   593.72   -49.70     0.51)  ; 34
                (   77.79   594.17   -49.65     0.51)  ; 35
                (   78.24   594.42   -49.65     0.51)  ; 36
                (   78.62   594.93   -49.65     0.51)  ; 37
                (   79.64   595.76   -49.65     0.51)  ; 38
                (   79.64   595.82   -49.65     0.51)  ; 39
                 Normal
              )  ;  End of split
            |
              (   85.03   495.15   -48.00     0.76)  ; 1, R-1-1-1-1-1-2
              (   85.22   497.05   -48.00     0.76)  ; 2
              (   85.35   497.95   -48.00     0.76)  ; 3
              (   85.35   498.71   -46.55     0.76)  ; 4
              (   85.22   499.28   -46.55     0.76)  ; 5
              (   85.09   499.47   -45.70     0.76)  ; 6
              (   84.77   500.36   -45.70     0.76)  ; 7
              (   82.42   505.45   -45.15     0.76)  ; 8
              (   81.78   511.43   -42.85     0.76)  ; 9
              (   80.96   517.09   -42.85     0.76)  ; 10
              (   80.64   520.46   -42.85     0.76)  ; 11
              (   80.64   521.23   -43.35     0.76)  ; 12
              (   81.28   524.60   -43.35     0.76)  ; 13
              (   81.78   526.38   -43.55     0.76)  ; 14
              (   81.89   527.70   -50.35     0.76)  ; 15
              (   81.82   532.60   -53.20     0.76)  ; 16
              (   83.16   534.82   -61.70     0.76)  ; 17
              (   84.56   536.10   -61.70     0.76)  ; 18
              (   85.07   538.70   -59.80     0.76)  ; 19
              (   84.75   542.27   -59.80     0.76)  ; 20
              (   83.67   545.45   -59.80     0.76)  ; 21
              (   83.29   548.94   -58.70     0.76)  ; 22
              (   83.54   552.06   -58.70     0.76)  ; 23
              (   83.73   552.76   -58.65     0.76)  ; 24
              (   84.73   561.03   -52.20     0.64)  ; 25
              (   85.36   561.92   -52.20     0.64)  ; 26
              (   86.06   564.02   -52.20     0.64)  ; 27
              (   86.38   566.31   -52.95     0.64)  ; 28
              (   86.32   571.46   -52.95     0.64)  ; 29
              (   86.13   573.69   -52.95     0.64)  ; 30
              (   86.25   576.62   -53.70     0.64)  ; 31
              (   87.02   581.01   -53.70     0.64)  ; 32
              (   87.55   579.61   -34.45     0.64)  ; 33
              (   87.61   579.99   -35.55     0.64)  ; 34
              (   87.86   580.38   -35.55     0.64)  ; 35
              (   87.93   581.65   -36.70     0.64)  ; 36
              (   88.37   582.67   -40.10     0.64)  ; 37
              (   90.41   587.18   -43.05     0.64)  ; 38
              (   91.49   589.09   -43.05     0.64)  ; 39
              (   93.14   591.25   -44.90     0.64)  ; 40
              (   93.97   592.14   -44.90     0.64)  ; 41
              (   96.45   593.67   -43.45     0.64)  ; 42
              (   99.50   594.50   -43.45     0.64)  ; 43
              (  101.53   594.69   -43.45     0.64)  ; 44
              (  104.08   595.45   -43.15     0.64)  ; 45
              (  105.92   596.15   -43.15     0.64)  ; 46
              (  109.10   597.11   -43.15     0.64)  ; 47
              (  109.93   597.23   -43.15     0.64)  ; 48
              (  109.80   597.17   -43.15     0.64)  ; 49
              (  115.01   597.11   -45.85     0.64)  ; 50
              (  117.18   596.92   -45.85     0.64)  ; 51
              (  119.27   596.47   -43.20     0.64)  ; 52
              (  121.25   596.28   -43.20     0.64)  ; 53
              (  124.36   595.77   -43.20     0.64)  ; 54
              (  124.42   595.64   -43.20     0.64)  ; 55
              (  126.83   594.94   -36.40     0.64)  ; 56
              (  128.61   594.81   -36.40     0.64)  ; 57
              (  130.96   594.43   -37.15     0.64)  ; 58
              (  132.61   594.30   -37.15     0.64)  ; 59
              (  134.27   593.99   -35.10     0.64)  ; 60
              (  141.39   593.92   -33.60     0.64)  ; 61
              (  142.21   594.11   -33.60     0.64)  ; 62
               Normal
            )  ;  End of split
          |
            (   33.15   233.10   -10.10     0.51)  ; 1, R-1-1-1-1-2
            (   32.96   233.68   -13.15     0.51)  ; 2
            (   31.62   234.06   -18.10     0.57)  ; 3
            (   31.30   234.82   -20.35     0.57)  ; 4
            (   31.30   235.01   -21.65     0.57)  ; 5
            (   31.75   236.09   -23.05     0.70)  ; 6
            (   32.26   236.22   -23.05     0.70)  ; 7
            (   33.72   236.35   -23.05     0.70)  ; 8
            (   35.05   237.18   -26.50     0.70)  ; 9
            (   35.44   237.62   -26.50     0.70)  ; 10
            (   35.50   238.07   -26.50     0.70)  ; 11
            (   35.05   238.51   -28.25     0.70)  ; 12
            (   33.85   239.47   -28.25     0.70)  ; 13
            (   33.53   240.55   -28.25     0.70)  ; 14
            (   33.59   241.06   -28.25     0.70)  ; 15
            (   35.12   242.26   -28.65     0.70)  ; 16
            (   36.26   242.07   -28.65     0.70)  ; 17
            (   36.39   241.95   -28.65     0.70)  ; 18
            (   41.41   245.00   -24.10     0.83)  ; 19
            (   42.62   247.16   -25.80     0.83)  ; 20
            (   43.45   249.45   -25.80     0.83)  ; 21
            (   44.34   252.95   -25.80     0.83)  ; 22
            (   45.29   255.94   -26.00     0.83)  ; 23
            (   47.39   261.28   -25.95     0.83)  ; 24
            (   47.52   261.54   -25.95     0.83)  ; 25
             Normal
          )  ;  End of split
        |
          (   24.94   103.16    -0.80     0.76)  ; 1, R-1-1-1-2
          (   25.57   103.41    -3.60     0.76)  ; 2
          (   26.78   103.54    -7.70     0.95)  ; 3
          (   28.50   102.08   -10.35     0.95)  ; 4
          (   28.56   102.08   -10.35     0.95)  ; 5
          (   31.55   101.89   -14.65     1.14)  ; 6
          (   33.08   102.14   -14.65     1.14)  ; 7
          (   35.05   102.97   -15.10     1.14)  ; 8
          (   36.89   103.22   -15.15     1.14)  ; 9
          (   39.18   103.22   -15.15     1.14)  ; 10
          (   40.26   103.86   -15.80     1.14)  ; 11
          (   41.34   103.92   -17.55     1.14)  ; 12
          (   43.06   104.37   -17.55     1.14)  ; 13
          (   44.01   105.07   -17.55     1.14)  ; 14
          (   44.20   105.38   -17.75     1.14)  ; 15
          (   45.60   106.47   -17.80     1.14)  ; 16
          (   47.26   106.59   -17.80     1.14)  ; 17
          (   47.70   106.78   -15.40     1.14)  ; 18
          (   48.21   107.17   -15.40     1.14)  ; 19
          (   50.37   107.99   -14.60     1.14)  ; 20
          (   51.07   107.99   -14.60     1.14)  ; 21
          (   52.15   107.80   -14.60     1.14)  ; 22
          (   54.31   107.23   -14.60     1.14)  ; 23
          (   58.51   106.85   -14.60     1.14)  ; 24
          (   58.83   106.40   -15.05     1.14)  ; 25
          (   62.13   104.18   -20.50     1.14)  ; 26
          (   62.26   104.56   -20.10     1.14)  ; 27
          (
            (   63.91   106.29   -22.60     0.89)  ; 1, R-1-1-1-2-1
            (   65.82   106.36   -25.50     0.89)  ; 2
            (   66.01   106.42   -25.90     0.89)  ; 3
            (   68.81   107.44   -29.30     0.76)  ; 4
            (   71.80   108.77   -32.55     0.76)  ; 5
            (   72.75   109.28   -32.75     0.76)  ; 6
            (   73.58   110.05   -32.75     0.76)  ; 7
            (   74.02   110.87   -36.70     0.76)  ; 8
            (   74.34   111.70   -36.70     0.76)  ; 9
            (   76.31   114.63   -36.70     0.76)  ; 10
            (   77.27   115.14   -36.70     0.76)  ; 11
            (   79.68   116.09   -43.65     0.76)  ; 12
            (   80.38   116.73   -43.90     0.76)  ; 13
            (   81.02   117.49   -43.90     0.76)  ; 14
            (   81.97   118.13   -43.90     0.76)  ; 15
            (   82.93   119.27   -42.85     0.76)  ; 16
            (   83.18   120.48   -43.00     0.76)  ; 17
            (   83.12   120.48   -43.00     0.76)  ; 18
            (   84.51   123.47   -52.05     0.70)  ; 19
            (   85.60   124.80   -52.05     0.70)  ; 20
            (   86.74   126.08   -52.55     0.70)  ; 21
            (   88.84   128.75   -52.55     0.70)  ; 22
            (   90.75   130.34   -52.55     0.70)  ; 23
            (   92.08   131.36   -52.55     0.70)  ; 24
            (   92.46   132.18   -52.45     0.70)  ; 25
            (   98.12   136.14   -54.65     0.57)  ; 26
            (  100.03   137.22   -54.65     0.57)  ; 27
            (  102.82   138.88   -54.65     0.57)  ; 28
            (  104.48   140.34   -54.35     0.57)  ; 29
            (  106.13   140.85   -54.35     0.57)  ; 30
            (  108.04   141.17   -57.05     0.57)  ; 31
            (  109.37   141.80   -57.05     0.57)  ; 32
            (  109.63   141.93   -57.05     0.57)  ; 33
            (  113.89   142.82   -63.55     0.57)  ; 34
            (  115.73   143.84   -63.55     0.57)  ; 35
            (  117.89   145.30   -64.30     0.57)  ; 36
            (  119.36   145.62   -66.90     0.57)  ; 37
            (  121.07   145.56   -68.70     0.57)  ; 38
            (  121.90   145.94   -68.70     0.57)  ; 39
            (  122.41   146.00   -69.75     0.57)  ; 40
            (  123.93   145.37   -69.75     0.57)  ; 41
            (  125.14   145.30   -70.10     0.57)  ; 42
            (  126.73   144.73   -70.10     0.57)  ; 43
            (  127.24   144.29   -70.10     0.57)  ; 44
            (  127.49   144.16   -70.15     0.57)  ; 45
            (  129.66   142.57   -70.15     0.57)  ; 46
            (  130.23   141.61   -70.15     0.57)  ; 47
            (  131.44   140.72   -70.20     0.57)  ; 48
             Normal
          |
            (   63.35   103.80   -17.40     0.57)  ; 1, R-1-1-1-2-2
            (   63.86   103.74   -14.50     0.57)  ; 2
            (   65.77   103.10   -14.50     0.57)  ; 3
            (   65.90   102.97   -14.50     0.57)  ; 4
            (   68.31   101.06   -18.35     0.70)  ; 5
            (   69.39   100.11   -19.40     0.70)  ; 6
            (   72.13    98.33   -19.40     0.70)  ; 7
            (   73.59    97.18   -23.15     0.70)  ; 8
            (   74.04    96.74   -23.15     0.70)  ; 9
            (   73.85    96.68   -23.15     0.70)  ; 10
            (   73.02    96.36   -24.20     0.70)  ; 11
            (   76.71    93.43   -24.20     0.70)  ; 12
            (   81.41    91.14   -23.00     0.70)  ; 13
            (   82.37    90.70   -23.00     0.70)  ; 14
            (   84.15    89.81   -22.80     0.70)  ; 15
            (   86.44    88.85   -22.80     0.70)  ; 16
            (   88.72    87.71   -22.90     0.70)  ; 17
            (   94.51    85.48   -22.90     0.70)  ; 18
            (   96.42    84.46   -24.85     0.70)  ; 19
            (   97.94    83.19   -24.85     0.70)  ; 20
            (   98.83    82.55   -25.10     0.70)  ; 21
            (   98.83    82.43   -25.10     0.70)  ; 22
            (   97.71    83.32   -16.45     0.70)  ; 23
            (   98.41    82.49   -16.35     0.70)  ; 24
            (  100.69    80.39   -16.35     0.70)  ; 25
            (  102.03    79.88   -14.25     0.70)  ; 26
            (  103.68    80.07   -14.25     0.70)  ; 27
            (  105.27    80.84   -14.25     0.70)  ; 28
            (  106.10    82.04   -15.15     0.70)  ; 29
             Normal
          )  ;  End of split
        )  ;  End of split
      |
        (    6.79    39.05     0.40     0.83)  ; 1, R-1-1-2
        (    6.79    39.12     0.40     0.83)  ; 2
        (    5.32    39.63    -1.55     1.02)  ; 3
        (    4.18    39.63    -3.50     1.02)  ; 4
        (    2.97    39.94    -5.40     1.21)  ; 5
        (    2.53    41.09    -5.40     1.21)  ; 6
        (    2.46    42.68    -8.30     1.21)  ; 7
        (    2.65    44.14    -8.30     1.21)  ; 8
        (    2.34    44.97    -8.85     1.21)  ; 9
        (    1.32    46.11    -8.85     1.21)  ; 10
        (    0.68    47.32    -8.85     1.21)  ; 11
        (    0.05    48.47    -8.85     1.21)  ; 12
        (   -1.16    49.29    -8.90     1.21)  ; 13
        (   -4.59    53.68   -13.15     1.21)  ; 14
        (   -5.61    55.72   -14.00     1.21)  ; 15
        (   -6.63    57.75   -14.00     1.21)  ; 16
        (   -6.95    58.65   -14.55     1.21)  ; 17
        (   -7.71    60.43   -14.55     1.21)  ; 18
        (   -7.96    61.64   -14.55     1.21)  ; 19
        (   -8.60    62.59   -14.55     1.21)  ; 20
        (   -9.01    65.43   -21.85     1.21)  ; 21
        (   -9.20    66.06   -24.35     1.21)  ; 22
        (   -9.83    66.51   -24.35     1.21)  ; 23
        (  -10.09    66.76   -24.35     1.21)  ; 24
        (  -10.41    67.72   -24.35     1.21)  ; 25
        (  -10.47    67.97   -24.35     1.21)  ; 26
        (  -13.14    71.91   -30.40     1.14)  ; 27
        (  -13.52    72.36   -32.55     1.14)  ; 28
        (  -13.84    72.93   -32.55     1.14)  ; 29
        (  -14.03    74.65   -33.25     1.14)  ; 30
        (  -13.71    75.35   -34.55     1.14)  ; 31
        (  -13.71    76.56   -34.55     1.14)  ; 32
        (  -14.41    77.89   -34.55     1.14)  ; 33
        (  -15.24    78.91   -35.10     1.14)  ; 34
        (  -16.13    79.93   -35.10     1.14)  ; 35
        (  -16.45    80.56   -35.10     1.14)  ; 36
        (  -16.19    82.09   -35.80     1.14)  ; 37
        (  -15.88    82.54   -35.80     1.14)  ; 38
        (  -18.23    87.69   -36.80     1.14)  ; 39
        (  -18.61    89.47   -36.80     1.14)  ; 40
        (  -19.50    92.21   -36.80     1.14)  ; 41
        (  -19.69    93.16   -36.80     1.14)  ; 42
        (  -20.11    96.27   -42.60     1.02)  ; 43
        (  -20.17    97.35   -42.90     1.02)  ; 44
        (  -20.43    97.86   -42.90     1.02)  ; 45
        (  -20.49    97.86   -42.90     1.02)  ; 46
        (  -23.16    99.51   -47.70     0.89)  ; 47
        (  -23.16   101.23   -48.55     0.89)  ; 48
        (  -22.78   102.95   -49.45     0.89)  ; 49
        (  -22.40   103.77   -49.45     0.89)  ; 50
        (  -22.14   104.28   -54.45     0.89)  ; 51
        (  -22.78   107.33   -56.20     0.89)  ; 52
        (  -21.95   108.48   -57.20     0.89)  ; 53
        (  -20.04   110.96   -57.20     0.89)  ; 54
        (  -18.65   113.63   -57.20     0.89)  ; 55
        (  -17.44   116.24   -57.20     0.89)  ; 56
        (  -16.04   119.23   -57.20     0.89)  ; 57
        (  -15.66   120.31   -57.20     0.89)  ; 58
        (  -11.53   125.01   -50.35     0.83)  ; 59
        (  -10.58   125.90   -53.90     0.83)  ; 60
        (   -8.73   127.30   -53.90     0.83)  ; 61
        (   -8.41   127.36   -53.90     0.83)  ; 62
        (   -7.59   129.65   -60.90     0.83)  ; 63
        (   -6.70   130.54   -62.00     0.83)  ; 64
        (   -6.06   131.69   -62.00     0.83)  ; 65
        (   -4.47   136.52   -62.95     0.83)  ; 66
        (   -2.12   141.10   -63.00     0.83)  ; 67
        (   -0.78   144.34   -63.00     0.83)  ; 68
        (   -0.66   144.53   -63.00     0.83)  ; 69
        (    1.92   146.73   -69.35     0.83)  ; 70
        (    1.22   147.68   -69.40     0.83)  ; 71
        (    0.90   149.08   -69.40     0.83)  ; 72
        (    1.22   151.37   -69.40     0.83)  ; 73
        (    1.41   151.69   -72.50     0.83)  ; 74
         Normal
      )  ;  End of split
    |
      (    9.25    30.10     3.65     0.70)  ; 1, R-1-2
      (    9.82    31.89     0.75     0.70)  ; 2
      (   10.20    32.52    -0.25     0.70)  ; 3
      (   10.65    32.78    -0.25     0.70)  ; 4
      (   12.30    33.03    -0.40     0.70)  ; 5
      (   14.34    32.71    -1.25     0.70)  ; 6
      (   16.43    32.01    -1.25     0.70)  ; 7
      (   17.13    31.76     3.40     0.70)  ; 8
      (   17.20    31.63     3.40     0.70)  ; 9
      (   18.53    31.89     6.35     0.70)  ; 10
      (   20.06    31.82     6.60     0.70)  ; 11
      (   23.17    31.19     6.60     0.70)  ; 12
      (   25.59    30.99     3.75     0.70)  ; 13
      (   27.37    30.42     3.75     0.70)  ; 14
      (   28.96    29.15     3.75     0.70)  ; 15
      (   31.00    26.80     3.65     0.70)  ; 16
      (   32.78    25.33     3.65     0.70)  ; 17
      (   34.62    24.44     3.65     0.70)  ; 18
      (   36.59    24.06     3.65     0.70)  ; 19
      (   38.37    23.30     3.65     0.70)  ; 20
      (   43.59    21.71     3.65     0.70)  ; 21
      (   43.71    21.77     3.65     0.70)  ; 22
      (   46.19    20.94     3.95     0.70)  ; 23
      (   49.05    19.67     3.95     0.70)  ; 24
      (   52.38    18.79     6.45     0.70)  ; 25
      (   54.61    18.02     5.35     0.70)  ; 26
      (   59.63    16.75     5.35     0.70)  ; 27
      (   61.92    16.18     5.35     0.70)  ; 28
      (   64.46    16.18     3.85     0.70)  ; 29
      (   66.69    16.50     3.85     0.70)  ; 30
      (   71.14    16.62     1.25     0.70)  ; 31
      (   73.17    17.20     1.25     0.70)  ; 32
      (   75.02    17.51     1.20     0.70)  ; 33
      (   80.36    17.58     1.20     0.70)  ; 34
      (   82.07    17.26     2.50     0.70)  ; 35
      (   84.43    15.61     2.50     0.70)  ; 36
      (   84.43    14.27     2.60     0.70)  ; 37
      (   88.37    13.06     2.60     0.70)  ; 38
      (   88.94    12.68     2.60     0.70)  ; 39
      (   90.59    11.98     2.60     0.70)  ; 40
      (   93.89    11.33     0.75     0.70)  ; 41
      (   94.78    10.44    -1.80     0.70)  ; 42
      (   95.36     9.42    -1.80     0.70)  ; 43
      (   95.86     7.51    -1.80     0.70)  ; 44
      (   96.50     6.17    -1.85     0.70)  ; 45
      (   96.56     5.35    -1.85     0.70)  ; 46
      (   96.25     5.03    -1.85     0.70)  ; 47
      (   97.64     3.76     2.80     0.70)  ; 48
      (   98.92     0.70     2.80     0.70)  ; 49
      (   99.68    -0.50     2.80     0.70)  ; 50
      (  102.10    -3.56    -0.45     0.70)  ; 51
      (  102.80    -5.02    -0.50     0.70)  ; 52
      (  104.07    -6.61    -0.50     0.70)  ; 53
      (  103.75    -6.29    -0.50     0.70)  ; 54
      (  108.45    -8.90    -6.25     0.70)  ; 55
      (  110.04   -10.05    -7.15     0.70)  ; 56
      (  113.41   -11.45    -7.15     0.70)  ; 57
      (  116.40   -12.40    -7.15     0.70)  ; 58
      (  117.04   -13.35    -7.15     0.70)  ; 59
      (  117.23   -14.24    -7.15     0.70)  ; 60
      (  117.67   -15.20    -7.15     0.70)  ; 61
      (  118.82   -16.09    -7.15     0.70)  ; 62
      (  122.25   -17.49    -7.15     0.70)  ; 63
      (  122.25   -17.55    -7.15     0.70)  ; 64
      (  124.09   -19.62   -13.90     0.70)  ; 65
      (  124.98   -20.45   -14.10     0.70)  ; 66
      (  125.11   -21.15   -14.10     0.70)  ; 67
      (  126.25   -22.55   -14.10     0.70)  ; 68
      (  128.60   -23.95   -17.90     0.70)  ; 69
      (  129.56   -24.20   -20.95     0.70)  ; 70
      (  130.51   -25.54   -20.95     0.70)  ; 71
      (  131.72   -27.07   -20.95     0.70)  ; 72
      (  132.48   -28.08   -20.95     0.70)  ; 73
      (  134.07   -29.93   -24.25     0.70)  ; 74
      (  135.47   -31.26   -24.25     0.70)  ; 75
      (  138.59   -32.34   -25.70     0.70)  ; 76
      (  141.70   -34.00   -25.70     0.70)  ; 77
      (  143.17   -35.08   -25.70     0.70)  ; 78
      (  144.31   -36.42   -25.70     0.70)  ; 79
      (  145.96   -37.50   -25.75     0.70)  ; 80
      (  148.89   -39.53   -25.75     0.70)  ; 81
      (  150.16   -40.49   -25.75     0.70)  ; 82
      (  151.24   -41.25   -25.75     0.70)  ; 83
      (  152.32   -40.36   -25.75     0.70)  ; 84
      (  152.77   -40.11   -25.75     0.70)  ; 85
       Normal
    )  ;  End of split
  |
    (    3.48    23.52    -6.05     1.14)  ; 1, R-2
    (    3.35    23.39    -6.70     1.14)  ; 2
    (    3.16    23.39    -6.70     1.14)  ; 3
    (    2.91    23.71    -7.85     1.14)  ; 4
    (    2.78    23.71    -7.90     1.14)  ; 5
    (    2.21    23.77     1.60     1.14)  ; 6
    (    2.08    23.71    -3.50     1.14)  ; 7
    (    1.89    23.45    -8.85     1.14)  ; 8
    (    1.63    22.63   -10.35     1.14)  ; 9
    (    1.44    22.50   -10.35     1.14)  ; 10
    (    1.32    21.99   -10.40     1.14)  ; 11
    (    1.25    21.80   -10.40     1.14)  ; 12
    (    0.81    21.74   -14.25     1.14)  ; 13
    (   -0.40    22.44   -15.70     1.14)  ; 14
    (   -1.10    22.50   -15.70     1.14)  ; 15
    (   -2.37    22.44   -15.90     1.14)  ; 16
    (   -3.90    22.75   -15.90     1.14)  ; 17
    (   -5.61    23.07   -11.10     0.95)  ; 18
    (   -8.41    23.14   -11.10     0.95)  ; 19
    (   -9.05    23.26   -14.95     0.95)  ; 20
    (   -9.62    23.20   -14.95     0.95)  ; 21
    (  -16.80    25.04   -16.95     0.83)  ; 22
    (  -17.57    24.79   -14.85     0.83)  ; 23
    (  -18.65    24.85   -14.85     0.83)  ; 24
    (  -21.89    26.44   -12.25     0.83)  ; 25
    (  -23.29    26.76   -12.25     0.83)  ; 26
    (  -27.23    27.02   -12.25     0.83)  ; 27
    (  -32.45    27.97   -12.20     0.83)  ; 28
    (  -34.93    28.67   -12.20     0.83)  ; 29
    (  -36.45    28.73   -12.20     0.83)  ; 30
    (  -37.53    28.54   -12.20     0.83)  ; 31
    (  -38.04    28.29   -12.20     0.83)  ; 32
    (  -42.73    28.25   -18.60     0.83)  ; 33
    (  -45.72    28.44   -18.60     0.83)  ; 34
    (  -50.49    29.20   -19.55     0.83)  ; 35
    (  -53.54    29.27   -20.20     0.83)  ; 36
    (  -55.45    28.82   -20.20     0.83)  ; 37
    (  -56.21    28.25   -20.20     0.83)  ; 38
    (  -63.02    29.58   -17.05     0.83)  ; 39
    (  -66.51    28.19   -14.85     0.83)  ; 40
    (  -68.36    28.06   -14.40     0.83)  ; 41
    (  -75.22    28.89   -14.40     0.83)  ; 42
    (  -77.64    28.82   -14.40     0.83)  ; 43
    (  -80.06    28.57   -14.50     0.83)  ; 44
    (  -79.99    28.76   -14.50     0.83)  ; 45
    (  -82.82    29.39   -18.35     0.76)  ; 46
    (  -83.59    29.83   -19.85     0.76)  ; 47
    (  -84.80    31.36   -19.85     0.76)  ; 48
    (  -85.88    32.88   -19.95     0.76)  ; 49
    (  -86.32    34.03   -20.55     0.76)  ; 50
     Normal
  )  ;  End of split
)  ;  End of tree
