# Supplementary material for: Distinct organization of two cortico-cortical feedback pathways
Source: Nat Commun. 2022 Oct 27;13:6389. doi: 10.1038/s41467-022-33883-9 (PMC9613627; doi:10.1038/s41467-022-33883-9)
Supplement: Supplementary file 4 — Source Data [file 41467_2022_33883_MOESM4_ESM.zip › Source_Data_File/figure_s2a_red_V1-SOM.ASC]

;	V3 text file written for MicroBrightField products.

(Description
)  ;  End of description
(ImageCoords)
(TimePointManager 1 "-1" "-1" 0)

("CellBody"
  (Color DarkMagenta)
  (CellBody)
  (   -3.24     3.63    -2.70     0.57)  ;  1, 1
  (   -3.56     2.42    -2.75     0.57)  ;  1, 2
  (   -4.77    -0.13    -2.55     0.57)  ;  1, 3
  (   -4.96    -1.53    -2.05     0.57)  ;  1, 4
  (   -4.96    -5.85    -1.25     0.57)  ;  1, 5
  (   -4.64    -7.63    -0.35     0.57)  ;  1, 6
  (   -4.13    -8.91    -0.30     0.57)  ;  1, 7
  (   -3.75    -9.29    -0.30     0.57)  ;  1, 8
  (   -2.61    -9.61    -0.30     0.57)  ;  1, 9
  (    4.77    -9.54    -0.30     0.57)  ;  1, 10
  (    5.91    -9.03    -0.30     0.57)  ;  1, 11
  (    7.19    -8.59    -0.30     0.57)  ;  1, 12
  (    8.46    -7.44    -0.45     0.57)  ;  1, 13
  (    8.90    -6.74    -0.65     0.57)  ;  1, 14
  (    9.22    -5.79    -0.75     0.57)  ;  1, 15
  (    9.35    -2.67    -0.80     0.57)  ;  1, 16
  (    9.54    -0.89    -0.80     0.57)  ;  1, 17
  (    9.47     0.06    -0.80     0.57)  ;  1, 18
  (    9.09     1.08    -0.80     0.57)  ;  1, 19
  (    7.44     3.56    -0.80     0.57)  ;  1, 20
  (    6.61     4.39    -0.80     0.57)  ;  1, 21
  (    4.39     5.34    -0.80     0.57)  ;  1, 22
  (    2.67     5.79    -0.80     0.57)  ;  1, 23
  (    1.46     5.92    -0.80     0.57)  ;  1, 24
  (    0.51     5.72    -0.80     0.57)  ;  1, 25
  (   -0.64     5.15    -0.80     0.57)  ;  1, 26
  (   -1.78     4.39    -0.80     0.57)  ;  1, 27
)  ;  End of contour

( (Color White)
  (Axon)
  (   -3.96     9.15    -0.90     0.89)  ; Root
  (   -3.96    10.23    -1.40     0.89)  ; 1, R
  (   -3.01    12.26    -3.10     0.89)  ; 2
  (   -3.07    12.77    -3.10     0.89)  ; 3
  (   -3.52    13.28    -4.80     0.89)  ; 4
  (   -4.03    13.41    -4.80     0.89)  ; 5
  (   -6.00    15.25    -2.15     0.89)  ; 6
  (   -6.82    16.21     0.60     0.89)  ; 7
  (   -7.27    17.03     0.60     0.89)  ; 8
  (   -7.27    17.29     0.60     0.89)  ; 9
  (   -7.77    19.55    -3.00     0.89)  ; 10
  (   -9.29    22.80    -3.50     0.89)  ; 11
  (   -8.91    25.28     1.85     0.89)  ; 12
  (   -8.78    26.55     1.10     0.89)  ; 13
  (   -9.10    28.20    -0.30     0.89)  ; 14
  (   -9.10    28.39    -0.30     0.89)  ; 15
  (   -9.23    28.52    -0.30     0.89)  ; 16
  (   -9.48    32.08    -1.25     0.89)  ; 17
  (   -9.55    33.10    -1.25     0.89)  ; 18
  (  -10.05    34.31    -1.25     0.89)  ; 19
  (  -10.69    36.03    -1.25     0.89)  ; 20
  (  -11.01    38.19    -1.25     0.89)  ; 21
  (  -10.94    39.59    -1.30     0.89)  ; 22
  (   -9.23    40.48    -1.30     0.70)  ; 23
  (   -9.80    43.60    -1.30     0.70)  ; 24
  (   -9.80    44.42    -1.30     0.70)  ; 25
  (  -10.62    46.58    -2.80     0.70)  ; 26
  (  -10.82    46.89    -2.80     0.70)  ; 27
  (  -10.94    52.81     0.55     0.70)  ; 28
  (  -11.39    54.53     0.05     0.70)  ; 29
  (  -11.32    54.78    -0.10     0.70)  ; 30
  (
    (  -12.40    57.96    -0.10     0.70)  ; 1, R-1
    (  -13.04    59.04    -0.10     0.70)  ; 2
    (  -13.74    61.21    -0.10     0.70)  ; 3
    (  -13.80    64.13    -0.10     0.70)  ; 4
    (
      (  -17.36    67.19    -0.10     0.70)  ; 1, R-1-1
      (  -17.62    68.71    -0.10     0.70)  ; 2
      (  -18.83    72.08    -0.10     0.70)  ; 3
      (  -18.83    72.21    -0.10     0.70)  ; 4
      (  -19.10    74.72     0.80     0.57)  ; 5
      (  -19.10    74.78     1.20     0.57)  ; 6
      (
        (  -18.91    75.48    -4.20     0.57)  ; 1, R-1-1-1
        (  -18.85    75.67    -2.75     0.57)  ; 2
        (  -19.17    77.52    -0.85     0.57)  ; 3
        (  -19.42    78.09    -0.80     0.57)  ; 4
        (  -19.55    78.98    -0.80     0.57)  ; 5
        (  -19.36    80.25    -0.80     0.57)  ; 6
        (  -19.42    81.08    -0.80     0.57)  ; 7
        (  -20.56    84.01    -0.80     0.57)  ; 8
        (  -20.69    84.52    -0.80     0.57)  ; 9
        (
          (  -20.18    87.12     1.80     0.57)  ; 1, R-1-1-1-1
          (  -20.76    88.78     1.95     0.57)  ; 2
          (  -20.82    89.22     1.95     0.57)  ; 3
          (  -20.88    90.69    -1.40     0.57)  ; 4
          (  -20.63    91.45    -1.85     0.57)  ; 5
          (  -20.12    92.53    -1.95     0.57)  ; 6
          (  -19.99    94.19    -1.95     0.57)  ; 7
          (  -20.06    95.84    -2.65     0.57)  ; 8
          (
            (  -25.52   100.25    -4.05     0.57)  ; 1, R-1-1-1-1-1
            (  -26.02   100.25    -2.75     0.57)  ; 2
            (  -26.47   100.51    -2.75     0.57)  ; 3
            (  -26.85   100.82    -2.75     0.57)  ; 4
            (  -27.23   101.14    -2.75     0.57)  ; 5
            (  -27.61   101.71    -2.10     0.57)  ; 6
            (  -28.25   102.16    -2.10     0.57)  ; 7
            (  -28.50   103.69    -2.00     0.57)  ; 8
            (  -28.76   104.51    -2.40     0.57)  ; 9
            (  -29.01   105.15    -2.70     0.57)  ; 10
            (  -30.09   105.60    -2.70     0.57)  ; 11
            (  -30.67   106.17    -2.75     0.57)  ; 12
            (  -30.79   106.42    -2.75     0.57)  ; 13
            (
              (  -31.62   108.14    -3.05     0.57)  ; 1, R-1-1-1-1-1-1
              (  -31.68   109.48    -3.35     0.57)  ; 2
              (  -31.75   111.57    -3.40     0.57)  ; 3
              (  -31.81   112.21    -3.40     0.57)  ; 4
              (  -31.56   113.48    -2.50     0.57)  ; 5
              (  -31.56   114.06    -2.30     0.57)  ; 6
              (  -31.81   114.95    -2.30     0.57)  ; 7
              (  -31.94   116.92    -2.40     0.57)  ; 8
              (  -32.00   117.05    -2.40     0.57)  ; 9
              (
                (  -31.43   121.69    -2.50     0.57)  ; 1, R-1-1-1-1-1-1-1
                (  -29.71   125.31    -2.50     0.57)  ; 2
                (  -29.59   125.38    -2.50     0.57)  ; 3
                (  -27.23   127.63    -0.35     0.57)  ; 4
                (  -26.91   128.39    -0.35     0.57)  ; 5
                (  -26.91   129.85    -1.65     0.57)  ; 6
                (
                  (  -27.93   131.63    -1.15     0.57)  ; 1, R-1-1-1-1-1-1-1-1
                  (  -28.38   131.76    -1.15     0.57)  ; 2
                  (  -29.84   133.10    -2.10     0.57)  ; 3
                  (  -31.11   134.62    -2.10     0.57)  ; 4
                  (  -31.87   135.58    -2.10     0.57)  ; 5
                  (  -32.25   135.96    -2.10     0.57)  ; 6
                  (  -32.76   136.09    -2.10     0.57)  ; 7
                  (  -32.89   136.09    -2.10     0.57)  ; 8
                  (  -33.97   136.98     0.25     0.57)  ; 9
                  (  -34.48   137.29     0.45     0.57)  ; 10
                  (  -37.09   139.52     0.45     0.57)  ; 11
                  (  -37.28   139.78     0.45     0.57)  ; 12
                  (  -37.85   140.92     0.40     0.57)  ; 13
                  (
                    (  -37.34   143.97    -2.35     0.57)  ; 1, R-1-1-1-1-1-1-1-1-1
                    (  -37.41   144.99    -0.50     0.57)  ; 2
                    (  -37.15   145.18    -0.50     0.57)  ; 3
                    (  -36.96   147.34     1.30     0.57)  ; 4
                    (  -36.71   149.44     1.15     0.57)  ; 5
                    (  -37.28   151.16     1.15     0.57)  ; 6
                    (  -37.66   154.53     1.15     0.57)  ; 7
                    (  -38.57   154.50     1.80     0.57)  ; 8
                    (  -40.10   155.52     1.05     0.57)  ; 9
                    (  -40.93   156.28     1.05     0.57)  ; 10
                    (  -42.77   156.92     5.20     0.45)  ; 11
                    (  -43.09   157.11     5.20     0.45)  ; 12
                    (  -43.53   157.81     5.45     0.45)  ; 13
                    (  -43.47   158.96     5.50     0.45)  ; 14
                    (  -43.41   159.02     5.50     0.45)  ; 15
                    (  -42.83   159.78    -1.35     0.45)  ; 16
                    (  -42.83   160.55    -0.05     0.45)  ; 17
                    (  -43.92   162.84     4.75     0.45)  ; 18
                    (  -44.04   163.15     6.10     0.45)  ; 19
                    (  -44.23   163.66     6.40     0.45)  ; 20
                    (  -44.55   164.43     6.40     0.45)  ; 21
                    (  -45.19   167.48     6.15     0.45)  ; 22
                    (  -45.12   168.82     6.15     0.45)  ; 23
                    (  -44.87   169.64     5.00     0.45)  ; 24
                    (  -42.83   172.00     5.00     0.45)  ; 25
                    (  -42.33   172.51     5.00     0.45)  ; 26
                    (  -43.15   175.11     1.90     0.45)  ; 27
                    (  -42.33   175.94     1.80     0.45)  ; 28
                    (
                      (  -37.81   176.70     5.35     0.45)  ; 1, R-1-1-1-1-1-1-1-1-1-1
                      (  -36.67   177.53     5.65     0.45)  ; 2
                      (  -34.31   179.82     5.65     0.45)  ; 3
                      (  -32.28   182.24     5.65     0.45)  ; 4
                      (  -31.90   182.95    10.10     0.45)  ; 5
                      (  -31.08   183.39    10.10     0.45)  ; 6
                      (  -30.82   183.46    10.10     0.45)  ; 7
                      (  -29.49   187.78   -11.10     0.45)  ; 8
                      (  -28.28   192.17   -12.30     0.45)  ; 9
                      (  -25.42   197.01   -17.60     0.45)  ; 10
                      (  -24.02   197.58   -17.60     0.45)  ; 11
                      (  -21.03   198.47   -17.90     0.45)  ; 12
                      (  -19.63   199.17   -17.90     0.45)  ; 13
                      (  -18.68   200.25   -17.90     0.45)  ; 14
                      (  -17.41   202.99   -17.70     0.45)  ; 15
                      (  -15.43   206.29   -17.70     0.45)  ; 16
                      (  -13.65   208.58   -17.15     0.45)  ; 17
                      (  -12.64   209.60   -17.15     0.45)  ; 18
                      (  -11.57   202.95   -23.20     0.45)  ; 19
                      (   -7.82   203.39   -23.20     0.45)  ; 20
                      (   -4.95   203.46   -23.20     0.45)  ; 21
                      (   -3.87   204.03   -23.25     0.45)  ; 22
                      (   -3.24   204.73   -23.25     0.45)  ; 23
                      (   -2.92   204.92   -23.25     0.45)  ; 24
                       Normal
                    |
                      (  -40.62   172.59     5.10     0.45)  ; 1, R-1-1-1-1-1-1-1-1-1-2
                      (  -39.47   172.34     2.90     0.45)  ; 2
                      (  -37.63   173.67     1.90     0.45)  ; 3
                      (  -37.63   173.74     1.90     0.45)  ; 4
                      (  -36.99   176.66     1.00     0.45)  ; 5
                      (  -36.10   177.24     0.45     0.45)  ; 6
                      (  -33.88   178.38     0.45     0.45)  ; 7
                      (  -32.29   179.78     0.45     0.45)  ; 8
                      (  -31.72   180.99     3.70     0.45)  ; 9
                      (  -30.38   183.60     6.80     0.45)  ; 10
                      (  -29.62   183.98     8.20     0.45)  ; 11
                      (  -28.60   184.61     8.20     0.45)  ; 12
                      (  -25.10   186.46     8.30     0.45)  ; 13
                      (  -24.34   187.03     8.30     0.45)  ; 14
                      (  -23.39   187.29     7.90     0.45)  ; 15
                      (  -22.05   187.41     7.90     0.45)  ; 16
                      (  -20.91   187.79     6.75     0.45)  ; 17
                      (  -19.32   188.49     6.75     0.45)  ; 18
                      (  -17.73   189.13     6.60     0.45)  ; 19
                       Normal
                    )  ;  End of split
                  |
                    (  -40.21   141.37     1.40     0.38)  ; 1, R-1-1-1-1-1-1-1-1-2
                    (  -40.47   141.12     1.35     0.38)  ; 2
                    (  -41.17   139.78     1.35     0.38)  ; 3
                    (  -41.49   139.59     1.35     0.38)  ; 4
                    (  -43.90   139.27    -0.35     0.38)  ; 5
                    (  -44.86   138.95    -0.35     0.38)  ; 6
                    (  -45.49   138.13    -1.50     0.38)  ; 7
                    (  -45.68   138.06    -1.50     0.38)  ; 8
                    (  -47.91   137.36     3.25     0.38)  ; 9
                    (  -50.39   133.36     3.45     0.38)  ; 10
                    (  -51.15   132.28     3.45     0.38)  ; 11
                    (  -52.74   130.62     3.45     0.38)  ; 12
                    (  -54.27   130.43     3.45     0.38)  ; 13
                    (  -53.95   128.84     1.30     0.38)  ; 14
                    (  -54.52   128.27     1.35     0.38)  ; 15
                    (  -55.03   127.38     3.10     0.45)  ; 16
                    (  -55.03   127.38     2.90     0.45)  ; 17
                    (  -55.16   126.93    -1.80     0.45)  ; 18
                    (  -56.11   127.00    -0.95     0.45)  ; 19
                    (  -56.56   127.12     0.95     0.45)  ; 20
                    (  -58.02   127.50     1.75     0.45)  ; 21
                    (  -58.72   128.08     1.90     0.45)  ; 22
                    (  -59.54   128.20     1.85     0.45)  ; 23
                    (
                      (  -60.37   126.68    -0.15     0.45)  ; 1, R-1-1-1-1-1-1-1-1-2-1
                      (  -63.93   127.12    -1.15     0.45)  ; 2
                      (  -65.20   127.19    -1.65     0.45)  ; 3
                      (
                        (  -66.67   128.08    -2.15     0.45)  ; 1, R-1-1-1-1-1-1-1-1-2-1-1
                        (  -68.45   128.59    -2.85     0.45)  ; 2
                        (  -69.21   128.65    -2.85     0.45)  ; 3
                        (  -71.56   128.14    -2.90     0.45)  ; 4
                        (  -74.30   127.19    -2.90     0.45)  ; 5
                        (  -76.08   126.23    -2.90     0.45)  ; 6
                        (  -76.01   126.23    -2.90     0.45)  ; 7
                        (
                          (  -78.45   123.12    -0.75     0.45)  ; 1, R-1-1-1-1-1-1-1-1-2-1-1-1
                          (  -78.51   122.93     0.05     0.45)  ; 2
                          (  -79.47   122.61    -5.20     0.45)  ; 3
                          (  -79.72   121.85    -5.20     0.45)  ; 4
                          (  -79.79   119.31    -6.20     0.45)  ; 5
                          (  -80.10   118.10    -6.60     0.45)  ; 6
                          (  -80.23   117.40    -6.60     0.45)  ; 7
                          (  -80.23   117.53    -6.60     0.45)  ; 8
                          (  -81.63   116.13    -9.05     0.45)  ; 9
                          (  -81.88   115.55    -9.90     0.45)  ; 10
                          (  -82.20   113.84    -9.90     0.45)  ; 11
                          (  -82.71   112.50   -10.00     0.45)  ; 12
                          (  -83.35   111.42   -10.00     0.45)  ; 13
                          (  -84.87   110.15   -10.20     0.45)  ; 14
                          (  -86.27   109.32   -10.20     0.45)  ; 15
                          (  -86.40   110.53   -10.20     0.45)  ; 16
                          (  -87.80   108.62    -8.50     0.45)  ; 17
                          (  -88.94   107.79   -10.45     0.45)  ; 18
                          (  -89.51   107.41   -10.45     0.45)  ; 19
                          (  -90.60   107.03   -10.70     0.45)  ; 20
                          (  -95.49   107.16   -11.35     0.45)  ; 21
                          (
                            (  -99.05   109.07    -6.10     0.45)  ; 1, R-1-1-1-1-1-1-1-1-2-1-1-1-1
                            ( -100.32   108.05    -6.30     0.45)  ; 2
                            ( -101.98   107.22    -6.30     0.45)  ; 3
                            ( -104.39   106.27    -6.30     0.45)  ; 4
                            ( -105.98   105.63    -7.10     0.45)  ; 5
                            ( -105.66   106.01    -7.10     0.45)  ; 6
                            ( -107.32   103.53    -7.15     0.45)  ; 7
                            ( -108.65   102.58    -7.15     0.45)  ; 8
                            ( -109.42   101.50    -7.15     0.45)  ; 9
                            ( -109.61   101.75    -7.15     0.45)  ; 10
                            ( -111.38   102.54    -5.55     0.45)  ; 11
                            ( -111.76   102.54    -5.55     0.45)  ; 12
                            (
                              ( -114.11   103.37    -4.50     0.45)  ; 1, R-1-1-1-1-1-1-1-1-2-1-1-1-1-1
                              ( -114.88   103.49    -2.05     0.45)  ; 2
                              ( -115.57   103.75    -2.05     0.45)  ; 3
                              ( -116.97   104.00    -1.40     0.45)  ; 4
                              ( -118.69   105.21    -1.00     0.45)  ; 5
                              ( -119.39   105.72     0.50     0.45)  ; 6
                              ( -120.09   106.42     0.50     0.45)  ; 7
                              ( -120.85   106.61     1.75     0.45)  ; 8
                              ( -121.74   106.55     1.75     0.45)  ; 9
                              ( -123.01   105.85     1.80     0.45)  ; 10
                              ( -124.10   105.02     1.80     0.45)  ; 11
                              ( -125.18   104.07     1.80     0.45)  ; 12
                              ( -126.45   103.68     2.95     0.45)  ; 13
                              ( -126.45   103.81     2.95     0.45)  ; 14
                              ( -130.07   105.02    10.45     0.45)  ; 15
                              ( -131.53   105.15    10.45     0.45)  ; 16
                              ( -133.19   104.96    10.45     0.45)  ; 17
                              ( -137.19   104.96     8.60     0.45)  ; 18
                              ( -139.04   105.27     8.60     0.45)  ; 19
                              ( -139.48   105.85     8.60     0.45)  ; 20
                              ( -139.36   106.42     5.90     0.45)  ; 21
                              ( -141.58   107.37     4.25     0.45)  ; 22
                              ( -143.42   107.56     4.25     0.45)  ; 23
                              ( -146.16   109.79     4.05     0.45)  ; 24
                              ( -149.34   113.35     4.05     0.45)  ; 25
                              ( -149.47   114.24     4.05     0.45)  ; 26
                              ( -149.47   114.31     4.05     0.45)  ; 27
                              ( -148.99   112.88     8.60     0.45)  ; 28
                              ( -153.06   114.47     8.90     0.45)  ; 29
                              ( -157.51   115.80     8.90     0.45)  ; 30
                              ( -161.07   116.38     8.90     0.45)  ; 31
                              ( -161.77   116.12     6.40     0.45)  ; 32
                              ( -164.38   114.98     6.40     0.45)  ; 33
                              ( -165.39   114.98     3.75     0.45)  ; 34
                              ( -165.84   115.17     3.75     0.45)  ; 35
                               Normal
                            |
                              ( -113.59   102.02    -4.95     0.45)  ; 1, R-1-1-1-1-1-1-1-1-2-1-1-1-1-2
                              ( -115.05   102.21    -7.45     0.45)  ; 2
                              ( -115.37   101.38    -8.05     0.45)  ; 3
                              ( -115.75   100.30    -3.15     0.45)  ; 4
                              ( -117.02    99.60    -3.15     0.45)  ; 5
                              ( -119.25    99.16    -3.15     0.45)  ; 6
                              ( -120.14    98.84    -3.60     0.45)  ; 7
                              ( -120.52    98.52    -3.60     0.45)  ; 8
                              ( -122.36    97.69    -6.70     0.45)  ; 9
                              ( -125.10    96.04    -6.10     0.45)  ; 10
                              ( -128.02    94.00    -6.10     0.45)  ; 11
                              ( -129.87    91.78    -6.10     0.45)  ; 12
                              ( -130.56    90.31    -6.10     0.45)  ; 13
                              ( -131.14    88.02    -5.00     0.45)  ; 14
                              ( -131.45    85.99    -5.00     0.45)  ; 15
                              ( -131.65    84.84    -5.00     0.45)  ; 16
                              ( -130.88    85.61    -5.00     0.45)  ; 17
                              ( -130.56    86.18    -5.00     0.45)  ; 18
                              ( -131.65    80.33    -5.00     0.45)  ; 19
                              ( -131.77    75.68    -5.00     0.45)  ; 20
                              ( -132.28    73.58    -5.00     0.45)  ; 21
                              ( -132.85    72.57    -5.00     0.45)  ; 22
                              ( -134.00    71.99    -5.00     0.45)  ; 23
                              ( -133.73    72.73    -2.20     0.45)  ; 24
                              ( -134.68    71.07    -7.35     0.45)  ; 25
                              ( -135.26    68.97    -7.35     0.45)  ; 26
                              ( -135.70    68.40    -7.35     0.45)  ; 27
                              ( -135.89    68.27    -9.20     0.45)  ; 28
                              ( -136.08    67.64    -9.20     0.45)  ; 29
                              ( -136.65    67.06   -10.60     0.45)  ; 30
                              ( -138.24    66.56   -10.60     0.45)  ; 31
                              ( -139.39    67.89   -11.00     0.45)  ; 32
                              ( -139.96    69.42   -11.00     0.45)  ; 33
                              ( -140.15    71.64   -11.00     0.45)  ; 34
                              ( -140.22    73.17   -13.00     0.45)  ; 35
                              ( -140.72    74.70   -12.50     0.45)  ; 36
                              ( -143.59    77.88   -12.50     0.45)  ; 37
                              ( -145.24    79.34   -12.50     0.45)  ; 38
                              ( -145.87    79.85   -13.05     0.45)  ; 39
                              ( -149.94    79.98   -17.90     0.45)  ; 40
                              ( -154.52    78.96   -17.90     0.45)  ; 41
                              ( -155.86    79.28   -17.90     0.45)  ; 42
                              ( -159.04    80.87   -18.80     0.45)  ; 43
                              ( -161.83    83.35   -18.80     0.45)  ; 44
                              ( -163.11    85.83   -18.80     0.45)  ; 45
                              ( -163.17    86.91   -18.80     0.45)  ; 46
                               Normal
                            )  ;  End of split
                          |
                            (  -96.36   106.58    -9.05     0.45)  ; 1, R-1-1-1-1-1-1-1-1-2-1-1-1-2
                            (  -97.12   106.45    -9.70     0.45)  ; 2
                            (  -98.33   106.26   -10.35     0.45)  ; 3
                            (  -98.40   106.26   -10.35     0.45)  ; 4
                            ( -100.94   106.33    -8.20     0.45)  ; 5
                            ( -101.57   106.07    -8.30     0.45)  ; 6
                            ( -102.72   105.82    -7.80     0.45)  ; 7
                            ( -102.40   105.82    -7.80     0.45)  ; 8
                            ( -103.23   106.07   -11.10     0.45)  ; 9
                            ( -104.82   107.22   -11.70     0.45)  ; 10
                            ( -105.77   107.60   -11.70     0.45)  ; 11
                            ( -107.68   107.92    -8.20     0.45)  ; 12
                            ( -109.33   108.30    -8.70     0.45)  ; 13
                            ( -109.46   108.30    -8.70     0.45)  ; 14
                            ( -109.65   108.49   -10.40     0.45)  ; 15
                            ( -113.21   109.83   -11.40     0.45)  ; 16
                            ( -114.55   110.21   -12.05     0.45)  ; 17
                            ( -115.44   110.40   -12.05     0.45)  ; 18
                            ( -117.47   111.03   -13.10     0.45)  ; 19
                            ( -118.74   111.35   -13.10     0.45)  ; 20
                            ( -119.76   111.80   -13.20     0.45)  ; 21
                            ( -120.14   111.86   -13.20     0.45)  ; 22
                            ( -122.94   116.06    -9.65     0.45)  ; 23
                            ( -124.02   116.57    -9.40     0.45)  ; 24
                            ( -124.53   117.33    -9.40     0.45)  ; 25
                            ( -124.53   119.18    -9.40     0.45)  ; 26
                            ( -123.32   120.64    -9.35     0.45)  ; 27
                            ( -121.92   121.59    -9.35     0.45)  ; 28
                            ( -118.55   123.25    -9.35     0.45)  ; 29
                            ( -115.50   123.82    -9.35     0.45)  ; 30
                            ( -112.13   123.76   -11.20     0.45)  ; 31
                            ( -110.10   123.06   -11.20     0.45)  ; 32
                            ( -106.41   122.36   -13.50     0.45)  ; 33
                            ( -101.57   122.42   -13.55     0.45)  ; 34
                            (  -96.42   123.69   -14.75     0.45)  ; 35
                            (  -95.98   123.69   -14.75     0.45)  ; 36
                            (  -92.61   126.36   -16.05     0.45)  ; 37
                            (  -91.08   127.25   -15.20     0.45)  ; 38
                            (  -86.51   128.97   -14.05     0.45)  ; 39
                            (  -84.98   129.42   -14.05     0.45)  ; 40
                            (  -82.44   129.54   -14.05     0.45)  ; 41
                            (  -82.05   129.61   -13.90     0.45)  ; 42
                            (  -81.93   129.16   -13.90     0.45)  ; 43
                            (  -81.10   128.21   -13.90     0.45)  ; 44
                            (  -80.53   127.64   -13.90     0.45)  ; 45
                            (  -79.70   126.55   -13.90     0.45)  ; 46
                            (  -78.62   125.47   -15.00     0.45)  ; 47
                            (  -76.97   124.52   -16.50     0.45)  ; 48
                            (  -75.25   123.82   -16.50     0.45)  ; 49
                            (  -73.98   123.69   -16.50     0.45)  ; 50
                            (  -71.12   124.58   -14.60     0.45)  ; 51
                            (  -65.84   125.47   -14.60     0.45)  ; 52
                            (  -63.23   126.17   -14.10     0.45)  ; 53
                            (  -62.66   126.24   -14.10     0.45)  ; 54
                            (  -62.22   126.17   -14.10     0.45)  ; 55
                            (  -63.38   124.24   -18.85     0.45)  ; 56
                            (  -62.93   123.86   -18.85     0.45)  ; 57
                            (  -62.49   122.52   -18.85     0.45)  ; 58
                            (  -62.17   121.57   -21.40     0.45)  ; 59
                            (  -61.85   121.06   -21.40     0.45)  ; 60
                            (  -61.03   120.36   -21.40     0.45)  ; 61
                            (  -59.95   119.41   -23.65     0.45)  ; 62
                            (  -59.44   118.90   -23.65     0.45)  ; 63
                            (  -58.93   118.13   -24.20     0.45)  ; 64
                            (  -56.38   116.54   -24.20     0.45)  ; 65
                            (  -54.67   115.78   -24.20     0.45)  ; 66
                            (  -53.08   115.65   -24.90     0.45)  ; 67
                            (  -52.57   116.04   -24.90     0.45)  ; 68
                             Normal
                          )  ;  End of split
                        |
                          (  -76.03   127.80    -1.80     0.45)  ; 1, R-1-1-1-1-1-1-1-1-2-1-1-2
                          (  -75.59   128.50    -1.80     0.45)  ; 2
                          (  -75.27   128.88    -1.95     0.45)  ; 3
                          (  -75.52   130.86    -1.75     0.45)  ; 4
                          (  -75.33   131.11    -1.75     0.45)  ; 5
                          (  -74.76   131.43     0.10     0.45)  ; 6
                          (  -74.06   132.57     0.10     0.45)  ; 7
                          (  -73.68   133.27     0.00     0.45)  ; 8
                          (  -73.30   134.35    -2.90     0.45)  ; 9
                          (  -73.30   135.50     0.80     0.45)  ; 10
                          (  -73.68   136.01     0.80     0.45)  ; 11
                          (  -74.12   136.33     0.80     0.45)  ; 12
                          (  -75.27   136.58    -0.05     0.45)  ; 13
                          (  -75.33   136.52    -0.05     0.45)  ; 14
                          (  -75.97   136.52     3.00     0.45)  ; 15
                          (  -79.02   138.49     4.35     0.45)  ; 16
                          (  -79.72   138.87     5.85     0.45)  ; 17
                          (  -79.66   139.89     5.95     0.45)  ; 18
                          (  -79.59   140.40     4.75     0.45)  ; 19
                          (  -79.72   140.40     4.75     0.45)  ; 20
                          (  -80.36   140.14     6.50     0.45)  ; 21
                          (  -80.55   140.02     6.50     0.45)  ; 22
                          (  -81.12   139.95     6.70     0.45)  ; 23
                          (  -81.56   140.08     6.70     0.45)  ; 24
                          (  -81.56   141.03     5.85     0.45)  ; 25
                          (  -81.25   140.27     5.60     0.45)  ; 26
                          (  -81.88   141.80     5.50     0.45)  ; 27
                          (  -82.01   142.12     5.60     0.45)  ; 28
                          (  -82.90   142.82     6.35     0.45)  ; 29
                          (  -83.54   143.58     6.70     0.45)  ; 30
                          (  -83.85   143.77     6.70     0.45)  ; 31
                          (  -84.68   144.34    10.25     0.45)  ; 32
                          (  -85.06   144.41    10.25     0.45)  ; 33
                          (  -85.76   145.04    10.45     0.45)  ; 34
                          (  -86.52   146.31     7.40     0.45)  ; 35
                          (  -86.65   146.25     7.40     0.45)  ; 36
                          (  -88.11   146.44     4.65     0.45)  ; 37
                          (  -88.56   146.44     4.45     0.45)  ; 38
                          (  -90.72   148.16     4.45     0.45)  ; 39
                          (  -92.95   150.51     4.35     0.45)  ; 40
                          (  -93.45   152.10     4.35     0.45)  ; 41
                          (  -94.41   155.73     4.35     0.45)  ; 42
                          (  -94.41   156.05     4.35     0.45)  ; 43
                          (  -95.10   158.70     6.15     0.51)  ; 44
                          (  -95.29   159.27     6.15     0.51)  ; 45
                          (  -95.48   159.72     8.55     0.51)  ; 46
                          (  -95.61   159.72     8.55     0.51)  ; 47
                          (  -95.48   161.88    -0.05     0.51)  ; 48
                          (  -98.09   162.51    -0.95     0.51)  ; 49
                          ( -102.47   164.55    -0.95     0.51)  ; 50
                          ( -104.63   165.70    -1.35     0.51)  ; 51
                          ( -106.29   166.33    -1.35     0.51)  ; 52
                          ( -108.07   166.71    -0.15     0.51)  ; 53
                          ( -108.20   171.04    -0.15     0.51)  ; 54
                          ( -107.88   174.28     0.60     0.51)  ; 55
                          ( -107.94   174.98     0.60     0.51)  ; 56
                          ( -108.51   175.43    -3.25     0.51)  ; 57
                          ( -109.21   175.87    -3.25     0.51)  ; 58
                          ( -109.91   176.57    -5.20     0.51)  ; 59
                          ( -110.10   176.83    -5.20     0.51)  ; 60
                           Normal
                        )  ;  End of split
                      |
                        (  -68.36   124.29    -1.65     0.51)  ; 1, R-1-1-1-1-1-1-1-1-2-1-2
                        (  -68.49   123.46    -1.65     0.51)  ; 2
                        (  -69.00   122.70    -1.65     0.51)  ; 3
                        (  -70.33   121.81    -1.65     0.51)  ; 4
                        (  -72.31   121.42     0.45     0.51)  ; 5
                        (  -73.96   121.49     2.45     0.51)  ; 6
                        (  -74.59   121.87     2.45     0.51)  ; 7
                        (  -75.61   122.25    -0.40     0.51)  ; 8
                        (  -75.61   122.38    -0.40     0.51)  ; 9
                        (  -77.01   122.44    -6.25     0.51)  ; 10
                        (  -77.14   122.38    -6.40     0.51)  ; 11
                        (  -77.20   122.31    -6.40     0.51)  ; 12
                        (  -78.41   121.87    -6.40     0.51)  ; 13
                        (  -82.67   121.81    -5.75     0.51)  ; 14
                        (  -87.95   121.04    -4.85     0.51)  ; 15
                        (  -90.24   120.15    -4.85     0.51)  ; 16
                        (  -90.24   120.34    -4.85     0.51)  ; 17
                        (  -92.84   119.58    -4.90     0.51)  ; 18
                        (  -96.91   118.24    -5.00     0.51)  ; 19
                        ( -101.11   116.34    -5.00     0.51)  ; 20
                        ( -102.89   115.19    -5.00     0.51)  ; 21
                        ( -104.35   113.66    -5.00     0.51)  ; 22
                        ( -104.73   113.79    -5.00     0.51)  ; 23
                        ( -107.72   112.52    -8.95     0.51)  ; 24
                        ( -109.31   112.65   -10.25     0.51)  ; 25
                        ( -111.16   112.90   -10.25     0.51)  ; 26
                        ( -112.94   112.84   -10.25     0.51)  ; 27
                        ( -114.14   112.26   -11.15     0.51)  ; 28
                        ( -115.93   110.67   -11.15     0.51)  ; 29
                        ( -117.58   108.96   -11.15     0.51)  ; 30
                        ( -119.49   107.94    -9.35     0.51)  ; 31
                        ( -120.06   107.94    -9.35     0.51)  ; 32
                        ( -119.80   108.38    -9.35     0.51)  ; 33
                        ( -121.97   106.28    -7.10     0.51)  ; 34
                        ( -125.14   104.25    -7.10     0.51)  ; 35
                        ( -128.96   102.40    -7.10     0.51)  ; 36
                        ( -133.73   100.24    -7.70     0.51)  ; 37
                        ( -135.25    99.16    -7.70     0.51)  ; 38
                        ( -134.11    99.67    -7.70     0.51)  ; 39
                        ( -133.98    99.86    -7.70     0.51)  ; 40
                        ( -138.24    97.31   -10.85     0.51)  ; 41
                        ( -139.20    95.66   -11.50     0.51)  ; 42
                        ( -139.32    95.60   -11.50     0.51)  ; 43
                        ( -139.45    96.61    -8.00     0.38)  ; 44
                        ( -140.97    96.54    -8.00     0.38)  ; 45
                        ( -142.05    96.16    -8.00     0.38)  ; 46
                        ( -144.73    95.02    -9.20     0.38)  ; 47
                        ( -144.73    95.14    -9.20     0.38)  ; 48
                        ( -146.31    95.02   -11.15     0.38)  ; 49
                        ( -147.46    94.70   -10.50     0.38)  ; 50
                        ( -151.21    93.05   -10.50     0.38)  ; 51
                        ( -154.26    91.77   -10.45     0.38)  ; 52
                        ( -156.62    90.95   -10.45     0.38)  ; 53
                        ( -160.75    88.02   -10.45     0.38)  ; 54
                        ( -161.64    87.83    -9.50     0.38)  ; 55
                        ( -161.64    88.72    -9.50     0.38)  ; 56
                        ( -169.84    82.61    -9.35     0.38)  ; 57
                        ( -175.06    81.47    -9.35     0.38)  ; 58
                        ( -178.74    79.50    -9.35     0.38)  ; 59
                        ( -178.81    79.50    -9.35     0.38)  ; 60
                        ( -180.18    78.71    -7.45     0.38)  ; 61
                        ( -181.90    78.40    -7.45     0.38)  ; 62
                        ( -183.11    78.08    -5.65     0.38)  ; 63
                        ( -184.89    77.70    -5.65     0.38)  ; 64
                        ( -187.62    76.93   -13.20     0.38)  ; 65
                        ( -190.55    75.91   -14.65     0.38)  ; 66
                        ( -193.54    74.71   -14.65     0.38)  ; 67
                        ( -196.27    73.31   -15.05     0.38)  ; 68
                        ( -199.19    71.97   -15.05     0.38)  ; 69
                        ( -204.03    70.38   -15.05     0.38)  ; 70
                        ( -211.28    66.63   -15.05     0.38)  ; 71
                        ( -213.44    64.91   -15.05     0.38)  ; 72
                        ( -213.44    64.97   -15.05     0.38)  ; 73
                        ( -215.60    66.57   -10.85     0.38)  ; 74
                        ( -217.12    66.76    -9.70     0.38)  ; 75
                        ( -217.69    66.69    -9.70     0.38)  ; 76
                        ( -219.67    65.87   -18.25     0.38)  ; 77
                        ( -223.54    65.17   -16.50     0.38)  ; 78
                        ( -224.94    64.47   -16.50     0.38)  ; 79
                        ( -227.36    62.37   -19.65     0.38)  ; 80
                        ( -230.60    61.41   -19.65     0.38)  ; 81
                        ( -236.13    59.51   -19.65     0.38)  ; 82
                        ( -238.49    58.55   -19.65     0.38)  ; 83
                        ( -240.14    57.60   -19.70     0.38)  ; 84
                        ( -240.65    57.22   -19.70     0.38)  ; 85
                        ( -241.03    57.15   -19.70     0.38)  ; 86
                        ( -245.99    55.75   -21.35     0.38)  ; 87
                        ( -252.48    53.91   -21.35     0.38)  ; 88
                        ( -254.45    53.46   -21.35     0.38)  ; 89
                        ( -255.31    52.61   -22.35     0.38)  ; 90
                        ( -258.62    51.02   -22.35     0.38)  ; 91
                        ( -267.46    49.05   -22.35     0.38)  ; 92
                        ( -268.73    48.80   -21.90     0.38)  ; 93
                        ( -274.13    49.94   -16.85     0.38)  ; 94
                        ( -279.92    49.88   -16.85     0.38)  ; 95
                        ( -283.42    49.75   -16.85     0.38)  ; 96
                        ( -290.28    49.81   -16.85     0.38)  ; 97
                        ( -293.78    51.15   -16.85     0.38)  ; 98
                        ( -299.08    52.35   -20.70     0.38)  ; 99
                        ( -301.24    53.18   -19.20     0.38)  ; 100
                        ( -307.02    55.66   -18.55     0.38)  ; 101
                        ( -309.25    55.91   -18.55     0.38)  ; 102
                        ( -309.95    55.91   -20.30     0.38)  ; 103
                        ( -310.33    55.72   -20.30     0.38)  ; 104
                        ( -310.39    55.21   -20.50     0.38)  ; 105
                        ( -310.58    54.89   -20.50     0.38)  ; 106
                        ( -310.65    54.13   -20.50     0.38)  ; 107
                        ( -310.39    53.18   -18.40     0.38)  ; 108
                        ( -310.58    51.27   -18.40     0.38)  ; 109
                        ( -311.16    50.63   -17.35     0.38)  ; 110
                        ( -313.38    49.87   -15.60     0.38)  ; 111
                        ( -314.65    49.55   -15.50     0.38)  ; 112
                        ( -315.29    49.49   -15.50     0.38)  ; 113
                        ( -315.29    49.55   -15.50     0.38)  ; 114
                        (
                          ( -322.28    50.31   -16.40     0.38)  ; 1, R-1-1-1-1-1-1-1-1-2-1-2-1
                          ( -332.90    53.75   -16.40     0.38)  ; 2
                          ( -333.22    53.81   -16.40     0.38)  ; 3
                          ( -338.31    53.27   -13.45     0.38)  ; 4
                          ( -341.11    53.20   -16.05     0.38)  ; 5
                          ( -345.87    52.25   -16.05     0.38)  ; 6
                          ( -346.95    52.00   -16.05     0.38)  ; 7
                          ( -356.17    50.09   -16.80     0.38)  ; 8
                          ( -359.67    50.98   -16.85     0.38)  ; 9
                          ( -364.19    51.55   -16.85     0.38)  ; 10
                          ( -366.67    50.79   -16.85     0.38)  ; 11
                          ( -371.12    49.01   -16.85     0.38)  ; 12
                          ( -372.45    48.05   -16.85     0.38)  ; 13
                          ( -374.21    49.06   -13.15     0.38)  ; 14
                          ( -380.06    50.90   -13.15     0.38)  ; 15
                          ( -382.80    51.28   -14.40     0.38)  ; 16
                          ( -383.31    51.28   -14.50     0.38)  ; 17
                          ( -384.45    51.67   -14.50     0.38)  ; 18
                           Normal
                        |
                          ( -309.33    46.17   -15.50     0.38)  ; 1, R-1-1-1-1-1-1-1-1-2-1-2-2
                          ( -310.09    44.64   -15.15     0.38)  ; 2
                          ( -309.90    43.05   -15.15     0.38)  ; 3
                          ( -308.76    41.33   -15.15     0.38)  ; 4
                          ( -307.61    39.74   -13.45     0.38)  ; 5
                          ( -306.66    37.90   -13.45     0.38)  ; 6
                          ( -306.34    36.18   -13.45     0.38)  ; 7
                          ( -305.96    33.96   -14.00     0.38)  ; 8
                          ( -305.20    32.37   -14.00     0.38)  ; 9
                          ( -304.69    31.86   -17.55     0.38)  ; 10
                          ( -304.75    32.11   -17.55     0.38)  ; 11
                          ( -304.75    30.14   -15.45     0.38)  ; 12
                          ( -303.04    27.59   -14.60     0.38)  ; 13
                          ( -302.59    26.32   -14.45     0.38)  ; 14
                          ( -301.89    25.69   -14.45     0.38)  ; 15
                          ( -301.00    25.43   -14.45     0.38)  ; 16
                          ( -300.75    25.62   -14.45     0.38)  ; 17
                          ( -300.24    26.39   -14.40     0.38)  ; 18
                           Normal
                        )  ;  End of split
                      )  ;  End of split
                    |
                      (  -60.20   128.74     3.30     0.38)  ; 1, R-1-1-1-1-1-1-1-1-2-2
                      (  -60.52   129.12     5.35     0.38)  ; 2
                      (  -61.41   129.24     5.55     0.38)  ; 3
                      (  -61.98   128.93     5.55     0.38)  ; 4
                      (  -62.04   129.63     3.80     0.38)  ; 5
                      (  -62.17   129.94     3.80     0.38)  ; 6
                      (  -62.55   130.13     3.25     0.38)  ; 7
                      (  -62.87   129.82     3.25     0.38)  ; 8
                      (  -63.44   128.61     2.35     0.38)  ; 9
                      (  -63.89   126.95     2.35     0.38)  ; 10
                      (  -64.52   125.94     4.95     0.38)  ; 11
                      (  -64.52   125.87     4.95     0.38)  ; 12
                      (  -65.03   125.81     7.90     0.38)  ; 13
                      (  -65.28   125.36     8.15     0.38)  ; 14
                      (  -65.67   123.33     7.40     0.38)  ; 15
                      (  -65.98   123.07     6.30     0.38)  ; 16
                      (  -66.05   123.07     6.30     0.38)  ; 17
                      (  -66.56   122.76     5.35     0.38)  ; 18
                      (  -68.15   121.48     5.00     0.38)  ; 19
                      (  -68.65   120.59     5.00     0.38)  ; 20
                      (  -69.16   119.07     5.00     0.38)  ; 21
                      (  -69.48   118.68     5.00     0.38)  ; 22
                      (  -70.88   118.37     4.45     0.38)  ; 23
                      (  -71.01   117.22     4.15     0.38)  ; 24
                      (  -71.13   116.46     4.10     0.38)  ; 25
                      (  -71.20   115.89     4.10     0.38)  ; 26
                      (  -71.77   114.80     4.10     0.38)  ; 27
                      (  -72.47   113.53     4.10     0.38)  ; 28
                      (  -72.85   112.32     4.25     0.38)  ; 29
                      (  -72.91   111.37     4.30     0.38)  ; 30
                      (  -72.60   110.29     4.30     0.38)  ; 31
                      (  -72.66   108.63     5.50     0.38)  ; 32
                      (  -72.85   108.44     5.50     0.38)  ; 33
                      (  -71.64   109.84     5.50     0.38)  ; 34
                      (  -71.39   110.67     5.50     0.38)  ; 35
                      (  -72.85   109.97     8.35     0.38)  ; 36
                      (  -75.39   108.63     8.35     0.38)  ; 37
                      (  -77.87   106.09     4.65     0.38)  ; 38
                      (  -78.89   104.63     4.65     0.38)  ; 39
                      (  -81.12   102.59     4.65     0.38)  ; 40
                      (  -82.26   101.64     3.95     0.38)  ; 41
                      (  -82.13   103.35     3.95     0.38)  ; 42
                      (  -82.93   102.07     5.75     0.38)  ; 43
                      (  -85.54    99.40     5.75     0.38)  ; 44
                      (  -86.81    98.25     1.50     0.38)  ; 45
                      (  -88.53    96.85     1.50     0.38)  ; 46
                      (  -89.16    95.96     1.50     0.38)  ; 47
                      (  -89.55    94.05     1.00     0.38)  ; 48
                      (  -90.75    92.34     1.00     0.38)  ; 49
                      (  -91.52    91.51     1.00     0.38)  ; 50
                      (  -91.39    92.84     3.35     0.38)  ; 51
                      (  -93.43    90.62     4.85     0.38)  ; 52
                      (  -95.78    86.29     4.85     0.38)  ; 53
                      (  -96.67    84.70     7.20     0.38)  ; 54
                      (  -98.26    82.98     7.20     0.38)  ; 55
                      ( -100.10    81.78     7.20     0.38)  ; 56
                      ( -103.66    79.10     6.45     0.38)  ; 57
                      ( -103.98    79.99     6.45     0.38)  ; 58
                      ( -103.73    80.63     6.45     0.38)  ; 59
                      ( -104.11    77.45    -0.10     0.38)  ; 60
                      ( -104.74    77.26    -0.10     0.38)  ; 61
                      ( -106.08    77.90    -0.20     0.38)  ; 62
                      ( -108.69    80.50    -0.20     0.38)  ; 63
                      ( -109.58    82.03    -0.20     0.38)  ; 64
                       Normal
                    )  ;  End of split
                  )  ;  End of split
                |
                  (  -25.99   130.49     0.40     0.38)  ; 1, R-1-1-1-1-1-1-1-2
                  (  -25.99   130.68     0.40     0.38)  ; 2
                  (  -24.60   132.40    -4.20     0.51)  ; 3
                  (  -24.53   132.65    -3.05     0.51)  ; 4
                  (  -23.58   133.03    -0.70     0.51)  ; 5
                  (  -23.45   133.16    -0.70     0.51)  ; 6
                  (
                    (  -19.51   133.80    -2.30     0.51)  ; 1, R-1-1-1-1-1-1-1-2-1
                    (  -17.47   133.73     0.95     0.51)  ; 2
                    (  -13.66   133.99     1.35     0.64)  ; 3
                    (  -13.47   133.35     3.05     0.64)  ; 4
                    (  -12.26   132.08     2.20     0.64)  ; 5
                    (  -11.05   131.51     2.20     0.64)  ; 6
                    (  -10.10   131.32     0.45     0.64)  ; 7
                    (   -9.02   131.25     0.45     0.64)  ; 8
                    (   -7.30   131.70     0.45     0.64)  ; 9
                    (   -7.11   131.89     0.45     0.64)  ; 10
                    (
                      (   -4.57   134.82     0.05     0.64)  ; 1, R-1-1-1-1-1-1-1-2-1-1
                      (   -3.93   135.51     0.05     0.64)  ; 2
                      (   -3.04   136.09     0.00     0.64)  ; 3
                      (   -2.53   136.60     0.00     0.64)  ; 4
                      (
                        (    0.14   138.44     4.50     0.64)  ; 1, R-1-1-1-1-1-1-1-2-1-1-1
                        (    1.35   139.52     4.45     0.64)  ; 2
                        (    1.73   139.84     2.40     0.64)  ; 3
                        (    1.92   140.29     1.30     0.64)  ; 4
                        (    3.57   140.54     1.30     0.64)  ; 5
                        (    4.53   140.86     2.50     0.64)  ; 6
                        (    6.56   141.88     2.50     0.64)  ; 7
                        (    7.26   140.79     2.70     0.64)  ; 8
                        (    7.64   140.60     2.70     0.64)  ; 9
                        (    8.28   140.92     2.70     0.64)  ; 10
                        (   11.65   143.15     2.70     0.64)  ; 11
                        (   12.79   144.74     2.70     0.64)  ; 12
                        (   12.86   145.95     2.70     0.64)  ; 13
                        (   13.67   149.47     5.95     0.64)  ; 14
                        (   14.68   150.24     5.95     0.64)  ; 15
                        (   19.64   152.21     4.90     0.64)  ; 16
                        (   19.83   152.21     4.90     0.64)  ; 17
                        (   22.69   154.75     3.65     0.64)  ; 18
                        (   23.65   154.88     3.65     0.64)  ; 19
                        (   26.51   154.18     5.75     0.64)  ; 20
                        (   29.56   153.67     7.80     0.64)  ; 21
                        (   30.32   153.74     7.80     0.64)  ; 22
                        (   32.04   154.50     8.00     0.64)  ; 23
                        (   34.14   155.71     8.00     0.64)  ; 24
                        (   34.97   156.28    10.20     0.64)  ; 25
                        (   36.30   156.03     9.00     0.64)  ; 26
                        (   37.95   156.03     9.00     0.64)  ; 27
                        (   38.34   156.47     7.05     0.64)  ; 28
                        (   38.08   158.06     7.05     0.64)  ; 29
                        (   37.00   160.16     7.05     0.64)  ; 30
                        (   36.68   161.43     6.20     0.64)  ; 31
                        (   37.00   162.39     6.20     0.64)  ; 32
                        (   38.46   166.65     5.55     0.64)  ; 33
                        (   40.88   169.13     5.55     0.64)  ; 34
                        (   45.78   172.06     5.50     0.64)  ; 35
                        (   47.75   173.97     5.50     0.64)  ; 36
                        (   48.32   174.79     5.50     0.64)  ; 37
                        (   48.00   178.72     8.40     0.57)  ; 38
                        (   48.38   178.59     8.55     0.57)  ; 39
                        (   50.92   179.93     5.55     0.57)  ; 40
                        (   51.94   179.74     4.35     0.57)  ; 41
                        (   52.58   179.42     4.35     0.57)  ; 42
                        (   52.77   179.04     3.35     0.57)  ; 43
                        (   52.96   178.47     3.35     0.57)  ; 44
                        (   53.21   178.27     3.35     0.57)  ; 45
                        (
                          (   56.07   177.00     6.50     0.57)  ; 1, R-1-1-1-1-1-1-1-2-1-1-1-1
                          (   57.47   176.05     6.50     0.57)  ; 2
                          (   58.43   173.19     5.35     0.57)  ; 3
                          (   58.93   171.66     5.35     0.57)  ; 4
                          (   60.46   169.18     2.75     0.57)  ; 5
                          (   61.16   167.97     2.00     0.57)  ; 6
                          (   62.37   167.40     2.00     0.57)  ; 7
                          (   63.07   166.89     2.00     0.57)  ; 8
                          (   64.21   166.51     1.90     0.57)  ; 9
                          (   64.66   166.32     1.90     0.57)  ; 10
                          (   64.59   167.46     1.90     0.57)  ; 11
                          (   62.88   169.56     1.90     0.57)  ; 12
                          (   62.30   170.64     1.90     0.57)  ; 13
                          (   62.24   171.72     2.70     0.57)  ; 14
                          (   62.69   173.82     2.70     0.57)  ; 15
                          (   63.51   175.41     2.70     0.57)  ; 16
                          (   65.55   178.47     3.25     0.57)  ; 17
                          (   65.55   178.85     3.25     0.57)  ; 18
                          (   70.76   183.11     4.55     0.57)  ; 19
                          (   73.11   185.02     3.35     0.57)  ; 20
                          (   75.28   186.74     3.35     0.57)  ; 21
                          (   79.22   189.09     3.35     0.57)  ; 22
                          (   83.92   191.95     3.30     0.57)  ; 23
                          (   85.70   194.18     3.30     0.57)  ; 24
                          (   86.40   195.20     3.30     0.57)  ; 25
                          (   91.45   199.47     7.50     0.57)  ; 26
                          (   95.14   201.57     8.10     0.57)  ; 27
                          (   95.33   201.64     8.10     0.57)  ; 28
                          (  108.68   210.35     3.25     0.57)  ; 29
                          (  109.44   210.48     5.65     0.57)  ; 30
                          (  110.02   210.54     5.65     0.57)  ; 31
                          (  111.16   213.34     7.75     0.57)  ; 32
                          (  111.80   217.35     7.75     0.57)  ; 33
                          (  113.70   219.70     7.75     0.57)  ; 34
                          (  114.91   220.72     7.75     0.57)  ; 35
                          (  114.34   226.61    10.45     0.51)  ; 36
                          (  115.55   227.37     9.00     0.51)  ; 37
                          (  118.54   228.39     9.00     0.51)  ; 38
                          (  121.21   228.96     9.00     0.51)  ; 39
                          (  123.05   229.53     5.60     0.51)  ; 40
                          (  125.47   231.06     1.10     0.51)  ; 41
                          (  125.73   231.12     1.10     0.51)  ; 42
                          (  126.17   231.57    -3.20     0.51)  ; 43
                          (  128.40   232.84    -3.20     0.51)  ; 44
                          (  129.41   233.86    -3.90     0.51)  ; 45
                          (  130.68   235.96    -3.90     0.51)  ; 46
                           Normal
                        |
                          (   52.25   178.59     7.75     0.51)  ; 1, R-1-1-1-1-1-1-1-2-1-1-1-2
                          (   52.31   179.93     5.00     0.51)  ; 2
                          (   52.18   180.18     5.00     0.51)  ; 3
                          (   51.68   181.84     2.55     0.51)  ; 4
                          (   51.55   182.28     0.70     0.51)  ; 5
                          (   52.38   182.79     0.70     0.51)  ; 6
                          (   53.27   183.43     0.10     0.51)  ; 7
                          (   53.58   184.19     0.10     0.51)  ; 8
                          (   53.58   184.70     0.10     0.51)  ; 9
                          (   52.57   186.93     0.05     0.51)  ; 10
                          (   52.57   187.44     0.05     0.51)  ; 11
                          (   52.38   187.56     0.05     0.51)  ; 12
                          (   48.75   187.75     3.20     0.51)  ; 13
                          (   44.68   187.88     3.20     0.51)  ; 14
                          (   40.93   187.44     2.65     0.51)  ; 15
                          (   40.61   187.75     2.65     0.51)  ; 16
                          (   40.10   190.81     0.80     0.51)  ; 17
                          (   38.70   197.11     0.80     0.51)  ; 18
                          (   38.45   198.19     0.10     0.51)  ; 19
                          (   37.94   200.67     0.10     0.51)  ; 20
                          (   38.01   202.77     0.10     0.51)  ; 21
                          (   38.26   203.15     0.10     0.51)  ; 22
                          (   38.37   207.85     3.45     0.38)  ; 23
                          (   39.07   208.55     5.25     0.38)  ; 24
                          (   40.08   209.44     5.25     0.38)  ; 25
                          (   39.76   211.54    -3.05     0.32)  ; 26
                          (   40.02   211.98    -4.45     0.32)  ; 27
                          (   41.04   212.11    -4.45     0.32)  ; 28
                          (   41.86   212.17    -5.00     0.32)  ; 29
                          (   42.12   212.36    -5.00     0.32)  ; 30
                          (   43.64   212.62    -5.05     0.32)  ; 31
                          (   44.47   213.25    -5.05     0.32)  ; 32
                           Normal
                        )  ;  End of split
                      |
                        (   -2.67   136.56     4.95     0.32)  ; 1, R-1-1-1-1-1-1-1-2-1-1-2
                        (   -3.18   136.63     3.45     0.32)  ; 2
                        (   -4.07   137.52     3.45     0.32)  ; 3
                        (   -4.77   138.41     3.45     0.32)  ; 4
                        (   -4.90   138.79     1.50     0.32)  ; 5
                        (   -5.79   139.04     6.80     0.32)  ; 6
                        (   -6.24   139.04     6.80     0.32)  ; 7
                        (   -7.44   139.04     6.90     0.32)  ; 8
                        (   -8.65   138.73     8.30     0.32)  ; 9
                        (   -9.35   138.92     8.30     0.32)  ; 10
                        (  -12.15   140.25     8.00     0.32)  ; 11
                        (  -12.98   140.95     8.00     0.32)  ; 12
                        (  -13.17   142.03     6.05     0.32)  ; 13
                         Normal
                      )  ;  End of split
                    |
                      (   -4.96   130.90     0.40     0.32)  ; 1, R-1-1-1-1-1-1-1-2-1-2
                      (   -4.65   130.58     0.05     0.32)  ; 2
                      (   -4.58   129.69     0.05     0.32)  ; 3
                      (   -4.96   128.61    -0.95     0.32)  ; 4
                      (   -5.03   128.48    -1.10     0.32)  ; 5
                      (
                        (   -6.11   125.56     1.15     0.32)  ; 1, R-1-1-1-1-1-1-1-2-1-2-1
                        (   -6.55   124.79     1.15     0.32)  ; 2
                        (   -6.68   122.70     1.20     0.32)  ; 3
                        (   -6.74   121.30     0.70     0.32)  ; 4
                        (   -6.74   122.00     0.70     0.32)  ; 5
                        (   -7.06   119.83    -0.05     0.32)  ; 6
                        (   -7.25   118.18    -0.05     0.32)  ; 7
                        (   -7.32   116.91     1.90     0.32)  ; 8
                        (   -7.44   115.70     1.90     0.32)  ; 9
                        (   -7.70   114.81     1.90     0.32)  ; 10
                        (   -7.76   113.41     2.20     0.32)  ; 11
                        (   -7.57   111.18     2.20     0.32)  ; 12
                        (   -7.95   110.04     2.20     0.32)  ; 13
                        (   -7.83   110.86     2.20     0.32)  ; 14
                        (   -8.25   109.98     5.10     0.32)  ; 15
                        (   -8.57   109.60     4.05     0.32)  ; 16
                        (   -8.63   109.40     4.05     0.32)  ; 17
                        (   -9.40   108.96    -2.60     0.32)  ; 18
                        (   -9.40   108.07    -2.60     0.32)  ; 19
                        (   -9.21   107.43    -0.65     0.32)  ; 20
                        (   -9.08   107.31    -0.65     0.32)  ; 21
                        (   -8.82   107.31     0.15     0.32)  ; 22
                        (   -8.25   106.29    -1.30     0.32)  ; 23
                        (   -8.25   106.29     1.10     0.32)  ; 24
                        (   -7.93   105.08    -2.35     0.32)  ; 25
                        (   -7.30   105.14    -2.75     0.32)  ; 26
                        (   -6.79   105.40    -1.70     0.32)  ; 27
                        (   -7.23   103.42     1.85     0.32)  ; 28
                        (   -7.04   103.93    -0.65     0.32)  ; 29
                        (   -6.92   104.25    -0.65     0.32)  ; 30
                        (   -6.73   104.44    -1.45     0.32)  ; 31
                        (   -6.60   104.76    -1.45     0.32)  ; 32
                        (
                          (   -3.93   108.83    -1.75     0.32)  ; 1, R-1-1-1-1-1-1-1-2-1-2-1-1
                          (   -2.85   110.87     0.05     0.32)  ; 2
                          (   -1.00   113.92     0.10     0.32)  ; 3
                          (   -0.11   118.25    -3.10     0.32)  ; 4
                          (    0.20   119.20    -3.10     0.32)  ; 5
                          (    1.99   122.38    -3.10     0.32)  ; 6
                          (    2.18   122.95    -2.50     0.32)  ; 7
                          (
                            (    4.72   126.45    -0.35     0.32)  ; 1, R-1-1-1-1-1-1-1-2-1-2-1-1-1
                            (    5.42   127.28    -0.50     0.32)  ; 2
                            (    6.44   127.91    -0.50     0.32)  ; 3
                            (    9.11   129.95    -2.50     0.32)  ; 4
                            (    9.36   130.33    -2.50     0.32)  ; 5
                            (   15.21   136.76    -3.85     0.32)  ; 6
                            (   15.97   137.71    -3.85     0.32)  ; 7
                            (   16.04   137.71    -3.85     0.32)  ; 8
                            (   19.28   140.83    -6.20     0.32)  ; 9
                            (   22.84   142.42    -6.20     0.32)  ; 10
                            (   25.26   144.07    -4.40     0.32)  ; 11
                            (   26.98   147.57    -2.00     0.32)  ; 12
                            (   29.71   148.72    -2.00     0.32)  ; 13
                            (   31.74   149.29    -1.35     0.32)  ; 14
                            (   33.72   150.18    -1.35     0.32)  ; 15
                            (   33.72   150.05    -1.35     0.32)  ; 16
                            (   37.28   153.23    -3.45     0.32)  ; 17
                            (   38.93   154.19    -0.35     0.32)  ; 18
                            (   39.69   154.95    -0.35     0.32)  ; 19
                            (   40.26   156.10     0.00     0.32)  ; 20
                            (   40.65   157.62     0.30     0.32)  ; 21
                            (   41.41   158.58     0.30     0.32)  ; 22
                            (   42.04   159.21     0.85     0.32)  ; 23
                            (   42.30   159.66     0.85     0.32)  ; 24
                             Normal
                          |
                            (    1.67   125.88    -2.55     0.32)  ; 1, R-1-1-1-1-1-1-1-2-1-2-1-1-2
                            (    1.22   127.03    -1.15     0.32)  ; 2
                            (    1.29   128.04    -1.15     0.32)  ; 3
                            (    1.54   128.17     0.20     0.32)  ; 4
                            (    1.86   128.36     0.25     0.32)  ; 5
                            (    2.50   128.23    -4.50     0.32)  ; 6
                            (    2.62   128.62    -6.70     0.32)  ; 7
                            (    2.75   129.13    -7.95     0.32)  ; 8
                            (    2.69   129.38    -7.95     0.32)  ; 9
                            (    2.24   129.76    -8.35     0.32)  ; 10
                            (    2.11   130.84    -8.35     0.32)  ; 11
                            (    2.62   131.86    -8.35     0.32)  ; 12
                            (    3.07   132.43    -9.80     0.32)  ; 13
                            (    3.77   132.88    -9.80     0.32)  ; 14
                            (    5.04   133.32    -9.80     0.32)  ; 15
                            (    6.12   134.15   -11.25     0.32)  ; 16
                            (    6.50   134.60   -11.25     0.32)  ; 17
                            (    7.26   135.17   -12.05     0.32)  ; 18
                            (    7.77   136.19   -12.05     0.32)  ; 19
                            (    7.58   137.39   -12.05     0.32)  ; 20
                            (    6.76   137.97   -12.05     0.32)  ; 21
                            (    6.88   140.89    -7.95     0.32)  ; 22
                            (    7.26   142.48    -7.95     0.32)  ; 23
                            (    7.26   145.03    -7.95     0.32)  ; 24
                            (    6.82   146.94    -6.85     0.32)  ; 25
                            (    5.23   150.94    -6.85     0.32)  ; 26
                            (    4.34   153.17    -6.60     0.32)  ; 27
                            (    4.08   154.89    -6.60     0.32)  ; 28
                            (    5.10   157.88    -6.60     0.32)  ; 29
                            (    6.31   159.79    -6.60     0.32)  ; 30
                            (    6.37   159.91    -6.60     0.32)  ; 31
                            (    9.74   165.45    -7.10     0.19)  ; 32
                            (   11.33   166.78    -7.10     0.19)  ; 33
                            (   11.84   167.36    -7.10     0.19)  ; 34
                            (   12.74   170.51    -0.95     0.13)  ; 35
                            (   13.19   171.14    -0.95     0.13)  ; 36
                            (   13.82   171.97    -3.25     0.13)  ; 37
                             Normal
                          )  ;  End of split
                        |
                          (   -7.51   102.69     1.55     0.13)  ; 1, R-1-1-1-1-1-1-1-2-1-2-1-2
                          (   -7.51   102.69     1.60     0.13)  ; 2
                          (
                            (   -7.00   102.56     1.10     0.19)  ; 1, R-1-1-1-1-1-1-1-2-1-2-1-2-1
                            (   -7.07   104.85     1.10     0.19)  ; 2
                            (   -6.43   106.95     1.10     0.19)  ; 3
                            (   -5.41   109.62     1.10     0.19)  ; 4
                            (   -5.22   110.64     1.10     0.19)  ; 5
                            (   -4.97   113.50     1.90     0.25)  ; 6
                            (   -4.84   114.65     1.10     0.25)  ; 7
                            (   -5.09   115.67     1.10     0.25)  ; 8
                            (   -5.09   122.60     6.60     0.25)  ; 9
                            (   -4.78   122.98     7.95     0.25)  ; 10
                            (   -3.95   123.68     7.95     0.25)  ; 11
                            (   -3.25   124.57     7.95     0.25)  ; 12
                            (   -2.81   125.53     7.95     0.25)  ; 13
                            (   -2.55   127.63     8.10     0.25)  ; 14
                            (   -2.68   130.36     8.10     0.25)  ; 15
                            (   -3.00   131.70     8.10     0.25)  ; 16
                            (   -3.06   132.78     8.05     0.25)  ; 17
                            (   -4.42   133.72     3.65     0.25)  ; 18
                            (   -4.42   134.35     3.50     0.25)  ; 19
                            (   -4.55   134.35     3.50     0.25)  ; 20
                            (   -6.14   136.90     7.30     0.25)  ; 21
                            (   -6.20   137.34     7.90     0.25)  ; 22
                            (   -6.33   137.60     7.90     0.25)  ; 23
                            (   -6.96   138.04     8.10     0.25)  ; 24
                            (   -8.49   138.74     8.10     0.25)  ; 25
                            (   -9.32   138.68     5.05     0.25)  ; 26
                            (  -10.91   140.71     0.45     0.25)  ; 27
                            (  -11.29   141.29    -0.80     0.25)  ; 28
                            (  -13.32   143.26    -0.80     0.25)  ; 29
                            (  -13.96   144.59    -1.90     0.25)  ; 30
                            (  -15.36   148.16    -1.90     0.25)  ; 31
                            (  -15.55   148.98    -3.45     0.25)  ; 32
                             Normal
                          |
                            (   -6.93   101.72     6.70     0.25)  ; 1, R-1-1-1-1-1-1-1-2-1-2-1-2-2
                            (   -7.37   100.83    -1.55     0.32)  ; 2
                            (   -7.62   100.83    -2.25     0.32)  ; 3
                            (   -8.13    99.75    -2.25     0.32)  ; 4
                            (   -8.32    99.37    -2.40     0.32)  ; 5
                            (   -8.58    99.31    -2.40     0.32)  ; 6
                            (   -8.96    98.73     0.30     0.32)  ; 7
                            (   -9.21    97.65    -0.15     0.32)  ; 8
                            (   -9.60    96.76    -0.65     0.32)  ; 9
                            (   -9.79    96.63    -2.20     0.32)  ; 10
                            (  -10.17    95.68    -2.25     0.32)  ; 11
                            (  -10.55    95.11    -2.25     0.32)  ; 12
                            (  -11.38    94.22    -1.90     0.32)  ; 13
                            (  -12.78    94.34    -0.10     0.32)  ; 14
                            (  -14.17    91.48    -1.70     0.32)  ; 15
                            (  -16.08    88.11    -2.35     0.32)  ; 16
                            (  -17.04    86.90    -2.45     0.32)  ; 17
                            (  -17.67    85.63    -2.45     0.32)  ; 18
                            (  -17.54    85.57    -2.45     0.32)  ; 19
                            (  -18.31    83.02    -1.40     0.32)  ; 20
                            (  -18.94    79.59    -1.40     0.32)  ; 21
                            (  -19.77    76.85    -1.40     0.32)  ; 22
                            (  -21.17    73.29    -1.40     0.32)  ; 23
                            (  -21.17    73.35    -1.40     0.32)  ; 24
                            (  -22.57    72.96     1.50     0.19)  ; 25
                            (  -23.84    71.62     1.50     0.19)  ; 26
                            (  -24.29    70.60     0.90     0.19)  ; 27
                            (  -24.29    70.48     0.90     0.19)  ; 28
                            (  -24.29    70.60     0.90     0.19)  ; 29
                            (  -24.54    71.30    -4.80     0.19)  ; 30
                            (  -24.79    70.35    -4.80     0.19)  ; 31
                            (  -24.92    67.36    -5.45     0.19)  ; 32
                            (  -25.69    68.00    -1.40     0.19)  ; 33
                            (  -25.62    67.17    -1.00     0.19)  ; 34
                            (  -23.84    62.08    -0.90     0.19)  ; 35
                            (  -23.01    58.96    -0.90     0.19)  ; 36
                            (  -22.63    56.80    -0.90     0.19)  ; 37
                            (  -21.17    52.54    -1.25     0.19)  ; 38
                            (  -19.52    49.17    -1.25     0.19)  ; 39
                            (  -16.59    45.73    -1.25     0.19)  ; 40
                            (  -15.07    44.46    -1.35     0.19)  ; 41
                            (  -14.49    43.82    -1.35     0.19)  ; 42
                            (  -15.45    46.11    -1.35     0.19)  ; 43
                            (  -14.73    43.04    -4.05     0.19)  ; 44
                            (  -14.61    40.94    -5.00     0.19)  ; 45
                            (  -14.10    39.92    -5.00     0.19)  ; 46
                            (  -13.40    37.12    -0.10     0.19)  ; 47
                            (  -13.34    36.48    -0.10     0.19)  ; 48
                            (  -13.34    36.74    -0.10     0.19)  ; 49
                            (  -13.27    36.87     3.15     0.19)  ; 50
                            (  -13.21    34.39     3.15     0.19)  ; 51
                            (  -12.38    32.54     3.15     0.19)  ; 52
                            (  -11.11    30.63     3.15     0.19)  ; 53
                            (   -9.78    28.85     3.15     0.19)  ; 54
                            (   -8.06    27.01     0.75     0.19)  ; 55
                            (   -6.47    24.59     0.75     0.19)  ; 56
                            (   -4.88    22.43     0.75     0.19)  ; 57
                            (   -2.34    18.99    -0.40     0.19)  ; 58
                            (   -0.68    17.27    -0.40     0.19)  ; 59
                            (   -0.68    17.66    -0.40     0.19)  ; 60
                            (   -0.82    19.18    -2.45     0.19)  ; 61
                            (    1.27    16.83    -2.50     0.19)  ; 62
                            (    1.27    16.89    -2.50     0.19)  ; 63
                            (    1.97    16.64    -2.50     0.19)  ; 64
                            (    5.41    12.63    -3.20     0.19)  ; 65
                            (    6.11    12.06    -3.20     0.19)  ; 66
                            (    6.17    12.18    -3.20     0.19)  ; 67
                            (    7.76    11.99    -4.00     0.19)  ; 68
                            (    8.08    11.55    -4.00     0.19)  ; 69
                            (    8.90     9.77    -4.00     0.19)  ; 70
                            (   10.24     7.98    -4.00     0.19)  ; 71
                            (   15.45     2.83    -4.00     0.19)  ; 72
                            (   16.41     1.31    -4.00     0.19)  ; 73
                            (   17.74    -0.73    -4.00     0.19)  ; 74
                            (   19.46    -4.74    -4.00     0.19)  ; 75
                            (   19.46    -4.93    -4.00     0.19)  ; 76
                            (   18.76    -4.23    -4.00     0.19)  ; 77
                            (   19.33    -8.43    -4.60     0.19)  ; 78
                            (   20.22   -13.13    -4.60     0.19)  ; 79
                            (   20.29   -13.32    -4.60     0.19)  ; 80
                            (   20.60   -13.39    -7.10     0.19)  ; 81
                            (   23.59   -20.70    -7.40     0.19)  ; 82
                            (   23.90   -22.80    -7.40     0.19)  ; 83
                            (   22.63   -24.07    -7.40     0.19)  ; 84
                            (   22.31   -23.95    -7.40     0.19)  ; 85
                            (   23.97   -27.76    -4.30     0.19)  ; 86
                            (   25.94   -34.95    -4.30     0.19)  ; 87
                            (   26.19   -38.45    -4.30     0.19)  ; 88
                            (   26.19   -41.82    -4.30     0.19)  ; 89
                            (   27.36   -44.67    -1.60     0.19)  ; 90
                            (   27.49   -45.69    -1.60     0.19)  ; 91
                            (   27.87   -47.22    -1.60     0.19)  ; 92
                            (   27.81   -47.15   -10.00     0.19)  ; 93
                            (   28.44   -48.55   -10.00     0.19)  ; 94
                            (   29.40   -49.13   -10.30     0.19)  ; 95
                            (   29.84   -49.63   -10.30     0.19)  ; 96
                            (   30.48   -50.08   -10.30     0.19)  ; 97
                            (   30.92   -51.29   -11.35     0.19)  ; 98
                            (   34.55   -51.29   -11.35     0.19)  ; 99
                             Normal
                          )  ;  End of split
                        )  ;  End of split
                      |
                        (   -5.02   128.30     2.95     0.32)  ; 1, R-1-1-1-1-1-1-1-2-1-2-2
                        (   -4.70   127.79     1.50     0.32)  ; 2
                        (   -2.67   126.26     1.50     0.32)  ; 3
                        (   -1.21   125.31     1.50     0.32)  ; 4
                        (   -1.33   125.31     1.50     0.32)  ; 5
                        (   -1.59   125.69    -0.45     0.32)  ; 6
                        (   -0.12   123.34    -0.45     0.32)  ; 7
                        (    1.72   120.79    -0.45     0.32)  ; 8
                        (    3.12   118.63    -0.45     0.32)  ; 9
                        (    4.07   117.10     1.30     0.32)  ; 10
                        (    4.26   117.04     1.30     0.32)  ; 11
                        (    4.64   117.23     1.30     0.32)  ; 12
                        (    6.68   117.55     1.90     0.32)  ; 13
                        (    8.40   117.61     2.20     0.32)  ; 14
                        (    9.60   117.68    -1.00     0.32)  ; 15
                        (    9.92   118.25    -1.00     0.32)  ; 16
                        (   10.24   118.57    -1.00     0.32)  ; 17
                        (   11.58   118.76    -1.55     0.32)  ; 18
                        (   13.04   118.19    -3.55     0.32)  ; 19
                        (   14.37   116.34    -3.95     0.32)  ; 20
                        (   14.82   115.77    -4.00     0.32)  ; 21
                        (   15.84   115.58    -4.00     0.32)  ; 22
                        (   16.79   115.58    -4.60     0.32)  ; 23
                        (   18.95   115.20    -4.60     0.32)  ; 24
                        (   19.01   115.13    -1.50     0.32)  ; 25
                        (   18.89   115.39    -1.50     0.32)  ; 26
                        (   21.24   115.07     2.60     0.32)  ; 27
                        (   23.15   114.75     2.95     0.32)  ; 28
                        (   23.97   114.94     2.95     0.32)  ; 29
                        (   24.42   115.51     2.60     0.32)  ; 30
                        (   25.75   119.33     2.25     0.32)  ; 31
                        (   26.39   119.97     2.25     0.32)  ; 32
                         Normal
                      )  ;  End of split
                    )  ;  End of split
                  |
                    (  -22.62   132.86     1.25     0.45)  ; 1, R-1-1-1-1-1-1-1-2-2
                    (  -22.62   132.92     1.25     0.45)  ; 2
                    (  -23.07   133.88     1.75     0.51)  ; 3
                    (  -23.19   134.38     1.80     0.51)  ; 4
                    (  -23.19   135.34     1.85     0.51)  ; 5
                    (  -23.26   136.67     2.00     0.51)  ; 6
                    (  -23.26   136.67     2.35     0.51)  ; 7
                    (  -23.32   137.95     0.95     0.51)  ; 8
                    (  -23.70   138.33     1.90     0.51)  ; 9
                    (  -24.27   138.58     1.90     0.51)  ; 10
                    (
                      (  -24.15   138.07     2.95     0.51)  ; 1, R-1-1-1-1-1-1-1-2-2-1
                      (  -25.29   138.65     2.95     0.51)  ; 2
                      (  -27.64   139.35     4.20     0.51)  ; 3
                      (  -28.66   139.41     4.20     0.51)  ; 4
                      (  -29.74   138.77     4.30     0.51)  ; 5
                      (  -30.70   138.27     0.85     0.51)  ; 6
                      (  -31.08   138.20     0.85     0.51)  ; 7
                      (
                        (  -30.89   137.95     0.30     0.51)  ; 1, R-1-1-1-1-1-1-1-2-2-1-1
                        (  -30.44   139.54    -0.75     0.51)  ; 2
                        (  -29.55   140.75    -0.75     0.51)  ; 3
                        (  -29.36   141.00    -0.75     0.51)  ; 4
                        (  -28.73   144.69     4.60     0.38)  ; 5
                        (  -25.93   147.11     2.25     0.38)  ; 6
                        (  -24.91   148.38     2.25     0.38)  ; 7
                        (  -24.02   150.67     2.25     0.38)  ; 8
                        (  -23.26   151.88     2.15     0.38)  ; 9
                        (  -21.29   153.60     2.15     0.38)  ; 10
                        (  -18.42   155.31     2.15     0.38)  ; 11
                        (  -18.11   155.44     2.15     0.38)  ; 12
                        (  -14.10   158.49     2.15     0.38)  ; 13
                        (  -13.72   158.68     2.15     0.38)  ; 14
                        (   -5.57   162.99     5.00     0.25)  ; 15
                        (   -4.87   163.62     5.00     0.25)  ; 16
                        (   -3.60   163.82     4.05     0.25)  ; 17
                        (   -2.71   164.01     3.90     0.25)  ; 18
                        (    0.47   166.17     3.90     0.25)  ; 19
                        (    5.24   171.38     3.90     0.25)  ; 20
                        (    5.69   172.02     3.90     0.25)  ; 21
                        (    5.81   172.21     3.90     0.25)  ; 22
                        (    9.37   173.87     7.15     0.25)  ; 23
                        (   12.11   175.14     7.15     0.25)  ; 24
                        (   17.45   176.54     6.20     0.25)  ; 25
                        (   25.33   180.16     6.20     0.25)  ; 26
                        (   27.62   181.63     6.20     0.25)  ; 27
                        (   28.13   182.14     6.15     0.25)  ; 28
                        (   28.20   182.39     6.15     0.25)  ; 29
                        (   27.38   182.04     9.40     0.25)  ; 30
                        (   34.88   183.95     9.55     0.25)  ; 31
                        (   36.21   184.46     9.55     0.25)  ; 32
                        (   37.74   188.02     4.45     0.25)  ; 33
                        (   39.77   188.66     4.30     0.25)  ; 34
                        (   45.82   190.57     4.30     0.25)  ; 35
                        (   48.04   190.89     4.75     0.25)  ; 36
                        (   51.73   190.82     5.75     0.25)  ; 37
                        (   54.02   190.89     5.75     0.25)  ; 38
                        (   57.96   190.50     5.75     0.25)  ; 39
                        (   58.72   190.25     5.80     0.25)  ; 40
                        (   58.98   189.81     5.80     0.25)  ; 41
                        (   60.44   188.75     8.45     0.25)  ; 42
                        (   64.38   188.24     8.85     0.25)  ; 43
                        (   68.07   187.54     8.85     0.25)  ; 44
                        (   71.63   185.82     8.85     0.25)  ; 45
                        (   74.24   184.67     7.20     0.25)  ; 46
                        (   76.02   183.72     7.20     0.25)  ; 47
                        (   79.07   182.70     7.20     0.25)  ; 48
                        (   82.44   182.45     6.25     0.25)  ; 49
                        (   84.73   182.26     6.25     0.25)  ; 50
                        (   88.93   182.26     6.20     0.25)  ; 51
                        (   90.07   182.70     6.20     0.25)  ; 52
                        (   92.93   184.17     6.20     0.25)  ; 53
                        (   96.32   184.00     3.65     0.25)  ; 54
                        (   97.15   184.06     3.65     0.25)  ; 55
                        (   99.06   184.57     3.65     0.25)  ; 56
                        (  101.54   185.02     5.60     0.25)  ; 57
                        (  104.97   185.40     5.60     0.25)  ; 58
                        (  108.09   185.84     4.95     0.25)  ; 59
                        (  109.80   185.59     4.95     0.25)  ; 60
                        (  110.06   185.46     4.95     0.25)  ; 61
                        (  111.39   185.91     7.90     0.25)  ; 62
                        (  113.74   185.72     7.25     0.25)  ; 63
                        (  116.22   185.08     7.25     0.25)  ; 64
                        (  118.07   184.64     7.25     0.25)  ; 65
                        (  121.06   183.49     4.55     0.25)  ; 66
                        (  121.76   183.05     4.55     0.25)  ; 67
                        (  122.01   182.66     3.55     0.25)  ; 68
                        (  122.96   181.71     2.90     0.25)  ; 69
                        (  123.41   181.07     2.90     0.25)  ; 70
                        (  124.24   180.31     2.65     0.25)  ; 71
                        (  126.59   178.91     2.65     0.25)  ; 72
                        (  128.11   177.57     2.65     0.25)  ; 73
                        (  128.81   176.43     3.85     0.25)  ; 74
                        (  128.81   175.03     3.85     0.25)  ; 75
                        (  128.83   175.03     5.95     0.25)  ; 76
                        (  129.21   174.90     5.95     0.25)  ; 77
                        (  129.34   174.84     5.45     0.25)  ; 78
                        (
                          (  133.53   173.31     8.10     0.25)  ; 1, R-1-1-1-1-1-1-1-2-2-1-1-1
                          (  134.30   172.29     9.05     0.25)  ; 2
                          (  136.65   170.51     9.05     0.25)  ; 3
                          (  137.48   170.32     8.80     0.25)  ; 4
                          (  138.94   170.45     8.80     0.25)  ; 5
                          (  140.15   171.02     8.80     0.25)  ; 6
                          (  141.99   171.97     8.80     0.25)  ; 7
                          (  141.29   172.86     4.60     0.25)  ; 8
                          (  146.00   173.18     1.40     0.25)  ; 9
                          (  147.27   173.50     0.60     0.25)  ; 10
                          (  149.81   174.20     0.60     0.25)  ; 11
                          (  151.91   174.52     0.60     0.25)  ; 12
                          (  154.14   174.52     0.60     0.25)  ; 13
                          (  156.81   173.05     0.55     0.25)  ; 14
                          (  158.84   171.59     0.55     0.25)  ; 15
                          (  160.37   170.19     0.55     0.25)  ; 16
                          (  162.59   170.00     0.55     0.25)  ; 17
                          (  166.60   170.76     0.55     0.25)  ; 18
                          (  169.59   172.16     0.55     0.25)  ; 19
                          (  169.65   172.29     0.55     0.25)  ; 20
                          (  173.29   171.40    -2.90     0.25)  ; 21
                          (  174.63   172.67    -2.90     0.25)  ; 22
                          (  177.36   173.75     2.75     0.25)  ; 23
                          (  184.35   175.72     2.75     0.25)  ; 24
                          (  185.18   176.23     2.75     0.25)  ; 25
                          (  185.37   176.30     2.95     0.25)  ; 26
                          (  199.42   182.53     2.95     0.25)  ; 27
                          (  202.73   184.44     2.95     0.25)  ; 28
                          (  204.32   185.46     2.95     0.25)  ; 29
                          (  208.20   187.56     2.95     0.25)  ; 30
                          (  211.63   189.66     2.95     0.25)  ; 31
                          (  215.39   191.31    -2.15     0.25)  ; 32
                          (  220.29   192.71    -2.15     0.25)  ; 33
                          (  222.00   192.58    -2.30     0.25)  ; 34
                          (  224.93   191.24    -2.30     0.25)  ; 35
                          (  228.55   190.54    -2.30     0.25)  ; 36
                          (  232.18   189.97    -2.30     0.25)  ; 37
                          (  234.27   190.16    -2.30     0.25)  ; 38
                          (  236.75   190.61    -2.30     0.25)  ; 39
                          (  241.71   192.77    -2.30     0.25)  ; 40
                          (  245.66   196.65    -2.30     0.25)  ; 41
                          (  246.42   197.41    -2.30     0.25)  ; 42
                          (  246.62   197.33    -4.20     0.25)  ; 43
                          (  248.02   198.15    -4.20     0.25)  ; 44
                          (  252.47   200.32    -5.10     0.25)  ; 45
                          (  252.60   200.44    -5.10     0.25)  ; 46
                           Normal
                        |
                          (  128.03   176.29     5.45     0.25)  ; 1, R-1-1-1-1-1-1-1-2-2-1-1-2
                          (  125.68   176.42     8.20     0.25)  ; 2
                          (  125.11   176.67     8.20     0.25)  ; 3
                          (  124.34   176.86     8.70     0.25)  ; 4
                          (  123.39   177.24     8.70     0.25)  ; 5
                          (  121.93   177.75     8.70     0.25)  ; 6
                          (  121.10   178.13     6.70     0.25)  ; 7
                          (  120.27   178.52     6.70     0.25)  ; 8
                          (  120.21   178.58     6.70     0.25)  ; 9
                          (  118.81   179.60    -0.10     0.25)  ; 10
                          (  117.86   179.72    -0.10     0.25)  ; 11
                          (  117.28   180.11    -0.10     0.25)  ; 12
                          (  116.46   180.30    -1.15     0.25)  ; 13
                          (  115.44   180.11    -1.15     0.25)  ; 14
                          (  113.85   179.47    -1.15     0.25)  ; 15
                          (  111.05   179.22    -2.00     0.25)  ; 16
                          (  107.68   179.28    -2.20     0.25)  ; 17
                          (  106.92   179.85    -2.20     0.25)  ; 18
                          (  104.50   180.68    -2.20     0.25)  ; 19
                          (  103.23   181.38    -2.50     0.25)  ; 20
                          (  101.20   181.89    -2.50     0.25)  ; 21
                          (   99.80   181.95    -2.50     0.25)  ; 22
                          (   98.65   181.31    -2.50     0.25)  ; 23
                          (   98.08   181.25    -2.50     0.25)  ; 24
                          (
                            (   97.01   176.55    -2.55     0.25)  ; 1, R-1-1-1-1-1-1-1-2-2-1-1-2-1
                            (   95.68   176.36    -0.40     0.25)  ; 2
                            (   94.60   175.34    -0.40     0.25)  ; 3
                            (   91.29   173.37    -0.30     0.25)  ; 4
                            (   89.45   172.60    -3.10     0.25)  ; 5
                            (   89.45   172.92    -3.10     0.25)  ; 6
                            (   86.77   170.82    -4.70     0.25)  ; 7
                            (   85.63   169.23    -4.70     0.25)  ; 8
                            (   85.25   168.53    -6.85     0.25)  ; 9
                            (   84.61   167.77    -6.85     0.25)  ; 10
                            (   83.28   167.00    -6.85     0.25)  ; 11
                            (   80.86   166.18    -7.80     0.25)  ; 12
                            (   77.94   164.84    -8.35     0.25)  ; 13
                            (   76.16   164.14    -8.35     0.25)  ; 14
                            (   75.52   165.16    -8.35     0.25)  ; 15
                            (   72.60   162.17    -8.10     0.25)  ; 16
                            (   70.05   159.75    -6.60     0.25)  ; 17
                            (   65.22   156.70    -6.60     0.25)  ; 18
                            (   59.75   153.52    -6.55     0.25)  ; 19
                            (   58.99   153.14    -6.55     0.25)  ; 20
                            (   59.05   153.77    -6.55     0.25)  ; 21
                            (   60.71   152.90   -11.75     0.19)  ; 22
                            (   58.61   151.75   -13.45     0.19)  ; 23
                            (   56.64   150.99   -13.45     0.19)  ; 24
                            (   55.36   150.55   -13.45     0.19)  ; 25
                            (   53.71   150.42   -14.25     0.19)  ; 26
                            (   52.25   150.55   -14.25     0.19)  ; 27
                            (   50.53   150.86   -14.25     0.19)  ; 28
                            (   45.89   150.93   -14.45     0.19)  ; 29
                            (   41.25   151.31   -16.20     0.19)  ; 30
                            (   36.99   151.31   -18.50     0.19)  ; 31
                            (   36.67   151.18   -18.50     0.19)  ; 32
                            (   36.67   151.25   -18.50     0.19)  ; 33
                            (   34.32   150.42   -18.95     0.19)  ; 34
                            (   32.60   149.72   -18.95     0.19)  ; 35
                            (   31.20   149.59   -19.05     0.19)  ; 36
                            (   29.87   150.04   -19.05     0.19)  ; 37
                            (   29.87   150.23   -19.05     0.19)  ; 38
                            (
                              (   27.51   150.80   -19.95     0.19)  ; 1, R-1-1-1-1-1-1-1-2-2-1-1-2-1-1
                              (   23.57   152.52   -21.15     0.19)  ; 2
                              (   21.22   154.49   -21.15     0.19)  ; 3
                              (   20.71   154.81   -21.15     0.19)  ; 4
                              (   17.66   157.51   -24.85     0.19)  ; 5
                              (   12.13   159.36   -26.15     0.19)  ; 6
                              (   12.26   159.55   -27.30     0.19)  ; 7
                              (   12.45   159.61   -27.30     0.19)  ; 8
                              (   11.37   159.55   -29.70     0.19)  ; 9
                              (   10.16   158.27   -29.70     0.19)  ; 10
                              (    8.51   155.54   -30.65     0.19)  ; 11
                              (    6.98   153.95   -30.65     0.19)  ; 12
                              (    5.65   153.19   -30.65     0.19)  ; 13
                              (    3.29   152.61   -32.05     0.19)  ; 14
                              (   -1.86   151.53   -32.05     0.19)  ; 15
                              (   -3.32   150.90   -32.05     0.19)  ; 16
                              (   -3.19   151.34   -32.05     0.19)  ; 17
                              (  -11.33   149.43   -32.35     0.19)  ; 18
                              (  -13.81   148.48   -32.35     0.19)  ; 19
                              (  -15.93   148.38   -34.65     0.19)  ; 20
                              (  -18.35   147.99   -36.00     0.19)  ; 21
                              (  -20.13   147.10   -36.00     0.19)  ; 22
                              (  -20.89   146.85   -36.90     0.19)  ; 23
                              (  -22.10   146.72   -36.90     0.19)  ; 24
                              (  -24.01   145.90   -37.75     0.19)  ; 25
                              (  -25.60   144.75   -37.75     0.19)  ; 26
                              (  -25.66   144.81   -37.75     0.19)  ; 27
                              (  -31.45   141.76   -40.10     0.19)  ; 28
                              (  -36.79   139.47   -40.10     0.19)  ; 29
                              (  -40.29   137.88   -40.10     0.19)  ; 30
                              (  -43.53   136.04   -40.10     0.19)  ; 31
                              (  -47.72   134.25   -40.10     0.19)  ; 32
                              (  -50.78   132.54   -40.10     0.19)  ; 33
                              (  -50.71   132.66   -40.10     0.19)  ; 34
                              (  -49.36   131.50   -43.50     0.19)  ; 35
                              (  -50.82   130.99   -44.15     0.19)  ; 36
                              (  -55.02   129.84   -46.00     0.19)  ; 37
                              (  -58.32   129.21   -46.35     0.19)  ; 38
                              (  -58.32   129.27   -46.35     0.19)  ; 39
                               Normal
                            |
                              (   29.79   150.51   -17.15     0.19)  ; 1, R-1-1-1-1-1-1-1-2-2-1-1-2-1-2
                              (   29.85   150.19   -17.15     0.19)  ; 2
                              (   30.36   149.62   -17.15     0.19)  ; 3
                              (   30.49   149.49   -17.15     0.19)  ; 4
                              (   30.49   149.36   -17.15     0.19)  ; 5
                              (   29.66   147.01   -17.15     0.19)  ; 6
                              (   29.41   144.97   -17.15     0.19)  ; 7
                              (   29.98   143.57   -15.80     0.19)  ; 8
                              (   30.36   143.45   -15.80     0.19)  ; 9
                              (   31.00   143.64   -18.65     0.19)  ; 10
                              (   31.95   141.60   -18.65     0.19)  ; 11
                              (   32.46   140.46   -18.65     0.19)  ; 12
                              (   32.78   140.08   -19.70     0.19)  ; 13
                              (   36.02   140.01   -20.60     0.19)  ; 14
                              (   38.50   142.49   -20.15     0.19)  ; 15
                              (   39.58   143.45   -20.15     0.19)  ; 16
                              (   41.30   144.21   -19.20     0.19)  ; 17
                              (   41.49   144.21   -19.20     0.19)  ; 18
                              (   40.47   147.71   -27.45     0.19)  ; 19
                              (   40.47   148.54   -28.40     0.19)  ; 20
                              (   41.68   150.76   -28.40     0.19)  ; 21
                              (   44.35   155.02   -31.50     0.19)  ; 22
                              (   46.45   157.76   -31.50     0.19)  ; 23
                              (   47.85   159.10   -33.65     0.19)  ; 24
                              (   48.29   159.48   -33.65     0.19)  ; 25
                              (   51.09   161.32   -40.15     0.19)  ; 26
                              (   52.11   161.83   -40.15     0.19)  ; 27
                              (   52.62   161.96   -40.15     0.19)  ; 28
                              (   53.44   162.40   -40.35     0.19)  ; 29
                              (   53.89   163.10   -40.35     0.19)  ; 30
                              (   55.54   164.63   -45.15     0.19)  ; 31
                              (   57.96   166.35   -45.15     0.19)  ; 32
                              (   61.52   168.51   -47.10     0.19)  ; 33
                              (   61.52   168.64   -47.10     0.19)  ; 34
                              (   64.50   170.84   -55.70     0.19)  ; 35
                              (   66.86   172.37   -55.70     0.19)  ; 36
                              (   69.65   173.77   -55.70     0.19)  ; 37
                              (   70.23   173.83   -55.70     0.19)  ; 38
                              (   70.29   173.77   -55.70     0.19)  ; 39
                              (   75.19   177.71   -67.15     0.19)  ; 40
                              (   75.82   178.22   -67.15     0.19)  ; 41
                              (   77.73   180.25   -69.50     0.19)  ; 42
                              (   78.87   182.23   -69.50     0.19)  ; 43
                              (   80.91   187.95   -69.50     0.19)  ; 44
                              (   82.94   192.47   -69.55     0.19)  ; 45
                              (   83.26   193.29   -69.55     0.19)  ; 46
                              (   83.33   193.39   -75.30     0.19)  ; 47
                              (   85.17   193.39   -78.30     0.19)  ; 48
                              (   87.59   194.09   -78.30     0.19)  ; 49
                              (   89.05   194.98   -78.30     0.19)  ; 50
                              (   89.50   195.62   -78.50     0.19)  ; 51
                              (   92.04   196.70   -86.00     0.19)  ; 52
                              (   94.08   196.82   -89.30     0.19)  ; 53
                              (   95.54   196.82   -93.45     0.19)  ; 54
                              (   95.98   196.57   -93.45     0.19)  ; 55
                              (   96.36   196.57   -93.45     0.19)  ; 56
                              (   97.32   197.02   -93.45     0.19)  ; 57
                              (   98.34   197.27   -93.45     0.19)  ; 58
                               Normal
                            )  ;  End of split
                          |
                            (   96.30   179.65    -0.40     0.32)  ; 1, R-1-1-1-1-1-1-1-2-2-1-1-2-2
                            (   96.24   180.54    -5.20     0.32)  ; 2
                            (   96.17   180.41    -5.20     0.32)  ; 3
                            (   95.92   180.86    -8.85     0.32)  ; 4
                            (   94.52   181.69    -8.85     0.32)  ; 5
                            (   93.50   180.80   -10.15     0.32)  ; 6
                            (   92.93   179.40   -10.15     0.32)  ; 7
                            (   92.74   178.44   -10.15     0.32)  ; 8
                            (   92.36   177.93    -5.50     0.32)  ; 9
                            (   91.21   177.61    -5.50     0.32)  ; 10
                            (   91.02   177.61    -5.50     0.32)  ; 11
                            (   90.71   178.25    -5.00     0.32)  ; 12
                             Normal
                          )  ;  End of split
                        )  ;  End of split
                      |
                        (  -30.91   137.57     0.80     0.45)  ; 1, R-1-1-1-1-1-1-1-2-2-1-2
                        (  -31.99   136.74     0.55     0.45)  ; 2
                        (  -32.05   136.61    -0.35     0.45)  ; 3
                        (  -32.05   136.61     1.85     0.45)  ; 4
                        (  -32.43   136.30    -1.05     0.45)  ; 5
                        (  -33.39   134.45    -1.30     0.45)  ; 6
                        (  -33.39   134.20    -1.30     0.45)  ; 7
                        (  -34.15   133.11     0.35     0.51)  ; 8
                        (  -35.23   130.51    -0.70     0.51)  ; 9
                        (  -36.38   128.85    -1.70     0.51)  ; 10
                        (  -36.44   128.85    -1.70     0.51)  ; 11
                        (  -37.65   129.04     0.50     0.51)  ; 12
                        (  -37.65   129.04     0.55     0.51)  ; 13
                        (
                          (  -36.82   130.51     2.10     0.51)  ; 1, R-1-1-1-1-1-1-1-2-2-1-2-1
                          (  -37.65   133.05     2.10     0.51)  ; 2
                          (  -37.77   135.66     1.85     0.51)  ; 3
                          (  -37.46   137.76     0.00     0.51)  ; 4
                          (  -37.39   137.82     0.00     0.51)  ; 5
                          (  -37.33   140.49    -1.35     0.51)  ; 6
                          (  -37.46   142.15    -1.35     0.51)  ; 7
                          (  -37.77   143.17    -1.35     0.51)  ; 8
                          (  -37.90   144.37    -1.35     0.51)  ; 9
                          (  -37.77   147.62     1.70     0.51)  ; 10
                          (  -39.30   155.57     2.30     0.51)  ; 11
                          (  -39.75   159.20     2.30     0.51)  ; 12
                          (  -37.77   165.05     2.30     0.51)  ; 13
                          (  -36.76   167.53     2.30     0.51)  ; 14
                          (  -36.82   167.53     2.30     0.51)  ; 15
                          (  -36.01   171.66     5.45     0.45)  ; 16
                          (  -36.01   172.93     5.45     0.45)  ; 17
                          (  -35.69   175.35     0.70     0.45)  ; 18
                          (  -35.05   176.62     6.30     0.45)  ; 19
                          (  -34.29   177.58     6.30     0.45)  ; 20
                          (  -33.97   178.21     8.60     0.45)  ; 21
                          (  -33.65   178.40     9.25     0.45)  ; 22
                          (  -31.87   180.18    11.30     0.45)  ; 23
                          (  -30.22   181.08    11.30     0.45)  ; 24
                          (  -29.20   181.52     7.35     0.45)  ; 25
                          (  -29.08   181.52     7.35     0.45)  ; 26
                           Normal
                        |
                          (  -38.02   128.14     0.85     0.45)  ; 1, R-1-1-1-1-1-1-1-2-2-1-2-2
                          (  -38.27   128.01     2.45     0.45)  ; 2
                          (  -38.59   126.23     2.50     0.45)  ; 3
                          (  -38.65   126.23     1.55     0.45)  ; 4
                          (  -39.86   125.46    -1.45     0.45)  ; 5
                          (  -40.62   124.51    -1.65     0.45)  ; 6
                          (  -41.64   123.43    -1.65     0.45)  ; 7
                          (  -42.09   122.67    -1.65     0.45)  ; 8
                          (
                            (  -41.64   120.06    -1.65     0.45)  ; 1, R-1-1-1-1-1-1-1-2-2-1-2-2-1
                            (  -43.23   118.53    -1.65     0.45)  ; 2
                            (  -44.12   116.88    -1.65     0.45)  ; 3
                            (  -44.31   116.18    -1.65     0.45)  ; 4
                            (  -44.31   115.48    -1.65     0.45)  ; 5
                            (  -44.56   114.90    -1.50     0.45)  ; 6
                            (
                              (  -45.26   116.56    -1.45     0.45)  ; 1, R-1-1-1-1-1-1-1-2-2-1-2-2-1-1
                              (  -45.39   116.18    -1.45     0.45)  ; 2
                              (  -45.46   116.69    -1.45     0.45)  ; 3
                              (  -45.84   117.64    -1.45     0.45)  ; 4
                              (  -46.35   118.21    -1.70     0.45)  ; 5
                              (  -48.95   119.87    -1.70     0.45)  ; 6
                              (  -50.16   121.20    -1.70     0.45)  ; 7
                              (  -50.80   122.47    -3.15     0.45)  ; 8
                              (  -50.92   123.75    -3.15     0.45)  ; 9
                              (  -50.99   123.94    -3.15     0.45)  ; 10
                              (  -52.45   126.99    -0.75     0.45)  ; 11
                              (  -52.51   127.31     0.15     0.45)  ; 12
                              (  -54.61   128.20     0.25     0.45)  ; 13
                              (  -54.93   128.26     0.25     0.45)  ; 14
                              (  -55.50   129.03    -0.40     0.45)  ; 15
                              (  -56.96   131.19    -0.40     0.45)  ; 16
                              (  -58.24   132.91    -1.70     0.45)  ; 17
                              (  -59.00   134.12    -1.70     0.45)  ; 18
                              (  -59.83   134.75    -1.70     0.45)  ; 19
                              (  -60.08   137.49     2.05     0.45)  ; 20
                              (  -60.91   138.50     2.35     0.45)  ; 21
                              (  -61.41   138.89     2.35     0.45)  ; 22
                              (  -61.86   139.52     3.20     0.45)  ; 23
                              (  -61.86   140.09     3.20     0.45)  ; 24
                              (  -62.24   141.05     0.90     0.45)  ; 25
                              (  -62.56   141.30     3.30     0.45)  ; 26
                              (  -62.94   141.49     1.05     0.45)  ; 27
                              (  -63.96   141.37     1.05     0.45)  ; 28
                              (  -64.98   141.24     1.40     0.45)  ; 29
                              (  -66.50   141.56     2.30     0.45)  ; 30
                              (  -67.26   141.43     2.30     0.45)  ; 31
                              (  -68.79   140.79     2.95     0.45)  ; 32
                              (  -69.55   140.29     2.95     0.45)  ; 33
                              (  -70.25   139.97     4.00     0.45)  ; 34
                              (  -72.35   139.97     4.00     0.45)  ; 35
                              (  -74.77   140.16     4.25     0.45)  ; 36
                              (  -74.96   140.09     4.25     0.45)  ; 37
                              (  -76.83   140.41     6.15     0.38)  ; 38
                              (  -78.04   140.41     4.85     0.38)  ; 39
                              (  -78.29   140.79     3.70     0.38)  ; 40
                              (  -78.42   141.04     3.60     0.38)  ; 41
                              (  -79.82   141.17     3.35     0.38)  ; 42
                              (  -80.39   141.49     3.35     0.38)  ; 43
                              (  -81.47   141.49     7.15     0.38)  ; 44
                              (  -82.11   141.11     7.20     0.38)  ; 45
                              (  -83.50   140.73     7.25     0.38)  ; 46
                              (  -84.08   140.66     7.25     0.38)  ; 47
                              (  -86.43   141.87     5.00     0.38)  ; 48
                              (  -87.64   142.38     4.45     0.38)  ; 49
                              (  -88.08   142.76     4.45     0.38)  ; 50
                              (  -88.46   143.14     4.05     0.38)  ; 51
                              (  -88.53   143.14     4.05     0.38)  ; 52
                              (  -89.48   143.84     8.60     0.38)  ; 53
                              (  -90.05   144.03     8.60     0.38)  ; 54
                              (  -92.09   146.20     8.60     0.38)  ; 55
                              (  -92.09   147.21     6.90     0.38)  ; 56
                              (  -91.90   147.66     6.90     0.38)  ; 57
                              (  -93.42   151.48     2.40     0.32)  ; 58
                              (  -93.81   152.56     2.40     0.32)  ; 59
                              (  -95.33   155.99     3.05     0.32)  ; 60
                              (  -95.59   157.65     3.05     0.32)  ; 61
                              (  -95.39   159.75     3.05     0.32)  ; 62
                              (  -95.20   161.15     4.75     0.32)  ; 63
                              (  -97.87   162.86     4.75     0.32)  ; 64
                              ( -103.47   166.23     4.90     0.32)  ; 65
                              ( -104.68   166.55     4.90     0.32)  ; 66
                              ( -106.78   166.42     4.90     0.32)  ; 67
                              ( -107.69   164.29     9.50     0.32)  ; 68
                              ( -109.02   164.55     9.50     0.32)  ; 69
                              ( -110.17   164.48     8.80     0.32)  ; 70
                              ( -110.87   163.78     8.80     0.32)  ; 71
                              ( -110.93   163.40     8.80     0.32)  ; 72
                              ( -110.80   163.40     4.00     0.32)  ; 73
                              ( -113.66   164.86    -6.95     0.32)  ; 74
                              ( -115.83   165.05    -9.55     0.32)  ; 75
                              ( -117.42   165.56    -9.55     0.32)  ; 76
                              ( -121.49   167.41    -9.55     0.32)  ; 77
                              ( -122.95   168.23   -10.40     0.32)  ; 78
                              ( -124.03   169.32   -10.40     0.32)  ; 79
                               Normal
                            |
                              (  -44.98   113.67     1.25     0.32)  ; 1, R-1-1-1-1-1-1-1-2-2-1-2-2-1-2
                              (  -45.30   113.35     1.25     0.32)  ; 2
                              (  -45.49   112.97    -1.45     0.32)  ; 3
                              (  -45.55   112.97    -1.45     0.32)  ; 4
                              (
                                (  -47.27   109.47    -1.95     0.32)  ; 1, R-1-1-1-1-1-1-1-2-2-1-2-2-1-2-1
                                (  -50.26   107.18    -0.45     0.32)  ; 2
                                (  -51.85   104.64    -0.45     0.32)  ; 3
                                (  -52.36   103.43    -0.40     0.32)  ; 4
                                (  -52.61   103.43    -0.40     0.32)  ; 5
                                (  -53.44   102.79    -4.85     0.32)  ; 6
                                (  -53.69   102.28    -4.90     0.32)  ; 7
                                (  -53.82   101.45    -4.35     0.32)  ; 8
                                (
                                  (  -54.33    97.57    -1.75     0.32)  ; 1, R-1-1-1-1-1-1-1-2-2-1-2-2-1-2-1-1
                                  (  -55.22    94.78    -1.75     0.32)  ; 2
                                  (  -56.49    90.45    -1.75     0.32)  ; 3
                                  (  -57.51    88.16    -1.75     0.32)  ; 4
                                  (  -58.01    87.40    -1.75     0.32)  ; 5
                                  (  -58.62    85.25    -6.85     0.32)  ; 6
                                  (  -59.12    84.24    -8.70     0.32)  ; 7
                                  (  -59.19    83.60    -8.70     0.32)  ; 8
                                  (  -60.27    80.99    -9.10     0.32)  ; 9
                                  (  -63.58    72.79    -9.20     0.32)  ; 10
                                  (  -65.61    69.16    -9.20     0.32)  ; 11
                                  (  -68.73    65.15    -9.20     0.32)  ; 12
                                  (  -70.12    62.80    -9.20     0.32)  ; 13
                                  (  -69.87    63.12    -9.20     0.32)  ; 14
                                  (  -69.13    62.19   -11.30     0.32)  ; 15
                                  (  -69.39    61.74   -12.00     0.32)  ; 16
                                  (  -70.72    59.90   -12.95     0.32)  ; 17
                                  (  -70.85    59.64   -12.95     0.32)  ; 18
                                  (  -71.30    59.32   -14.20     0.32)  ; 19
                                  (  -72.57    59.20   -15.05     0.32)  ; 20
                                  (  -74.92    60.09   -13.70     0.32)  ; 21
                                  (  -75.24    60.15   -13.70     0.32)  ; 22
                                  (  -76.13    60.09   -10.50     0.32)  ; 23
                                  (  -77.91    60.21   -10.00     0.32)  ; 24
                                  (  -80.33    60.60   -10.00     0.32)  ; 25
                                  (  -85.73    61.10   -11.85     0.32)  ; 26
                                  (  -88.02    61.23   -12.65     0.32)  ; 27
                                  (
                                    (  -89.23    61.36   -13.35     0.32)  ; 1, R-1-1-1-1-1-1-1-2-2-1-2-2-1-2-1-1-1
                                    (  -91.90    62.63   -15.20     0.32)  ; 2
                                    (  -93.87    63.33   -15.20     0.32)  ; 3
                                    (  -95.90    63.46   -15.50     0.32)  ; 4
                                    (  -97.88    63.46   -13.80     0.32)  ; 5
                                    (  -99.46    63.08   -13.80     0.32)  ; 6
                                    ( -100.55    61.99   -10.90     0.32)  ; 7
                                    ( -100.99    61.55   -10.90     0.32)  ; 8
                                    ( -102.26    61.42   -12.35     0.32)  ; 9
                                    ( -105.19    62.19   -12.70     0.32)  ; 10
                                    ( -110.40    62.95   -12.70     0.32)  ; 11
                                    ( -108.00    61.35    -8.10     0.32)  ; 12
                                    ( -110.28    58.87    -7.90     0.32)  ; 13
                                    ( -114.67    56.39    -7.90     0.32)  ; 14
                                    ( -117.60    54.61    -7.90     0.32)  ; 15
                                    ( -117.15    55.31   -11.80     0.32)  ; 16
                                    ( -121.09    55.37   -12.10     0.32)  ; 17
                                    ( -124.85    54.93   -12.10     0.32)  ; 18
                                    ( -128.15    54.03   -12.10     0.32)  ; 19
                                    ( -130.00    53.40   -13.65     0.32)  ; 20
                                    ( -137.31    51.55   -13.65     0.32)  ; 21
                                    ( -141.76    50.41   -13.70     0.32)  ; 22
                                    ( -144.75    49.90   -13.70     0.32)  ; 23
                                    ( -146.72    49.71   -13.70     0.32)  ; 24
                                    ( -146.21    50.22   -13.70     0.32)  ; 25
                                    ( -149.73    45.96    -9.75     0.32)  ; 26
                                    ( -155.84    44.25    -8.40     0.32)  ; 27
                                    ( -157.49    43.80    -8.40     0.32)  ; 28
                                    ( -157.36    43.87    -8.40     0.32)  ; 29
                                    ( -164.29    41.83    -8.45     0.32)  ; 30
                                    ( -171.16    39.60    -8.45     0.32)  ; 31
                                    ( -178.09    37.44    -8.45     0.32)  ; 32
                                    ( -181.46    35.98    -8.45     0.32)  ; 33
                                    ( -181.40    35.98    -8.45     0.32)  ; 34
                                     Normal
                                  |
                                    (  -88.97    61.10   -14.55     0.32)  ; 1, R-1-1-1-1-1-1-1-2-2-1-2-2-1-2-1-1-2
                                    (  -89.10    61.04   -13.25     0.32)  ; 2
                                    (  -88.97    61.61    -9.20     0.32)  ; 3
                                    (  -88.85    61.86   -11.65     0.32)  ; 4
                                    (  -89.42    60.91   -11.65     0.32)  ; 5
                                    (  -89.99    59.32   -14.30     0.32)  ; 6
                                    (  -90.37    56.77   -14.30     0.32)  ; 7
                                    (  -90.82    56.33   -16.50     0.32)  ; 8
                                    (  -91.33    56.07   -16.50     0.32)  ; 9
                                    (  -92.54    55.88   -16.50     0.32)  ; 10
                                    (  -93.36    55.44   -16.60     0.32)  ; 11
                                    (  -93.74    55.12   -16.60     0.32)  ; 12
                                    (  -93.62    55.44   -16.60     0.32)  ; 13
                                    (  -94.19    53.85   -11.80     0.32)  ; 14
                                    (  -97.24    50.79   -12.75     0.32)  ; 15
                                    (  -99.97    48.89   -12.75     0.32)  ; 16
                                    ( -101.95    47.23   -13.90     0.32)  ; 17
                                    ( -103.03    46.15   -13.90     0.32)  ; 18
                                    ( -102.14    47.61   -13.90     0.32)  ; 19
                                    ( -108.49    43.16   -16.95     0.32)  ; 20
                                    ( -112.76    40.04   -16.95     0.32)  ; 21
                                    ( -119.62    35.59   -16.95     0.32)  ; 22
                                    ( -120.77    35.27   -16.95     0.32)  ; 23
                                    ( -121.02    35.65   -16.95     0.32)  ; 24
                                    ( -126.77    33.97   -13.45     0.32)  ; 25
                                    ( -130.14    32.83   -15.85     0.32)  ; 26
                                    ( -131.86    32.70   -24.60     0.32)  ; 27
                                    ( -133.64    32.45   -24.60     0.32)  ; 28
                                    ( -136.24    31.62   -24.60     0.32)  ; 29
                                    ( -140.70    29.39   -25.15     0.32)  ; 30
                                    ( -142.48    28.25   -26.65     0.32)  ; 31
                                    ( -143.18    27.55   -26.65     0.32)  ; 32
                                    ( -143.18    27.93   -26.65     0.32)  ; 33
                                    ( -147.75    25.07   -32.05     0.32)  ; 34
                                    ( -158.05    19.79   -32.05     0.32)  ; 35
                                    ( -161.61    17.88   -32.85     0.32)  ; 36
                                    ( -163.91    16.81   -37.05     0.32)  ; 37
                                    ( -165.50    15.85   -37.05     0.32)  ; 38
                                    ( -167.53    15.15   -37.30     0.32)  ; 39
                                    ( -173.96    14.26   -34.40     0.32)  ; 40
                                    ( -176.05    14.71   -34.40     0.32)  ; 41
                                    ( -178.28    15.47   -34.40     0.32)  ; 42
                                    ( -178.98    15.54   -34.20     0.32)  ; 43
                                    ( -181.65    14.26   -34.20     0.32)  ; 44
                                    ( -181.08    14.84   -34.20     0.32)  ; 45
                                    ( -185.27    17.19   -34.95     0.32)  ; 46
                                    ( -192.40    22.09   -34.95     0.32)  ; 47
                                    ( -194.68    23.23   -34.95     0.32)  ; 48
                                    ( -196.72    23.81   -34.95     0.32)  ; 49
                                    ( -199.07    24.12   -34.95     0.32)  ; 50
                                    ( -202.06    23.68   -34.95     0.32)  ; 51
                                    ( -201.93    23.17   -34.95     0.32)  ; 52
                                    ( -203.26    22.87   -37.40     0.32)  ; 53
                                    ( -205.74    21.85   -37.40     0.32)  ; 54
                                    ( -207.90    20.84   -37.85     0.32)  ; 55
                                    ( -211.65    19.25   -37.85     0.32)  ; 56
                                    ( -214.07    18.04   -37.85     0.32)  ; 57
                                    ( -214.00    18.55   -37.85     0.32)  ; 58
                                     Normal
                                  )  ;  End of split
                                |
                                  (  -53.63   100.84    -0.50     0.32)  ; 1, R-1-1-1-1-1-1-1-2-2-1-2-2-1-2-1-2
                                  (  -54.27   100.71    -0.55     0.32)  ; 2
                                  (  -54.71   100.46    -0.55     0.32)  ; 3
                                  (  -55.41   100.33    -2.35     0.32)  ; 4
                                  (  -55.98   100.40    -2.35     0.32)  ; 5
                                  (  -56.05   100.33    -2.35     0.32)  ; 6
                                  (  -57.95   100.90    -3.80     0.32)  ; 7
                                  (  -58.53   101.09    -3.80     0.32)  ; 8
                                  (  -58.78   101.35    -3.90     0.32)  ; 9
                                  (  -59.16   101.48    -3.90     0.32)  ; 10
                                  (  -60.18   102.11    -4.90     0.32)  ; 11
                                  (  -60.18   102.30    -4.90     0.32)  ; 12
                                  (  -60.56   102.49    -5.00     0.32)  ; 13
                                  (  -61.45   102.49    -0.55     0.32)  ; 14
                                  (  -62.47   102.43    -1.15     0.32)  ; 15
                                  (  -64.18   102.11    -3.00     0.32)  ; 16
                                  (  -65.46   101.79    -3.50     0.32)  ; 17
                                  (  -66.16   101.67    -3.50     0.32)  ; 18
                                  (  -66.66   100.65    -5.35     0.32)  ; 19
                                  (  -67.62    99.89    -5.35     0.32)  ; 20
                                  (  -68.19    99.44    -5.75     0.32)  ; 21
                                  (  -68.57    99.31    -5.75     0.32)  ; 22
                                  (  -69.78    98.11    -6.50     0.32)  ; 23
                                  (  -69.84    98.17    -6.50     0.32)  ; 24
                                  (  -71.43    97.02    -2.80     0.32)  ; 25
                                  (  -71.94    96.01    -2.75     0.32)  ; 26
                                  (  -72.32    94.99    -1.05     0.32)  ; 27
                                  (  -73.60    93.14    -0.45     0.32)  ; 28
                                  (  -73.85    92.89     0.30     0.32)  ; 29
                                  (  -73.98    92.06     0.30     0.32)  ; 30
                                  (  -74.68    90.92    -1.05     0.32)  ; 31
                                  (  -75.38    90.54    -1.05     0.32)  ; 32
                                  (  -76.01    90.47    -2.30     0.32)  ; 33
                                  (  -76.97    90.85    -2.30     0.32)  ; 34
                                  (  -77.35    92.32    -2.30     0.32)  ; 35
                                  (  -77.35    92.70    -2.30     0.32)  ; 36
                                   Normal
                                )  ;  End of split
                              |
                                (  -43.58   111.65    -0.30     0.32)  ; 1, R-1-1-1-1-1-1-1-2-2-1-2-2-1-2-2
                                (  -43.46   110.95    -0.30     0.32)  ; 2
                                (  -42.82   109.30     0.80     0.32)  ; 3
                                (  -42.25   108.22     0.95     0.32)  ; 4
                                (  -41.87   107.71     1.00     0.32)  ; 5
                                (  -40.98   107.01     1.00     0.32)  ; 6
                                (  -39.83   105.87     0.95     0.32)  ; 7
                                (  -39.26   105.61    -0.50     0.32)  ; 8
                                (  -36.14   105.80    -1.30     0.32)  ; 9
                                (
                                  (  -35.13   108.03     1.15     0.32)  ; 1, R-1-1-1-1-1-1-1-2-2-1-2-2-1-2-2-1
                                  (  -35.13   109.55     1.15     0.32)  ; 2
                                  (  -35.64   112.23    -2.60     0.32)  ; 3
                                  (  -35.57   113.05    -3.90     0.32)  ; 4
                                  (  -35.32   113.50    -3.90     0.32)  ; 5
                                  (  -34.55   114.83    -4.30     0.32)  ; 6
                                  (  -33.35   115.79    -4.50     0.32)  ; 7
                                  (  -31.82   116.62    -4.55     0.32)  ; 8
                                  (  -31.18   117.57     2.35     0.32)  ; 9
                                  (  -30.29   118.33     2.60     0.32)  ; 10
                                  (  -28.51   119.10    -0.75     0.32)  ; 11
                                  (  -28.32   119.35    -0.75     0.32)  ; 12
                                  (  -28.20   119.80    -0.80     0.32)  ; 13
                                  (  -28.20   121.20    -0.80     0.32)  ; 14
                                  (  -28.64   124.38     1.95     0.32)  ; 15
                                  (  -28.58   125.52     3.05     0.32)  ; 16
                                  (  -28.45   125.65     3.05     0.32)  ; 17
                                   Normal
                                |
                                  (  -34.42   104.20    -1.55     0.32)  ; 1, R-1-1-1-1-1-1-1-2-2-1-2-2-1-2-2-2
                                  (  -33.22   101.09     0.20     0.32)  ; 2
                                  (  -33.22   100.83     0.20     0.32)  ; 3
                                  (  -33.54   100.84    -0.45     0.32)  ; 4
                                  (  -33.35   100.08    -0.45     0.32)  ; 5
                                  (  -32.71    99.12    -0.45     0.32)  ; 6
                                  (  -31.82    98.17    -0.45     0.32)  ; 7
                                  (  -31.38    97.79     0.30     0.32)  ; 8
                                  (  -29.34    97.02     0.20     0.32)  ; 9
                                  (  -26.67    95.37     0.20     0.32)  ; 10
                                  (  -25.15    94.22    -0.35     0.32)  ; 11
                                  (  -24.95    94.29    -0.35     0.32)  ; 12
                                  (  -25.15    94.16    -1.25     0.32)  ; 13
                                  (  -24.89    93.97     0.95     0.32)  ; 14
                                  (  -24.32    93.33     0.95     0.32)  ; 15
                                  (  -23.68    93.21     1.55     0.32)  ; 16
                                  (  -22.60    93.78     2.50     0.32)  ; 17
                                  (  -22.47    94.03     2.50     0.32)  ; 18
                                  (
                                    (  -21.58    94.80     0.25     0.32)  ; 1, R-1-1-1-1-1-1-1-2-2-1-2-2-1-2-2-2-1
                                    (  -20.44    97.60     0.20     0.32)  ; 2
                                    (  -20.38    98.30     0.20     0.32)  ; 3
                                    (  -19.74    99.95     3.05     0.32)  ; 4
                                    (  -19.30   100.39     3.80     0.32)  ; 5
                                    (
                                      (  -18.79   102.94     6.40     0.32)  ; 1, R-1-1-1-1-1-1-1-2-2-1-2-2-1-2-2-2-1-1
                                      (  -18.72   103.51     6.40     0.32)  ; 2
                                      (  -18.47   104.08     6.40     0.32)  ; 3
                                      (  -18.41   104.08     6.40     0.32)  ; 4
                                      (  -18.72   106.31     6.15     0.32)  ; 5
                                      (  -18.66   106.88     9.45     0.32)  ; 6
                                      (  -18.21   107.58     9.45     0.32)  ; 7
                                      (  -17.07   108.41     9.45     0.32)  ; 8
                                      (  -16.56   108.54     9.45     0.32)  ; 9
                                      (  -15.42   110.83     5.45     0.25)  ; 10
                                      (  -15.23   111.59     4.80     0.25)  ; 11
                                      (  -15.23   112.61     4.80     0.25)  ; 12
                                      (  -15.61   114.64     5.50     0.25)  ; 13
                                      (  -15.80   116.23     5.50     0.25)  ; 14
                                      (  -15.80   117.32     5.50     0.25)  ; 15
                                      (  -14.78   121.70     7.25     0.25)  ; 16
                                      (  -12.36   126.60     7.25     0.25)  ; 17
                                      (  -10.46   130.61     7.25     0.25)  ; 18
                                      (   -8.39   128.58    12.55     0.25)  ; 19
                                      (   -7.50   130.04    12.55     0.25)  ; 20
                                      (   -7.37   130.49    12.55     0.25)  ; 21
                                      (   -7.62   133.35     5.30     0.25)  ; 22
                                      (   -6.61   134.82     5.30     0.25)  ; 23
                                      (   -6.29   136.15     4.15     0.25)  ; 24
                                      (   -6.16   137.04     4.15     0.25)  ; 25
                                      (   -5.72   138.25     4.15     0.25)  ; 26
                                      (   -5.27   139.08     2.90     0.25)  ; 27
                                      (   -3.81   142.39     0.80     0.25)  ; 28
                                      (   -2.73   144.23     0.50     0.25)  ; 29
                                      (   -2.54   145.37     2.00     0.25)  ; 30
                                      (   -2.79   146.58     2.00     0.25)  ; 31
                                      (   -3.43   146.97     2.00     0.25)  ; 32
                                      (   -6.54   148.94     3.25     0.25)  ; 33
                                      (   -6.61   149.70     3.25     0.25)  ; 34
                                      (   -7.50   152.18     3.25     0.25)  ; 35
                                      (   -9.21   154.92     3.25     0.25)  ; 36
                                      (  -10.48   156.89     3.25     0.25)  ; 37
                                      (  -10.74   158.61     3.25     0.25)  ; 38
                                      (  -10.23   159.81     3.25     0.25)  ; 39
                                      (   -9.98   160.20     3.25     0.25)  ; 40
                                      (  -10.43   159.53     6.10     0.25)  ; 41
                                      (  -10.81   161.12     6.15     0.25)  ; 42
                                      (  -11.38   162.64     5.55     0.25)  ; 43
                                       Normal
                                    |
                                      (  -19.87    99.29     5.25     0.25)  ; 1, R-1-1-1-1-1-1-1-2-2-1-2-2-1-2-2-2-1-2
                                      (  -19.36    99.87     5.35     0.25)  ; 2
                                      (  -17.96   100.50     5.35     0.25)  ; 3
                                      (  -16.69   100.82     4.30     0.25)  ; 4
                                      (  -15.36   100.25     4.30     0.25)  ; 5
                                      (  -14.40   100.12     0.95     0.25)  ; 6
                                      (  -14.08    99.93     0.95     0.25)  ; 7
                                      (  -13.96    99.74     0.95     0.25)  ; 8
                                      (  -14.08   100.44    -0.10     0.25)  ; 9
                                      (  -13.89   100.12     2.80     0.25)  ; 10
                                      (  -13.00    99.80     3.55     0.25)  ; 11
                                      (  -12.49    99.29     4.85     0.25)  ; 12
                                      (  -11.60    98.79     5.50     0.25)  ; 13
                                      (  -10.84    98.21     6.25     0.25)  ; 14
                                      (   -8.74    97.45     6.25     0.25)  ; 15
                                      (   -6.90    97.45     6.35     0.25)  ; 16
                                      (   -5.82    97.96     6.35     0.25)  ; 17
                                      (   -2.83    97.90     4.60     0.25)  ; 18
                                      (   -4.42    99.10     3.80     0.25)  ; 19
                                      (   -2.19    98.34     3.85     0.25)  ; 20
                                      (    0.80    97.96     5.55     0.25)  ; 21
                                      (    1.30    98.09     5.55     0.25)  ; 22
                                      (    2.00    98.47     6.40     0.25)  ; 23
                                      (    2.89    99.55     6.40     0.25)  ; 24
                                      (    3.66   100.19     6.40     0.25)  ; 25
                                      (    6.45   100.95     5.70     0.25)  ; 26
                                      (    7.34   101.01     5.70     0.25)  ; 27
                                      (    7.73   100.76     5.70     0.25)  ; 28
                                      (    8.36   101.65     1.50     0.25)  ; 29
                                      (    9.82   101.71     5.35     0.25)  ; 30
                                      (   10.59   101.46     7.45     0.25)  ; 31
                                      (   11.48   101.52     7.90     0.25)  ; 32
                                      (   12.11   101.65     7.90     0.25)  ; 33
                                      (   13.96   101.90     8.00     0.25)  ; 34
                                      (   16.56   103.18     7.35     0.25)  ; 35
                                      (   16.88   103.24     7.35     0.25)  ; 36
                                      (   17.40   105.26     1.00     0.25)  ; 37
                                      (   20.14   106.72     1.00     0.25)  ; 38
                                      (   20.77   107.49     1.65     0.25)  ; 39
                                      (   21.41   108.82     1.65     0.25)  ; 40
                                      (   22.55   112.07     1.75     0.25)  ; 41
                                      (   23.19   114.17     1.75     0.25)  ; 42
                                      (   23.63   116.58     1.75     0.25)  ; 43
                                      (   23.57   116.58     1.75     0.25)  ; 44
                                      (
                                        (   25.41   124.66     1.75     0.25)  ; 1, R-1-1-1-1-1-1-1-2-2-1-2-2-1-2-2-2-1-2-1
                                        (   27.32   130.13     1.75     0.25)  ; 2
                                        (   25.10   134.34     5.70     0.25)  ; 3
                                        (   25.04   136.06     4.90     0.25)  ; 4
                                        (   24.98   136.06     4.90     0.25)  ; 5
                                        (   23.07   140.70    -1.40     0.25)  ; 6
                                        (   23.64   142.54    -1.40     0.25)  ; 7
                                        (   24.28   145.15    -1.65     0.25)  ; 8
                                        (   24.53   148.08    -1.65     0.25)  ; 9
                                        (   24.53   151.26    -1.70     0.25)  ; 10
                                        (   25.04   155.58    -1.70     0.25)  ; 11
                                        (   26.66   159.13     2.60     0.25)  ; 12
                                        (   27.93   161.22     2.60     0.25)  ; 13
                                        (   29.39   163.07     3.90     0.25)  ; 14
                                        (   29.52   163.70     3.90     0.25)  ; 15
                                        (   29.45   168.09     4.25     0.25)  ; 16
                                        (   29.14   168.79     4.25     0.25)  ; 17
                                        (   30.60   178.97     2.10     0.25)  ; 18
                                        (   31.17   180.82     2.10     0.25)  ; 19
                                        (   31.17   181.20     2.10     0.25)  ; 20
                                        (   32.50   185.68    -0.55     0.25)  ; 21
                                        (   33.01   187.08    -0.55     0.25)  ; 22
                                        (   32.95   187.08    -0.60     0.25)  ; 23
                                        (   32.12   195.16    -0.60     0.25)  ; 24
                                        (   32.95   199.48    -0.60     0.25)  ; 25
                                        (   33.71   202.60    -0.60     0.25)  ; 26
                                        (   36.89   209.34    -0.40     0.25)  ; 27
                                        (   36.95   210.81    -0.40     0.25)  ; 28
                                        (   36.65   213.38     3.00     0.25)  ; 29
                                        (   36.39   213.77     4.75     0.25)  ; 30
                                        (   36.01   216.44     3.40     0.25)  ; 31
                                        (   35.50   218.09     3.40     0.25)  ; 32
                                        (   35.44   218.60     3.40     0.25)  ; 33
                                         Normal
                                      |
                                        (   24.09   115.19     1.70     0.25)  ; 1, R-1-1-1-1-1-1-1-2-2-1-2-2-1-2-2-2-1-2-2
                                        (   25.36   115.83     1.20     0.25)  ; 2
                                        (   25.74   116.27     1.20     0.25)  ; 3
                                         Normal
                                      )  ;  End of split
                                    )  ;  End of split
                                  |
                                    (  -21.61    92.77    -1.35     0.38)  ; 1, R-1-1-1-1-1-1-1-2-2-1-2-2-1-2-2-2-2
                                    (  -21.67    92.64    -0.30     0.38)  ; 2
                                    (  -22.18    92.13    -0.30     0.38)  ; 3
                                    (  -22.18    92.07     0.20     0.38)  ; 4
                                    (  -22.05    91.81    -0.55     0.38)  ; 5
                                    (  -21.80    89.52    -0.50     0.38)  ; 6
                                    (  -21.93    88.25    -0.50     0.38)  ; 7
                                    (  -21.99    87.17    -0.45     0.38)  ; 8
                                    (  -22.12    86.72    -0.40     0.38)  ; 9
                                    (  -22.31    86.34    -0.40     0.38)  ; 10
                                    (  -22.24    85.96    -0.40     0.38)  ; 11
                                    (  -21.93    85.58    -0.40     0.38)  ; 12
                                    (  -21.67    85.64    -0.40     0.38)  ; 13
                                    (
                                      (  -20.72    84.05    -0.40     0.38)  ; 1, R-1-1-1-1-1-1-1-2-2-1-2-2-1-2-2-2-2-1
                                      (  -21.93    84.69    -0.40     0.38)  ; 2
                                      (  -22.37    84.94    -0.40     0.38)  ; 3
                                      (  -24.15    85.58    -0.10     0.38)  ; 4
                                      (  -25.04    85.64    -0.10     0.38)  ; 5
                                      (
                                        (  -28.16    87.87    -0.10     0.38)  ; 1, R-1-1-1-1-1-1-1-2-2-1-2-2-1-2-2-2-2-1-1
                                        (  -29.75    88.95     0.25     0.38)  ; 2
                                        (  -30.19    89.08     0.25     0.38)  ; 3
                                        (  -30.89    89.40     1.55     0.38)  ; 4
                                        (  -31.53    89.33     1.55     0.38)  ; 5
                                        (  -32.29    88.63     1.55     0.38)  ; 6
                                        (  -32.29    88.70     1.55     0.38)  ; 7
                                        (  -33.82    88.82    -2.15     0.38)  ; 8
                                        (  -34.45    88.32    -1.85     0.38)  ; 9
                                        (  -35.72    88.57    -0.50     0.38)  ; 10
                                        (  -35.72    88.57    -0.45     0.38)  ; 11
                                        (
                                          (  -36.36    87.17    -0.45     0.38)  ; 1, R-1-1-1-1-1-1-1-2-2-1-2-2-1-2-2-2-2-1-1-1
                                          (  -36.93    87.11    -0.45     0.38)  ; 2
                                          (  -37.31    86.98     0.10     0.38)  ; 3
                                          (  -37.38    87.04     0.10     0.38)  ; 4
                                          (
                                            (  -39.73    87.74     0.20     0.38)  ; 1, R-1-1-1-1-1-1-1-2-2-1-2-2-1-2-2-2-2-1-1-1-1
                                            (  -41.83    88.38    -0.25     0.38)  ; 2
                                            (  -42.78    88.51    -0.25     0.38)  ; 3
                                            (  -44.56    89.21    -0.30     0.38)  ; 4
                                            (  -45.07    89.52    -0.30     0.38)  ; 5
                                            (  -45.26    89.91    -0.30     0.38)  ; 6
                                            (
                                              (  -44.75    92.70    -3.05     0.38)  ; 1, R-1-1-1-1-1-1-1-2-2-1-2-2-1-2-2-2-2-1-1-1-1-1
                                              (  -44.63    93.21    -2.05     0.38)  ; 2
                                              (  -44.18    93.66    -2.05     0.38)  ; 3
                                              (  -42.84    94.99    -0.40     0.38)  ; 4
                                              (  -42.91    95.82    -0.40     0.38)  ; 5
                                              (  -43.35    98.11    -0.40     0.38)  ; 6
                                              (  -43.54   100.97    -0.45     0.38)  ; 7
                                              (  -43.29   102.37    -0.45     0.38)  ; 8
                                              (  -42.78   103.39    -0.45     0.38)  ; 9
                                              (  -40.94   107.40    -1.60     0.38)  ; 10
                                              (  -40.30   108.42    -1.60     0.38)  ; 11
                                              (  -39.60   110.13    -1.60     0.38)  ; 12
                                              (  -39.09   112.68    -1.60     0.38)  ; 13
                                              (  -38.90   114.08    -1.60     0.38)  ; 14
                                              (  -39.86   118.34    -1.60     0.38)  ; 15
                                              (  -40.17   119.61    -1.60     0.38)  ; 16
                                              (  -39.23   122.13    -0.90     0.25)  ; 17
                                              (  -38.40   123.53    -0.90     0.25)  ; 18
                                              (  -38.21   123.98    -3.15     0.25)  ; 19
                                              (  -38.40   126.59    -2.30     0.25)  ; 20
                                              (  -38.47   128.75     0.30     0.25)  ; 21
                                              (  -38.72   129.13     0.30     0.25)  ; 22
                                              (  -39.61   131.42     0.60     0.25)  ; 23
                                              (  -39.55   136.45     0.60     0.25)  ; 24
                                              (  -39.48   139.95     0.60     0.25)  ; 25
                                              (  -39.23   143.06     0.55     0.25)  ; 26
                                              (  -39.10   143.44     0.55     0.25)  ; 27
                                              (  -39.42   148.20     2.15     0.25)  ; 28
                                              (  -38.84   155.64     4.65     0.25)  ; 29
                                              (  -38.27   157.55     4.65     0.25)  ; 30
                                              (  -38.21   163.27     4.80     0.25)  ; 31
                                              (  -38.21   166.58     4.80     0.25)  ; 32
                                              (  -37.76   169.13     4.80     0.25)  ; 33
                                              (  -37.64   169.38     4.80     0.25)  ; 34
                                              (  -35.79   174.27    -2.95     0.25)  ; 35
                                              (  -35.09   175.48    -2.95     0.25)  ; 36
                                              (  -34.96   175.86    -4.35     0.25)  ; 37
                                              (  -37.76   183.88    -0.95     0.25)  ; 38
                                              (  -38.21   186.11     0.15     0.25)  ; 39
                                              (  -38.14   187.82     0.15     0.25)  ; 40
                                              (  -38.08   187.89     0.15     0.25)  ; 41
                                               Normal
                                            |
                                              (  -46.80    90.32    -0.30     0.25)  ; 1, R-1-1-1-1-1-1-1-2-2-1-2-2-1-2-2-2-2-1-1-1-1-2
                                              (  -47.43    89.81    -0.30     0.25)  ; 2
                                              (  -49.34    89.11     0.30     0.25)  ; 3
                                              (  -49.91    88.60     0.30     0.25)  ; 4
                                              (  -51.63    86.57     0.40     0.25)  ; 5
                                              (  -52.39    86.06    -1.05     0.25)  ; 6
                                              (  -53.73    85.61    -1.25     0.25)  ; 7
                                              (  -54.43    85.23    -1.25     0.25)  ; 8
                                              (  -55.19    85.11    -1.25     0.25)  ; 9
                                              (  -56.08    84.91    -1.80     0.25)  ; 10
                                              (  -56.08    85.17    -1.80     0.25)  ; 11
                                              (  -57.54    84.66    -2.65     0.25)  ; 12
                                              (  -60.28    83.90    -0.65     0.25)  ; 13
                                              (  -61.99    83.71    -0.65     0.25)  ; 14
                                              (  -63.33    83.07    -0.10     0.25)  ; 15
                                              (  -64.35    82.56    -0.10     0.25)  ; 16
                                              (  -65.11    82.31    -0.10     0.25)  ; 17
                                              (  -64.98    83.01    -0.10     0.25)  ; 18
                                              (  -66.13    83.01    -2.95     0.25)  ; 19
                                              (  -67.53    83.07    -3.05     0.25)  ; 20
                                              (  -70.26    84.47    -3.05     0.25)  ; 21
                                              (  -73.44    85.93    -3.05     0.25)  ; 22
                                              (  -74.07    86.51    -3.05     0.25)  ; 23
                                              (  -76.43    87.90    -3.05     0.25)  ; 24
                                              (  -79.03    88.73    -2.35     0.25)  ; 25
                                              (  -84.06    89.69    -2.35     0.25)  ; 26
                                              (  -85.52    90.07    -2.35     0.25)  ; 27
                                              (  -85.58    89.75    -2.35     0.25)  ; 28
                                              (  -90.62    90.93    -0.40     0.25)  ; 29
                                              (  -90.68    90.74    -1.60     0.25)  ; 30
                                              (  -93.86    89.79    -2.30     0.25)  ; 31
                                              (  -94.63    89.22    -2.40     0.25)  ; 32
                                              (  -95.90    89.09    -2.40     0.25)  ; 33
                                              (  -96.66    89.15    -2.40     0.25)  ; 34
                                              (  -98.31    89.79    -3.05     0.25)  ; 35
                                              (  -98.89    89.85    -4.10     0.25)  ; 36
                                              (
                                                ( -101.81    88.52    -2.65     0.25)  ; 1, R-1-1-1-1-1-1-1-2-2-1-2-2-1-2-2-2-2-1-1-1-1-2-1
                                                ( -102.13    88.20    -2.95     0.25)  ; 2
                                                ( -103.66    87.50    -3.00     0.25)  ; 3
                                                ( -105.75    87.56    -3.00     0.25)  ; 4
                                                ( -110.21    88.26    -2.70     0.25)  ; 5
                                                ( -110.46    88.26    -2.70     0.25)  ; 6
                                                ( -111.29    88.52    -0.25     0.25)  ; 7
                                                ( -115.04    90.11    -0.50     0.25)  ; 8
                                                ( -120.44    91.95    -0.50     0.25)  ; 9
                                                ( -121.78    91.89    -0.50     0.25)  ; 10
                                                ( -124.60    92.16    -3.15     0.25)  ; 11
                                                ( -124.73    91.90    -3.15     0.25)  ; 12
                                                ( -124.99    91.59    -1.55     0.25)  ; 13
                                                ( -126.51    92.09     0.05     0.25)  ; 14
                                                ( -129.95    92.03     0.05     0.25)  ; 15
                                                ( -131.47    92.29    -1.30     0.25)  ; 16
                                                ( -135.10    93.88    -1.30     0.25)  ; 17
                                                ( -136.69    94.00    -1.85     0.25)  ; 18
                                                ( -137.96    94.00    -2.65     0.25)  ; 19
                                                ( -138.47    93.49    -2.65     0.25)  ; 20
                                                ( -138.78    92.48    -2.65     0.25)  ; 21
                                                ( -138.91    91.01    -3.35     0.25)  ; 22
                                                ( -138.08    87.96    -3.35     0.25)  ; 23
                                                ( -137.26    86.18    -3.35     0.25)  ; 24
                                                ( -136.05    83.83    -3.95     0.25)  ; 25
                                                ( -135.10    82.17    -3.95     0.25)  ; 26
                                                ( -134.97    81.60    -3.95     0.25)  ; 27
                                                ( -134.97    82.17    -3.95     0.25)  ; 28
                                                (
                                                  ( -134.59    78.93    -2.50     0.25)  ; 1, R-1-1-1-1-1-1-1-2-2-1-2-2-1-2-2-2-2-1-1-1-1-2-1-1
                                                  ( -134.71    77.91    -1.85     0.25)  ; 2
                                                  ( -134.40    76.57    -1.85     0.25)  ; 3
                                                  ( -133.89    75.36    -1.85     0.25)  ; 4
                                                  ( -133.70    74.47    -0.15     0.25)  ; 5
                                                  ( -133.76    74.35    -0.15     0.25)  ; 6
                                                  ( -133.70    73.33    -5.20     0.25)  ; 7
                                                  ( -133.19    71.55    -5.20     0.25)  ; 8
                                                  ( -133.00    69.64    -5.20     0.25)  ; 9
                                                  ( -133.06    68.18    -5.20     0.25)  ; 10
                                                  ( -133.76    66.71    -5.20     0.25)  ; 11
                                                  ( -135.03    65.12    -5.55     0.25)  ; 12
                                                  ( -135.35    64.42    -5.55     0.25)  ; 13
                                                  ( -135.29    65.82    -5.55     0.25)  ; 14
                                                  ( -135.52    64.41    -5.45     0.25)  ; 15
                                                  ( -135.71    63.46    -3.90     0.25)  ; 16
                                                  ( -135.77    63.71    -1.80     0.25)  ; 17
                                                  ( -135.77    63.65    -5.80     0.25)  ; 18
                                                  ( -136.72    63.78    -8.20     0.25)  ; 19
                                                  ( -137.17    63.33   -10.65     0.25)  ; 20
                                                  ( -137.80    63.65   -10.80     0.25)  ; 21
                                                  ( -138.69    65.49   -10.80     0.25)  ; 22
                                                  ( -138.31    66.96   -12.05     0.25)  ; 23
                                                  ( -138.00    67.78   -12.05     0.25)  ; 24
                                                  ( -137.87    68.23   -12.05     0.25)  ; 25
                                                  ( -137.93    68.42   -13.65     0.25)  ; 26
                                                  ( -139.71    69.82   -13.65     0.25)  ; 27
                                                  ( -140.41    70.27   -13.65     0.25)  ; 28
                                                   Normal
                                                |
                                                  ( -130.11    81.46    -2.35     0.25)  ; 1, R-1-1-1-1-1-1-1-2-2-1-2-2-1-2-2-2-2-1-1-1-1-2-1-2
                                                  ( -130.49    81.33    -2.35     0.25)  ; 2
                                                  ( -133.29    81.40    -2.35     0.25)  ; 3
                                                  ( -134.75    81.65    -2.35     0.25)  ; 4
                                                  ( -135.20    81.97    -3.90     0.25)  ; 5
                                                  ( -135.32    82.03    -3.90     0.25)  ; 6
                                                  ( -137.30    82.73     0.15     0.25)  ; 7
                                                  ( -138.69    83.18     0.15     0.25)  ; 8
                                                  ( -139.27    83.69     0.25     0.25)  ; 9
                                                  ( -139.84    84.64     0.25     0.25)  ; 10
                                                  ( -140.03    87.00    -0.35     0.25)  ; 11
                                                  ( -140.22    89.03    -0.35     0.25)  ; 12
                                                  ( -140.35    93.10    -0.35     0.25)  ; 13
                                                  ( -138.96    95.75    -0.75     0.25)  ; 14
                                                  ( -138.64    96.38    -0.65     0.25)  ; 15
                                                  ( -137.81    96.45    -0.65     0.25)  ; 16
                                                  ( -131.39    95.68    -0.65     0.25)  ; 17
                                                  ( -129.42    95.75    -1.10     0.25)  ; 18
                                                  ( -127.77    96.70    -1.10     0.25)  ; 19
                                                  ( -127.32    97.78    -1.10     0.25)  ; 20
                                                  ( -127.19    98.67    -2.50     0.25)  ; 21
                                                  ( -127.51    98.99    -2.50     0.25)  ; 22
                                                  ( -128.85   101.66    -3.15     0.25)  ; 23
                                                  ( -128.85   102.68    -4.25     0.25)  ; 24
                                                  ( -129.67   104.84    -4.25     0.25)  ; 25
                                                  ( -129.99   105.35    -4.35     0.25)  ; 26
                                                  ( -130.76   104.91    -4.35     0.25)  ; 27
                                                  ( -130.88   104.97    -4.35     0.25)  ; 28
                                                   Normal
                                                )  ;  End of split
                                              |
                                                (  -99.68    92.69    -1.40     0.25)  ; 1, R-1-1-1-1-1-1-1-2-2-1-2-2-1-2-2-2-2-1-1-1-1-2-2
                                                (  -99.68    94.22    -2.20     0.25)  ; 2
                                                (  -99.94    95.74    -1.35     0.25)  ; 3
                                                ( -100.96    97.46    -1.35     0.25)  ; 4
                                                ( -101.53    99.69    -1.35     0.25)  ; 5
                                                ( -101.53    99.88    -1.35     0.25)  ; 6
                                                (
                                                  ( -101.78   101.09    -0.45     0.25)  ; 1, R-1-1-1-1-1-1-1-2-2-1-2-2-1-2-2-2-2-1-1-1-1-2-2-1
                                                  ( -103.24   101.79    -0.35     0.25)  ; 2
                                                  ( -104.20   102.74    -0.40     0.25)  ; 3
                                                  ( -104.20   102.87    -0.40     0.25)  ; 4
                                                  (
                                                    ( -104.20   103.82    -1.75     0.25)  ; 1, R-1-1-1-1-1-1-1-2-2-1-2-2-1-2-2-2-2-1-1-1-1-2-2-1-1
                                                    ( -105.66   106.68    -1.75     0.25)  ; 2
                                                    ( -106.04   107.96    -1.75     0.25)  ; 3
                                                    ( -106.61   110.18    -1.75     0.25)  ; 4
                                                    ( -107.31   111.90    -1.75     0.25)  ; 5
                                                    ( -107.76   113.55    -1.75     0.25)  ; 6
                                                    ( -108.89   113.91     4.00     0.25)  ; 7
                                                    ( -109.02   113.91     4.50     0.25)  ; 8
                                                    (
                                                      ( -109.72   113.53     4.00     0.25)  ; 1, R-1-1-1-1-1-1-1-2-2-1-2-2-1-2-2-2-2-1-1-1-1-2-2-1-1-1
                                                      ( -110.04   113.91     4.00     0.25)  ; 2
                                                      ( -110.67   115.05     4.00     0.25)  ; 3
                                                      ( -111.18   116.26     4.25     0.25)  ; 4
                                                      ( -111.31   117.02     4.25     0.25)  ; 5
                                                      ( -112.01   117.92     4.40     0.25)  ; 6
                                                      ( -113.66   118.87     4.35     0.25)  ; 7
                                                      ( -116.08   119.12     4.35     0.25)  ; 8
                                                      ( -117.16   119.95     6.15     0.25)  ; 9
                                                      ( -119.89   122.62     6.15     0.25)  ; 10
                                                      ( -120.66   124.15     7.05     0.25)  ; 11
                                                      ( -121.80   125.04     7.35     0.25)  ; 12
                                                      ( -122.69   125.42     7.35     0.25)  ; 13
                                                      ( -123.26   125.49     7.35     0.25)  ; 14
                                                      ( -124.79   125.29     6.10     0.25)  ; 15
                                                      ( -125.11   124.66     6.10     0.25)  ; 16
                                                      ( -125.49   125.42     4.30     0.25)  ; 17
                                                      ( -125.93   126.44     3.60     0.25)  ; 18
                                                      ( -126.57   127.90     3.75     0.25)  ; 19
                                                      ( -129.30   130.96     3.75     0.25)  ; 20
                                                      ( -131.40   132.99     3.75     0.25)  ; 21
                                                      ( -133.50   136.11     3.75     0.25)  ; 22
                                                      ( -135.92   142.15     5.25     0.25)  ; 23
                                                      ( -137.84   141.38    10.15     0.25)  ; 24
                                                      ( -139.24   141.69    11.85     0.25)  ; 25
                                                      ( -144.14   142.01    11.85     0.25)  ; 26
                                                      ( -144.45   141.95     5.60     0.25)  ; 27
                                                      ( -144.45   141.82     5.60     0.25)  ; 28
                                                      ( -146.81   142.33    -7.00     0.25)  ; 29
                                                      ( -148.21   141.57    -7.00     0.25)  ; 30
                                                      ( -149.29   140.68    -7.00     0.25)  ; 31
                                                      ( -150.43   140.23    -7.00     0.25)  ; 32
                                                      ( -152.02   140.17    -7.00     0.25)  ; 33
                                                      ( -152.28   140.30    -7.80     0.25)  ; 34
                                                      ( -152.66   140.80    -7.80     0.25)  ; 35
                                                      ( -154.63   142.59    -7.80     0.25)  ; 36
                                                      ( -154.69   143.09    -7.80     0.25)  ; 37
                                                       Normal
                                                    |
                                                      ( -109.71   115.91     6.15     0.25)  ; 1, R-1-1-1-1-1-1-1-2-2-1-2-2-1-2-2-2-2-1-1-1-1-2-2-1-1-2
                                                      ( -109.26   116.36     6.45     0.25)  ; 2
                                                      ( -109.07   116.55     6.45     0.25)  ; 3
                                                      ( -108.56   118.14     1.80     0.25)  ; 4
                                                      ( -108.69   119.09     0.00     0.25)  ; 5
                                                      ( -108.94   120.30    -1.65     0.25)  ; 6
                                                      ( -109.20   121.83    -2.00     0.25)  ; 7
                                                      ( -109.64   123.10    -2.00     0.25)  ; 8
                                                      ( -109.71   123.86    -1.95     0.25)  ; 9
                                                      ( -109.58   124.37    -1.95     0.25)  ; 10
                                                      (
                                                        ( -108.05   125.96     1.00     0.25)  ; 1, R-1-1-1-1-1-1-1-2-2-1-2-2-1-2-2-2-2-1-1-1-1-2-2-1-1-2-1
                                                        ( -108.18   126.98     1.00     0.25)  ; 2
                                                        ( -108.18   133.09     1.00     0.25)  ; 3
                                                        ( -107.86   134.55     1.00     0.25)  ; 4
                                                        ( -106.85   138.49    -2.15     0.25)  ; 5
                                                        ( -106.34   141.55    -2.15     0.25)  ; 6
                                                        ( -106.27   142.18    -2.15     0.25)  ; 7
                                                        ( -106.52   145.50    -4.85     0.25)  ; 8
                                                        ( -105.51   146.52    -6.40     0.25)  ; 9
                                                        ( -105.06   146.77    -6.40     0.25)  ; 10
                                                        ( -103.09   151.41    -7.70     0.25)  ; 11
                                                        ( -102.20   152.56    -7.70     0.25)  ; 12
                                                        ( -101.50   153.07    -7.70     0.25)  ; 13
                                                        (  -99.21   155.23    -7.70     0.25)  ; 14
                                                        (  -98.20   156.57    -8.30     0.25)  ; 15
                                                        (  -96.92   159.11    -8.30     0.25)  ; 16
                                                        (  -95.91   160.38    -8.30     0.25)  ; 17
                                                        (  -95.02   161.15    -8.30     0.25)  ; 18
                                                        (  -94.00   162.35    -8.30     0.25)  ; 19
                                                        (  -94.51   162.42    -8.30     0.25)  ; 20
                                                        (  -91.71   166.81    -8.30     0.25)  ; 21
                                                        (  -89.99   168.84    -8.30     0.25)  ; 22
                                                        (  -88.59   171.39    -8.30     0.25)  ; 23
                                                         Normal
                                                      |
                                                        ( -110.59   122.23     1.80     0.13)  ; 1, R-1-1-1-1-1-1-1-2-2-1-2-2-1-2-2-2-2-1-1-1-1-2-2-1-1-2-2
                                                        ( -110.59   122.23     2.70     0.13)  ; 2
                                                        ( -111.03   120.83    -0.25     0.13)  ; 3
                                                        ( -111.86   120.06    -1.60     0.13)  ; 4
                                                        ( -112.62   119.36     1.60     0.13)  ; 5
                                                        ( -112.81   119.36     1.60     0.13)  ; 6
                                                        ( -112.24   117.90     5.50     0.13)  ; 7
                                                        ( -112.81   117.77     7.90     0.13)  ; 8
                                                        ( -113.45   117.71     5.80     0.13)  ; 9
                                                        ( -114.15   118.16     3.10     0.13)  ; 10
                                                        ( -114.78   119.05     3.10     0.13)  ; 11
                                                        ( -116.95   121.40     3.10     0.13)  ; 12
                                                        ( -118.28   122.35     0.95     0.13)  ; 13
                                                        ( -119.68   123.12     0.90     0.13)  ; 14
                                                        ( -122.99   124.39     0.90     0.13)  ; 15
                                                        ( -124.58   124.90     0.90     0.13)  ; 16
                                                        ( -124.58   125.03     0.90     0.13)  ; 17
                                                         Normal
                                                      )  ;  End of split
                                                    )  ;  End of split
                                                  |
                                                    ( -102.51   101.68    -0.75     0.13)  ; 1, R-1-1-1-1-1-1-1-2-2-1-2-2-1-2-2-2-2-1-1-1-1-2-2-1-2
                                                    ( -101.62   102.57    -0.75     0.13)  ; 2
                                                    ( -101.30   103.14    -2.05     0.13)  ; 3
                                                    ( -101.18   104.29    -2.05     0.13)  ; 4
                                                    ( -102.13   106.71     2.90     0.13)  ; 5
                                                    ( -102.39   107.22     2.95     0.13)  ; 6
                                                    ( -104.61   110.14     3.90     0.13)  ; 7
                                                    ( -106.01   111.22     3.90     0.13)  ; 8
                                                    ( -106.90   111.80     6.15     0.13)  ; 9
                                                    ( -107.22   112.11     6.15     0.13)  ; 10
                                                    ( -107.66   112.24     6.15     0.13)  ; 11
                                                    ( -108.68   114.47     5.55     0.13)  ; 12
                                                    ( -110.33   116.82     3.65     0.13)  ; 13
                                                    ( -110.91   118.54     3.65     0.13)  ; 14
                                                    ( -112.30   120.32     3.50     0.13)  ; 15
                                                    ( -113.89   120.83     3.50     0.13)  ; 16
                                                    ( -118.73   121.85     3.50     0.13)  ; 17
                                                    ( -120.25   122.35     3.05     0.13)  ; 18
                                                    ( -121.27   123.37     3.05     0.13)  ; 19
                                                    ( -121.78   123.75     7.05     0.13)  ; 20
                                                    ( -122.41   128.21     7.70     0.13)  ; 21
                                                    ( -122.80   132.53     7.70     0.13)  ; 22
                                                    ( -122.16   134.95     7.35     0.13)  ; 23
                                                    ( -121.91   136.98     7.35     0.13)  ; 24
                                                    ( -121.91   137.94     7.35     0.13)  ; 25
                                                     Normal
                                                  )  ;  End of split
                                                |
                                                  ( -101.28    97.42     0.30     0.13)  ; 1, R-1-1-1-1-1-1-1-2-2-1-2-2-1-2-2-2-2-1-1-1-1-2-2-2
                                                  ( -101.47    97.55     0.55     0.13)  ; 2
                                                  ( -101.79    97.80    -2.10     0.13)  ; 3
                                                  ( -102.11    97.80    -2.50     0.13)  ; 4
                                                  ( -102.74    98.06    -2.50     0.13)  ; 5
                                                  (
                                                    ( -100.58    98.25     1.05     0.13)  ; 1, R-1-1-1-1-1-1-1-2-2-1-2-2-1-2-2-2-2-1-1-1-1-2-2-2-1
                                                    (  -99.37   100.73     1.05     0.13)  ; 2
                                                    (  -97.34   103.91    -0.85     0.13)  ; 3
                                                    (  -98.10   106.07    -5.65     0.13)  ; 4
                                                    (  -96.19   106.71    -4.70     0.13)  ; 5
                                                    (  -95.24   107.41    -4.70     0.13)  ; 6
                                                    (  -94.41   108.43    -4.70     0.13)  ; 7
                                                    (  -93.59   109.89    -1.95     0.13)  ; 8
                                                    (  -89.01   112.37    -1.60     0.13)  ; 9
                                                    (  -85.89   116.38    -2.85     0.13)  ; 10
                                                    (  -84.56   119.18    -3.30     0.13)  ; 11
                                                    (  -83.35   121.47    -3.30     0.13)  ; 12
                                                    (  -80.74   124.52    -3.30     0.13)  ; 13
                                                    (  -78.77   126.68    -3.30     0.13)  ; 14
                                                    (  -78.58   127.13    -3.30     0.13)  ; 15
                                                    (  -76.25   130.04     1.25     0.13)  ; 16
                                                    (  -74.85   132.27     0.75     0.13)  ; 17
                                                    (  -73.19   136.21     0.75     0.13)  ; 18
                                                    (  -72.37   138.12    -0.20     0.13)  ; 19
                                                    (  -71.09   140.15    -0.20     0.13)  ; 20
                                                    (  -68.17   143.84    -0.20     0.13)  ; 21
                                                    (  -67.28   145.50    -0.20     0.13)  ; 22
                                                    (  -64.48   147.28     3.50     0.13)  ; 23
                                                    (  -61.11   153.77     3.50     0.13)  ; 24
                                                    (  -59.65   156.76     3.50     0.13)  ; 25
                                                    (  -59.20   158.03     3.50     0.13)  ; 26
                                                    (  -57.14   162.15     6.40     0.13)  ; 27
                                                    (  -55.48   164.95     5.60     0.13)  ; 28
                                                    (  -55.23   165.58     5.60     0.13)  ; 29
                                                    (  -52.11   172.07     3.10     0.13)  ; 30
                                                    (  -50.97   174.74     3.10     0.13)  ; 31
                                                    (  -49.57   177.54     2.45     0.13)  ; 32
                                                    (  -46.14   183.65     2.45     0.13)  ; 33
                                                    (  -45.12   185.11     2.40     0.13)  ; 34
                                                    (  -45.05   185.24     2.40     0.13)  ; 35
                                                    (  -43.84   187.12     7.75     0.13)  ; 36
                                                    (  -43.14   187.44     8.05     0.13)  ; 37
                                                    (  -41.68   187.69     8.05     0.13)  ; 38
                                                    (  -40.79   188.33     8.05     0.13)  ; 39
                                                    (  -40.47   188.77     7.95     0.13)  ; 40
                                                    (  -39.71   190.56     7.95     0.13)  ; 41
                                                    (  -39.13   191.57     7.95     0.13)  ; 42
                                                    (  -38.43   192.02     7.95     0.13)  ; 43
                                                     Normal
                                                  |
                                                    ( -103.05    97.89     0.70     0.13)  ; 1, R-1-1-1-1-1-1-1-2-2-1-2-2-1-2-2-2-2-1-1-1-1-2-2-2-2
                                                    ( -103.05    97.95     0.70     0.13)  ; 2
                                                    ( -103.75    98.20     1.70     0.13)  ; 3
                                                    ( -105.21   101.70    -1.45     0.13)  ; 4
                                                    ( -105.02   103.74    -2.00     0.13)  ; 5
                                                    ( -106.23   103.80     3.25     0.13)  ; 6
                                                    ( -106.74   104.69     4.95     0.13)  ; 7
                                                    ( -107.57   105.71     4.95     0.13)  ; 8
                                                    ( -108.39   107.55     5.25     0.13)  ; 9
                                                    ( -108.90   110.86     5.25     0.13)  ; 10
                                                    ( -108.77   111.94     5.25     0.13)  ; 11
                                                    ( -108.77   112.01     5.25     0.13)  ; 12
                                                    ( -107.88   114.87     5.60     0.13)  ; 13
                                                    ( -106.80   118.50     5.55     0.13)  ; 14
                                                    ( -105.72   122.31     5.55     0.13)  ; 15
                                                    ( -104.96   125.17     5.55     0.13)  ; 16
                                                    ( -106.43   126.46     9.00     0.13)  ; 17
                                                    ( -106.50   126.84     9.90     0.13)  ; 18
                                                    ( -106.56   129.20     1.45     0.13)  ; 19
                                                    ( -107.07   129.71     0.35     0.13)  ; 20
                                                    ( -107.58   130.98     0.35     0.13)  ; 21
                                                    ( -108.59   131.68     0.00     0.13)  ; 22
                                                    ( -108.47   134.67     6.30     0.13)  ; 23
                                                    ( -108.02   135.37     1.80     0.13)  ; 24
                                                    ( -108.02   137.21    -2.35     0.13)  ; 25
                                                    ( -108.21   140.52    -6.35     0.13)  ; 26
                                                    ( -108.15   147.90    -6.35     0.13)  ; 27
                                                    ( -107.39   151.97    -6.35     0.13)  ; 28
                                                    ( -107.32   153.18    -5.80     0.13)  ; 29
                                                    ( -108.91   154.40     1.40     0.13)  ; 30
                                                    ( -112.47   156.82     1.40     0.13)  ; 31
                                                    ( -115.52   158.28    -1.65     0.13)  ; 32
                                                     Normal
                                                  )  ;  End of split
                                                )  ;  End of split
                                              )  ;  End of split
                                            )  ;  End of split
                                          |
                                            (  -36.88    86.34    -3.50     0.19)  ; 1, R-1-1-1-1-1-1-1-2-2-1-2-2-1-2-2-2-2-1-1-1-2
                                            (  -36.81    85.51     0.05     0.19)  ; 2
                                            (  -36.62    85.77    -1.50     0.19)  ; 3
                                            (  -35.60    87.87    -2.65     0.19)  ; 4
                                            (  -35.67    90.47    -6.45     0.19)  ; 5
                                            (  -35.92    91.62    -6.45     0.19)  ; 6
                                            (  -36.30    91.81    -6.90     0.19)  ; 7
                                            (  -37.51    93.21    -8.55     0.19)  ; 8
                                            (  -38.15    93.02    -8.55     0.19)  ; 9
                                            (  -39.55    93.21    -7.60     0.19)  ; 10
                                            (  -41.96    93.78    -7.60     0.19)  ; 11
                                            (  -42.92    91.87    -3.75     0.19)  ; 12
                                            (  -44.12    91.75    -0.90     0.19)  ; 13
                                            (  -44.70    92.07     0.05     0.19)  ; 14
                                            (  -47.94    92.38     0.15     0.19)  ; 15
                                            (  -48.00    92.38     0.15     0.19)  ; 16
                                             Normal
                                          )  ;  End of split
                                        |
                                          (  -37.19    87.74    -0.45     0.19)  ; 1, R-1-1-1-1-1-1-1-2-2-1-2-2-1-2-2-2-2-1-1-2
                                          (  -38.27    88.18     2.10     0.19)  ; 2
                                          (  -38.34    88.25     2.10     0.19)  ; 3
                                          (  -38.34    90.86     6.60     0.19)  ; 4
                                          (  -39.23    92.38     6.60     0.19)  ; 5
                                          (  -40.05    93.53     6.60     0.19)  ; 6
                                          (  -40.56    94.55     3.70     0.19)  ; 7
                                          (  -40.56    95.44     3.70     0.19)  ; 8
                                          (  -40.12    97.34     2.05     0.19)  ; 9
                                          (  -40.05    97.79     2.05     0.19)  ; 10
                                          (  -40.50    99.70     0.10     0.19)  ; 11
                                          (  -41.45   101.23     0.10     0.19)  ; 12
                                          (  -43.11   102.05     0.10     0.19)  ; 13
                                          (  -45.14   103.83     5.55     0.19)  ; 14
                                          (  -47.62   105.93     6.05     0.19)  ; 15
                                          (  -50.10   107.97     6.05     0.19)  ; 16
                                          (  -53.34   111.34     6.10     0.19)  ; 17
                                          (  -54.74   113.57     6.10     0.19)  ; 18
                                          (  -57.35   117.13     6.10     0.19)  ; 19
                                          (  -63.79   123.22     1.55     0.19)  ; 20
                                          (  -64.68   123.98     0.40     0.19)  ; 21
                                          (  -64.94   125.19    -1.60     0.19)  ; 22
                                          (  -64.87   125.45    -1.60     0.19)  ; 23
                                          (  -64.75   125.57    -0.35     0.19)  ; 24
                                          (  -64.81   126.21     3.30     0.19)  ; 25
                                          (  -66.91   130.92     3.30     0.19)  ; 26
                                          (  -67.10   131.30     3.60     0.19)  ; 27
                                           Normal
                                        )  ;  End of split
                                      |
                                        (  -25.46    83.97     0.25     0.19)  ; 1, R-1-1-1-1-1-1-1-2-2-1-2-2-1-2-2-2-2-1-2
                                        (  -26.09    82.26     3.90     0.19)  ; 2
                                        (  -26.47    80.60     3.90     0.19)  ; 3
                                        (  -26.60    79.90     3.15     0.19)  ; 4
                                        (  -27.81    78.76    -0.60     0.19)  ; 5
                                        (  -27.94    77.29    -0.35     0.19)  ; 6
                                        (  -27.94    75.70    -0.35     0.19)  ; 7
                                        (  -27.24    72.33     1.85     0.19)  ; 8
                                        (  -26.60    71.63     2.45     0.19)  ; 9
                                        (  -26.22    69.53     3.15     0.19)  ; 10
                                        (  -25.58    67.24     3.15     0.19)  ; 11
                                        (  -25.65    61.07     4.45     0.19)  ; 12
                                        (  -25.84    60.44     4.45     0.19)  ; 13
                                        (  -26.16    60.75     4.45     0.19)  ; 14
                                        (  -25.38    59.31     0.45     0.19)  ; 15
                                        (  -25.07    56.13     1.40     0.19)  ; 16
                                        (
                                          (  -24.24    51.87    -0.10     0.19)  ; 1, R-1-1-1-1-1-1-1-2-2-1-2-2-1-2-2-2-2-1-2-1
                                          (  -24.24    48.31    -0.10     0.19)  ; 2
                                          (  -23.92    46.21     1.65     0.19)  ; 3
                                          (  -23.80    42.90     1.65     0.19)  ; 4
                                          (  -23.80    39.53     1.65     0.19)  ; 5
                                          (  -22.97    37.30     2.20     0.19)  ; 6
                                          (  -22.40    35.84     2.20     0.19)  ; 7
                                          (  -22.21    36.67     2.20     0.19)  ; 8
                                          (  -21.61    35.94    -0.15     0.19)  ; 9
                                          (  -19.96    34.22    -0.65     0.19)  ; 10
                                          (  -19.45    33.84    -0.65     0.19)  ; 11
                                          (  -19.45    33.78    -0.65     0.19)  ; 12
                                          (  -20.21    33.71    -1.90     0.19)  ; 13
                                          (  -20.21    33.21    -1.95     0.19)  ; 14
                                          (  -19.96    31.81    -1.95     0.19)  ; 15
                                          (  -19.96    30.92     0.45     0.19)  ; 16
                                          (  -19.77    30.28     2.95     0.19)  ; 17
                                          (  -18.24    26.72     4.45     0.19)  ; 18
                                          (  -17.92    25.44     4.45     0.19)  ; 19
                                          (  -18.05    24.24     4.45     0.19)  ; 20
                                          (  -18.43    22.26     5.25     0.19)  ; 21
                                          (  -18.62    15.84     5.35     0.19)  ; 22
                                          (  -18.88    14.57     5.35     0.19)  ; 23
                                          (  -19.45    12.28     5.30     0.19)  ; 24
                                          (  -17.80    14.69     5.30     0.19)  ; 25
                                          (  -18.75     9.67     5.30     0.19)  ; 26
                                          (  -18.75     8.65     5.30     0.19)  ; 27
                                          (  -19.41     8.55     7.90     0.19)  ; 28
                                          (  -19.53     7.28     7.05     0.19)  ; 29
                                          (  -19.09     5.62     7.05     0.19)  ; 30
                                          (  -18.83     5.18     7.05     0.19)  ; 31
                                          (  -18.77     4.54     2.15     0.19)  ; 32
                                          (  -18.07     2.32     2.15     0.19)  ; 33
                                          (  -17.75    -0.87     2.15     0.19)  ; 34
                                          (  -17.31    -4.05     2.15     0.19)  ; 35
                                          (  -16.23   -10.22     2.90     0.19)  ; 36
                                          (  -15.97   -11.23     2.90     0.19)  ; 37
                                          (  -15.59   -10.15     2.90     0.19)  ; 38
                                          (  -14.76   -15.24     2.90     0.19)  ; 39
                                          (  -12.86   -19.76     2.90     0.19)  ; 40
                                          (  -12.73   -20.52     2.90     0.19)  ; 41
                                          (  -12.98   -20.14     2.90     0.19)  ; 42
                                          (  -13.43   -21.70     5.30     0.19)  ; 43
                                          (  -13.37   -26.09     3.90     0.19)  ; 44
                                          (  -14.00   -26.22     3.90     0.19)  ; 45
                                          (  -14.57   -34.68     2.90     0.19)  ; 46
                                          (  -14.45   -37.73     2.80     0.19)  ; 47
                                          (  -14.83   -42.12     2.80     0.19)  ; 48
                                          (  -15.02   -43.77     2.80     0.19)  ; 49
                                          (  -15.40   -44.92     2.80     0.19)  ; 50
                                          (  -15.65   -44.54     2.80     0.19)  ; 51
                                          (  -15.52   -47.36     0.75     0.19)  ; 52
                                          (  -15.46   -49.27    -0.30     0.19)  ; 53
                                          (  -15.77   -51.62     6.65     0.19)  ; 54
                                          (  -15.77   -56.52     7.70     0.19)  ; 55
                                          (  -16.03   -59.83     7.70     0.19)  ; 56
                                          (  -16.16   -65.68     7.70     0.19)  ; 57
                                          (  -17.36   -70.20     6.60     0.19)  ; 58
                                          (  -18.64   -73.12     6.60     0.19)  ; 59
                                          (  -18.19   -71.66     6.55     0.19)  ; 60
                                          (  -18.23   -72.60     9.00     0.19)  ; 61
                                          (  -19.12   -77.69     9.00     0.19)  ; 62
                                          (  -19.19   -82.14     9.80     0.19)  ; 63
                                          (  -19.51   -83.41     9.80     0.19)  ; 64
                                          (  -19.70   -82.33     9.80     0.19)  ; 65
                                          (  -19.95   -86.98     6.40     0.19)  ; 66
                                          (  -19.95   -94.36     6.40     0.19)  ; 67
                                          (  -19.51   -97.79     6.40     0.19)  ; 68
                                          (  -19.51   -99.64     6.40     0.19)  ; 69
                                          (  -19.32   -99.25     6.40     0.19)  ; 70
                                          (  -19.03  -100.28     5.25     0.13)  ; 71
                                          (  -18.97  -102.76     4.65     0.13)  ; 72
                                          (  -16.61  -102.44     4.60     0.13)  ; 73
                                          (  -14.71  -101.30     4.60     0.13)  ; 74
                                          (  -13.37   -99.51     4.60     0.13)  ; 75
                                          (  -12.93   -98.56     4.60     0.13)  ; 76
                                          (  -12.48   -97.80     4.60     0.13)  ; 77
                                           Normal
                                        |
                                          (  -25.85    58.66     2.40     0.13)  ; 1, R-1-1-1-1-1-1-1-2-2-1-2-2-1-2-2-2-2-1-2-2
                                          (  -25.85    58.66     2.70     0.13)  ; 2
                                          (  -25.91    58.08     2.80     0.13)  ; 3
                                          (  -26.74    57.00     0.75     0.13)  ; 4
                                          (  -27.18    56.94     0.75     0.13)  ; 5
                                          (  -27.31    56.75    -0.60     0.13)  ; 6
                                          (  -28.01    56.11    -1.80     0.13)  ; 7
                                          (  -29.03    54.71    -2.40     0.13)  ; 8
                                          (  -31.51    52.42    -1.15     0.13)  ; 9
                                          (  -31.51    52.55    -1.15     0.13)  ; 10
                                          (  -32.14    50.26     2.75     0.13)  ; 11
                                          (  -34.18    43.45    -2.80     0.13)  ; 12
                                          (  -34.05    43.33    -7.10     0.13)  ; 13
                                          (  -34.37    42.56    -7.85     0.13)  ; 14
                                          (  -34.56    42.50    -8.30     0.13)  ; 15
                                           Normal
                                        )  ;  End of split
                                      )  ;  End of split
                                    |
                                      (  -22.84    86.71    -0.35     0.13)  ; 1, R-1-1-1-1-1-1-1-2-2-1-2-2-1-2-2-2-2-2
                                      (  -22.59    87.03    -2.20     0.13)  ; 2
                                      (  -23.03    87.09    -0.40     0.13)  ; 3
                                      (  -23.16    87.34     1.75     0.13)  ; 4
                                      (  -24.56    88.30    -0.95     0.13)  ; 5
                                      (  -26.09    89.89    -2.00     0.13)  ; 6
                                      (  -26.85    90.46    -2.00     0.13)  ; 7
                                      (  -29.07    91.16    -2.75     0.13)  ; 8
                                      (  -32.00    91.22    -2.75     0.13)  ; 9
                                      (  -33.40    91.48    -2.70     0.13)  ; 10
                                      (  -33.33    91.80    -2.70     0.13)  ; 11
                                      (  -33.40    94.09     0.95     0.13)  ; 12
                                      (  -33.52    96.50     0.95     0.13)  ; 13
                                      (  -33.52    99.43    -1.40     0.13)  ; 14
                                      (  -33.91   100.38    -1.40     0.13)  ; 15
                                      (  -35.75   103.12    -1.55     0.13)  ; 16
                                      (  -36.39   103.50    -1.55     0.13)  ; 17
                                      (  -36.77   103.50    -1.55     0.13)  ; 18
                                      (  -37.34   108.59    -0.95     0.13)  ; 19
                                      (  -37.21   111.20    -0.95     0.13)  ; 20
                                      (  -38.10   114.82    -0.95     0.13)  ; 21
                                      (  -38.67   116.29    -0.95     0.13)  ; 22
                                      (  -38.80   116.41    -0.95     0.13)  ; 23
                                      (  -43.87   124.50     4.85     0.13)  ; 24
                                      (  -45.21   126.67     6.90     0.13)  ; 25
                                      (  -46.35   128.77     6.90     0.13)  ; 26
                                      (  -46.67   129.91     7.75     0.13)  ; 27
                                      (  -46.67   131.50     7.75     0.13)  ; 28
                                       Normal
                                    )  ;  End of split
                                  )  ;  End of split
                                )  ;  End of split
                              )  ;  End of split
                            )  ;  End of split
                          |
                            (  -43.68   124.00    -4.30     0.13)  ; 1, R-1-1-1-1-1-1-1-2-2-1-2-2-2
                            (  -44.44   124.89    -4.30     0.13)  ; 2
                            (  -44.82   124.89    -4.30     0.13)  ; 3
                            (  -44.89   126.16     1.40     0.13)  ; 4
                            (  -45.33   126.99     1.45     0.13)  ; 5
                            (  -46.16   128.13     1.45     0.13)  ; 6
                            (  -46.03   128.70     1.45     0.13)  ; 7
                            (  -45.65   128.89     1.45     0.13)  ; 8
                            (  -44.82   129.21     0.35     0.13)  ; 9
                            (  -44.44   129.40     0.35     0.13)  ; 10
                            (  -44.19   130.42     3.90     0.13)  ; 11
                            (  -44.19   131.57     4.10     0.13)  ; 12
                             Normal
                          )  ;  End of split
                        )  ;  End of split
                      )  ;  End of split
                    |
                      (  -23.97   137.29     1.70     0.13)  ; 1, R-1-1-1-1-1-1-1-2-2-2
                      (  -24.10   136.40     1.95     0.13)  ; 2
                      (  -23.97   135.70    -0.30     0.13)  ; 3
                      (  -24.22   135.38     4.80     0.13)  ; 4
                      (  -24.22   135.38     5.15     0.13)  ; 5
                      (  -24.48   129.98    -0.85     0.13)  ; 6
                      (  -23.97   127.75    -0.85     0.13)  ; 7
                      (  -22.38   124.89    -1.15     0.13)  ; 8
                      (  -20.03   121.52    -1.15     0.13)  ; 9
                      (  -19.14   119.35    -0.35     0.13)  ; 10
                      (  -19.07   119.03    -0.35     0.13)  ; 11
                      (  -19.39   117.57    -0.35     0.13)  ; 12
                      (  -19.26   116.36    -0.35     0.13)  ; 13
                      (  -19.14   115.60    -1.25     0.13)  ; 14
                      (  -18.75   114.65    -1.25     0.13)  ; 15
                      (  -18.95   113.31    -2.90     0.13)  ; 16
                      (  -17.86   114.07    -2.90     0.13)  ; 17
                      (  -17.29   114.77    -2.90     0.13)  ; 18
                       Normal
                    )  ;  End of split
                  )  ;  End of split
                )  ;  End of split
              |
                (  -32.04   117.38     0.20     0.13)  ; 1, R-1-1-1-1-1-1-2
                (  -32.93   117.57    -7.80     0.13)  ; 2
                (  -33.89   116.74    -7.80     0.13)  ; 3
                (  -35.92   115.09    -7.80     0.13)  ; 4
                (  -36.75   113.82    -7.80     0.13)  ; 5
                (  -37.45   113.31    -7.10     0.13)  ; 6
                (  -37.58   112.86    -5.60     0.13)  ; 7
                (  -37.58   110.51    -4.95     0.13)  ; 8
                (  -37.51   110.51    -4.95     0.13)  ; 9
                (  -37.77   108.22    -8.65     0.25)  ; 10
                (  -38.34   107.08    -8.75     0.25)  ; 11
                (  -38.66   106.57    -9.25     0.25)  ; 12
                (  -40.44   103.51    -8.80     0.25)  ; 13
                (  -40.63   101.99    -8.80     0.25)  ; 14
                (  -40.50    99.19    -7.95     0.25)  ; 15
                (  -40.69    98.36    -7.95     0.25)  ; 16
                (  -40.88    99.63    -7.95     0.25)  ; 17
                (  -40.69    98.23   -12.80     0.25)  ; 18
                (  -41.26    97.28   -13.45     0.25)  ; 19
                (  -42.03    96.58   -13.45     0.25)  ; 20
                (  -43.04    95.82   -13.90     0.25)  ; 21
                (  -43.68    94.54   -13.30     0.25)  ; 22
                (  -43.87    94.54   -13.30     0.25)  ; 23
                (  -44.06    94.80   -12.45     0.25)  ; 24
                (
                  (  -45.27   104.53   -10.10     0.25)  ; 1, R-1-1-1-1-1-1-2-1
                  (  -45.71   104.59   -11.60     0.25)  ; 2
                  (  -45.71   104.72   -11.60     0.25)  ; 3
                  (  -46.16   105.36   -14.40     0.25)  ; 4
                  (  -46.61   105.42   -14.95     0.25)  ; 5
                  (  -46.67   105.68   -15.00     0.25)  ; 6
                  (
                    (  -48.07   110.00   -16.45     0.25)  ; 1, R-1-1-1-1-1-1-2-1-1
                    (  -48.13   114.07   -16.45     0.25)  ; 2
                    (  -48.45   116.43   -16.85     0.25)  ; 3
                    (  -48.83   117.44   -16.85     0.25)  ; 4
                    (  -49.59   118.40   -16.85     0.25)  ; 5
                    (  -50.10   118.78   -16.85     0.25)  ; 6
                    (  -51.82   118.97   -16.85     0.25)  ; 7
                    (  -52.26   118.97   -16.85     0.25)  ; 8
                    (  -54.17   120.05   -13.70     0.25)  ; 9
                    (  -55.76   122.15   -13.70     0.25)  ; 10
                    (  -56.59   122.98   -13.70     0.25)  ; 11
                    (  -56.91   122.98   -13.70     0.25)  ; 12
                    (  -56.33   124.44   -11.10     0.25)  ; 13
                    (  -56.40   126.16   -11.10     0.25)  ; 14
                    (  -57.35   128.07   -13.50     0.25)  ; 15
                    (  -58.75   130.29   -13.50     0.25)  ; 16
                    (  -59.96   133.16   -13.50     0.25)  ; 17
                    (  -60.59   134.94   -14.45     0.25)  ; 18
                    (  -60.91   135.32   -14.45     0.25)  ; 19
                    (  -62.06   136.02   -15.05     0.25)  ; 20
                    (  -64.79   137.86   -15.05     0.25)  ; 21
                    (  -67.21   139.71   -15.05     0.25)  ; 22
                    (  -67.97   140.60   -15.20     0.25)  ; 23
                    (  -68.16   140.60   -15.20     0.25)  ; 24
                    (  -67.34   141.77   -11.80     0.25)  ; 25
                    (  -67.28   141.77   -11.10     0.25)  ; 26
                    (  -70.33   143.87   -18.20     0.25)  ; 27
                    (  -70.84   144.95   -18.90     0.25)  ; 28
                    (  -72.18   145.91   -13.30     0.25)  ; 29
                    (  -74.47   146.48   -13.25     0.25)  ; 30
                    (  -75.74   147.24   -13.25     0.25)  ; 31
                    (  -77.01   148.13   -13.25     0.25)  ; 32
                    (  -77.01   148.64   -13.30     0.25)  ; 33
                    (  -76.31   149.85   -13.30     0.25)  ; 34
                    (  -76.06   150.36   -13.30     0.25)  ; 35
                    (  -76.37   152.33    -8.05     0.25)  ; 36
                    (  -76.31   152.59    -9.15     0.25)  ; 37
                    (  -75.48   153.16    -9.15     0.25)  ; 38
                    (  -74.78   154.05    -9.15     0.25)  ; 39
                    (  -74.85   155.32   -11.70     0.25)  ; 40
                    (  -76.88   159.33   -11.70     0.25)  ; 41
                    (  -77.39   160.73   -12.80     0.25)  ; 42
                    (  -77.39   160.98   -12.80     0.25)  ; 43
                    (  -78.60   164.16   -18.60     0.25)  ; 44
                    (  -78.34   166.90   -19.25     0.25)  ; 45
                    (  -78.73   169.00   -19.25     0.25)  ; 46
                    (  -78.92   169.44   -20.15     0.25)  ; 47
                    (  -78.25   173.13   -24.10     0.38)  ; 48
                    (  -78.95   173.19   -24.10     0.38)  ; 49
                    (  -79.01   173.38   -24.35     0.38)  ; 50
                     Normal
                  |
                    (  -46.57   104.61   -13.85     0.38)  ; 1, R-1-1-1-1-1-1-2-1-2
                    (  -47.02   103.97   -14.55     0.38)  ; 2
                    (  -48.54   103.91   -13.15     0.38)  ; 3
                    (  -49.50   102.89   -11.65     0.38)  ; 4
                    (  -50.83   101.30   -11.65     0.38)  ; 5
                    (  -51.78   100.47   -11.05     0.38)  ; 6
                    (  -53.76   100.60    -8.45     0.38)  ; 7
                    (  -56.36    99.33    -8.45     0.38)  ; 8
                    (  -58.97    98.25    -9.00     0.38)  ; 9
                    (  -60.24    97.36    -9.00     0.38)  ; 10
                    (  -61.58    95.83    -9.00     0.38)  ; 11
                    (  -62.66    94.24   -10.75     0.38)  ; 12
                    (  -62.53    94.69   -10.75     0.38)  ; 13
                    (  -63.42    93.67   -12.35     0.38)  ; 14
                    (  -65.26    91.31   -12.35     0.38)  ; 15
                    (  -67.68    89.66   -12.35     0.38)  ; 16
                    (  -69.46    88.90   -12.35     0.38)  ; 17
                    (  -73.28    87.31   -12.35     0.38)  ; 18
                    (  -74.23    86.61   -12.35     0.38)  ; 19
                    (  -74.23    86.86   -12.35     0.38)  ; 20
                    (  -77.22    83.68   -12.35     0.38)  ; 21
                    (  -77.28    83.55   -12.35     0.38)  ; 22
                    (  -77.15    83.49   -12.35     0.38)  ; 23
                    (  -82.31    79.36   -12.35     0.38)  ; 24
                    (  -82.56    79.23   -12.35     0.38)  ; 25
                    (  -86.30    79.49    -5.60     0.32)  ; 26
                    (  -88.59    78.73    -4.85     0.32)  ; 27
                    (  -88.78    78.60    -4.85     0.32)  ; 28
                    (  -89.29    77.71   -17.50     0.32)  ; 29
                    (  -90.05    77.14   -17.50     0.32)  ; 30
                    (  -91.89    77.01   -17.50     0.32)  ; 31
                    (  -92.53    76.70   -17.50     0.32)  ; 32
                    (  -92.98    76.06   -17.50     0.32)  ; 33
                    (  -93.80    73.90   -17.40     0.32)  ; 34
                    (  -97.30    71.35   -17.40     0.32)  ; 35
                    ( -103.02    69.76   -17.40     0.32)  ; 36
                    ( -105.25    69.70   -17.30     0.32)  ; 37
                    ( -104.74    70.65   -17.30     0.32)  ; 38
                     Normal
                  )  ;  End of split
                |
                  (  -44.27    94.47   -12.45     0.32)  ; 1, R-1-1-1-1-1-1-2-2
                  (  -44.47    94.28   -10.60     0.32)  ; 2
                  (  -44.53    90.91   -10.60     0.32)  ; 3
                  (  -43.77    88.43    -9.15     0.32)  ; 4
                  (  -42.30    86.97    -9.15     0.32)  ; 5
                  (  -41.35    86.46    -9.15     0.32)  ; 6
                  (  -43.13    87.54   -14.40     0.32)  ; 7
                  (  -42.43    86.90   -15.05     0.32)  ; 8
                  (  -42.49    85.69   -15.05     0.32)  ; 9
                  (  -43.07    82.83   -15.10     0.32)  ; 10
                  (  -43.00    81.18   -15.10     0.32)  ; 11
                  (  -43.13    81.50   -15.85     0.32)  ; 12
                  (  -43.70    81.43   -18.95     0.32)  ; 13
                  (  -43.70    80.48   -19.10     0.32)  ; 14
                  (  -44.15    79.01   -19.10     0.32)  ; 15
                  (  -44.97    77.36   -19.10     0.32)  ; 16
                  (  -45.23    75.96   -17.95     0.32)  ; 17
                  (  -45.29    75.20   -17.95     0.32)  ; 18
                  (  -45.17    76.28   -17.95     0.32)  ; 19
                  (  -45.99    76.41   -20.85     0.32)  ; 20
                  (  -46.18    76.09   -21.65     0.32)  ; 21
                  (  -47.01    75.77   -22.00     0.32)  ; 22
                  (  -48.41    75.64   -22.00     0.32)  ; 23
                  (  -51.97    75.64   -22.45     0.32)  ; 24
                  (  -53.75    76.22   -24.15     0.32)  ; 25
                  (  -54.58    76.92   -24.15     0.32)  ; 26
                  (  -55.08    77.93   -25.00     0.32)  ; 27
                  (  -55.15    91.10   -25.85     0.32)  ; 28
                  (  -55.53    92.12   -24.75     0.32)  ; 29
                  (  -56.48    92.56   -24.75     0.32)  ; 30
                   Normal
                )  ;  End of split
              )  ;  End of split
            |
              (  -28.44   105.86    -6.35     0.32)  ; 1, R-1-1-1-1-1-2
              (  -27.93   105.79    -6.35     0.32)  ; 2
              (  -26.22   105.29    -5.35     0.32)  ; 3
              (  -25.64   105.60    -3.70     0.32)  ; 4
              (  -25.39   105.86    -3.70     0.32)  ; 5
              (  -24.44   108.40    -3.45     0.32)  ; 6
              (  -24.05   110.57    -9.05     0.32)  ; 7
              (  -25.33   113.30    -9.25     0.32)  ; 8
              (  -25.33   113.62    -9.25     0.32)  ; 9
               Normal
            )  ;  End of split
          |
            (  -19.35    96.51    -3.30     0.38)  ; 1, R-1-1-1-1-2
            (  -18.33    96.83    -3.30     0.38)  ; 2
            (  -16.81    97.97    -6.35     0.38)  ; 3
            (  -16.04    98.35    -3.40     0.38)  ; 4
            (  -14.84    98.86    -2.90     0.38)  ; 5
            (  -14.26    99.05    -2.90     0.38)  ; 6
            (  -13.12    99.18    -4.15     0.38)  ; 7
            (  -12.10    99.50    -4.25     0.38)  ; 8
            (  -11.47    99.56    -4.25     0.38)  ; 9
            (  -10.70    99.37    -4.25     0.38)  ; 10
            (
              (   -8.54    95.21    -2.10     0.38)  ; 1, R-1-1-1-1-2-1
              (   -7.90    94.38    -2.50     0.38)  ; 2
              (   -7.39    93.11    -3.50     0.38)  ; 3
              (   -7.07    91.13    -3.50     0.38)  ; 4
              (   -6.69    90.50    -3.50     0.38)  ; 5
              (   -5.99    90.05    -1.25     0.38)  ; 6
              (   -6.44    88.21    -0.75     0.38)  ; 7
              (   -6.50    87.32    -0.75     0.38)  ; 8
              (   -6.12    86.17    -0.35     0.38)  ; 9
              (   -6.18    85.47    -0.35     0.38)  ; 10
              (   -6.18    84.26    -0.35     0.38)  ; 11
              (   -6.18    84.39    -0.35     0.38)  ; 12
              (
                (   -5.29    80.51    -3.25     0.38)  ; 1, R-1-1-1-1-2-1-1
                (   -5.42    75.68    -3.25     0.38)  ; 2
                (   -6.25    69.89    -3.25     0.38)  ; 3
                (   -6.31    69.38    -3.25     0.38)  ; 4
                (   -6.25    70.59    -2.80     0.38)  ; 5
                (
                  (   -5.88    68.57     1.30     0.25)  ; 1, R-1-1-1-1-2-1-1-1
                  (   -5.75    67.36     1.50     0.25)  ; 2
                  (   -5.69    65.51     1.50     0.25)  ; 3
                  (   -5.63    65.45     1.50     0.25)  ; 4
                  (
                    (   -4.29    62.78     2.40     0.25)  ; 1, R-1-1-1-1-2-1-1-1-1
                    (   -4.10    61.89     2.45     0.25)  ; 2
                    (   -4.04    61.76     2.45     0.25)  ; 3
                    (   -3.91    60.68     3.05     0.25)  ; 4
                    (   -3.97    59.73     4.10     0.25)  ; 5
                    (   -2.51    57.50     4.10     0.25)  ; 6
                    (   -2.32    56.23     5.60     0.25)  ; 7
                    (   -2.38    55.02     6.35     0.25)  ; 8
                    (   -2.83    53.75     6.35     0.25)  ; 9
                    (   -2.95    52.67     6.65     0.25)  ; 10
                    (   -2.70    50.57     6.65     0.25)  ; 11
                    (   -2.76    49.68     7.20     0.25)  ; 12
                    (   -2.57    50.38     7.20     0.25)  ; 13
                    (   -2.70    51.58     7.20     0.25)  ; 14
                    (   -1.81    49.04     8.45     0.25)  ; 15
                    (   -0.41    47.00     8.45     0.25)  ; 16
                    (    3.09    46.05     5.75     0.25)  ; 17
                    (    4.87    46.62     5.75     0.25)  ; 18
                    (    6.33    47.58     5.75     0.25)  ; 19
                    (    7.47    47.64     5.55     0.25)  ; 20
                    (    9.38    47.19     5.55     0.25)  ; 21
                    (   11.54    46.94     5.55     0.25)  ; 22
                    (   11.35    47.13     5.55     0.25)  ; 23
                     Normal
                  |
                    (   -4.86    64.50     2.50     0.25)  ; 1, R-1-1-1-1-2-1-1-1-2
                    (   -4.86    64.50     2.75     0.25)  ; 2
                    (   -2.45    65.32     0.65     0.25)  ; 3
                    (   -1.75    65.83     2.95     0.25)  ; 4
                    (   -1.37    67.30     6.50     0.25)  ; 5
                    (   -0.92    67.80     6.50     0.25)  ; 6
                    (   -0.22    68.06     6.50     0.25)  ; 7
                    (    0.67    68.19     7.40     0.25)  ; 8
                    (    2.07    68.12     7.60     0.25)  ; 9
                    (    4.87    69.01     6.10     0.25)  ; 10
                    (    6.77    70.16     6.10     0.25)  ; 11
                    (    8.30    72.32     6.10     0.25)  ; 12
                    (    9.06    73.66     5.55     0.25)  ; 13
                    (   11.92    76.52     5.50     0.25)  ; 14
                    (   13.64    76.96     5.50     0.25)  ; 15
                    (   14.66    77.22     5.50     0.25)  ; 16
                    (   15.80    77.98     5.70     0.25)  ; 17
                    (   16.57    79.19     5.70     0.25)  ; 18
                    (   17.33    80.84     6.95     0.25)  ; 19
                    (   19.11    84.47     6.95     0.25)  ; 20
                    (   19.81    85.74     7.35     0.25)  ; 21
                    (   22.29    91.28     7.35     0.25)  ; 22
                    (   23.37    92.61     7.35     0.25)  ; 23
                    (   23.50    92.87     7.35     0.25)  ; 24
                     Normal
                  )  ;  End of split
                |
                  (   -6.45    69.78    -0.85     0.25)  ; 1, R-1-1-1-1-2-1-1-2
                  (   -6.52    69.78     0.40     0.25)  ; 2
                  (   -7.15    69.59     0.70     0.25)  ; 3
                  (   -7.79    69.14    -1.85     0.25)  ; 4
                  (   -9.19    68.57    -2.70     0.25)  ; 5
                  (  -10.20    68.06    -0.60     0.25)  ; 6
                  (  -11.03    67.80     0.65     0.25)  ; 7
                  (  -11.79    67.11     0.95     0.25)  ; 8
                  (  -13.19    66.41     0.90     0.25)  ; 9
                  (  -13.96    65.07    -0.65     0.25)  ; 10
                  (  -14.21    64.82    -2.05     0.25)  ; 11
                  (  -14.08    64.62    -2.05     0.25)  ; 12
                  (  -12.75    63.99    -2.10     0.25)  ; 13
                  (  -11.16    63.99    -2.10     0.25)  ; 14
                  (  -10.08    64.62     0.60     0.25)  ; 15
                  (   -9.57    65.01     0.60     0.25)  ; 16
                  (   -9.44    65.07     2.90     0.25)  ; 17
                  (   -6.90    63.86     3.05     0.25)  ; 18
                  (   -5.94    63.92     5.15     0.25)  ; 19
                  (   -4.61    64.24     5.15     0.25)  ; 20
                  (   -3.08    64.37     4.45     0.25)  ; 21
                  (   -2.45    64.18     4.45     0.25)  ; 22
                  (   -2.19    64.05     0.75     0.25)  ; 23
                  (   -1.68    64.31     0.15     0.25)  ; 24
                  (   -1.62    64.43     4.10     0.25)  ; 25
                   Normal
                )  ;  End of split
              |
                (   -6.96    84.41    -3.35     0.25)  ; 1, R-1-1-1-1-2-1-2
                (   -7.85    84.47    -1.85     0.25)  ; 2
                (  -10.27    84.85    -0.10     0.25)  ; 3
                (  -10.90    84.85    -0.10     0.25)  ; 4
                (  -12.43    85.30    -0.10     0.25)  ; 5
                (  -13.32    85.30    -0.10     0.25)  ; 6
                (  -14.15    85.23     3.05     0.25)  ; 7
                (  -14.34    85.17    -0.70     0.25)  ; 8
                (  -14.46    85.23    -0.70     0.25)  ; 9
                (  -14.53    85.81    -1.00     0.25)  ; 10
                (
                  (  -14.97    85.42     4.05     0.25)  ; 1, R-1-1-1-1-2-1-2-1
                  (  -16.18    86.51     4.05     0.25)  ; 2
                  (  -16.69    86.57     4.05     0.25)  ; 3
                  (  -17.39    87.02     0.60     0.25)  ; 4
                  (  -17.71    86.76     2.20     0.25)  ; 5
                  (  -19.04    86.63     5.15     0.25)  ; 6
                  (  -20.00    86.06     4.90     0.25)  ; 7
                  (  -20.57    85.62     3.40     0.25)  ; 8
                  (  -20.82    85.55     3.10     0.25)  ; 9
                  (  -21.33    84.73     2.70     0.25)  ; 10
                  (  -21.97    83.77     2.10     0.25)  ; 11
                  (  -22.54    81.86     0.35     0.25)  ; 12
                  (  -23.05    79.64     0.00     0.25)  ; 13
                  (  -23.43    78.43     0.00     0.25)  ; 14
                  (  -24.07    77.47     0.00     0.25)  ; 15
                  (  -25.53    76.46     1.35     0.25)  ; 16
                  (  -28.01    75.06     1.35     0.25)  ; 17
                  (  -28.01    75.69     1.35     0.25)  ; 18
                  (  -29.60    75.57     2.65     0.25)  ; 19
                  (  -31.25    74.36     4.30     0.25)  ; 20
                  (  -32.97    73.02     4.30     0.25)  ; 21
                  (  -33.79    72.07     4.30     0.25)  ; 22
                  (  -34.87    71.37     5.05     0.25)  ; 23
                  (  -35.51    71.05     5.05     0.25)  ; 24
                  (  -36.40    70.41     5.05     0.25)  ; 25
                  (  -37.23    69.20     5.05     0.25)  ; 26
                  (  -37.42    66.60     5.05     0.25)  ; 27
                  (  -37.42    66.15     5.05     0.25)  ; 28
                  (  -38.50    65.58     2.85     0.25)  ; 29
                  (  -38.05    67.49     2.85     0.25)  ; 30
                  (  -37.53    67.56    -2.95     0.25)  ; 31
                  (  -39.81    66.42    -2.95     0.25)  ; 32
                  (  -42.93    65.21    -3.95     0.25)  ; 33
                  (  -44.84    64.13    -4.70     0.25)  ; 34
                  (  -44.77    64.51    -4.70     0.25)  ; 35
                  (  -44.20    63.43    -8.05     0.25)  ; 36
                  (  -43.88    62.41    -9.20     0.25)  ; 37
                  (  -44.01    61.71    -9.20     0.25)  ; 38
                  (  -44.96    59.74    -9.35     0.25)  ; 39
                  (  -45.66    59.04    -9.35     0.25)  ; 40
                  (  -47.00    58.72   -10.50     0.25)  ; 41
                  (  -48.21    58.98   -10.50     0.25)  ; 42
                  (  -51.26    60.31   -10.50     0.25)  ; 43
                  (  -51.96    61.65   -10.50     0.25)  ; 44
                  (  -52.15    62.73   -10.50     0.25)  ; 45
                   Normal
                |
                  (  -15.14    81.11     0.65     0.25)  ; 1, R-1-1-1-1-2-1-2-2
                  (  -15.33    82.89     0.25     0.25)  ; 2
                  (  -16.29    82.26     1.35     0.25)  ; 3
                  (  -19.40    80.98     1.35     0.25)  ; 4
                  (  -21.37    80.28     1.35     0.25)  ; 5
                  (  -23.47    79.33     3.20     0.25)  ; 6
                  (  -23.92    78.95     3.20     0.25)  ; 7
                  (  -25.57    78.19     5.10     0.25)  ; 8
                  (  -27.67    77.10     5.10     0.25)  ; 9
                  (  -28.69    76.72     2.70     0.25)  ; 10
                  (  -28.62    77.80     2.20     0.25)  ; 11
                  (  -28.05    79.20     2.10     0.25)  ; 12
                  (  -27.86    80.60     2.10     0.25)  ; 13
                  (  -27.99    81.24     2.10     0.25)  ; 14
                  (  -28.69    82.26     3.20     0.25)  ; 15
                  (  -31.17    84.29     3.20     0.25)  ; 16
                  (  -32.06    85.18     3.95     0.25)  ; 17
                  (  -33.01    85.18     3.95     0.25)  ; 18
                  (  -34.03    87.03     5.15     0.25)  ; 19
                  (  -36.00    88.87     6.10     0.25)  ; 20
                  (  -37.08    90.59     6.10     0.25)  ; 21
                  (  -37.33    91.48     6.10     0.25)  ; 22
                  (  -37.33    92.88     6.10     0.25)  ; 23
                  (  -37.59    94.92     6.10     0.25)  ; 24
                  (  -37.78    95.93     6.10     0.25)  ; 25
                  (  -37.08    98.00     7.30     0.25)  ; 26
                  (  -37.08   102.32     7.15     0.25)  ; 27
                  (  -37.08   102.20     7.15     0.25)  ; 28
                  (  -41.60   111.42     6.75     0.25)  ; 29
                  (  -42.68   115.05     6.75     0.25)  ; 30
                  (  -44.52   120.26     6.75     0.25)  ; 31
                  (  -44.78   120.77     6.75     0.25)  ; 32
                  (  -47.14   123.51     8.35     0.25)  ; 33
                  (  -48.15   125.04     9.20     0.25)  ; 34
                  (  -49.93   126.50     9.20     0.25)  ; 35
                  (  -50.44   126.63    10.30     0.25)  ; 36
                  (  -51.21   126.56    10.30     0.25)  ; 37
                  (  -52.29   127.46     0.80     0.25)  ; 38
                  (  -52.92   127.84     0.80     0.25)  ; 39
                  (  -54.45   130.19    -0.60     0.25)  ; 40
                  (  -55.53   132.67    -1.75     0.25)  ; 41
                  (  -56.87   134.39    -1.75     0.25)  ; 42
                  (  -61.38   139.10    -2.40     0.25)  ; 43
                  (  -62.84   140.56    -2.40     0.25)  ; 44
                  (  -65.32   142.47    -2.40     0.25)  ; 45
                  (  -67.04   143.55    -2.40     0.25)  ; 46
                  (  -67.17   143.55    -2.40     0.25)  ; 47
                   Normal
                )  ;  End of split
              )  ;  End of split
            |
              (  -10.03   101.30    -2.75     0.38)  ; 1, R-1-1-1-1-2-2
              (   -9.72   101.81    -2.75     0.38)  ; 2
              (   -9.21   102.32    -4.95     0.38)  ; 3
              (   -7.94   104.22    -6.60     0.38)  ; 4
              (   -6.86   105.69    -7.15     0.38)  ; 5
              (   -4.57   108.04     0.85     0.38)  ; 6
              (   -3.36   110.27    -1.40     0.38)  ; 7
              (   -3.42   110.65    -1.40     0.38)  ; 8
              (   -2.79   114.78    -4.20     0.38)  ; 9
              (   -1.39   116.25    -4.20     0.38)  ; 10
              (    1.79   122.23    -4.15     0.38)  ; 11
              (    2.87   126.62    -4.15     0.38)  ; 12
              (    3.00   127.00    -3.80     0.38)  ; 13
              (    4.06   128.49     0.80     0.38)  ; 14
              (    5.33   130.21    -0.45     0.38)  ; 15
               Normal
            )  ;  End of split
          )  ;  End of split
        |
          (  -20.84    84.43     5.15     0.38)  ; 1, R-1-1-1-2
          (  -20.08    85.32     5.35     0.38)  ; 2
          (  -19.50    86.14     5.10     0.38)  ; 3
          (  -19.95    88.56     2.65     0.51)  ; 4
          (  -19.95    89.20     4.05     0.51)  ; 5
          (  -19.63    89.83     4.05     0.51)  ; 6
          (  -19.12    90.41     6.55     0.51)  ; 7
          (  -18.61    91.23     7.00     0.51)  ; 8
          (  -17.47    92.19     7.00     0.51)  ; 9
          (  -13.65    94.35     7.00     0.51)  ; 10
          (  -12.06    94.99     8.80     0.51)  ; 11
          (  -11.24    95.05     8.80     0.51)  ; 12
          (  -11.05    95.30    10.00     0.51)  ; 13
          (   -8.50    95.62    10.00     0.51)  ; 14
          (   -3.61    97.08    10.00     0.51)  ; 15
          (   -0.36    98.68    10.00     0.51)  ; 16
          (    0.78    99.12    10.00     0.51)  ; 17
          (    1.86    99.76    10.00     0.51)  ; 18
          (    1.99   100.01    10.00     0.51)  ; 19
          (    3.58   100.39     3.90     0.45)  ; 20
          (    4.15   100.97     2.80     0.45)  ; 21
          (    4.21   101.03     2.80     0.45)  ; 22
          (    6.44   103.51     1.85     0.45)  ; 23
          (   10.13   103.45     1.75     0.45)  ; 24
          (   12.35   103.64     1.75     0.45)  ; 25
          (   12.80   104.02     1.75     0.45)  ; 26
          (   12.80   104.15     1.75     0.45)  ; 27
          (   12.98   106.13    -2.40     0.32)  ; 28
          (   13.24   106.33    -3.10     0.32)  ; 29
          (   14.26   106.39    -3.10     0.32)  ; 30
          (   16.16   107.15    -3.15     0.32)  ; 31
          (   16.42   107.34    -3.15     0.32)  ; 32
          (   16.74   107.47    -3.15     0.32)  ; 33
          (   19.53   108.93    -3.15     0.32)  ; 34
          (   21.95   110.14    -4.30     0.32)  ; 35
          (   25.70   112.24    -4.30     0.32)  ; 36
          (   27.54   113.07    -5.10     0.32)  ; 37
          (   31.42   114.02    -5.10     0.32)  ; 38
          (   32.50   114.40    -5.10     0.32)  ; 39
          (   34.28   115.42     0.25     0.32)  ; 40
          (   37.27   115.49     0.25     0.32)  ; 41
          (   37.72   115.17     0.25     0.32)  ; 42
          (   38.93   114.79     0.25     0.32)  ; 43
          (   41.09   114.91     0.25     0.32)  ; 44
          (   49.61   117.46     0.25     0.32)  ; 45
          (   53.81   118.56     3.85     0.32)  ; 46
          (   55.85   118.88     3.85     0.32)  ; 47
          (   59.03   118.88     2.75     0.32)  ; 48
          (   59.03   118.68     2.75     0.32)  ; 49
          (   62.59   118.43    -0.65     0.32)  ; 50
          (   64.94   117.86     0.90     0.32)  ; 51
          (   67.99   117.16     4.40     0.32)  ; 52
          (   68.95   117.09     4.40     0.32)  ; 53
          (   70.60   117.35     4.40     0.32)  ; 54
          (   72.57   118.24     4.75     0.32)  ; 55
          (   74.80   118.62     3.15     0.32)  ; 56
          (   77.78   118.68     3.15     0.32)  ; 57
          (   79.56   119.19     3.15     0.32)  ; 58
          (   82.11   119.96     2.50     0.32)  ; 59
          (   85.99   121.80     2.50     0.32)  ; 60
          (   86.62   121.99     2.50     0.32)  ; 61
          (   89.04   121.36     2.50     0.32)  ; 62
          (   90.69   120.72     2.50     0.32)  ; 63
          (   88.41   120.82     8.90     0.32)  ; 64
          (   90.32   120.44     8.90     0.32)  ; 65
          (   94.96   120.44     8.65     0.32)  ; 66
          (   98.84   121.33     8.65     0.32)  ; 67
          (  102.27   122.53     8.65     0.32)  ; 68
          (  104.69   123.74     5.20     0.32)  ; 69
          (  107.04   124.82     5.20     0.32)  ; 70
          (  108.76   125.40     5.20     0.32)  ; 71
          (  110.60   125.59     4.25     0.32)  ; 72
          (  112.19   124.76     4.25     0.32)  ; 73
          (  113.53   122.66     4.35     0.32)  ; 74
          (  113.85   122.53     4.65     0.32)  ; 75
          (  113.97   122.73     4.65     0.32)  ; 76
           Normal
        )  ;  End of split
      |
        (  -19.32    75.74    -6.45     0.45)  ; 1, R-1-1-2
        (  -20.72    76.51    -2.85     0.45)  ; 2
        (  -21.49    76.13    -2.85     0.45)  ; 3
        (  -21.87    75.30    -3.80     0.45)  ; 4
        (  -21.74    74.92    -5.70     0.45)  ; 5
        (  -21.68    73.96    -5.70     0.45)  ; 6
        (  -21.55    73.84    -5.70     0.45)  ; 7
        (  -21.49    73.84    -5.70     0.45)  ; 8
        (
          (  -24.28    72.05    -6.05     0.45)  ; 1, R-1-1-2-1
          (  -24.79    71.67    -6.45     0.45)  ; 2
          (  -25.11    71.16    -6.45     0.45)  ; 3
          (  -25.24    70.02    -6.45     0.45)  ; 4
          (  -25.24    69.38    -6.45     0.45)  ; 5
          (  -24.86    68.24    -6.45     0.45)  ; 6
          (  -24.79    67.47    -6.45     0.45)  ; 7
          (  -25.43    67.67    -4.90     0.45)  ; 8
          (  -25.75    66.71    -4.60     0.45)  ; 9
          (  -26.45    63.53    -6.75     0.45)  ; 10
          (  -26.45    63.21    -6.75     0.45)  ; 11
          (  -26.45    63.28    -6.75     0.45)  ; 12
          (
            (  -27.02    62.13    -4.20     0.45)  ; 1, R-1-1-2-1-1
            (  -28.10    61.43    -4.20     0.45)  ; 2
            (  -29.31    60.41    -4.60     0.45)  ; 3
            (  -29.88    59.14    -4.60     0.45)  ; 4
            (  -30.13    59.33    -4.60     0.45)  ; 5
            (
              (  -30.20    57.42    -5.15     0.45)  ; 1, R-1-1-2-1-1-1
              (  -32.23    56.02    -4.80     0.45)  ; 2
              (  -33.00    54.69    -4.80     0.45)  ; 3
              (  -33.57    54.56    -4.80     0.45)  ; 4
              (  -34.39    54.24    -7.40     0.45)  ; 5
              (  -35.28    53.48    -7.40     0.45)  ; 6
              (
                (  -37.96    54.37    -5.45     0.45)  ; 1, R-1-1-2-1-1-1-1
                (  -38.85    53.35    -6.00     0.45)  ; 2
                (  -39.10    52.84    -6.75     0.45)  ; 3
                (  -39.29    52.53    -6.85     0.45)  ; 4
                (  -39.80    52.46    -6.85     0.45)  ; 5
                (
                  (  -46.41    50.94    -5.90     0.45)  ; 1, R-1-1-2-1-1-1-1-1
                  (  -46.67    51.64    -6.65     0.45)  ; 2
                  (  -46.98    52.40    -6.65     0.45)  ; 3
                  (  -48.19    53.99    -6.65     0.45)  ; 4
                  (  -50.04    55.77    -7.80     0.45)  ; 5
                  (  -50.74    56.60    -7.80     0.45)  ; 6
                  (  -51.37    58.06    -8.05     0.45)  ; 7
                  (  -52.77    59.91    -8.05     0.45)  ; 8
                  (  -57.86    64.17    -8.05     0.45)  ; 9
                  (  -59.96    64.99    -8.05     0.45)  ; 10
                  (  -61.08    68.42    -7.95     0.45)  ; 11
                  (  -61.14    69.00    -7.95     0.45)  ; 12
                  (  -63.56    71.86    -9.35     0.45)  ; 13
                  (  -64.96    73.26    -9.35     0.45)  ; 14
                  (  -65.91    74.47   -10.05     0.45)  ; 15
                  (  -66.48    75.10   -10.05     0.45)  ; 16
                  (  -66.80    75.61   -10.15     0.45)  ; 17
                  (  -66.93    76.31   -10.15     0.45)  ; 18
                  (  -67.12    77.46   -13.15     0.45)  ; 19
                  (  -67.95    77.97   -13.15     0.45)  ; 20
                  (  -69.98    78.41   -13.25     0.45)  ; 21
                  (  -71.44    79.37   -13.25     0.45)  ; 22
                  (  -73.67    81.97   -13.25     0.45)  ; 23
                  (  -76.91    83.95   -13.25     0.45)  ; 24
                  (  -80.73    84.77   -13.25     0.45)  ; 25
                  (  -84.48    85.54   -13.25     0.45)  ; 26
                  (  -85.24    85.92   -13.25     0.45)  ; 27
                  (  -94.59    90.37   -13.25     0.45)  ; 28
                  (  -97.26    91.39   -13.25     0.45)  ; 29
                  (  -98.02    91.96   -13.25     0.45)  ; 30
                  (  -98.21    92.02   -13.25     0.45)  ; 31
                  (  -98.47    91.43   -14.50     0.32)  ; 32
                  (  -98.60    91.30   -12.50     0.32)  ; 33
                  (  -99.68    91.24   -12.15     0.32)  ; 34
                  ( -101.21    91.75   -12.20     0.32)  ; 35
                  ( -101.53    91.69   -12.70     0.32)  ; 36
                  (
                    ( -103.43    91.69   -14.55     0.32)  ; 1, R-1-1-2-1-1-1-1-1-1
                    ( -107.00    93.21   -14.55     0.32)  ; 2
                    ( -109.35    94.36   -14.10     0.32)  ; 3
                    ( -111.32    94.93   -14.10     0.32)  ; 4
                    ( -116.98    95.69   -12.80     0.32)  ; 5
                    ( -120.67    96.84   -13.15     0.32)  ; 6
                    ( -123.27    97.09   -13.15     0.32)  ; 7
                    ( -125.31    98.30   -11.80     0.32)  ; 8
                    ( -128.04    99.70   -11.80     0.32)  ; 9
                    ( -132.75   102.69   -11.75     0.32)  ; 10
                    ( -136.24   106.32   -11.75     0.32)  ; 11
                    ( -137.26   107.08   -11.75     0.32)  ; 12
                    ( -140.10   108.73   -18.00     0.32)  ; 13
                    ( -140.29   109.05   -19.90     0.32)  ; 14
                    ( -141.18   109.56   -19.90     0.32)  ; 15
                    ( -143.72   110.32   -21.60     0.32)  ; 16
                    ( -144.61   110.45   -21.60     0.32)  ; 17
                    ( -147.92   113.18   -24.40     0.32)  ; 18
                    ( -150.46   114.52   -25.70     0.32)  ; 19
                    ( -153.07   114.96   -25.70     0.32)  ; 20
                    ( -156.37   114.77   -25.70     0.32)  ; 21
                    ( -159.43   113.95   -25.85     0.32)  ; 22
                    ( -164.51   113.44   -25.85     0.32)  ; 23
                    ( -172.40   113.95   -25.85     0.32)  ; 24
                    ( -173.92   116.41   -28.65     0.32)  ; 25
                    ( -173.99   116.53   -28.65     0.32)  ; 26
                    (
                      ( -179.26   119.59   -24.10     0.32)  ; 1, R-1-1-2-1-1-1-1-1-1-1
                      ( -181.62   120.99   -24.10     0.32)  ; 2
                      ( -182.44   121.69   -24.10     0.32)  ; 3
                      ( -183.53   123.09   -24.10     0.32)  ; 4
                      ( -184.10   123.40   -26.60     0.32)  ; 5
                      ( -185.24   124.42   -28.90     0.32)  ; 6
                      ( -186.32   124.68   -30.60     0.32)  ; 7
                      ( -188.04   125.06   -31.30     0.32)  ; 8
                      ( -190.46   126.33   -31.45     0.32)  ; 9
                      ( -191.73   128.11   -31.45     0.32)  ; 10
                      ( -193.83   131.29   -31.45     0.32)  ; 11
                      ( -195.10   132.25   -32.05     0.32)  ; 12
                      ( -200.06   134.22   -32.95     0.32)  ; 13
                       Normal
                    |
                      ( -177.87   114.50   -28.25     0.32)  ; 1, R-1-1-2-1-1-1-1-1-1-2
                      ( -178.31   113.99   -28.25     0.32)  ; 2
                      ( -180.54   112.78   -25.30     0.32)  ; 3
                      ( -186.45   110.43   -24.70     0.32)  ; 4
                      ( -186.39   110.68   -24.70     0.32)  ; 5
                      ( -189.82   110.30   -29.10     0.32)  ; 6
                      ( -191.79   109.60   -29.10     0.32)  ; 7
                      ( -192.68   108.77   -29.25     0.32)  ; 8
                      ( -193.25   107.95   -29.25     0.32)  ; 9
                      ( -194.53   106.17   -29.25     0.32)  ; 10
                      ( -194.97   104.45   -28.20     0.32)  ; 11
                      ( -195.16   104.96   -28.20     0.32)  ; 12
                      ( -197.51   104.13   -26.20     0.32)  ; 13
                      ( -205.84    96.62   -26.35     0.32)  ; 14
                      ( -206.99    96.50   -26.35     0.32)  ; 15
                      ( -206.98    96.92   -21.65     0.32)  ; 16
                      ( -206.98    96.86   -21.65     0.32)  ; 17
                      ( -208.07    97.05   -34.90     0.32)  ; 18
                      ( -208.83    96.99   -34.90     0.32)  ; 19
                      ( -210.93    96.41   -34.90     0.32)  ; 20
                      ( -212.45    95.08   -35.35     0.32)  ; 21
                      ( -213.47    94.06   -35.35     0.32)  ; 22
                      ( -214.87    93.36   -37.30     0.32)  ; 23
                      ( -216.39    93.30   -37.30     0.32)  ; 24
                      ( -219.26    91.77   -40.75     0.32)  ; 25
                      ( -220.59    89.54   -42.90     0.32)  ; 26
                      ( -221.29    86.93   -42.90     0.32)  ; 27
                      ( -221.80    85.66   -42.90     0.32)  ; 28
                      ( -222.88    84.77   -43.65     0.32)  ; 29
                      ( -224.28    83.75   -43.65     0.32)  ; 30
                      ( -223.83    83.75   -43.65     0.32)  ; 31
                      ( -223.71    84.52   -43.65     0.32)  ; 32
                      ( -223.71    82.80   -45.85     0.32)  ; 33
                      ( -223.26    80.38   -47.60     0.32)  ; 34
                      ( -222.56    77.90   -47.60     0.32)  ; 35
                      ( -222.44    76.57   -48.00     0.32)  ; 36
                      ( -222.88    75.68   -48.00     0.32)  ; 37
                      ( -225.04    74.28   -48.00     0.32)  ; 38
                      ( -226.19    73.77   -48.00     0.32)  ; 39
                      ( -226.89    73.45   -48.00     0.32)  ; 40
                      ( -226.95    73.51   -48.00     0.32)  ; 41
                      ( -226.70    74.85   -48.00     0.32)  ; 42
                      (
                        ( -233.05    77.97   -51.55     0.32)  ; 1, R-1-1-2-1-1-1-1-1-1-2-1
                        ( -236.61    78.22   -51.55     0.32)  ; 2
                        ( -238.33    78.03   -51.55     0.32)  ; 3
                        ( -239.79    77.71   -52.55     0.32)  ; 4
                        ( -239.79    77.84   -52.55     0.32)  ; 5
                        ( -241.56    73.95   -59.75     0.32)  ; 6
                        ( -243.47    73.95   -61.65     0.32)  ; 7
                        ( -243.47    74.14   -61.65     0.32)  ; 8
                        ( -244.24    74.84   -69.35     0.32)  ; 9
                        ( -245.51    74.96   -73.55     0.32)  ; 10
                        ( -246.65    75.54   -73.55     0.32)  ; 11
                        ( -247.41    75.66   -76.15     0.32)  ; 12
                        ( -248.30    75.35   -76.15     0.32)  ; 13
                        ( -249.19    75.41   -76.90     0.32)  ; 14
                        ( -249.39    76.74   -76.90     0.32)  ; 15
                        ( -249.58    77.19   -82.60     0.32)  ; 16
                        ( -250.59    77.57   -82.60     0.32)  ; 17
                        ( -253.33    77.76   -82.60     0.32)  ; 18
                        ( -253.71    78.34   -82.65     0.32)  ; 19
                        ( -253.90    79.42   -82.65     0.32)  ; 20
                        (
                          ( -256.57    79.93   -82.35     0.32)  ; 1, R-1-1-2-1-1-1-1-1-1-2-1-1
                          ( -257.40    80.18   -78.10     0.32)  ; 2
                          ( -261.21    82.60   -78.00     0.32)  ; 3
                          ( -262.23    83.68   -78.00     0.32)  ; 4
                          ( -262.36    84.38   -78.00     0.32)  ; 5
                           Normal
                        |
                          ( -251.48    75.15   -82.65     0.32)  ; 1, R-1-1-2-1-1-1-1-1-1-2-1-2
                          ( -253.14    74.52   -82.65     0.32)  ; 2
                          ( -255.04    73.06   -82.65     0.32)  ; 3
                          ( -255.55    71.85   -82.65     0.32)  ; 4
                          ( -255.68    70.70   -82.65     0.32)  ; 5
                          ( -255.87    68.86   -82.65     0.32)  ; 6
                          ( -256.38    68.35   -82.65     0.32)  ; 7
                          ( -256.76    68.16   -82.65     0.32)  ; 8
                          ( -257.08    68.79   -82.65     0.32)  ; 9
                          ( -257.08    68.92   -82.65     0.32)  ; 10
                           Normal
                        )  ;  End of split
                      |
                        ( -223.76    78.14   -48.00     0.32)  ; 1, R-1-1-2-1-1-1-1-1-1-2-2
                        ( -223.32    77.19   -48.00     0.32)  ; 2
                        ( -222.17    75.73   -48.00     0.32)  ; 3
                        ( -221.85    74.65   -48.00     0.32)  ; 4
                        ( -221.92    73.63   -48.00     0.32)  ; 5
                        ( -222.36    72.48   -45.10     0.32)  ; 6
                        ( -222.74    71.91   -45.10     0.32)  ; 7
                        ( -223.32    71.47   -45.10     0.32)  ; 8
                        ( -227.00    70.45   -42.75     0.32)  ; 9
                        ( -228.47    70.26   -41.75     0.32)  ; 10
                        ( -229.17    70.19   -41.75     0.32)  ; 11
                        ( -229.80    70.07   -60.20     0.32)  ; 12
                        ( -230.18    69.56   -60.20     0.32)  ; 13
                        ( -230.50    69.56   -62.15     0.32)  ; 14
                        ( -232.47    70.13   -62.15     0.32)  ; 15
                        ( -233.87    70.13   -65.20     0.32)  ; 16
                        ( -234.76    69.62   -65.20     0.32)  ; 17
                        ( -235.78    68.16   -65.20     0.32)  ; 18
                        ( -237.18    64.66   -66.85     0.32)  ; 19
                        ( -239.02    62.88   -66.85     0.32)  ; 20
                        ( -241.06    61.61   -66.85     0.32)  ; 21
                        ( -241.82    62.37   -66.85     0.32)  ; 22
                        ( -244.81    59.70   -67.65     0.32)  ; 23
                        ( -247.35    56.52   -65.95     0.32)  ; 24
                        ( -249.13    53.72   -65.95     0.32)  ; 25
                        ( -250.02    52.83   -64.60     0.32)  ; 26
                        ( -251.99    52.19   -64.60     0.32)  ; 27
                        ( -256.00    51.81   -64.60     0.32)  ; 28
                        ( -259.43    52.45   -64.60     0.32)  ; 29
                        ( -263.25    52.95   -64.60     0.32)  ; 30
                        ( -266.74    55.50   -64.60     0.32)  ; 31
                        ( -268.59    51.11   -60.95     0.32)  ; 32
                        ( -269.35    49.90   -60.90     0.32)  ; 33
                        ( -269.41    49.58   -60.90     0.32)  ; 34
                        ( -272.54    48.64   -64.00     0.32)  ; 35
                        ( -276.41    46.47   -63.85     0.32)  ; 36
                        ( -278.64    45.20   -63.85     0.32)  ; 37
                        ( -281.44    44.31   -63.85     0.32)  ; 38
                        ( -281.44    44.44   -60.80     0.32)  ; 39
                        ( -286.65    39.98   -58.45     0.32)  ; 40
                        ( -290.72    36.10   -58.45     0.32)  ; 41
                        ( -292.76    35.09   -58.05     0.32)  ; 42
                        ( -294.22    34.64   -58.05     0.32)  ; 43
                        ( -295.81    33.69   -58.05     0.32)  ; 44
                        ( -296.70    32.92   -59.90     0.32)  ; 45
                        ( -298.22    32.61   -59.90     0.32)  ; 46
                        ( -298.16    33.75   -61.65     0.32)  ; 47
                        ( -299.62    29.17   -61.60     0.32)  ; 48
                        ( -300.77    27.96   -60.75     0.32)  ; 49
                        ( -302.29    26.75   -60.75     0.32)  ; 50
                        ( -305.54    24.59   -60.55     0.32)  ; 51
                        ( -306.55    24.27   -60.55     0.32)  ; 52
                        ( -309.67    24.85   -60.55     0.32)  ; 53
                        ( -309.86    25.29   -60.55     0.32)  ; 54
                        ( -318.79    21.97   -58.60     0.32)  ; 55
                        ( -324.19    19.49   -58.60     0.32)  ; 56
                        ( -328.71    18.02   -58.60     0.32)  ; 57
                        ( -333.66    17.13   -57.70     0.32)  ; 58
                        ( -338.62    16.50   -57.70     0.32)  ; 59
                        ( -345.94    16.31   -57.70     0.32)  ; 60
                        ( -348.35    16.56   -56.45     0.32)  ; 61
                        ( -348.99    17.26   -56.45     0.32)  ; 62
                        ( -349.75    17.47   -51.45     0.32)  ; 63
                        ( -350.96    18.04   -51.30     0.32)  ; 64
                         Normal
                      |
                        ( -226.01    76.34   -50.35     0.38)  ; 1, R-1-1-2-1-1-1-1-1-1-2-3
                        ( -226.08    76.98   -50.65     0.38)  ; 2
                         Normal
                      )  ;  End of split
                    )  ;  End of split
                  |
                    ( -102.12    90.61   -10.55     0.38)  ; 1, R-1-1-2-1-1-1-1-1-2
                    ( -102.18    90.67    -9.55     0.38)  ; 2
                    ( -102.37    91.05    -9.55     0.38)  ; 3
                    ( -103.71    90.93   -15.15     0.38)  ; 4
                    ( -106.19    90.74   -15.15     0.38)  ; 5
                    ( -107.02    90.42   -16.05     0.38)  ; 6
                    ( -107.52    90.10   -16.05     0.38)  ; 7
                    ( -108.03    89.85   -16.05     0.38)  ; 8
                    ( -109.05    89.97   -12.05     0.38)  ; 9
                    ( -110.96    89.02   -12.05     0.38)  ; 10
                    ( -115.35    87.05   -12.75     0.38)  ; 11
                    ( -117.38    85.84   -14.45     0.38)  ; 12
                    ( -125.01    83.48   -14.45     0.38)  ; 13
                    ( -126.03    83.55   -14.45     0.38)  ; 14
                    ( -125.71    83.99   -14.50     0.38)  ; 15
                    ( -131.31    79.29   -14.50     0.38)  ; 16
                    ( -135.18    76.87   -14.50     0.38)  ; 17
                    ( -137.54    75.53   -14.50     0.38)  ; 18
                    ( -142.31    73.69   -14.50     0.38)  ; 19
                    ( -142.56    73.18   -14.50     0.38)  ; 20
                    ( -145.29    72.70   -20.10     0.25)  ; 21
                    ( -146.82    72.39   -20.10     0.25)  ; 22
                    ( -147.71    72.32   -21.35     0.25)  ; 23
                    ( -150.38    73.47   -21.35     0.25)  ; 24
                    ( -150.89    75.44   -22.60     0.25)  ; 25
                    ( -151.20    76.90   -22.60     0.25)  ; 26
                    ( -152.03    78.11   -23.20     0.25)  ; 27
                    ( -153.24    79.26   -23.20     0.25)  ; 28
                    ( -154.89    80.27   -23.20     0.25)  ; 29
                    ( -155.85    80.46   -26.70     0.25)  ; 30
                    ( -159.34    80.85   -29.05     0.25)  ; 31
                    ( -163.22    79.96   -29.05     0.25)  ; 32
                    ( -165.32    79.00   -29.05     0.25)  ; 33
                    ( -168.82    76.90   -29.80     0.25)  ; 34
                    ( -172.06    75.18   -29.80     0.25)  ; 35
                    ( -175.37    73.79   -27.50     0.25)  ; 36
                    ( -175.24    75.31   -27.50     0.25)  ; 37
                    ( -186.04    71.45   -30.05     0.25)  ; 38
                    ( -186.49    71.26   -26.60     0.25)  ; 39
                    ( -192.47    65.98   -37.70     0.25)  ; 40
                    ( -195.07    64.26   -37.70     0.25)  ; 41
                    ( -196.66    63.05   -37.70     0.25)  ; 42
                    ( -198.32    62.29   -38.80     0.25)  ; 43
                    ( -202.58    60.89   -38.80     0.25)  ; 44
                    ( -205.56    59.81   -38.80     0.25)  ; 45
                    ( -215.04    57.13   -38.85     0.25)  ; 46
                    ( -214.72    58.72   -38.85     0.25)  ; 47
                    ( -217.00    54.86   -41.35     0.25)  ; 48
                    ( -218.39    54.03   -43.25     0.25)  ; 49
                    ( -218.52    54.16   -43.25     0.25)  ; 50
                    (
                      ( -226.03    50.85   -44.05     0.25)  ; 1, R-1-1-2-1-1-1-1-1-2-1
                      ( -229.52    49.90   -44.05     0.25)  ; 2
                      ( -232.96    47.99   -44.05     0.25)  ; 3
                      ( -239.31    44.11   -45.00     0.25)  ; 4
                      ( -240.84    43.79   -45.00     0.25)  ; 5
                      ( -242.81    39.28   -41.50     0.25)  ; 6
                      ( -244.46    37.18   -41.35     0.25)  ; 7
                      ( -247.96    35.52   -41.35     0.25)  ; 8
                      ( -252.09    34.00   -41.35     0.25)  ; 9
                      ( -252.35    33.93   -41.35     0.25)  ; 10
                      ( -249.88    35.44   -36.20     0.25)  ; 11
                      ( -254.97    34.10   -36.20     0.25)  ; 12
                      ( -261.33    33.02   -36.60     0.25)  ; 13
                      ( -264.06    32.13   -36.60     0.25)  ; 14
                      ( -265.08    31.37   -36.60     0.25)  ; 15
                      ( -265.08    31.30   -36.60     0.25)  ; 16
                      ( -269.85    28.38   -45.90     0.25)  ; 17
                      ( -271.88    27.04   -46.70     0.25)  ; 18
                      ( -273.22    26.60   -46.70     0.25)  ; 19
                      ( -276.52    25.64   -47.05     0.25)  ; 20
                      ( -282.82    23.93   -47.05     0.25)  ; 21
                      ( -286.38    22.97   -47.05     0.25)  ; 22
                      ( -286.89    23.04   -47.05     0.25)  ; 23
                      ( -288.91    24.09   -51.75     0.25)  ; 24
                      ( -290.62    24.16   -51.75     0.25)  ; 25
                      ( -291.51    24.79   -51.75     0.25)  ; 26
                      ( -291.70    25.37   -53.60     0.25)  ; 27
                      ( -292.02    25.62   -53.60     0.25)  ; 28
                      ( -292.72    26.07   -54.15     0.25)  ; 29
                       Normal
                    |
                      ( -214.77    55.75   -40.85     0.25)  ; 1, R-1-1-2-1-1-1-1-1-2-2
                      ( -216.36    54.54   -40.85     0.25)  ; 2
                      ( -218.01    53.72   -40.85     0.25)  ; 3
                      ( -221.89    51.43   -39.00     0.25)  ; 4
                      ( -224.94    49.77   -39.00     0.25)  ; 5
                      ( -226.85    48.69   -39.00     0.25)  ; 6
                      ( -228.50    46.85   -38.95     0.25)  ; 7
                      ( -228.88    45.96   -38.95     0.25)  ; 8
                      ( -229.08    45.83   -38.95     0.25)  ; 9
                      ( -235.50    44.88   -47.65     0.25)  ; 10
                      ( -236.45    43.60   -47.65     0.25)  ; 11
                      ( -236.90    41.44   -48.75     0.25)  ; 12
                      ( -237.53    39.79   -48.75     0.25)  ; 13
                      ( -239.19    37.94   -51.00     0.25)  ; 14
                      ( -240.65    36.92   -51.00     0.25)  ; 15
                      ( -243.00    36.03   -51.00     0.25)  ; 16
                      ( -247.45    34.89   -51.30     0.25)  ; 17
                      ( -247.96    34.70   -51.30     0.25)  ; 18
                      ( -247.96    34.76   -51.30     0.25)  ; 19
                      ( -258.20    29.35   -51.30     0.25)  ; 20
                      ( -258.13    29.48   -51.30     0.25)  ; 21
                      ( -261.59    29.11   -58.65     0.25)  ; 22
                      ( -263.44    28.66   -59.95     0.25)  ; 23
                      ( -266.36    27.71   -59.95     0.25)  ; 24
                      ( -266.68    27.65   -59.95     0.25)  ; 25
                      ( -267.38    27.07   -60.15     0.25)  ; 26
                      ( -267.76    26.56   -62.50     0.25)  ; 27
                      ( -268.14    27.07   -62.60     0.25)  ; 28
                      ( -268.59    28.66   -62.60     0.25)  ; 29
                       Normal
                    )  ;  End of split
                  )  ;  End of split
                |
                  (  -40.42    53.46    -6.60     0.25)  ; 1, R-1-1-2-1-1-1-1-2
                  (  -40.67    54.16    -7.60     0.25)  ; 2
                  (  -41.31    55.18    -7.75     0.25)  ; 3
                  (  -42.01    55.94    -7.75     0.25)  ; 4
                  (  -42.20    56.64    -7.20     0.25)  ; 5
                  (  -42.65    62.87    -6.85     0.25)  ; 6
                  (  -40.67    67.26    -6.85     0.25)  ; 7
                  (  -40.48    67.96    -6.85     0.25)  ; 8
                  (  -40.36    69.04    -6.85     0.25)  ; 9
                  (  -40.04    69.49    -6.85     0.25)  ; 10
                  (
                    (  -39.85    75.72    -6.85     0.25)  ; 1, R-1-1-2-1-1-1-1-2-1
                    (  -39.91    77.12    -6.85     0.25)  ; 2
                    (
                      (  -38.26    85.46    -4.55     0.25)  ; 1, R-1-1-2-1-1-1-1-2-1-1
                      (  -38.45    86.48    -4.55     0.25)  ; 2
                      (  -38.32    87.24    -6.40     0.25)  ; 3
                      (  -36.16    91.31    -9.75     0.25)  ; 4
                      (  -35.97    92.52    -9.75     0.25)  ; 5
                      (  -35.78    93.86    -9.75     0.25)  ; 6
                      (  -35.59    96.15    -9.55     0.25)  ; 7
                      (  -35.65    96.85    -7.15     0.25)  ; 8
                      (  -35.71    96.91    -7.15     0.25)  ; 9
                      (  -36.16    99.20    -5.90     0.25)  ; 10
                      (  -35.84   100.98    -5.40     0.25)  ; 11
                      (  -34.82   102.63    -5.40     0.25)  ; 12
                      (  -33.62   103.91    -5.40     0.25)  ; 13
                      (  -30.45   103.48    -1.40     0.25)  ; 14
                      (  -28.04   105.71    -1.35     0.25)  ; 15
                      (  -27.47   108.32    -0.05     0.25)  ; 16
                      (  -26.45   109.84    -0.05     0.25)  ; 17
                      (  -24.22   112.00    -1.75     0.25)  ; 18
                      (  -24.03   112.26    -1.75     0.25)  ; 19
                       Normal
                    |
                      (  -39.81    62.89    -6.80     0.25)  ; 1, R-1-1-2-1-1-1-1-2-1-2
                      (  -40.32    67.98    -6.80     0.25)  ; 2
                      (  -40.06    70.27    -8.10     0.25)  ; 3
                      (  -40.44    75.61   -12.20     0.25)  ; 4
                      (  -41.27    78.98   -12.20     0.25)  ; 5
                      (  -41.27    81.59   -12.25     0.25)  ; 6
                      (  -41.52    82.36   -16.45     0.25)  ; 7
                      (  -43.56    82.10   -17.05     0.25)  ; 8
                      (  -42.67    84.39   -17.10     0.25)  ; 9
                      (  -42.35    86.24   -17.10     0.25)  ; 10
                      (  -42.60    87.51   -17.10     0.25)  ; 11
                      (  -44.45    89.86   -17.10     0.25)  ; 12
                      (  -48.90    94.82   -19.25     0.25)  ; 13
                      (  -49.47    95.14   -19.25     0.25)  ; 14
                      (  -54.30    96.67   -19.25     0.25)  ; 15
                      (  -61.62   100.29   -20.30     0.25)  ; 16
                      (  -64.54   101.25   -20.30     0.25)  ; 17
                      (  -67.15   101.69   -20.45     0.25)  ; 18
                      (  -67.72   101.69   -20.45     0.25)  ; 19
                      (  -68.55   111.65   -23.65     0.25)  ; 20
                      (  -69.88   114.89   -23.65     0.25)  ; 21
                      (  -70.33   116.04   -23.65     0.25)  ; 22
                      (  -70.58   116.10   -23.65     0.25)  ; 23
                      (  -73.95   124.18   -23.10     0.25)  ; 24
                      (  -75.86   127.23   -21.95     0.25)  ; 25
                      (  -76.88   128.38   -21.95     0.25)  ; 26
                      (  -77.32   128.82   -21.95     0.25)  ; 27
                      (  -81.02   128.14   -17.60     0.25)  ; 28
                      (  -82.55   128.65   -17.35     0.25)  ; 29
                      (  -83.37   129.03   -17.35     0.25)  ; 30
                      (  -84.07   129.41   -19.70     0.25)  ; 31
                      (  -87.00   130.11   -21.25     0.25)  ; 32
                      (  -88.97   130.56   -21.25     0.25)  ; 33
                      (  -89.67   130.62   -21.40     0.25)  ; 34
                      (  -93.10   131.70   -21.40     0.25)  ; 35
                      (  -94.18   131.77   -21.40     0.25)  ; 36
                      (  -94.95   131.26   -18.35     0.25)  ; 37
                      (  -97.30   131.64   -15.80     0.25)  ; 38
                      ( -100.54   131.45   -14.45     0.25)  ; 39
                      ( -102.32   130.75   -14.45     0.25)  ; 40
                      ( -103.40   129.73   -12.65     0.25)  ; 41
                      ( -104.36   128.33   -12.65     0.25)  ; 42
                      ( -104.48   127.95   -12.65     0.25)  ; 43
                      ( -104.23   127.82   -12.65     0.25)  ; 44
                      ( -104.17   127.19   -22.90     0.25)  ; 45
                      ( -104.61   126.23   -23.70     0.25)  ; 46
                      ( -105.18   125.66   -23.70     0.25)  ; 47
                      ( -105.57   125.47   -26.45     0.25)  ; 48
                      ( -104.74   124.83   -26.45     0.25)  ; 49
                      ( -104.17   124.32   -26.45     0.25)  ; 50
                      ( -103.15   124.20   -29.20     0.25)  ; 51
                      ( -102.07   124.71   -29.20     0.25)  ; 52
                      ( -101.81   125.47   -29.55     0.25)  ; 53
                      ( -101.88   125.66   -29.55     0.25)  ; 54
                      ( -102.20   125.47   -32.25     0.25)  ; 55
                      ( -102.45   124.90   -32.25     0.25)  ; 56
                      ( -102.51   123.94   -32.25     0.25)  ; 57
                      ( -103.02   123.05   -33.95     0.25)  ; 58
                      ( -104.74   121.52   -33.95     0.25)  ; 59
                      ( -107.98   118.92   -33.95     0.25)  ; 60
                      ( -109.32   117.52   -33.95     0.25)  ; 61
                      ( -109.25   118.15   -33.95     0.25)  ; 62
                       Normal
                    )  ;  End of split
                  |
                    (  -44.12    61.77    -7.60     0.32)  ; 1, R-1-1-2-1-1-1-1-2-2
                    (  -44.18    59.41    -7.05     0.32)  ; 2
                    (  -44.12    59.41    -7.05     0.32)  ; 3
                    (  -42.21    63.87    -5.35     0.32)  ; 4
                    (  -42.02    69.65    -5.50     0.32)  ; 5
                    (  -42.15    71.50    -5.50     0.32)  ; 6
                    (  -42.21    72.58    -5.50     0.32)  ; 7
                    (  -41.45    76.27   -10.90     0.32)  ; 8
                    (  -40.75    78.75   -11.30     0.32)  ; 9
                    (  -39.92    82.82   -13.10     0.32)  ; 10
                    (  -39.28    83.46   -13.10     0.32)  ; 11
                    (  -37.76    84.03   -13.10     0.32)  ; 12
                    (  -36.61    85.11   -13.90     0.32)  ; 13
                    (  -36.68    84.98   -13.90     0.32)  ; 14
                    (  -37.00    85.75   -14.50     0.32)  ; 15
                    (  -34.13    85.68   -17.35     0.32)  ; 16
                    (  -31.46    86.32   -17.85     0.32)  ; 17
                    (  -27.08    88.16   -17.00     0.32)  ; 18
                    (  -25.30    89.25   -17.00     0.32)  ; 19
                    (  -24.28    90.77   -14.20     0.32)  ; 20
                    (  -21.67    93.57   -14.20     0.32)  ; 21
                    (  -18.89    91.67    -9.70     0.32)  ; 22
                    (  -16.28    93.58   -11.55     0.32)  ; 23
                    (  -15.77    94.09   -11.55     0.32)  ; 24
                    (  -15.77    94.15   -11.55     0.32)  ; 25
                    (  -13.55    97.46   -13.75     0.32)  ; 26
                    (  -13.35    98.22   -11.70     0.32)  ; 27
                    (  -13.42    99.05   -11.70     0.32)  ; 28
                    (  -13.67    99.49   -11.70     0.32)  ; 29
                    (  -14.56    99.94    -9.60     0.32)  ; 30
                    (  -15.90   100.45    -9.60     0.32)  ; 31
                    (  -15.83   100.83    -9.60     0.32)  ; 32
                    (  -15.26   101.27    -9.60     0.32)  ; 33
                    (  -12.46   101.46    -9.60     0.32)  ; 34
                    (  -10.11   101.21    -7.90     0.32)  ; 35
                    (   -8.65   101.53    -7.15     0.32)  ; 36
                    (   -6.93    99.75    -6.75     0.32)  ; 37
                    (   -4.45    97.84    -6.75     0.32)  ; 38
                    (   -1.72    96.63    -6.75     0.32)  ; 39
                    (   -0.32    95.68    -6.75     0.32)  ; 40
                    (   -1.08    95.48    -8.70     0.32)  ; 41
                    (   -0.26    95.42    -1.65     0.32)  ; 42
                    (    0.57    94.91    -2.45     0.32)  ; 43
                    (    2.16    94.66    -2.45     0.32)  ; 44
                    (    4.07    94.72    -2.45     0.32)  ; 45
                    (    4.51    94.98    -4.55     0.32)  ; 46
                    (    4.32    95.17    -4.55     0.32)  ; 47
                    (    3.56    95.10    -8.90     0.32)  ; 48
                    (    3.94    94.91    -9.55     0.32)  ; 49
                    (    4.51    95.48    -9.55     0.32)  ; 50
                    (    4.89    96.18   -10.55     0.32)  ; 51
                    (    5.15    97.90   -10.55     0.32)  ; 52
                    (    5.28   101.08   -10.65     0.32)  ; 53
                    (    5.72   102.35   -10.65     0.32)  ; 54
                    (    6.04   103.18   -10.65     0.32)  ; 55
                    (    6.23   103.63   -10.60     0.32)  ; 56
                     Normal
                  )  ;  End of split
                )  ;  End of split
              |
                (  -34.70    52.70    -6.65     0.38)  ; 1, R-1-1-2-1-1-1-2
                (  -35.02    51.81    -6.80     0.38)  ; 2
                (  -36.29    49.39    -6.80     0.38)  ; 3
                (  -37.05    47.48    -6.80     0.38)  ; 4
                (  -37.18    46.85    -6.80     0.38)  ; 5
                (  -37.43    46.91    -6.80     0.38)  ; 6
                (  -38.83    46.27    -5.55     0.38)  ; 7
                (  -39.34    44.37    -5.55     0.38)  ; 8
                (  -39.47    41.95    -7.45     0.38)  ; 9
                (  -39.47    40.80    -7.45     0.38)  ; 10
                (  -39.28    38.83    -7.45     0.38)  ; 11
                (  -39.47    37.62    -7.75     0.38)  ; 12
                (  -39.85    37.69    -7.75     0.38)  ; 13
                (  -40.10    38.96    -7.75     0.38)  ; 14
                (  -39.66    35.91    -6.40     0.38)  ; 15
                (  -40.29    32.79    -6.40     0.38)  ; 16
                (  -41.25    28.46    -5.50     0.38)  ; 17
                (  -41.25    27.57    -5.50     0.38)  ; 18
                (  -41.25    27.76    -5.50     0.38)  ; 19
                (
                  (  -39.07    28.01    -5.90     0.38)  ; 1, R-1-1-2-1-1-1-2-1
                  (  -39.64    26.10    -6.90     0.38)  ; 2
                  (  -40.79    19.17    -6.90     0.38)  ; 3
                  (  -41.30    17.70    -7.35     0.38)  ; 4
                  (  -41.68    17.96    -7.35     0.38)  ; 5
                  (  -41.74    13.19    -7.35     0.38)  ; 6
                  (  -41.81     6.51    -7.35     0.38)  ; 7
                  (  -42.76     2.25    -7.35     0.38)  ; 8
                  (  -43.01     0.91    -7.35     0.38)  ; 9
                  (  -45.08    -4.02    -9.15     0.25)  ; 10
                  (  -45.91    -5.36    -9.20     0.25)  ; 11
                  (  -46.48    -5.99    -9.20     0.25)  ; 12
                  (  -51.31   -15.73    -7.65     0.25)  ; 13
                  (  -53.41   -19.48    -7.65     0.25)  ; 14
                  (  -54.87   -23.68    -7.65     0.25)  ; 15
                  (  -53.98   -26.66    -8.75     0.25)  ; 16
                  (  -53.98   -31.12   -10.20     0.25)  ; 17
                  (  -54.17   -32.26   -10.20     0.25)  ; 18
                  (  -54.36   -32.20   -10.20     0.25)  ; 19
                  (  -55.82   -39.07    -7.75     0.25)  ; 20
                  (  -57.86   -46.64    -7.60     0.25)  ; 21
                  (  -58.05   -47.46    -7.60     0.25)  ; 22
                  (  -58.11   -47.27    -7.60     0.25)  ; 23
                   Normal
                |
                  (  -41.17    32.48    -6.30     0.25)  ; 1, R-1-1-2-1-1-1-2-2
                  (  -41.87    31.27    -7.55     0.25)  ; 2
                  (  -42.82    32.04    -7.55     0.25)  ; 3
                  (  -43.40    32.80    -8.50     0.25)  ; 4
                  (  -43.65    33.44    -8.50     0.25)  ; 5
                   Normal
                )  ;  End of split
              )  ;  End of split
            |
              (  -29.26    64.91    -8.70     0.25)  ; 1, R-1-1-2-1-1-2
              (  -29.19    65.36    -7.25     0.25)  ; 2
              (  -29.13    65.42    -7.25     0.25)  ; 3
              (  -28.75    69.81    -3.60     0.25)  ; 4
              (  -28.37    71.14    -4.00     0.25)  ; 5
              (  -28.43    73.24    -4.00     0.25)  ; 6
              (  -29.07    74.52    -4.00     0.25)  ; 7
              (  -29.96    79.35    -3.60     0.13)  ; 8
              (  -30.78    80.62    -3.60     0.13)  ; 9
              (  -30.97    81.70    -3.60     0.13)  ; 10
              (  -30.97    85.08    -3.55     0.13)  ; 11
              (  -30.40    82.91    -1.05     0.13)  ; 12
              (  -30.78    83.36    -1.05     0.13)  ; 13
              (  -30.78    83.87    -1.05     0.13)  ; 14
               Normal
            )  ;  End of split
          |
            (  -23.85    62.49    -5.05     0.13)  ; 1, R-1-1-2-1-2
            (  -23.79    62.94    -8.15     0.13)  ; 2
            (  -23.72    63.00    -8.15     0.13)  ; 3
            (  -22.26    62.30    -8.25     0.13)  ; 4
            (  -20.99    60.27    -8.25     0.13)  ; 5
            (  -20.54    59.06    -4.75     0.13)  ; 6
            (  -20.54    59.25    -4.75     0.13)  ; 7
            (  -17.11    64.24   -12.15     0.13)  ; 8
            (  -17.05    64.24   -10.45     0.13)  ; 9
            (  -15.97    65.89    -5.70     0.25)  ; 10
            (  -11.77    70.47    -5.70     0.25)  ; 11
            (  -11.52    70.85    -7.90     0.25)  ; 12
            (  -11.14    73.78    -9.05     0.25)  ; 13
            (  -10.82    74.29    -9.75     0.25)  ; 14
            (  -10.82    77.66   -10.75     0.25)  ; 15
            (   -8.85    80.20   -11.05     0.25)  ; 16
            (   -8.91    80.40   -11.15     0.25)  ; 17
            (
              (   -8.21    82.05   -12.85     0.38)  ; 1, R-1-1-2-1-2-1
              (   -8.91    82.37   -13.30     0.38)  ; 2
              (   -9.74    83.26   -13.30     0.38)  ; 3
              (  -10.63    86.06   -13.30     0.38)  ; 4
              (  -11.01    88.54   -13.75     0.38)  ; 5
              (   -7.82    87.80   -16.90     0.38)  ; 6
              (   -7.44    88.12   -16.90     0.38)  ; 7
              (   -4.77    88.75   -19.50     0.38)  ; 8
              (   -3.37    89.45   -20.50     0.38)  ; 9
              (    0.70    92.00   -22.75     0.38)  ; 10
              (    3.31    93.72   -24.30     0.38)  ; 11
              (    4.39    95.05   -24.70     0.38)  ; 12
              (    5.03    96.39   -24.70     0.38)  ; 13
              (    5.15    98.68   -24.70     0.38)  ; 14
              (    4.90   100.52   -24.50     0.38)  ; 15
              (    4.64   100.59   -24.50     0.38)  ; 16
              (    4.90   102.88   -21.55     0.38)  ; 17
              (    5.03   103.38   -21.55     0.38)  ; 18
              (    5.09   108.22   -21.55     0.38)  ; 19
              (    5.34   110.64   -21.55     0.38)  ; 20
              (    5.53   111.27   -21.55     0.38)  ; 21
              (    3.88   113.75   -18.65     0.38)  ; 22
              (    3.88   115.02   -18.65     0.38)  ; 23
              (    2.98   114.24   -27.40     0.25)  ; 24
              (    2.72   114.69   -27.40     0.25)  ; 25
              (    2.28   116.40   -29.15     0.25)  ; 26
              (    1.07   118.76   -32.00     0.25)  ; 27
              (   -1.54   123.15   -32.45     0.25)  ; 28
              (   -1.60   123.46   -34.60     0.25)  ; 29
              (   -1.92   123.78   -34.60     0.25)  ; 30
              (   -3.89   129.00   -40.20     0.25)  ; 31
              (   -4.21   129.95   -40.20     0.25)  ; 32
              (   -4.78   130.78   -42.10     0.25)  ; 33
              (   -6.24   134.15   -42.10     0.25)  ; 34
              (   -6.56   136.38   -42.30     0.25)  ; 35
              (   -6.75   137.52   -42.30     0.25)  ; 36
              (   -8.22   140.19   -42.30     0.25)  ; 37
              (   -9.93   142.36   -42.30     0.25)  ; 38
              (  -10.50   143.25   -42.30     0.25)  ; 39
              (  -10.57   143.25   -42.30     0.25)  ; 40
              (   -8.94   145.17   -44.95     0.32)  ; 41
              (   -9.39   146.25   -44.95     0.32)  ; 42
              (   -9.33   147.65   -46.20     0.32)  ; 43
              (   -9.14   147.84   -46.20     0.32)  ; 44
              (   -8.56   150.13   -47.65     0.32)  ; 45
              (   -8.50   150.20   -46.10     0.32)  ; 46
              (  -10.98   152.68   -50.45     0.32)  ; 47
              (  -12.06   153.12   -50.45     0.32)  ; 48
              (  -13.01   155.73   -56.50     0.32)  ; 49
              (  -14.29   160.25   -57.60     0.32)  ; 50
              (  -15.05   162.73   -57.60     0.32)  ; 51
              (  -15.56   163.17   -57.60     0.32)  ; 52
              (  -16.83   163.68   -57.75     0.32)  ; 53
              (  -18.93   165.34   -57.75     0.32)  ; 54
              (  -20.33   166.74   -57.75     0.32)  ; 55
              (  -23.57   170.87   -57.75     0.32)  ; 56
              (  -25.86   172.52   -57.75     0.32)  ; 57
              (  -28.40   170.74   -57.75     0.32)  ; 58
              (  -28.59   170.36   -57.75     0.32)  ; 59
              (  -27.82   166.33   -63.80     0.32)  ; 60
              (  -28.01   166.33   -65.85     0.32)  ; 61
              (  -29.86   164.87   -65.85     0.32)  ; 62
              (  -30.05   163.28   -65.90     0.32)  ; 63
              (  -30.11   163.09   -68.90     0.32)  ; 64
              (  -30.49   162.90   -68.90     0.32)  ; 65
              (  -30.68   163.02   -68.90     0.32)  ; 66
              (  -31.13   163.60   -70.45     0.32)  ; 67
              (  -32.46   163.22   -71.70     0.32)  ; 68
              (  -35.51   166.52   -66.75     0.32)  ; 69
              (  -36.60   169.00   -66.75     0.32)  ; 70
              (  -36.53   169.89   -66.75     0.32)  ; 71
              (  -36.41   170.09   -65.10     0.32)  ; 72
               Normal
            |
              (  -10.52    80.16    -9.40     0.32)  ; 1, R-1-1-2-1-2-2
              (  -10.71    80.16    -9.25     0.32)  ; 2
              (  -12.94    81.68   -13.65     0.32)  ; 3
              (  -14.28    82.89   -13.65     0.32)  ; 4
              (  -15.36    84.04   -15.80     0.32)  ; 5
              (  -15.99    84.61   -15.80     0.32)  ; 6
              (  -16.56    88.17   -17.60     0.32)  ; 7
              (  -17.14    91.80   -17.85     0.32)  ; 8
              (  -18.60    94.41   -17.85     0.32)  ; 9
              (  -20.95    97.52   -18.35     0.32)  ; 10
              (  -21.08    97.65   -18.35     0.32)  ; 11
              (
                (  -20.38   102.36   -17.00     0.32)  ; 1, R-1-1-2-1-2-2-1
                (  -20.32   105.35   -17.00     0.32)  ; 2
                (  -20.00   107.26   -17.00     0.32)  ; 3
                (  -19.93   107.51   -17.00     0.32)  ; 4
                (  -19.55   108.13   -15.85     0.32)  ; 5
                (  -19.43   108.95   -14.30     0.32)  ; 6
                (  -19.49   111.43   -22.00     0.32)  ; 7
                (  -19.17   113.66   -22.00     0.32)  ; 8
                (  -18.09   116.33   -22.00     0.32)  ; 9
                (  -17.71   117.16   -23.20     0.32)  ; 10
                (  -16.25   121.17   -23.20     0.32)  ; 11
                (  -15.10   123.27   -24.55     0.32)  ; 12
                (  -14.53   124.98   -24.55     0.32)  ; 13
                (  -14.02   128.04   -26.15     0.32)  ; 14
                (  -13.07   132.68   -26.15     0.32)  ; 15
                (  -12.94   133.82   -26.15     0.32)  ; 16
                (  -12.88   133.82   -26.15     0.32)  ; 17
                (  -13.82   135.94   -29.80     0.32)  ; 18
                (  -13.82   137.66   -33.30     0.32)  ; 19
                (  -14.21   137.72   -33.30     0.32)  ; 20
                (  -14.40   141.66   -34.80     0.32)  ; 21
                (  -14.46   143.89   -37.70     0.32)  ; 22
                (  -14.78   144.34   -39.80     0.32)  ; 23
                (  -15.22   144.46   -39.80     0.32)  ; 24
                (  -16.81   144.40   -39.80     0.32)  ; 25
                (  -17.70   144.40   -40.05     0.32)  ; 26
                (  -18.40   145.29   -40.05     0.32)  ; 27
                (  -18.53   145.48   -42.60     0.32)  ; 28
                (  -19.04   145.99   -42.60     0.32)  ; 29
                (  -18.85   146.69   -43.80     0.32)  ; 30
                (  -18.21   147.58   -43.80     0.32)  ; 31
                (  -18.15   147.90   -43.15     0.32)  ; 32
                 Normal
              |
                (  -21.47    98.88   -19.30     0.32)  ; 1, R-1-1-2-1-2-2-2
                (  -23.06    98.50   -16.15     0.32)  ; 2
                (  -24.07    97.99   -15.60     0.32)  ; 3
                (
                  (  -23.95    97.49   -19.85     0.32)  ; 1, R-1-1-2-1-2-2-2-1
                  (  -25.03    97.55   -19.85     0.32)  ; 2
                  (  -27.32    97.04   -23.50     0.32)  ; 3
                  (  -29.16    96.60   -23.50     0.32)  ; 4
                  (  -30.88    96.53   -25.10     0.32)  ; 5
                  (  -32.59    97.04   -26.35     0.32)  ; 6
                  (  -34.25    98.44   -26.35     0.32)  ; 7
                  (  -36.28   100.16   -26.50     0.32)  ; 8
                  (  -38.95   102.38   -26.50     0.32)  ; 9
                  (  -40.54   103.27   -26.50     0.32)  ; 10
                  (  -43.91   104.16   -26.50     0.32)  ; 11
                  (  -47.03   104.74   -26.05     0.32)  ; 12
                  (  -48.74   105.18   -26.05     0.32)  ; 13
                  (  -48.74   105.37   -26.05     0.32)  ; 14
                  (  -56.44   107.09   -24.60     0.32)  ; 15
                  (  -58.85   107.54   -24.60     0.32)  ; 16
                  (  -59.87   107.60   -24.70     0.32)  ; 17
                  (  -62.05   108.04   -15.60     0.32)  ; 18
                  (  -63.83   109.43   -15.55     0.32)  ; 19
                  (  -66.69   112.81   -15.55     0.32)  ; 20
                  (  -67.26   114.27   -15.55     0.32)  ; 21
                  (  -68.34   120.82   -20.00     0.32)  ; 22
                  (  -70.06   123.81   -20.00     0.32)  ; 23
                  (  -71.77   125.91   -20.00     0.32)  ; 24
                  (  -74.83   128.84   -20.00     0.32)  ; 25
                  (  -75.14   129.92   -20.00     0.32)  ; 26
                  (  -74.95   130.49   -20.00     0.32)  ; 27
                  (  -75.91   134.94   -20.00     0.32)  ; 28
                  (  -75.97   135.64   -20.00     0.32)  ; 29
                  (  -74.66   136.74   -16.95     0.32)  ; 30
                  (  -74.09   137.57   -16.95     0.32)  ; 31
                  (  -74.03   138.91   -16.20     0.32)  ; 32
                  (  -74.28   139.92   -16.20     0.32)  ; 33
                  (  -74.54   140.37   -16.20     0.32)  ; 34
                  (  -77.33   141.20   -18.40     0.32)  ; 35
                  (  -79.11   142.34   -25.25     0.32)  ; 36
                  (  -79.69   142.41   -25.25     0.32)  ; 37
                  (  -80.77   142.98   -25.25     0.32)  ; 38
                  (  -82.42   144.12   -26.40     0.32)  ; 39
                  (  -84.84   146.09   -26.40     0.32)  ; 40
                  (  -85.66   146.92   -26.40     0.32)  ; 41
                  (  -86.62   146.99   -21.95     0.32)  ; 42
                  (  -88.33   149.59   -40.30     0.32)  ; 43
                  (  -89.73   151.31   -40.30     0.32)  ; 44
                  (  -91.51   153.09   -42.65     0.32)  ; 45
                   Normal
                |
                  (  -23.12    98.60   -12.15     0.32)  ; 1, R-1-1-2-1-2-2-2-2
                  (  -23.05    99.18   -11.85     0.32)  ; 2
                  (  -22.67    99.94   -11.85     0.32)  ; 3
                  (  -23.56   101.91   -18.90     0.32)  ; 4
                  (  -22.61   102.99   -19.75     0.32)  ; 5
                  (  -21.59   104.26   -19.75     0.32)  ; 6
                  (  -21.40   106.11   -21.15     0.32)  ; 7
                  (  -20.83   107.95   -21.65     0.32)  ; 8
                  (  -20.45   108.84   -21.65     0.32)  ; 9
                  (  -20.83   111.01   -22.00     0.32)  ; 10
                  (  -20.70   112.72   -22.00     0.32)  ; 11
                  (  -20.26   115.08   -22.00     0.32)  ; 12
                  (  -20.19   116.61   -22.10     0.32)  ; 13
                  (  -20.95   117.56   -22.10     0.32)  ; 14
                  (  -24.52   121.63   -22.10     0.32)  ; 15
                  (  -26.36   124.30   -22.10     0.32)  ; 16
                  (  -27.44   126.02   -22.10     0.32)  ; 17
                  (  -27.82   126.46   -22.10     0.32)  ; 18
                  (  -31.03   128.18   -26.40     0.32)  ; 19
                  (  -31.85   129.64   -26.40     0.32)  ; 20
                  (  -33.95   134.22   -28.95     0.32)  ; 21
                  (  -34.65   134.92   -31.10     0.32)  ; 22
                  (  -35.54   135.24   -31.10     0.32)  ; 23
                  (  -36.75   135.37   -31.80     0.32)  ; 24
                  (  -38.34   135.62   -31.80     0.32)  ; 25
                  (  -39.61   135.43   -31.40     0.32)  ; 26
                  (  -40.31   135.24   -31.40     0.32)  ; 27
                  (  -43.24   135.30   -32.90     0.32)  ; 28
                  (  -43.87   135.18   -32.90     0.32)  ; 29
                  (  -45.72   134.54   -35.75     0.32)  ; 30
                  (  -47.62   134.48   -37.80     0.32)  ; 31
                  (  -50.48   135.11   -37.80     0.32)  ; 32
                  (  -52.65   135.05   -38.00     0.32)  ; 33
                  (  -53.60   134.73   -38.00     0.32)  ; 34
                  (  -56.65   133.27   -38.45     0.32)  ; 35
                  (  -58.24   132.95   -38.45     0.32)  ; 36
                  (  -59.32   133.84   -37.80     0.32)  ; 37
                  (  -63.96   137.02   -37.55     0.32)  ; 38
                  (  -64.03   136.96   -37.55     0.32)  ; 39
                  (  -66.15   135.05   -40.55     0.32)  ; 40
                  (  -67.23   134.47   -40.55     0.32)  ; 41
                  (  -68.50   133.58   -42.20     0.32)  ; 42
                  (  -69.64   133.71   -46.15     0.32)  ; 43
                  (  -71.36   132.50   -46.15     0.32)  ; 44
                  (  -73.20   131.67   -46.15     0.32)  ; 45
                  (  -74.73   131.29   -47.40     0.32)  ; 46
                  (  -78.86   128.94   -47.40     0.32)  ; 47
                  (  -81.53   127.60   -47.85     0.32)  ; 48
                  (  -83.19   126.59   -47.85     0.32)  ; 49
                  (  -85.16   125.06   -47.85     0.32)  ; 50
                  (  -86.75   123.21   -46.45     0.32)  ; 51
                  (  -86.81   122.83   -46.45     0.32)  ; 52
                  (  -85.41   124.93   -46.45     0.32)  ; 53
                  (  -88.53   121.94   -41.10     0.32)  ; 54
                  (  -89.80   119.91   -40.30     0.32)  ; 55
                  (  -90.56   115.64   -40.30     0.32)  ; 56
                  (  -90.63   111.06   -40.30     0.32)  ; 57
                  (  -91.39   110.24   -40.30     0.32)  ; 58
                  (  -93.11   109.54   -40.30     0.32)  ; 59
                  (  -93.11   109.92   -40.30     0.32)  ; 60
                  (  -93.35   110.32   -36.40     0.32)  ; 61
                  (  -93.35   107.27   -36.40     0.32)  ; 62
                  (  -93.99   108.60   -36.55     0.32)  ; 63
                   Normal
                )  ;  End of split
              )  ;  End of split
            )  ;  End of split
          )  ;  End of split
        |
          (  -21.27    71.60    -6.65     0.32)  ; 1, R-1-1-2-2
          (  -21.33    70.90    -6.65     0.32)  ; 2
          (  -20.95    69.95    -7.50     0.32)  ; 3
          (  -20.76    69.69    -7.50     0.32)  ; 4
          (  -19.55    68.61    -4.00     0.45)  ; 5
          (  -19.36    68.80    -4.00     0.45)  ; 6
          (  -18.91    68.74    -3.80     0.45)  ; 7
          (  -18.21    68.42    -4.45     0.45)  ; 8
          (  -16.88    68.74    -6.55     0.45)  ; 9
          (  -16.56    68.74    -6.55     0.45)  ; 10
          (
            (  -14.34    70.39    -3.25     0.45)  ; 1, R-1-1-2-2-1
            (  -13.89    70.46    -3.25     0.45)  ; 2
            (  -11.98    70.20    -5.30     0.45)  ; 3
            (  -11.35    71.03    -9.60     0.45)  ; 4
            (  -10.46    71.41    -9.60     0.45)  ; 5
            (   -9.69    71.60    -9.60     0.45)  ; 6
            (   -8.23    73.13   -10.05     0.45)  ; 7
            (   -6.77    76.05   -10.15     0.45)  ; 8
            (   -6.13    77.64   -10.15     0.45)  ; 9
            (   -5.56    78.41   -10.15     0.45)  ; 10
            (   -3.21    80.38    -7.20     0.45)  ; 11
            (    0.23    82.03    -7.20     0.45)  ; 12
            (    2.01    83.75    -7.20     0.45)  ; 13
            (    4.10    86.23    -7.20     0.45)  ; 14
            (    5.82    87.95    -7.20     0.45)  ; 15
            (   11.86    91.70    -7.90     0.45)  ; 16
            (   13.64    93.48    -7.90     0.45)  ; 17
            (   13.64    93.61    -7.90     0.45)  ; 18
            (   16.51    97.53    -5.85     0.38)  ; 19
            (   17.34    98.36    -8.55     0.38)  ; 20
            (   18.04    98.62    -8.55     0.38)  ; 21
            (   19.12    99.25   -10.95     0.38)  ; 22
            (   21.09    99.44   -10.95     0.38)  ; 23
            (   22.17    99.70   -10.95     0.38)  ; 24
            (   23.44   100.91   -11.05     0.38)  ; 25
            (   24.40   101.35   -11.05     0.38)  ; 26
            (
              (   28.15   103.20    -8.85     0.38)  ; 1, R-1-1-2-2-1-1
              (   29.87   104.53    -8.80     0.38)  ; 2
              (   32.54   107.01    -8.80     0.38)  ; 3
              (   33.68   107.84    -8.95     0.38)  ; 4
              (   36.61   110.00    -8.95     0.38)  ; 5
              (   41.63   112.16    -9.15     0.38)  ; 6
              (   45.13   114.07    -9.15     0.38)  ; 7
              (   45.51   114.52    -9.15     0.38)  ; 8
              (   48.44   118.53   -10.65     0.45)  ; 9
              (   49.27   119.30   -10.65     0.45)  ; 10
              (   50.48   120.31   -10.85     0.45)  ; 11
              (   50.92   120.89   -10.85     0.45)  ; 12
              (
                (   53.08   126.17   -11.05     0.45)  ; 1, R-1-1-2-2-1-1-1
                (   54.23   127.63   -11.05     0.45)  ; 2
                (   58.61   132.08   -10.75     0.45)  ; 3
                (   61.98   134.75   -10.75     0.45)  ; 4
                (   64.85   138.25   -10.75     0.45)  ; 5
                (   64.97   138.57   -10.75     0.45)  ; 6
                (   67.18   140.36   -12.20     0.45)  ; 7
                (   70.29   142.20   -12.80     0.45)  ; 8
                (   73.73   143.98   -12.80     0.45)  ; 9
                (   74.04   144.24   -12.80     0.45)  ; 10
                (   77.41   149.45   -12.85     0.45)  ; 11
                (   81.61   151.81   -12.85     0.45)  ; 12
                (   91.98   158.74   -12.85     0.45)  ; 13
                (   95.66   162.94   -12.85     0.45)  ; 14
                (   95.92   163.45   -12.85     0.45)  ; 15
                (   98.94   169.20   -15.00     0.45)  ; 16
                (  104.15   174.23   -15.00     0.45)  ; 17
                (  110.00   179.25   -15.00     0.45)  ; 18
                (  114.71   183.64   -15.00     0.45)  ; 19
                (  117.32   186.38   -15.00     0.45)  ; 20
                (  119.92   188.67   -15.00     0.45)  ; 21
                (  121.77   189.75   -15.00     0.45)  ; 22
                (  123.39   189.99   -17.60     0.45)  ; 23
                (  124.60   190.38   -17.60     0.45)  ; 24
                (  125.49   190.44   -17.70     0.45)  ; 25
                (  125.49   190.38   -17.70     0.45)  ; 26
                (  130.58   190.12    -7.05     0.45)  ; 27
                (  134.01   191.01    -7.05     0.45)  ; 28
                (  137.63   193.49    -6.95     0.45)  ; 29
                (  141.51   196.16    -6.95     0.45)  ; 30
                (  144.95   199.22    -6.95     0.45)  ; 31
                (  149.72   204.24    -7.00     0.45)  ; 32
                (  152.64   206.91    -7.00     0.45)  ; 33
                (  156.07   209.78    -7.00     0.45)  ; 34
                (  158.55   213.09    -7.55     0.45)  ; 35
                (  158.68   213.21    -7.55     0.45)  ; 36
                (  162.26   216.93    -4.70     0.38)  ; 37
                (  165.57   218.33    -3.30     0.38)  ; 38
                (  165.76   218.65    -3.30     0.38)  ; 39
                 Normal
              |
                (   50.61   120.88   -11.05     0.38)  ; 1, R-1-1-2-2-1-1-2
                (   51.88   121.26   -11.05     0.38)  ; 2
                (   54.24   122.91   -11.05     0.38)  ; 3
                (   56.33   124.50   -12.65     0.38)  ; 4
                (   56.72   124.76   -12.65     0.38)  ; 5
                (   58.24   129.15   -14.85     0.38)  ; 6
                (   60.02   131.37   -10.65     0.38)  ; 7
                (   60.15   131.82   -10.65     0.38)  ; 8
                (   60.15   134.17    -9.15     0.38)  ; 9
                (   63.20   136.21    -9.15     0.38)  ; 10
                (   65.55   138.50    -9.80     0.38)  ; 11
                (   65.94   138.81    -9.80     0.38)  ; 12
                (   66.57   138.88    -9.80     0.38)  ; 13
                (   71.02   139.64    -6.90     0.38)  ; 14
                (   72.10   140.02    -6.40     0.38)  ; 15
                (   74.46   141.55    -6.40     0.38)  ; 16
                (   79.92   145.43    -6.75     0.38)  ; 17
                (   83.68   147.21    -6.75     0.38)  ; 18
                (   85.77   147.53    -6.75     0.38)  ; 19
                (   91.05   147.66    -8.50     0.38)  ; 20
                (   94.97   151.38   -14.50     0.38)  ; 21
                (   96.50   151.57   -14.50     0.38)  ; 22
                (  100.63   153.29   -14.50     0.38)  ; 23
                (  103.30   155.51   -14.50     0.38)  ; 24
                (  104.38   156.47   -14.50     0.38)  ; 25
                (  106.16   157.49   -14.50     0.38)  ; 26
                (  108.45   158.44   -14.50     0.38)  ; 27
                (  111.95   159.84   -14.50     0.38)  ; 28
                 Normal
              )  ;  End of split
            |
              (   23.94   102.92    -9.15     0.38)  ; 1, R-1-1-2-2-1-2
              (   24.07   106.10    -7.35     0.38)  ; 2
              (   23.56   107.62    -7.35     0.38)  ; 3
              (   23.50   107.62    -7.35     0.38)  ; 4
              (   23.75   111.00   -13.35     0.38)  ; 5
              (   23.75   111.31   -14.10     0.38)  ; 6
              (   24.33   112.46   -14.10     0.38)  ; 7
              (   27.70   117.74   -14.10     0.38)  ; 8
              (   29.16   120.35   -14.50     0.38)  ; 9
              (   31.13   123.34   -14.50     0.38)  ; 10
              (   32.78   125.24   -14.50     0.38)  ; 11
              (   34.75   128.17   -14.50     0.38)  ; 12
              (   36.22   130.71   -14.50     0.38)  ; 13
              (   34.29   133.35   -16.70     0.38)  ; 14
              (   33.72   133.86   -16.75     0.38)  ; 15
              (   33.53   134.17   -16.80     0.38)  ; 16
              (
                (   35.06   139.84   -19.10     0.38)  ; 1, R-1-1-2-2-1-2-1
                (   35.18   141.36   -19.10     0.38)  ; 2
                (   35.18   141.68   -19.10     0.38)  ; 3
                (
                  (   39.76   146.45   -24.50     0.38)  ; 1, R-1-1-2-2-1-2-1-1
                  (   40.08   147.47   -24.50     0.38)  ; 2
                  (   40.78   150.40   -24.70     0.38)  ; 3
                  (   40.91   150.59   -24.70     0.38)  ; 4
                  (   43.64   154.09   -31.25     0.38)  ; 5
                  (   47.46   158.54   -33.45     0.38)  ; 6
                  (   49.30   160.68   -39.35     0.38)  ; 7
                  (   50.89   161.38   -41.25     0.38)  ; 8
                  (   52.03   162.01   -41.25     0.38)  ; 9
                  (   53.68   164.56   -48.55     0.38)  ; 10
                  (   54.57   165.83   -48.60     0.38)  ; 11
                  (   55.21   166.46   -48.60     0.38)  ; 12
                  (   57.44   167.93   -51.90     0.38)  ; 13
                  (   57.75   168.50   -51.90     0.38)  ; 14
                  (   57.75   170.09   -53.75     0.38)  ; 15
                  (   56.86   171.62   -53.75     0.38)  ; 16
                  (   54.57   173.97   -53.75     0.38)  ; 17
                  (   52.60   174.48   -54.00     0.38)  ; 18
                  (   51.65   174.48   -54.00     0.38)  ; 19
                  (   49.17   177.53   -61.20     0.38)  ; 20
                  (   47.96   179.76   -61.20     0.38)  ; 21
                  (   47.77   181.60   -61.35     0.38)  ; 22
                  (   48.60   184.34   -61.35     0.38)  ; 23
                  (   49.80   186.18   -61.35     0.38)  ; 24
                  (   49.93   186.25   -61.35     0.38)  ; 25
                  (   48.28   195.51   -65.75     0.38)  ; 26
                  (   48.28   196.21   -68.55     0.38)  ; 27
                   Normal
                |
                  (   34.52   140.09   -14.35     0.38)  ; 1, R-1-1-2-2-1-2-1-2
                  (   34.52   140.15   -14.35     0.38)  ; 2
                  (   34.20   140.47   -16.65     0.38)  ; 3
                  (   33.56   139.83   -18.00     0.38)  ; 4
                  (   33.18   138.69   -18.00     0.38)  ; 5
                  (   33.24   137.48   -18.70     0.38)  ; 6
                  (   32.99   138.69   -18.70     0.38)  ; 7
                  (   31.72   141.74   -20.50     0.38)  ; 8
                  (   31.08   143.90   -20.50     0.38)  ; 9
                  (   31.72   149.31   -23.15     0.38)  ; 10
                  (   30.64   150.96   -23.90     0.38)  ; 11
                  (   27.90   153.89   -25.90     0.38)  ; 12
                  (   26.00   154.72   -25.90     0.38)  ; 13
                  (   24.66   155.16   -25.95     0.38)  ; 14
                  (   22.12   156.31   -25.95     0.38)  ; 15
                  (   19.83   156.82   -25.20     0.38)  ; 16
                  (   19.38   156.94   -25.20     0.38)  ; 17
                  (   18.18   157.39   -25.20     0.38)  ; 18
                  (   17.09   158.22   -25.20     0.38)  ; 19
                  (   15.12   159.23   -25.20     0.38)  ; 20
                  (   14.61   159.68   -25.20     0.38)  ; 21
                  (   13.98   159.36   -25.20     0.38)  ; 22
                  (   14.81   150.90   -25.20     0.38)  ; 23
                  (   14.17   150.58   -25.40     0.38)  ; 24
                  (   12.64   150.58   -25.40     0.38)  ; 25
                  (   10.16   151.35   -25.40     0.38)  ; 26
                  (    5.59   152.87   -26.00     0.38)  ; 27
                  (    3.04   153.64   -26.00     0.38)  ; 28
                  (    1.96   154.08   -26.00     0.38)  ; 29
                  (    1.77   154.08   -26.00     0.38)  ; 30
                  (   -0.32   152.75   -30.90     0.38)  ; 31
                  (   -1.72   152.69   -32.65     0.38)  ; 32
                  (   -4.39   152.25   -32.65     0.38)  ; 33
                  (   -4.83   152.25   -33.40     0.38)  ; 34
                  (   -4.90   152.37   -33.40     0.38)  ; 35
                   Normal
                )  ;  End of split
              |
                (   33.20   134.73   -12.00     0.38)  ; 1, R-1-1-2-2-1-2-2
                (   33.07   133.96   -15.25     0.38)  ; 2
                (   32.88   130.21   -16.30     0.38)  ; 3
                (   32.50   129.89   -16.30     0.38)  ; 4
                (   32.50   130.08   -16.30     0.38)  ; 5
                (   32.43   128.68    -9.80     0.38)  ; 6
                (   32.05   127.09    -8.20     0.38)  ; 7
                (   32.12   126.01    -7.95     0.38)  ; 8
                (   32.43   125.95    -7.95     0.38)  ; 9
                (   33.64   126.46    -7.95     0.38)  ; 10
                (   35.23   129.64    -7.60     0.38)  ; 11
                (   35.36   133.52    -7.60     0.38)  ; 12
                (   34.98   136.00    -7.60     0.38)  ; 13
                (   37.90   138.73   -15.80     0.38)  ; 14
                (   38.28   139.50   -17.15     0.38)  ; 15
                (   38.60   141.02   -17.15     0.38)  ; 16
                (   39.11   143.06   -17.30     0.38)  ; 17
                (   40.38   145.79   -17.30     0.38)  ; 18
                (   43.18   149.93   -17.30     0.38)  ; 19
                (   45.28   152.03   -14.30     0.38)  ; 20
                (   45.28   152.09   -14.30     0.38)  ; 21
                (   52.02   156.23   -13.10     0.38)  ; 22
                (   52.59   156.54   -13.10     0.38)  ; 23
                (   55.71   157.63   -13.10     0.38)  ; 24
                (   59.14   158.77   -13.10     0.38)  ; 25
                (   64.16   161.06   -13.10     0.38)  ; 26
                (   67.28   162.71   -13.10     0.38)  ; 27
                (   67.92   163.16   -13.10     0.38)  ; 28
                (   68.37   165.09   -18.15     0.38)  ; 29
                (   68.95   165.73   -18.15     0.38)  ; 30
                (   71.43   166.56    -6.25     0.38)  ; 31
                (   72.57   167.38    -6.20     0.38)  ; 32
                (   73.65   168.53    -6.20     0.38)  ; 33
                 Normal
              )  ;  End of split
            )  ;  End of split
          |
            (  -16.63    67.09    -6.95     0.38)  ; 1, R-1-1-2-2-2
            (  -15.49    67.53    -9.65     0.38)  ; 2
            (  -13.96    69.57   -10.50     0.38)  ; 3
            (  -11.67    70.90   -10.70     0.38)  ; 4
            (  -10.08    72.30   -10.70     0.38)  ; 5
            (   -8.05    75.04    -6.70     0.38)  ; 6
            (   -5.13    77.65    -6.70     0.38)  ; 7
            (   -4.04    79.30    -6.70     0.38)  ; 8
            (   -2.84    80.70    -6.70     0.38)  ; 9
            (   -2.58    81.33    -6.85     0.38)  ; 10
            (   -0.48    85.41    -9.25     0.38)  ; 11
            (    3.78    88.78    -5.75     0.38)  ; 12
            (    4.41    86.74    -4.80     0.38)  ; 13
            (    5.56    85.02    -4.80     0.38)  ; 14
            (    6.07    84.52    -4.80     0.38)  ; 15
            (    7.53    84.13    -3.25     0.38)  ; 16
            (    7.85    84.20    -3.25     0.38)  ; 17
            (    7.97    84.01    -9.00     0.38)  ; 18
            (    8.67    83.69   -14.55     0.38)  ; 19
            (    9.63    83.18   -15.55     0.38)  ; 20
            (   10.26    81.78   -15.55     0.38)  ; 21
            (   10.83    81.33   -15.75     0.38)  ; 22
            (   13.89    79.81   -15.75     0.38)  ; 23
            (   15.48    79.36   -15.35     0.38)  ; 24
            (   17.57    78.28   -19.00     0.38)  ; 25
            (   20.56    76.18   -19.00     0.38)  ; 26
            (   22.03    75.36   -21.65     0.38)  ; 27
            (   22.22    75.16   -21.65     0.38)  ; 28
            (   23.93    74.46   -21.65     0.38)  ; 29
            (   23.87    74.53   -21.65     0.38)  ; 30
            (   23.80    73.46   -15.15     0.38)  ; 31
            (   25.46    72.25   -15.15     0.38)  ; 32
            (   30.10    69.90   -15.15     0.38)  ; 33
            (   33.40    67.99   -18.35     0.38)  ; 34
            (   35.69    67.86   -21.30     0.38)  ; 35
            (   36.96    67.86   -21.30     0.38)  ; 36
            (   38.81    68.62   -21.30     0.38)  ; 37
            (   40.21    68.69   -21.05     0.38)  ; 38
            (   40.40    68.88   -21.05     0.38)  ; 39
             Normal
          )  ;  End of split
        )  ;  End of split
      )  ;  End of split
    |
      (  -12.13    66.24    -1.00     0.38)  ; 1, R-1-2
      (  -11.88    66.68    -1.85     0.38)  ; 2
      (   -9.02    68.53    -1.85     0.38)  ; 3
      (   -8.51    68.66    -2.30     0.38)  ; 4
      (   -7.93    68.27    -2.30     0.38)  ; 5
      (   -7.74    68.21    -2.30     0.38)  ; 6
      (   -6.92    67.77     0.05     0.38)  ; 7
      (   -6.54    66.30     0.85     0.38)  ; 8
      (   -6.41    65.60     1.05     0.38)  ; 9
      (   -5.45    64.90     1.05     0.38)  ; 10
      (   -5.33    64.84     1.05     0.38)  ; 11
      (   -5.26    64.78     1.05     0.38)  ; 12
      (   -5.01    66.49    -3.75     0.38)  ; 13
      (   -3.23    66.18    -3.75     0.38)  ; 14
      (    0.20    65.35    -3.75     0.38)  ; 15
      (    1.48    65.03    -1.25     0.38)  ; 16
      (    1.92    64.59    -1.25     0.38)  ; 17
      (    2.49    63.89    -1.25     0.38)  ; 18
      (    3.64    62.99    -1.35     0.38)  ; 19
      (    4.85    62.61    -1.35     0.38)  ; 20
      (    6.88    62.68    -3.95     0.38)  ; 21
      (    7.07    62.74    -4.00     0.38)  ; 22
      (    7.07    62.68    -4.00     0.38)  ; 23
      (
        (   14.19    66.94    -0.85     0.38)  ; 1, R-1-2-1
        (   15.97    69.17    -0.85     0.38)  ; 2
        (   16.99    70.44    -4.15     0.38)  ; 3
        (   17.37    70.63    -4.15     0.38)  ; 4
        (   18.70    73.18    -1.90     0.38)  ; 5
        (   19.85    74.33    -1.65     0.38)  ; 6
        (   21.24    75.47    -1.65     0.38)  ; 7
        (   24.81    79.16    -1.55     0.38)  ; 8
        (   25.19    79.42    -1.55     0.38)  ; 9
        (   28.05    79.23    -1.15     0.38)  ; 10
        (   28.05    79.23    -0.25     0.38)  ; 11
        (
          (   32.05    82.03    -1.30     0.38)  ; 1, R-1-2-1-1
          (   33.01    83.62    -1.30     0.38)  ; 2
          (   33.20    83.74    -3.70     0.38)  ; 3
          (   36.63    87.75    -3.95     0.38)  ; 4
          (   36.76    88.01    -3.95     0.38)  ; 5
          (   36.82    88.01    -2.40     0.38)  ; 6
          (   37.33    88.71    -0.95     0.38)  ; 7
          (   37.46    88.83    -3.65     0.38)  ; 8
          (   38.79    89.41    -4.05     0.38)  ; 9
          (   39.75    89.53    -4.05     0.38)  ; 10
          (   40.89    89.41    -4.05     0.38)  ; 11
          (   42.67    88.71    -2.20     0.38)  ; 12
          (   45.47    87.12    -2.20     0.38)  ; 13
          (   48.59    85.84    -2.20     0.38)  ; 14
          (   55.26    86.92    -2.05     0.38)  ; 15
          (   57.42    89.15    -2.05     0.38)  ; 16
          (   57.93    89.28    -2.05     0.38)  ; 17
          (   57.92    88.32     2.45     0.38)  ; 18
          (   58.42    89.15     3.70     0.38)  ; 19
          (   59.63    90.55     3.70     0.38)  ; 20
          (   61.99    95.96     7.15     0.38)  ; 21
          (   62.81    96.72     7.15     0.38)  ; 22
          (   64.02    97.35     7.95     0.38)  ; 23
          (   66.56    98.37     8.00     0.38)  ; 24
          (   68.34    98.37     8.00     0.38)  ; 25
          (   71.78    99.96     8.00     0.38)  ; 26
          (   73.11   100.98     6.45     0.38)  ; 27
          (   74.00   101.87     6.45     0.38)  ; 28
          (   75.72   106.07     4.35     0.38)  ; 29
          (   77.69   107.15     4.35     0.38)  ; 30
          (   79.03   108.36     4.35     0.38)  ; 31
          (   80.30   110.27     4.90     0.38)  ; 32
          (   81.44   112.88     4.90     0.38)  ; 33
          (   81.82   115.29     4.95     0.38)  ; 34
          (   81.89   116.37     4.95     0.38)  ; 35
          (   83.16   119.05     4.95     0.38)  ; 36
          (   84.24   120.00     4.95     0.38)  ; 37
           Normal
        |
          (   30.07    75.21    -0.10     0.38)  ; 1, R-1-2-1-2
          (   31.47    75.33    -0.10     0.38)  ; 2
          (   33.76    75.21     2.85     0.38)  ; 3
          (   34.65    75.52     2.85     0.38)  ; 4
          (   34.72    75.65     2.85     0.38)  ; 5
          (   36.75    78.26     2.10     0.38)  ; 6
          (   37.00    78.77     2.10     0.38)  ; 7
          (   37.13    78.96     2.40     0.38)  ; 8
          (   37.26    79.21     2.40     0.38)  ; 9
          (   37.77    82.08     5.85     0.38)  ; 10
          (   37.45    83.73     5.85     0.38)  ; 11
          (   37.32    85.76     5.85     0.38)  ; 12
          (   37.64    86.59     3.80     0.38)  ; 13
          (   37.70    86.46     3.55     0.38)  ; 14
          (
            (   38.34    91.36    -1.10     0.38)  ; 1, R-1-2-1-2-1
            (   39.29    94.03    -1.10     0.38)  ; 2
            (   40.63    96.71    -1.10     0.38)  ; 3
            (   42.98   100.33    -1.50     0.38)  ; 4
            (   44.63   104.91    -6.15     0.38)  ; 5
            (   44.32   106.82    -6.25     0.38)  ; 6
            (   44.06   107.65    -6.25     0.38)  ; 7
            (   45.17   111.77   -11.15     0.38)  ; 8
            (   50.77   119.22   -11.75     0.38)  ; 9
            (   52.30   124.75   -11.80     0.38)  ; 10
            (   53.89   127.80   -11.85     0.38)  ; 11
             Normal
          |
            (   46.06    93.07    -2.05     0.38)  ; 1, R-1-2-1-2-2
            (   46.38    93.39    -3.85     0.38)  ; 2
            (   46.83    94.09    -3.90     0.38)  ; 3
            (   47.34    95.87    -6.85     0.38)  ; 4
            (   47.59    97.78    -6.85     0.38)  ; 5
            (   42.50   103.44    -8.95     0.38)  ; 6
            (   42.12   104.97   -11.30     0.38)  ; 7
            (   42.06   110.25   -12.70     0.38)  ; 8
            (   42.69   111.07   -12.75     0.38)  ; 9
            (   43.90   111.71   -12.75     0.38)  ; 10
             Normal
          )  ;  End of split
        )  ;  End of split
      |
        (    6.81    61.34     0.60     0.38)  ; 1, R-1-2-2
        (    6.94    59.43     0.40     0.38)  ; 2
        (    7.32    57.46    -2.85     0.38)  ; 3
        (    7.89    56.32    -2.85     0.38)  ; 4
        (    8.27    56.12    -2.85     0.38)  ; 5
        (    9.35    56.44    -6.00     0.38)  ; 6
        (   10.12    55.17    -6.00     0.38)  ; 7
        (   10.31    53.77    -3.30     0.38)  ; 8
        (   11.45    53.26     0.15     0.38)  ; 9
        (   11.71    53.13     1.45     0.38)  ; 10
        (   14.44    53.45     2.30     0.38)  ; 11
        (   15.40    54.41     2.30     0.38)  ; 12
        (   15.84    55.42     2.30     0.38)  ; 13
        (   16.03    55.87     2.30     0.38)  ; 14
        (   18.57    58.92    -0.80     0.38)  ; 15
        (   23.03    60.70    -0.80     0.38)  ; 16
        (   27.73    62.99    -1.45     0.38)  ; 17
        (   29.83    63.57    -1.45     0.38)  ; 18
        (   30.27    63.69    -1.75     0.38)  ; 19
        (   30.53    63.82    -1.75     0.38)  ; 20
        (   30.66    64.14    -1.75     0.38)  ; 21
        (   32.88    65.92    -1.75     0.38)  ; 22
        (   35.49    68.46    -1.75     0.38)  ; 23
         Normal
      )  ;  End of split
    )  ;  End of split
  |
    (  -10.29    57.33    -0.20     0.38)  ; 1, R-2
    (   -9.53    58.10    -0.20     0.38)  ; 2
    (   -6.73    60.00    -1.50     0.38)  ; 3
    (   -5.97    60.32    -1.50     0.38)  ; 4
    (   -4.57    60.64    -2.20     0.38)  ; 5
    (   -3.93    60.20     2.30     0.38)  ; 6
    (   -3.93    60.26     2.30     0.38)  ; 7
    (
      (   -1.20    60.20    -1.10     0.38)  ; 1, R-2-1
      (   -0.82    60.32    -1.90     0.38)  ; 2
      (   -0.25    60.32    -1.90     0.38)  ; 3
      (    1.28    61.15     3.50     0.38)  ; 4
      (    2.81    62.17     3.60     0.38)  ; 5
      (    7.13    63.25     3.20     0.38)  ; 6
      (    9.23    63.95     3.95     0.38)  ; 7
      (   10.18    64.39     3.95     0.38)  ; 8
      (   14.57    66.94     3.90     0.38)  ; 9
      (   15.46    67.70     3.90     0.38)  ; 10
      (   16.73    69.55     3.85     0.38)  ; 11
      (
        (   16.16    72.85     3.80     0.38)  ; 1, R-2-1-1
        (   17.75    74.89     4.20     0.38)  ; 2
        (   17.94    75.46     4.20     0.38)  ; 3
        (   16.79    78.39     4.20     0.38)  ; 4
        (   16.67    79.53     4.65     0.38)  ; 5
        (   16.67    79.47     4.65     0.38)  ; 6
        (
          (   13.74    81.12     4.25     0.38)  ; 1, R-2-1-1-1
          (   13.23    81.89     5.40     0.38)  ; 2
          (   12.53    84.62     5.40     0.38)  ; 3
          (   12.72    86.47     5.40     0.38)  ; 4
          (   14.25    90.86     5.45     0.38)  ; 5
          (   10.85    93.77     0.95     0.38)  ; 6
          (   10.72    96.06     0.90     0.38)  ; 7
          (
            (   11.67   101.02     4.15     0.38)  ; 1, R-2-1-1-1-1
            (   11.80   101.84     4.80     0.38)  ; 2
            (   12.37   103.63     4.80     0.38)  ; 3
            (   13.90   112.28     4.60     0.38)  ; 4
            (   13.96   115.90     4.60     0.38)  ; 5
            (   11.69   117.58    -0.70     0.38)  ; 6
            (   11.05   119.74    -0.60     0.38)  ; 7
            (   10.93   121.52    -0.60     0.38)  ; 8
            (   10.16   124.26     1.10     0.38)  ; 9
            (    9.21   125.53     1.10     0.38)  ; 10
            (    6.86   126.87     1.10     0.38)  ; 11
            (    5.52   128.14     1.10     0.38)  ; 12
            (    3.62   131.13     1.10     0.38)  ; 13
            (    2.72   133.36     1.20     0.38)  ; 14
            (    2.03   138.57     1.20     0.38)  ; 15
            (    2.22   139.65     1.20     0.38)  ; 16
            (    1.02   145.08    -0.35     0.38)  ; 17
            (    0.32   148.90    -0.35     0.38)  ; 18
            (   -0.57   150.24    -0.35     0.38)  ; 19
            (   -1.52   150.36     0.80     0.38)  ; 20
            (   -3.18   154.18     4.40     0.38)  ; 21
            (   -4.38   158.44     4.40     0.38)  ; 22
            (   -5.08   163.47     4.45     0.38)  ; 23
            (   -5.46   165.57     4.00     0.38)  ; 24
            (   -5.46   165.38     4.00     0.38)  ; 25
            (   -4.09   168.16     6.40     0.38)  ; 26
            (   -4.66   171.53     6.40     0.38)  ; 27
            (   -4.78   173.57     3.20     0.38)  ; 28
            (   -5.23   178.72     7.85     0.38)  ; 29
            (   -4.28   180.50     8.00     0.38)  ; 30
            (   -3.51   181.46     8.00     0.38)  ; 31
            (   -3.20   183.81     9.15     0.38)  ; 32
            (   -3.32   186.48    10.95     0.38)  ; 33
            (   -3.70   186.42    10.95     0.38)  ; 34
            (   -3.51   187.31    11.00     0.38)  ; 35
            (   -1.99   188.07    11.00     0.38)  ; 36
            (    0.94   189.34    11.00     0.38)  ; 37
            (    4.63   190.30    11.00     0.38)  ; 38
            (    8.63   190.43    11.00     0.38)  ; 39
            (   15.18   190.43    11.00     0.38)  ; 40
            (   16.13   192.93     2.65     0.38)  ; 41
            (   17.85   193.19     2.65     0.38)  ; 42
            (   21.79   193.19     2.50     0.38)  ; 43
            (   23.38   193.51     2.50     0.38)  ; 44
            (   24.78   198.91    -6.30     0.38)  ; 45
            (   27.39   201.78    -6.30     0.38)  ; 46
            (   31.39   204.64    -6.65     0.38)  ; 47
            (   31.84   204.83    -6.65     0.38)  ; 48
            (   32.28   204.83    -6.65     0.38)  ; 49
            (   35.15   205.47    -5.75     0.38)  ; 50
            (   38.96   207.31    -5.75     0.38)  ; 51
            (   39.85   208.20    -4.50     0.38)  ; 52
            (   39.85   208.26    -4.50     0.38)  ; 53
            (   42.90   213.74    -3.45     0.38)  ; 54
            (   46.72   219.33    -3.45     0.38)  ; 55
            (   47.67   220.67    -3.45     0.38)  ; 56
            (   47.80   220.67    -3.45     0.38)  ; 57
            (   48.47   221.41   -10.00     0.38)  ; 58
            (   48.92   221.86   -10.00     0.38)  ; 59
            (   52.86   224.53   -10.30     0.38)  ; 60
            (   53.18   224.72   -10.30     0.38)  ; 61
            (
              (   59.03   228.60   -10.30     0.38)  ; 1, R-2-1-1-1-1-1
              (   60.56   229.55   -10.50     0.38)  ; 2
              (   64.43   231.40   -10.50     0.38)  ; 3
              (   65.20   231.21   -10.95     0.38)  ; 4
              (   66.66   230.13   -10.95     0.38)  ; 5
              (   69.71   230.06   -10.95     0.38)  ; 6
              (   72.06   230.45   -10.95     0.38)  ; 7
              (   75.82   231.02   -10.95     0.38)  ; 8
              (   78.23   231.53   -10.95     0.38)  ; 9
              (   79.19   231.40   -10.95     0.38)  ; 10
              (   77.91   233.07    -7.10     0.38)  ; 11
              (   83.76   234.53    -6.30     0.38)  ; 12
              (   86.49   235.17    -6.30     0.38)  ; 13
              (   86.49   235.11    -6.30     0.38)  ; 14
               Normal
            |
              (   50.69   222.96   -10.30     0.38)  ; 1, R-2-1-1-1-1-2
              (   48.72   222.70   -10.30     0.38)  ; 2
              (   45.92   222.00   -10.30     0.38)  ; 3
              (   43.95   221.56   -10.30     0.38)  ; 4
              (   40.14   219.90   -10.30     0.38)  ; 5
              (   39.18   219.27   -10.30     0.38)  ; 6
              (   36.05   215.95    -5.75     0.38)  ; 7
              (   33.00   214.04    -8.45     0.38)  ; 8
              (   32.74   213.78    -8.45     0.38)  ; 9
              (   25.88   210.86   -11.00     0.38)  ; 10
              (   20.41   209.14   -11.00     0.38)  ; 11
              (   15.70   207.55   -11.00     0.38)  ; 12
              (    2.03   201.06   -11.00     0.38)  ; 13
              (    1.65   200.68   -11.00     0.38)  ; 14
              (    0.90   200.05    -7.00     0.38)  ; 15
              (    0.65   199.93    -7.00     0.38)  ; 16
              (    0.65   199.86    -7.00     0.38)  ; 17
              (   -0.05   197.06   -11.55     0.38)  ; 18
              (   -0.37   196.81   -11.55     0.38)  ; 19
              (   -0.75   196.62   -12.95     0.38)  ; 20
              (   -1.83   196.49   -15.05     0.38)  ; 21
              (   -2.21   196.30   -15.05     0.38)  ; 22
              (   -2.40   196.30   -15.05     0.38)  ; 23
              (
                (   -2.21   197.95   -15.05     0.38)  ; 1, R-2-1-1-1-1-2-1
                (   -8.44   198.02   -12.90     0.38)  ; 2
                (  -11.62   197.51   -12.90     0.38)  ; 3
                (  -14.87   196.68   -12.80     0.38)  ; 4
                (  -18.36   195.22   -12.80     0.38)  ; 5
                (  -20.02   194.14   -13.65     0.38)  ; 6
                (  -22.43   192.17   -13.65     0.38)  ; 7
                (  -25.29   189.24   -13.65     0.38)  ; 8
                (  -26.18   188.48   -14.45     0.38)  ; 9
                (  -26.25   188.99   -14.45     0.38)  ; 10
                (  -27.33   186.12   -14.50     0.38)  ; 11
                (  -28.85   182.18   -14.50     0.38)  ; 12
                (  -31.53   172.70   -14.50     0.38)  ; 13
                (  -31.59   172.70   -14.50     0.38)  ; 14
                (  -34.41   167.26   -11.90     0.38)  ; 15
                (  -34.41   165.98   -11.90     0.38)  ; 16
                (  -34.41   165.92   -11.90     0.38)  ; 17
                (  -34.92   165.03   -16.95     0.38)  ; 18
                (  -36.63   161.34   -16.95     0.38)  ; 19
                (  -39.81   157.21   -17.25     0.38)  ; 20
                (  -42.23   153.77   -17.25     0.38)  ; 21
                (  -42.99   152.31   -16.90     0.38)  ; 22
                (  -43.18   152.24   -16.90     0.38)  ; 23
                (  -45.28   147.35   -16.90     0.38)  ; 24
                (  -46.36   144.17   -16.90     0.38)  ; 25
                (  -46.62   144.10   -16.90     0.38)  ; 26
                (  -45.59   143.01   -12.00     0.38)  ; 27
                (  -45.78   142.44   -13.25     0.38)  ; 28
                (  -46.67   141.93   -13.25     0.38)  ; 29
                (  -46.80   141.93   -15.55     0.38)  ; 30
                 Normal
              |
                (   -0.16   197.69   -11.75     0.38)  ; 1, R-2-1-1-1-1-2-2
                (    0.16   198.58   -13.75     0.38)  ; 2
                (    0.86   203.22   -16.30     0.38)  ; 3
                (    3.72   206.59   -16.30     0.38)  ; 4
                (    3.78   206.79   -16.30     0.38)  ; 5
                (    3.21   207.68    -4.00     0.38)  ; 6
                (    3.85   208.12    -4.00     0.38)  ; 7
                (    6.33   207.36    -6.25     0.38)  ; 8
                (    6.45   207.23    -6.25     0.38)  ; 9
                (    6.64   207.80    -8.85     0.38)  ; 10
                (    6.84   209.97    -8.85     0.38)  ; 11
                (    6.58   210.92    -8.85     0.38)  ; 12
                (    6.58   212.26    -9.90     0.38)  ; 13
                (    7.22   214.23    -9.90     0.38)  ; 14
                 Normal
              )  ;  End of split
            )  ;  End of split
          |
            (   10.02    96.08     3.40     0.32)  ; 1, R-2-1-1-1-2
            (    9.51    95.95     1.00     0.32)  ; 2
            (    8.43    95.57     1.00     0.32)  ; 3
            (    6.26    93.85    -0.65     0.32)  ; 4
            (    5.69    93.28    -2.25     0.32)  ; 5
            (    4.61    92.77    -2.25     0.32)  ; 6
            (    3.66    92.45    -1.85     0.32)  ; 7
            (    3.15    92.20     1.25     0.32)  ; 8
            (    2.51    92.26     2.70     0.32)  ; 9
            (    0.42    91.11     1.85     0.32)  ; 10
            (   -0.03    90.99     1.85     0.32)  ; 11
            (   -1.49    91.50     5.70     0.32)  ; 12
            (   -1.75    91.50     5.70     0.32)  ; 13
            (   -3.08    92.90     4.60     0.32)  ; 14
            (   -3.72    93.85     4.60     0.32)  ; 15
             Normal
          )  ;  End of split
        |
          (   15.23    82.21     1.50     0.32)  ; 1, R-2-1-1-2
          (   16.12    87.62     1.65     0.32)  ; 2
          (   20.19    95.06     0.20     0.32)  ; 3
          (   21.14    96.33     0.30     0.32)  ; 4
          (   21.78    97.67     1.70     0.32)  ; 5
          (   22.10    98.75     1.70     0.32)  ; 6
          (   22.35   101.17     1.70     0.32)  ; 7
          (   22.29   102.12     1.70     0.32)  ; 8
          (   22.29   104.41     1.40     0.32)  ; 9
          (   22.29   105.49     1.30     0.32)  ; 10
          (   22.22   106.57     1.30     0.32)  ; 11
          (   21.78   108.29     1.30     0.32)  ; 12
          (   21.78   110.01     4.00     0.32)  ; 13
          (   22.22   112.42     4.00     0.32)  ; 14
          (   22.35   114.27     4.25     0.32)  ; 15
          (   22.80   115.10     3.15     0.32)  ; 16
           Normal
        )  ;  End of split
      |
        (   18.18    68.81     3.55     0.32)  ; 1, R-2-1-2
        (   20.66    70.15     3.55     0.32)  ; 2
        (   21.36    70.47     3.55     0.32)  ; 3
        (   21.42    70.40     3.55     0.32)  ; 4
        (   24.60    72.06     1.75     0.32)  ; 5
        (   24.98    72.18     3.35     0.32)  ; 6
        (
          (   26.89    75.56     4.95     0.32)  ; 1, R-2-1-2-1
          (   27.33    76.70     4.95     0.32)  ; 2
          (   29.18    79.75     3.80     0.32)  ; 3
          (   29.31    80.39     3.80     0.32)  ; 4
          (   29.94    86.56     1.25     0.32)  ; 5
          (   31.15    88.60     5.40     0.32)  ; 6
          (   33.06    91.20     5.40     0.32)  ; 7
          (   32.68    96.10     6.40     0.32)  ; 8
          (   32.68    97.44     6.40     0.32)  ; 9
          (   32.09    98.09    10.40     0.32)  ; 10
          (   32.16    99.87    10.40     0.32)  ; 11
          (   32.48   100.89    10.40     0.32)  ; 12
           Normal
        |
          (   25.67    72.75     1.15     0.32)  ; 1, R-2-1-2-2
          (   25.86    73.00     1.15     0.32)  ; 2
          (   26.87    73.64     1.15     0.32)  ; 3
          (   27.06    73.64     2.45     0.32)  ; 4
          (   29.61    73.26     2.75     0.32)  ; 5
          (   29.86    73.32     3.90     0.32)  ; 6
          (
            (   36.54    73.32     5.75     0.32)  ; 1, R-2-1-2-2-1
            (   41.24    71.79     5.75     0.32)  ; 2
            (   41.88    71.35     5.75     0.32)  ; 3
            (   43.21    70.90     3.70     0.32)  ; 4
            (   43.47    71.22     2.70     0.32)  ; 5
            (
              (   47.35    73.07     3.40     0.32)  ; 1, R-2-1-2-2-1-1
              (   48.43    73.07     2.70     0.32)  ; 2
              (   52.94    74.21     2.65     0.32)  ; 3
              (   53.01    74.21     2.65     0.32)  ; 4
              (   54.91    72.24     2.65     0.32)  ; 5
              (   56.06    72.11     3.10     0.32)  ; 6
              (   60.70    72.05     3.85     0.32)  ; 7
              (   63.43    71.92     3.85     0.32)  ; 8
              (   66.11    71.79     3.85     0.32)  ; 9
              (   66.55    71.67     3.85     0.32)  ; 10
              (   67.43    75.02    -1.55     0.32)  ; 11
              (   73.72    75.09    -1.55     0.32)  ; 12
              (   74.74    74.71    -1.45     0.32)  ; 13
              (   76.84    73.18    -1.45     0.32)  ; 14
              (   79.57    72.23    -1.45     0.32)  ; 15
              (   84.41    71.53    -1.45     0.32)  ; 16
              (   88.92    71.53    -1.45     0.32)  ; 17
              (   91.02    71.08    -1.45     0.32)  ; 18
              (   97.89    70.95    -1.50     0.32)  ; 19
              (   98.27    70.83    -1.50     0.32)  ; 20
              (   97.40    70.76    -2.95     0.32)  ; 21
              (  101.35    69.05    -3.90     0.32)  ; 22
              (  102.87    68.92    -3.90     0.32)  ; 23
              (  108.34    68.85    -5.35     0.32)  ; 24
              (  112.09    69.87    -7.15     0.32)  ; 25
              (  115.52    70.19    -7.15     0.32)  ; 26
              (  120.99    71.53    -7.15     0.32)  ; 27
              (  123.54    72.42    -7.40     0.32)  ; 28
              (  123.41    72.54    -7.40     0.32)  ; 29
              (  127.80    75.15   -11.35     0.32)  ; 30
              (  130.34    73.50   -11.35     0.32)  ; 31
              (  134.22    71.21   -11.45     0.32)  ; 32
              (  135.94    70.32   -11.45     0.32)  ; 33
              (  137.52    68.98   -11.45     0.32)  ; 34
              (  139.37    67.90   -11.45     0.32)  ; 35
              (  139.56    68.03   -11.55     0.32)  ; 36
               Normal
            |
              (   42.80    70.97     2.80     0.32)  ; 1, R-2-1-2-2-1-2
              (   43.57    69.32     1.35     0.32)  ; 2
              (   44.07    68.43     1.35     0.32)  ; 3
              (   43.88    67.66    -0.45     0.32)  ; 4
              (   43.76    67.22    -2.65     0.32)  ; 5
              (   43.63    67.09    -2.65     0.32)  ; 6
              (   44.01    64.74     4.25     0.32)  ; 7
              (   44.07    62.83     4.25     0.32)  ; 8
              (   43.76    61.56     4.25     0.32)  ; 9
              (   43.18    60.54     4.25     0.32)  ; 10
              (   41.15    58.76     4.25     0.32)  ; 11
              (   40.32    56.34     3.50     0.32)  ; 12
              (   40.70    54.37     3.50     0.32)  ; 13
              (   41.85    53.73     3.50     0.32)  ; 14
              (   43.44    53.29     1.95     0.32)  ; 15
              (   43.82    51.89     1.95     0.32)  ; 16
              (   44.90    49.79     1.95     0.32)  ; 17
              (   45.41    47.50     1.95     0.32)  ; 18
              (   45.03    44.06     1.95     0.32)  ; 19
              (   44.52    42.35     1.95     0.32)  ; 20
              (   43.38    42.92     2.10     0.32)  ; 21
              (   46.16    41.81     7.75     0.32)  ; 22
              (   45.27    40.22     7.75     0.32)  ; 23
              (   44.70    39.65     7.85     0.32)  ; 24
              (   44.70    39.90     7.85     0.32)  ; 25
               Normal
            )  ;  End of split
          |
            (   30.95    76.27     0.95     0.32)  ; 1, R-2-1-2-2-2
            (   31.46    77.54     0.60     0.32)  ; 2
            (   36.03    76.33     4.65     0.32)  ; 3
            (   36.99    76.08     6.50     0.32)  ; 4
            (   40.48    76.14     6.50     0.32)  ; 5
            (   45.89    78.37     6.65     0.32)  ; 6
            (   47.99    79.96     6.65     0.32)  ; 7
            (   48.81    80.27     6.65     0.32)  ; 8
            (   53.46    80.97     4.30     0.32)  ; 9
            (   54.09    81.23     4.30     0.32)  ; 10
            (   55.24    81.61     5.75     0.32)  ; 11
            (   57.84    82.75     5.75     0.32)  ; 12
             Normal
          )  ;  End of split
        )  ;  End of split
      )  ;  End of split
    |
      (   -4.00    60.02     3.00     0.32)  ; 1, R-2-2
      (   -3.74    59.89     1.30     0.32)  ; 2
      (   -3.23    59.00     1.30     0.32)  ; 3
      (   -3.11    57.92     0.45     0.32)  ; 4
      (   -3.49    56.91     0.45     0.32)  ; 5
      (   -3.49    56.59     0.45     0.32)  ; 6
      (   -2.34    55.95     4.70     0.32)  ; 7
      (   -1.96    55.76     4.70     0.32)  ; 8
      (   -2.03    55.38     5.85     0.32)  ; 9
      (   -2.15    55.25    10.85     0.32)  ; 10
      (   -0.44    54.04    10.85     0.32)  ; 11
      (    0.52    55.12    10.85     0.32)  ; 12
      (    0.96    56.78     5.75     0.32)  ; 13
      (    1.09    57.54     5.75     0.32)  ; 14
      (    1.03    58.05     5.75     0.32)  ; 15
       Normal
    )  ;  End of split
  )  ;  End of split
)  ;  End of tree

( (Color DarkCyan)
  (Dendrite)
  (    4.77     5.85    -1.60     1.72)  ; Root
  (    5.40     6.04    -1.65     1.72)  ; 1, R
  (    5.79     6.17    -1.65     1.72)  ; 2
  (    6.10     6.62    -1.65     1.72)  ; 3
  (    6.10     6.81    -1.15     1.72)  ; 4
  (    6.04     8.40     0.20     1.72)  ; 5
  (    5.79    10.43     1.90     1.72)  ; 6
  (    5.60    11.77     2.05     1.72)  ; 7
  (    5.47    12.40     1.00     1.72)  ; 8
  (    5.60    13.80     0.30     1.72)  ; 9
  (    5.79    14.69     0.30     1.72)  ; 10
  (    6.10    15.39    -1.15     1.72)  ; 11
  (    7.19    16.73    -1.30     1.72)  ; 12
  (    7.19    16.79    -1.30     1.72)  ; 13
  (    7.44    18.13     1.45     1.72)  ; 14
  (    7.50    18.38     2.00     1.72)  ; 15
  (    7.76    18.83     2.00     1.72)  ; 16
  (    8.14    19.97     2.00     1.72)  ; 17
  (    8.27    20.42     2.00     1.72)  ; 18
  (    8.39    22.07     2.05     1.72)  ; 19
  (    8.71    23.35     1.90     1.72)  ; 20
  (
    (   12.02    24.36     0.45     1.59)  ; 1, R-1
    (   12.08    24.49     0.45     1.59)  ; 2
    (   13.16    24.94     0.45     1.59)  ; 3
    (   13.80    25.38     0.45     1.59)  ; 4
    (   14.24    25.64     1.60     1.59)  ; 5
    (   14.88    26.91     1.60     1.59)  ; 6
    (   15.26    27.99     2.00     1.59)  ; 7
    (   16.28    29.71     2.00     1.59)  ; 8
    (   16.91    30.22     1.25     1.59)  ; 9
    (   16.91    30.15     1.25     1.59)  ; 10
    (
      (   22.37    32.23     3.10     1.08)  ; 1, R-1-1
      (   22.94    32.93     4.70     1.08)  ; 2
      (   23.13    33.05     4.70     1.08)  ; 3
      (   24.53    34.64     1.35     0.95)  ; 4
      (   24.91    34.77     1.35     0.95)  ; 5
      (   25.61    35.02     1.35     0.95)  ; 6
      (   25.87    35.34     3.65     0.95)  ; 7
      (   25.87    35.41     3.65     0.95)  ; 8
      (   26.76    37.06     5.50     0.95)  ; 9
      (   27.58    39.22     5.65     0.95)  ; 10
      (   27.65    39.60     5.65     0.95)  ; 11
      (   28.67    42.72     9.75     0.83)  ; 12
      (   29.43    44.31     9.75     0.83)  ; 13
      (   30.32    45.52    10.25     0.83)  ; 14
      (   31.91    46.92    10.25     0.83)  ; 15
      (   32.48    47.11    10.25     0.83)  ; 16
      (   35.09    48.38    10.25     0.64)  ; 17
      (   37.82    48.45    10.25     0.64)  ; 18
      (   38.78    48.83    10.25     0.64)  ; 19
      (   41.19    50.74    10.25     0.64)  ; 20
      (   41.70    51.05    10.25     0.64)  ; 21
       Normal
    |
      (   17.47    32.35     0.10     0.64)  ; 1, R-1-2
      (   18.05    32.73    -0.85     0.64)  ; 2
      (   19.57    33.50    -1.40     0.64)  ; 3
      (   19.64    33.62    -1.40     0.64)  ; 4
      (   21.48    40.05    -3.85     0.64)  ; 5
      (   21.86    40.75    -3.85     0.64)  ; 6
      (   22.94    42.78    -1.70     0.64)  ; 7
      (   24.21    44.44    -1.70     0.64)  ; 8
      (   24.41    45.01    -0.60     0.64)  ; 9
      (   25.30    50.67    -3.90     0.76)  ; 10
      (   25.30    52.01    -4.45     0.76)  ; 11
      (   26.57    54.23    -4.45     0.76)  ; 12
      (   27.52    55.70    -4.50     0.76)  ; 13
      (   29.62    59.51    -4.45     0.76)  ; 14
      (   30.26    60.21    -4.45     0.76)  ; 15
      (   31.97    62.80    -7.65     0.76)  ; 16
      (   32.48    63.31    -7.65     0.76)  ; 17
      (   33.24    63.94    -7.60     0.76)  ; 18
      (   34.64    64.71    -7.60     0.76)  ; 19
      (   34.64    64.58    -7.60     0.76)  ; 20
      (   38.52    66.49    -3.15     0.89)  ; 21
      (   43.03    69.16    -2.60     0.89)  ; 22
      (   45.32    69.22    -2.05     0.89)  ; 23
      (   46.47    69.67    -3.05     0.89)  ; 24
      (   47.99    71.00    -3.05     0.89)  ; 25
      (   48.76    71.89    -3.05     0.89)  ; 26
      (   49.90    73.61    -3.60     0.89)  ; 27
      (   51.30    75.20    -3.10     0.89)  ; 28
      (   53.91    77.56    -3.10     0.89)  ; 29
      (   54.48    77.43    -3.10     0.89)  ; 30
      (   58.29    79.65    -1.95     0.89)  ; 31
      (   59.25    80.35    -2.75     0.89)  ; 32
      (   61.35    81.75    -2.75     0.89)  ; 33
      (   63.76    83.73    -2.75     0.89)  ; 34
      (   64.65    84.68    -2.95     0.89)  ; 35
      (   67.77    87.10    -3.00     0.89)  ; 36
      (   68.28    87.35    -3.00     0.89)  ; 37
      (   69.93    89.23    -1.65     0.83)  ; 38
      (   71.01    89.36    -1.40     0.83)  ; 39
      (   71.90    89.87    -1.40     0.83)  ; 40
      (   72.86    90.95     0.40     0.83)  ; 41
      (   73.62    92.35     0.40     0.83)  ; 42
      (   73.62    92.42     0.40     0.83)  ; 43
      (   75.59    95.09    -5.80     0.83)  ; 44
      (   76.04    96.36    -7.40     0.83)  ; 45
      (   77.18    98.90    -8.00     0.83)  ; 46
      (   78.07   100.24    -8.00     0.83)  ; 47
      (   78.90   101.07    -8.00     0.83)  ; 48
      (   80.30   101.96    -8.15     0.83)  ; 49
      (   82.65   102.85    -8.15     0.83)  ; 50
      (   83.29   102.78    -9.65     0.83)  ; 51
      (   84.56   102.47    -9.65     0.83)  ; 52
      (   87.29   102.59   -11.40     0.83)  ; 53
      (   88.56   102.40   -11.45     0.83)  ; 54
      (   89.07   102.53   -11.45     0.83)  ; 55
      (   90.60   103.48   -13.80     0.83)  ; 56
      (   91.11   103.99   -13.80     0.83)  ; 57
      (   91.62   104.31   -14.40     0.83)  ; 58
      (   92.89   104.82   -14.40     0.83)  ; 59
       Normal
    )  ;  End of split
  |
    (    7.61    22.19    -0.70     1.53)  ; 1, R-2
    (    7.48    23.72    -0.70     1.53)  ; 2
    (    7.67    24.74    -0.70     1.53)  ; 3
    (    7.04    26.39    -0.85     1.53)  ; 4
    (    8.37    27.67    -1.65     1.53)  ; 5
    (    8.37    27.92    -1.65     1.53)  ; 6
    (    7.73    31.16    -1.30     1.34)  ; 7
    (    7.67    32.75    -3.80     1.34)  ; 8
    (    6.40    36.25    -3.85     1.34)  ; 9
    (    6.34    37.33    -3.85     1.34)  ; 10
    (    5.83    37.91    -3.85     1.34)  ; 11
    (    5.00    40.32     0.65     1.21)  ; 12
    (    5.13    41.09     1.10     1.21)  ; 13
    (    5.13    41.72     1.10     1.21)  ; 14
    (    4.62    43.00     1.10     1.21)  ; 15
    (    3.41    45.09     1.10     1.21)  ; 16
    (    2.90    45.79     1.10     1.21)  ; 17
    (    2.58    46.69     0.30     1.21)  ; 18
    (    2.39    47.70     0.30     1.21)  ; 19
    (    2.65    49.93     0.30     1.21)  ; 20
    (    3.03    51.07    -0.05     1.21)  ; 21
    (    3.09    51.07    -0.05     1.21)  ; 22
    (    3.74    52.79    -3.30     1.02)  ; 23
    (    3.67    53.37    -4.65     1.02)  ; 24
    (    1.32    55.21     5.00     0.89)  ; 25
    (    1.32    56.04     5.20     0.89)  ; 26
    (    1.70    57.18     5.20     0.89)  ; 27
    (    2.28    57.95     3.80     0.89)  ; 28
    (    3.29    58.58     3.80     0.89)  ; 29
    (    3.80    58.84     3.05     0.89)  ; 30
    (    3.87    59.28     3.05     0.89)  ; 31
    (    3.17    60.43     5.65     0.89)  ; 32
    (    3.17    61.38     5.85     0.89)  ; 33
    (
      (    5.01    63.67     1.85     0.89)  ; 1, R-2-1
      (    5.01    64.12     1.85     0.89)  ; 2
      (    5.39    64.94     1.70     0.89)  ; 3
      (    5.45    66.09     1.70     0.89)  ; 4
      (    4.31    67.55     1.15     0.89)  ; 5
      (    3.48    69.08     1.15     0.89)  ; 6
      (    2.85    71.62     1.15     0.89)  ; 7
      (    2.40    73.47     1.15     0.89)  ; 8
      (    1.83    74.49     1.15     0.89)  ; 9
      (   -0.08    76.27     1.15     0.89)  ; 10
      (   -0.08    76.65     1.15     0.89)  ; 11
      (    0.24    77.09     1.15     0.89)  ; 12
      (    1.28    78.91    -1.25     0.89)  ; 13
      (    1.47    80.37    -1.50     0.89)  ; 14
      (    1.22    82.53     1.15     0.89)  ; 15
      (    0.65    84.57     1.10     0.89)  ; 16
      (    0.71    85.90     1.10     0.89)  ; 17
      (    1.03    86.60     0.15     0.89)  ; 18
      (    1.03    86.99     0.15     0.89)  ; 19
      (    0.39    87.11     0.15     0.89)  ; 20
      (    0.01    90.04    -2.30     0.89)  ; 21
      (    0.84    92.20    -2.40     0.89)  ; 22
      (    0.84    93.28    -0.85     0.89)  ; 23
      (    0.01    94.81    -0.85     0.89)  ; 24
      (   -0.18    96.46    -0.70     0.89)  ; 25
      (   -0.12    96.46    -0.70     0.89)  ; 26
      (    0.65    99.20    -1.80     0.89)  ; 27
      (    0.84   100.28    -1.30     0.89)  ; 28
      (    0.65   101.62    -1.30     0.89)  ; 29
      (    0.46   102.25    -1.30     0.89)  ; 30
      (    0.46   103.97    -0.85     0.89)  ; 31
      (    0.65   104.61    -0.85     0.89)  ; 32
      (    2.78   106.29     2.55     0.89)  ; 33
      (    2.08   108.71    -1.65     0.89)  ; 34
      (    2.08   109.41    -2.00     0.89)  ; 35
      (    2.01   111.38    -2.00     0.89)  ; 36
      (    1.95   112.02    -3.65     0.89)  ; 37
      (    2.33   115.96    -6.05     0.89)  ; 38
      (    1.70   117.68    -7.60     0.89)  ; 39
      (    0.68   118.57    -7.60     0.89)  ; 40
      (    0.43   119.84    -8.10     0.89)  ; 41
      (    0.36   119.91    -8.10     0.89)  ; 42
      (   -1.48   122.32   -10.35     0.89)  ; 43
      (   -1.55   123.79   -10.45     0.89)  ; 44
      (   -3.26   126.14   -10.45     0.89)  ; 45
      (   -3.84   126.78   -10.45     0.89)  ; 46
      (   -5.11   129.51   -10.45     0.89)  ; 47
      (   -5.87   131.55   -10.45     0.89)  ; 48
      (   -5.23   131.61   -10.45     0.89)  ; 49
      (   -8.67   134.62   -13.90     0.89)  ; 50
      (   -9.18   135.38   -13.90     0.89)  ; 51
      (   -9.37   135.95   -14.70     0.89)  ; 52
      (   -9.62   136.27   -14.70     0.89)  ; 53
      (  -13.12   140.47   -15.70     0.89)  ; 54
      (  -15.85   141.99   -16.00     0.89)  ; 55
      (  -17.51   144.28   -16.00     0.89)  ; 56
      (  -18.14   146.00   -16.00     0.89)  ; 57
      (  -18.21   148.23   -16.35     0.89)  ; 58
      (  -18.90   149.88   -16.35     0.89)  ; 59
      (  -18.84   150.58   -16.35     0.89)  ; 60
      (  -18.33   150.90   -16.35     0.89)  ; 61
      (  -18.08   151.28   -16.35     0.89)  ; 62
       Normal
    |
      (    3.52    62.84     5.80     0.89)  ; 1, R-2-2
      (    3.14    64.30     5.80     0.89)  ; 2
      (    3.01    64.37     5.80     0.89)  ; 3
      (    2.63    65.83     2.30     0.89)  ; 4
      (    2.57    67.04     2.80     0.89)  ; 5
      (    2.50    67.23     2.80     0.89)  ; 6
      (    2.50    67.48     5.90     0.89)  ; 7
      (    2.31    68.37     6.00     0.89)  ; 8
      (    2.31    68.76     6.55     0.89)  ; 9
      (    2.12    69.39     6.55     0.89)  ; 10
      (    1.49    70.22     6.55     0.89)  ; 11
      (    1.10    71.43     6.55     0.89)  ; 12
      (    0.60    72.44     7.15     0.89)  ; 13
      (    0.53    72.76     7.45     0.89)  ; 14
       Normal
    )  ;  End of split
  )  ;  End of split
)  ;  End of tree

( (Color RGB (100, 100, 100))
  (Dendrite)
  (   -1.81     3.93    -3.45     1.78)  ; Root
  (   -2.06     4.63    -1.45     1.78)  ; 1, R
  (   -2.82     3.93    -0.50     1.97)  ; 2
  (   -2.82     4.38    -0.10     1.97)  ; 3
  (   -2.70     4.57    -5.80     2.16)  ; 4
  (   -3.84     6.54    -6.15     2.16)  ; 5
  (   -3.84     6.67    -6.15     2.16)  ; 6
  (   -3.78     6.41    -1.50     2.16)  ; 7
  (   -3.84     6.54    -0.65     2.16)  ; 8
  (   -5.18     7.56    -2.65     2.16)  ; 9
  (   -5.24     7.56    -2.65     2.16)  ; 10
  (   -4.92     8.13    -4.25     2.16)  ; 11
  (   -5.81     8.70    -5.35     2.16)  ; 12
  (   -5.75     8.77    -7.60     2.16)  ; 13
  (   -6.77    11.06    -9.90     2.03)  ; 14
  (   -6.89    11.18   -10.15     2.03)  ; 15
  (   -7.08    11.82   -10.55     2.03)  ; 16
  (   -7.59    12.33   -10.55     2.03)  ; 17
  (   -8.29    12.52    -8.50     2.03)  ; 18
  (   -9.25    12.58    -8.50     2.03)  ; 19
  (   -9.88    12.71    -6.85     2.03)  ; 20
  (   -9.88    12.52    -6.85     2.03)  ; 21
  (
    (  -12.17    13.66   -11.25     2.03)  ; 1, R-1
    (  -12.17    13.73   -10.35     2.03)  ; 2
    (
      (  -13.95    14.75   -10.60     2.03)  ; 1, R-1-1
      (  -14.01    14.87   -10.60     2.03)  ; 2
      (  -15.16    15.00    -4.25     1.72)  ; 3
      (  -16.81    15.70    -4.95     1.72)  ; 4
      (
        (  -17.70    17.16    -7.70     1.59)  ; 1, R-1-1-1
        (  -18.21    18.43    -7.50     1.59)  ; 2
        (  -18.34    19.96    -5.45     1.59)  ; 3
        (  -19.10    21.17    -5.15     1.59)  ; 4
        (  -19.36    21.68    -5.15     1.59)  ; 5
        (  -19.86    23.52    -5.35     1.59)  ; 6
        (  -20.18    24.86    -5.35     1.59)  ; 7
        (  -21.71    27.28    -6.60     1.46)  ; 8
        (  -22.22    28.36    -6.65     1.46)  ; 9
        (  -22.15    29.88    -6.85     1.46)  ; 10
        (  -22.03    30.52    -6.85     1.46)  ; 11
        (  -22.28    31.22    -6.85     1.46)  ; 12
        (  -24.44    32.94    -6.90     1.46)  ; 13
        (  -25.46    34.21    -6.90     1.46)  ; 14
        (  -25.59    34.34    -6.90     1.46)  ; 15
        (  -27.40    38.17    -9.75     1.46)  ; 16
        (  -27.53    38.30    -9.75     1.46)  ; 17
        (  -28.04    39.06    -6.20     1.46)  ; 18
        (  -28.04    39.06    -6.15     1.46)  ; 19
        (
          (  -27.08    41.61    -6.05     1.27)  ; 1, R-1-1-1-1
          (  -27.21    42.88    -6.05     1.27)  ; 2
          (  -26.96    44.02    -4.35     1.27)  ; 3
          (  -27.34    45.87    -3.90     1.27)  ; 4
          (  -27.53    46.06    -3.90     1.27)  ; 5
          (  -28.74    48.67    -6.50     1.14)  ; 6
          (  -28.80    49.37    -6.65     1.14)  ; 7
          (  -29.94    53.37    -6.75     1.14)  ; 8
          (  -29.69    54.71    -6.75     1.14)  ; 9
          (  -29.37    56.62    -6.80     1.14)  ; 10
          (  -29.63    59.54    -6.80     1.14)  ; 11
          (  -28.54    61.05   -10.50     1.14)  ; 12
          (  -28.54    61.12   -10.50     1.14)  ; 13
          (  -28.41    64.36   -11.15     1.14)  ; 14
          (  -27.90    65.76   -11.15     1.14)  ; 15
          (  -26.50    67.41   -10.40     1.14)  ; 16
          (  -25.93    67.80   -10.40     1.14)  ; 17
          (  -24.47    68.37    -9.90     1.14)  ; 18
          (  -23.71    68.94    -9.90     1.14)  ; 19
          (  -22.63    70.15    -9.90     1.14)  ; 20
          (  -21.29    72.25   -10.05     1.14)  ; 21
          (  -20.66    74.92   -10.05     1.14)  ; 22
          (  -20.72    79.12   -10.80     1.14)  ; 23
          (  -20.97    79.88   -10.80     1.14)  ; 24
          (  -21.16    79.88   -10.80     1.14)  ; 25
          (  -21.55    81.92    -6.60     1.08)  ; 26
          (  -22.82    87.45    -7.35     1.08)  ; 27
          (  -23.50    92.08    -9.55     1.02)  ; 28
          (  -23.50    92.21    -9.65     1.02)  ; 29
          (  -26.36    93.61    -7.70     1.02)  ; 30
          (  -26.99    93.67    -7.70     1.02)  ; 31
          (  -29.35    95.58    -7.65     1.02)  ; 32
          (  -30.49    96.22    -7.65     1.02)  ; 33
          (  -31.38    97.24    -7.65     1.02)  ; 34
          (  -32.02    98.06    -7.65     1.02)  ; 35
          (  -32.84    98.76    -7.65     1.02)  ; 36
          (  -33.67    99.21    -7.75     1.02)  ; 37
          (  -34.69   100.16    -7.75     1.02)  ; 38
          (  -37.36   103.22    -7.80     1.02)  ; 39
          (  -37.49   106.27    -7.80     1.02)  ; 40
          (  -37.36   108.05    -7.80     1.02)  ; 41
          (  -37.23   108.94    -7.80     1.02)  ; 42
          (  -37.36   109.83    -7.80     1.02)  ; 43
          (  -37.80   110.72    -7.80     1.02)  ; 44
          (  -38.19   112.25    -7.80     1.02)  ; 45
          (  -38.12   112.76    -7.80     1.02)  ; 46
          (  -36.18   114.44    -5.65     0.89)  ; 47
          (  -36.18   115.08    -5.65     0.89)  ; 48
          (  -36.75   116.80    -5.65     0.89)  ; 49
          (  -37.00   117.75    -4.40     0.89)  ; 50
          (  -37.51   118.77    -4.40     0.89)  ; 51
          (  -38.47   119.79    -4.40     0.89)  ; 52
          (  -40.31   120.23    -4.40     0.89)  ; 53
          (  -42.47   124.56   -11.45     0.89)  ; 54
          (  -42.92   125.07   -11.45     0.89)  ; 55
          (  -44.95   125.38   -11.50     0.89)  ; 56
          (  -46.80   125.58   -11.50     0.89)  ; 57
          (  -50.42   124.11    -9.85     0.89)  ; 58
          (  -52.84   123.60    -9.80     0.89)  ; 59
          (  -55.25   123.54    -9.80     0.89)  ; 60
          (  -56.97   122.84    -9.25     0.89)  ; 61
          (  -57.10   122.71    -9.25     0.89)  ; 62
          (  -59.70   121.19    -6.35     0.89)  ; 63
          (  -61.10   120.49    -6.05     0.89)  ; 64
          (  -62.88   120.36    -6.05     0.89)  ; 65
          (  -63.65   120.17    -6.05     0.89)  ; 66
          (  -65.04   120.23    -6.20     0.89)  ; 67
          (  -65.04   120.30    -6.20     0.89)  ; 68
          (  -65.43   119.47    -9.30     0.76)  ; 69
          (  -65.43   119.09    -9.40     0.76)  ; 70
          (  -65.74   118.20    -9.40     0.76)  ; 71
          (  -66.25   118.07    -8.80     0.76)  ; 72
          (  -66.82   118.26    -8.80     0.76)  ; 73
          (  -67.27   118.26    -6.85     0.76)  ; 74
           Normal
        |
          (  -29.36    38.80    -6.15     0.76)  ; 1, R-1-1-1-2
          (  -29.61    38.99    -6.15     0.76)  ; 2
          (  -30.69    39.75    -6.15     0.76)  ; 3
          (  -31.64    40.83    -5.60     0.76)  ; 4
          (  -32.79    41.53    -5.60     0.76)  ; 5
          (  -34.38    41.53    -5.30     0.76)  ; 6
          (  -35.01    41.92    -5.30     0.76)  ; 7
          (  -35.71    42.81    -5.30     0.76)  ; 8
          (  -36.41    44.08    -5.30     0.76)  ; 9
          (  -36.86    44.33    -6.25     0.76)  ; 10
          (  -37.81    44.40    -6.35     0.76)  ; 11
          (  -39.97    44.65    -6.00     0.76)  ; 12
          (  -40.55    44.84    -6.00     0.76)  ; 13
          (  -42.20    44.84    -4.15     0.76)  ; 14
          (  -43.79    44.52    -4.15     0.76)  ; 15
          (  -44.87    44.02    -4.00     0.76)  ; 16
          (  -46.08    43.19    -4.00     0.76)  ; 17
          (  -47.16    41.41    -4.05     0.76)  ; 18
          (  -47.35    40.33    -4.05     0.76)  ; 19
          (  -48.18    37.91    -5.75     0.76)  ; 20
          (  -48.43    38.35    -5.75     0.76)  ; 21
          (  -48.43    38.67    -5.75     0.76)  ; 22
          (  -50.53    37.53    -8.35     0.76)  ; 23
          (  -53.07    36.00    -8.35     0.76)  ; 24
          (  -54.34    35.05    -7.40     0.76)  ; 25
          (  -56.06    33.52    -7.40     0.76)  ; 26
          (  -59.62    31.74    -5.75     0.76)  ; 27
          (  -62.67    31.10    -5.75     0.76)  ; 28
          (  -63.88    31.87    -5.75     0.76)  ; 29
          (  -66.93    33.14    -5.75     0.76)  ; 30
          (  -67.70    33.77    -5.70     0.76)  ; 31
          (  -68.14    34.86    -5.70     0.76)  ; 32
          (  -70.68    35.16   -13.45     0.76)  ; 33
          (  -71.25    35.54   -13.45     0.76)  ; 34
          (  -72.08    35.92   -13.50     0.76)  ; 35
          (  -73.16    36.24   -13.50     0.76)  ; 36
          (  -74.11    36.94   -13.50     0.76)  ; 37
          (  -75.70    37.38   -11.75     0.76)  ; 38
          (  -75.76    37.70   -11.75     0.76)  ; 39
          (  -76.53    37.70    -7.10     0.76)  ; 40
          (  -77.23    37.96    -7.10     0.76)  ; 41
          (  -78.24    38.47    -7.75     0.76)  ; 42
          (  -78.88    38.72    -8.80     0.76)  ; 43
          (  -79.77    39.29    -9.30     0.76)  ; 44
          (  -81.49    40.37    -9.85     0.76)  ; 45
          (  -82.25    40.76   -10.55     0.76)  ; 46
          (  -83.01    40.95   -11.50     0.76)  ; 47
          (  -83.84    41.33   -12.10     0.76)  ; 48
          (  -84.48    41.46    -6.40     0.76)  ; 49
          (  -84.86    41.39    -6.40     0.76)  ; 50
          (  -85.94    41.01    -5.05     0.76)  ; 51
          (  -86.51    40.88    -4.15     0.76)  ; 52
          (  -87.27    40.69    -3.45     0.76)  ; 53
          (  -89.24    40.63    -3.45     0.76)  ; 54
          (  -90.33    40.76    -3.20     0.76)  ; 55
          (  -90.71    40.88    -3.20     0.76)  ; 56
          (  -93.95    40.82    -4.50     0.76)  ; 57
          (  -93.95    41.01    -4.50     0.76)  ; 58
          (  -94.78    40.69    -0.35     0.76)  ; 59
          (  -96.11    40.76     1.05     0.76)  ; 60
          (  -97.76    41.39     1.05     0.76)  ; 61
          (  -99.23    41.52     0.95     0.76)  ; 62
          ( -101.13    40.95    -1.20     0.76)  ; 63
          ( -101.77    40.82    -1.20     0.76)  ; 64
          ( -102.28    41.14    -1.20     0.76)  ; 65
          ( -102.85    42.35    -2.35     0.76)  ; 66
          ( -105.33    43.36    -4.40     0.76)  ; 67
          ( -105.33    43.42    -6.25     0.76)  ; 68
          (
            ( -103.55    44.76    -8.40     0.76)  ; 1, R-1-1-1-2-1
            ( -103.99    45.08    -8.40     0.76)  ; 2
            ( -103.99    45.27    -8.40     0.76)  ; 3
             Normal
          |
            ( -105.96    43.68    -6.20     0.76)  ; 1, R-1-1-1-2-2
            ( -106.60    43.68    -6.20     0.76)  ; 2
             Normal
          )  ;  End of split
        )  ;  End of split
      |
        (  -19.24    14.34    -2.35     0.89)  ; 1, R-1-1-2
        (  -20.44    13.45    -2.35     0.89)  ; 2
        (  -20.76    12.69    -5.40     0.89)  ; 3
        (  -21.46    11.03    -9.70     0.89)  ; 4
        (  -21.72     9.12    -9.70     0.89)  ; 5
        (  -22.03     7.79    -6.50     0.89)  ; 6
        (  -22.23     7.09    -6.50     0.89)  ; 7
        (  -22.92     5.50    -6.50     0.89)  ; 8
        (  -23.56     4.99    -5.10     0.89)  ; 9
        (  -27.50     4.04    -8.75     0.89)  ; 10
        (  -29.35     3.97   -10.90     0.89)  ; 11
        (  -32.27     5.50   -11.35     0.89)  ; 12
        (  -33.23     5.82   -11.35     0.89)  ; 13
        (  -35.20     6.96   -11.50     0.89)  ; 14
        (  -37.68     9.51   -11.50     0.89)  ; 15
        (  -38.12    10.59   -13.65     0.89)  ; 16
        (  -38.63    12.24   -13.65     0.89)  ; 17
        (  -39.20    13.20   -13.65     0.89)  ; 18
        (  -41.05    14.98   -13.80     0.89)  ; 19
        (  -44.99    17.20   -13.80     0.89)  ; 20
        (  -46.83    18.28   -11.75     0.89)  ; 21
        (  -48.61    20.38   -11.75     0.89)  ; 22
        (  -49.88    21.15   -11.25     0.89)  ; 23
        (  -50.97    21.72   -11.25     0.89)  ; 24
        (  -52.13    23.57   -14.90     0.89)  ; 25
        (  -52.83    23.06   -15.25     0.89)  ; 26
        (  -53.21    22.36   -15.25     0.89)  ; 27
        (  -53.40    21.47   -12.80     0.89)  ; 28
        (  -53.59    21.28   -12.80     0.89)  ; 29
        (  -53.85    20.84   -12.80     0.89)  ; 30
        (  -55.69    20.20    -9.50     0.89)  ; 31
        (  -57.02    19.05    -7.50     0.89)  ; 32
        (  -59.31    17.66    -6.20     0.89)  ; 33
        (  -61.09    16.89    -5.65     0.89)  ; 34
        (  -61.28    16.83    -5.65     0.89)  ; 35
        (  -61.35    16.89    -5.65     0.89)  ; 36
         Normal
      )  ;  End of split
    |
      (  -13.63    14.30    -9.40     1.08)  ; 1, R-1-2
      (  -13.89    14.36    -8.95     1.08)  ; 2
      (  -14.21    14.62    -8.90     1.08)  ; 3
      (  -14.90    15.32   -12.20     1.08)  ; 4
      (  -17.00    18.43   -13.40     1.08)  ; 5
      (  -17.19    19.01   -13.40     1.08)  ; 6
      (  -17.64    19.58   -13.40     1.08)  ; 7
      (  -18.59    23.08   -12.15     1.08)  ; 8
      (  -18.72    24.09   -10.00     1.08)  ; 9
      (  -18.91    24.67   -10.00     1.08)  ; 10
      (  -19.36    26.89   -10.00     1.08)  ; 11
      (  -19.29    27.85   -10.00     1.08)  ; 12
      (  -19.23    28.36   -10.00     1.08)  ; 13
      (  -20.82    32.81   -16.90     0.95)  ; 14
      (  -21.01    33.76   -17.40     0.95)  ; 15
      (  -20.75    34.46   -17.40     0.95)  ; 16
      (  -19.74    35.61   -17.40     0.95)  ; 17
      (  -19.10    36.24   -17.55     0.95)  ; 18
      (  -18.27    37.52   -17.55     0.95)  ; 19
      (  -17.58    39.30   -17.55     0.95)  ; 20
      (  -16.95    43.35   -19.90     0.83)  ; 21
      (  -16.63    45.64   -21.15     0.83)  ; 22
      (  -16.12    46.85   -21.15     0.83)  ; 23
      (  -15.93    46.97   -21.15     0.83)  ; 24
      (  -14.66    49.52   -16.45     0.83)  ; 25
      (  -13.26    51.43   -18.55     0.83)  ; 26
      (  -13.01    52.32   -18.55     0.83)  ; 27
      (  -13.32    53.33   -18.55     0.83)  ; 28
      (  -13.26    53.97   -18.55     0.83)  ; 29
      (  -12.88    55.18   -18.55     0.83)  ; 30
      (  -12.75    56.51   -17.00     0.83)  ; 31
      (  -12.82    60.40   -17.00     0.83)  ; 32
      (  -12.94    60.46   -17.00     0.83)  ; 33
      (  -12.05    65.80   -17.30     0.83)  ; 34
      (  -11.80    67.39   -18.55     0.83)  ; 35
      (  -11.80    67.84   -18.55     0.83)  ; 36
      (  -11.58    72.25   -20.75     0.83)  ; 37
      (  -10.75    73.97   -19.70     0.83)  ; 38
      (  -10.31    75.81   -19.65     0.83)  ; 39
      (  -10.50    76.00   -19.65     0.83)  ; 40
      (  -11.71    78.42   -22.00     0.83)  ; 41
      (  -11.83    78.68   -22.00     0.83)  ; 42
      (  -12.28    79.06   -22.45     0.83)  ; 43
      (  -12.28    79.82   -22.45     0.83)  ; 44
      (  -12.09    80.20   -22.45     0.83)  ; 45
      (  -11.07    81.28   -22.45     0.83)  ; 46
      (  -10.82    81.73   -22.45     0.83)  ; 47
      (
        (   -9.42    84.34   -23.60     0.83)  ; 1, R-1-2-1
        (   -8.21    85.55   -23.95     0.83)  ; 2
        (   -7.83    85.86   -23.95     0.83)  ; 3
        (   -7.57    86.25   -25.70     0.83)  ; 4
        (   -7.57    86.37   -25.70     0.83)  ; 5
        (   -7.64    90.06   -27.80     0.83)  ; 6
        (   -7.00    91.78   -27.85     0.83)  ; 7
        (   -7.07    94.26   -27.85     0.83)  ; 8
        (   -7.32    95.72   -27.85     0.83)  ; 9
        (   -9.32   100.07   -32.00     0.83)  ; 10
        (   -9.45   100.70   -34.05     0.83)  ; 11
        (   -9.76   101.15   -34.05     0.83)  ; 12
        (  -10.21   101.91   -34.05     0.83)  ; 13
        (  -10.59   102.23   -34.05     0.83)  ; 14
        (  -10.84   105.41   -36.05     0.83)  ; 15
        (  -10.78   107.83   -36.05     0.83)  ; 16
        (   -9.64   110.50   -36.95     0.83)  ; 17
        (   -9.00   111.45   -36.95     0.83)  ; 18
        (   -8.37   111.71   -37.85     0.83)  ; 19
        (   -7.28   112.28   -37.85     0.83)  ; 20
        (   -6.46   113.49   -38.40     0.83)  ; 21
        (   -5.69   114.19   -38.40     0.83)  ; 22
        (   -4.36   114.31   -38.40     0.83)  ; 23
        (   -2.07   116.16   -42.95     0.83)  ; 24
        (   -1.18   116.92   -42.95     0.83)  ; 25
        (    0.98   118.19   -43.45     0.83)  ; 26
        (    1.87   118.96   -43.45     0.83)  ; 27
        (    2.44   119.91   -43.45     0.83)  ; 28
        (    2.64   121.18   -43.45     0.83)  ; 29
        (    2.70   121.69   -44.60     0.83)  ; 30
        (    3.34   125.42   -48.80     0.70)  ; 31
        (    3.85   125.92   -48.80     0.70)  ; 32
        (    6.52   127.39   -48.80     0.70)  ; 33
        (    7.79   127.83   -48.95     0.70)  ; 34
        (   10.21   128.72   -48.95     0.70)  ; 35
        (   10.90   129.49   -48.95     0.70)  ; 36
        (   11.54   130.31   -48.95     0.70)  ; 37
         Normal
      |
        (  -11.36    82.24   -19.75     0.70)  ; 1, R-1-2-2
        (  -11.23    83.57   -18.40     0.70)  ; 2
        (  -11.55    84.40   -18.40     0.70)  ; 3
        (  -11.99    86.88   -22.65     0.70)  ; 4
        (  -11.93    90.57   -24.00     0.70)  ; 5
        (  -11.55    92.86   -24.25     0.70)  ; 6
        (  -10.78    94.70   -24.25     0.70)  ; 7
        (   -8.37    99.16   -28.20     0.70)  ; 8
        (   -7.48   100.81   -28.20     0.70)  ; 9
        (   -6.46   103.23   -29.05     0.70)  ; 10
        (   -6.08   105.26   -29.05     0.70)  ; 11
        (   -6.14   106.34   -29.05     0.70)  ; 12
        (   -6.46   107.55   -29.40     0.70)  ; 13
        (   -6.78   107.93   -29.40     0.70)  ; 14
        (   -6.84   107.93   -29.40     0.70)  ; 15
        (   -9.22   107.88   -33.75     0.70)  ; 16
        (  -11.19   110.23   -35.80     0.70)  ; 17
        (  -11.64   111.50   -35.80     0.70)  ; 18
        (  -11.70   111.57   -35.80     0.70)  ; 19
        (  -13.93   117.29   -38.45     0.70)  ; 20
        (  -13.36   119.07   -38.80     0.70)  ; 21
        (  -12.72   120.47   -38.80     0.70)  ; 22
        (  -12.53   121.81   -39.85     0.70)  ; 23
        (  -14.44   123.65   -39.85     0.70)  ; 24
        (  -15.71   125.88   -39.85     0.70)  ; 25
        (  -15.90   126.83   -40.50     0.70)  ; 26
        (  -15.52   129.00   -40.50     0.70)  ; 27
        (  -14.31   131.67   -40.50     0.70)  ; 28
        (  -13.67   133.96   -40.50     0.70)  ; 29
        (  -11.41   143.96   -42.50     0.70)  ; 30
        (  -10.96   145.17   -42.50     0.70)  ; 31
        (  -10.71   146.44   -42.50     0.70)  ; 32
        (  -10.77   148.67   -42.00     0.70)  ; 33
        (  -10.52   150.26   -42.00     0.70)  ; 34
        (   -8.87   152.87   -42.00     0.70)  ; 35
        (   -8.48   153.19   -41.95     0.70)  ; 36
        (   -8.67   158.28   -41.95     0.70)  ; 37
        (   -8.36   160.12   -41.95     0.70)  ; 38
        (   -8.67   161.14   -41.95     0.70)  ; 39
        (   -9.18   161.52   -41.95     0.70)  ; 40
        (   -9.60   163.56   -45.45     0.70)  ; 41
        (   -9.73   164.26   -48.00     0.70)  ; 42
        (  -10.24   164.33   -48.00     0.70)  ; 43
        (  -12.65   168.40   -35.75     0.70)  ; 44
        (  -14.94   169.86   -35.40     0.70)  ; 45
        (  -15.07   170.11   -35.40     0.70)  ; 46
         Normal
      )  ;  End of split
    )  ;  End of split
  |
    (  -10.70    14.40    -1.75     0.70)  ; 1, R-2
    (   -9.55    14.65   -11.95     0.83)  ; 2
    (   -8.79    15.23   -12.50     0.83)  ; 3
    (   -8.28    15.99   -12.50     0.83)  ; 4
    (   -8.34    16.75   -12.50     0.83)  ; 5
    (   -9.81    18.85   -13.60     0.83)  ; 6
    (  -10.38    19.74   -13.60     0.83)  ; 7
    (  -10.51    20.82   -13.60     0.83)  ; 8
    (   -9.23    25.40   -19.75     0.95)  ; 9
    (   -9.11    27.31   -19.75     0.95)  ; 10
    (   -8.54    28.77   -20.20     0.95)  ; 11
    (   -8.28    29.09   -20.20     0.95)  ; 12
    (   -8.15    29.09   -20.20     0.95)  ; 13
    (   -7.26    32.53   -21.15     0.95)  ; 14
    (   -6.44    34.18   -20.15     0.95)  ; 15
    (   -5.93    35.96   -20.15     0.95)  ; 16
    (   -5.93    37.87   -18.80     0.95)  ; 17
    (   -5.42    39.52   -18.80     0.95)  ; 18
    (   -4.78    40.67   -18.80     0.95)  ; 19
    (   -4.34    40.92   -18.80     0.95)  ; 20
    (   -3.64    41.18   -18.80     0.95)  ; 21
    (   -4.86    44.60   -23.40     0.95)  ; 22
    (   -4.73    44.79   -23.40     0.95)  ; 23
    (
      (   -3.14    47.14   -24.10     0.95)  ; 1, R-2-1
      (   -3.71    49.05   -24.60     0.95)  ; 2
      (   -3.84    50.64   -24.60     0.95)  ; 3
      (   -3.65    51.72   -24.60     0.95)  ; 4
      (   -3.58    51.85   -25.20     0.95)  ; 5
      (   -3.14    52.74   -29.05     0.95)  ; 6
      (   -2.50    53.50   -29.05     0.95)  ; 7
      (   -2.12    53.88   -29.45     0.95)  ; 8
      (   -1.42    54.39   -29.45     0.95)  ; 9
      (   -0.28    55.67   -31.50     0.95)  ; 10
      (    0.80    56.30   -31.50     0.95)  ; 11
      (    1.76    56.56   -32.55     0.95)  ; 12
      (    2.33    57.19   -32.55     0.95)  ; 13
      (    4.87    60.63   -32.80     0.95)  ; 14
      (    6.84    62.60   -32.80     0.95)  ; 15
      (    9.26    64.51   -32.85     0.95)  ; 16
      (   11.49    66.67   -32.85     0.95)  ; 17
      (   12.06    67.43   -32.85     0.95)  ; 18
      (
        (   17.03    70.92   -35.50     0.95)  ; 1, R-2-1-1
        (   19.12    73.47   -35.60     0.95)  ; 2
        (   20.46    75.06   -35.60     0.95)  ; 3
        (   23.32    77.86   -32.60     0.89)  ; 4
        (   23.77    78.37   -33.85     0.89)  ; 5
        (   25.29    79.07   -33.85     0.89)  ; 6
        (   29.42    81.74   -33.85     0.89)  ; 7
        (   31.59    82.82   -33.95     0.89)  ; 8
        (   32.67    83.58   -33.95     0.89)  ; 9
        (   36.42    85.94   -33.95     0.89)  ; 10
        (   40.93    89.05   -33.95     0.89)  ; 11
        (   43.73    89.31   -33.95     0.89)  ; 12
        (   46.27    89.31   -33.95     0.89)  ; 13
        (   47.97    91.68   -37.70     0.76)  ; 14
        (   48.41    92.00   -39.10     0.76)  ; 15
        (   49.24    92.32   -40.30     0.76)  ; 16
        (   50.96    92.70   -40.30     0.76)  ; 17
        (   51.47    92.82   -40.30     0.76)  ; 18
        (   51.97    93.08   -40.30     0.76)  ; 19
         Normal
      |
        (    9.78    69.92   -30.00     0.76)  ; 1, R-2-1-2
        (    9.78    71.07   -29.15     0.76)  ; 2
        (    9.27    72.97   -29.15     0.76)  ; 3
        (    8.89    73.80   -29.15     0.76)  ; 4
        (    7.55    78.51   -34.30     0.76)  ; 5
        (    7.55    80.35   -34.85     0.76)  ; 6
        (    6.15    84.87   -34.85     0.76)  ; 7
        (    5.58    86.40   -33.35     0.76)  ; 8
        (    5.26    87.92   -33.35     0.76)  ; 9
        (    5.07    89.64   -33.35     0.76)  ; 10
        (    5.77    91.48   -32.95     0.76)  ; 11
        (    6.47    92.76   -32.95     0.76)  ; 12
        (    8.00    95.17   -32.95     0.76)  ; 13
        (    8.25    95.37   -32.95     0.76)  ; 14
        (   12.68    99.67   -31.95     0.64)  ; 15
        (   13.51   102.21   -31.00     0.64)  ; 16
        (   13.70   102.59   -31.00     0.64)  ; 17
        (   15.80   108.38   -35.10     0.64)  ; 18
        (   17.83   111.56   -35.40     0.64)  ; 19
        (   23.81   118.69   -35.40     0.64)  ; 20
        (   25.08   121.74   -35.40     0.64)  ; 21
        (   25.08   121.61   -35.40     0.64)  ; 22
        (   24.99   127.24   -26.80     0.64)  ; 23
        (   27.15   131.82   -28.15     0.64)  ; 24
        (   28.42   133.79   -28.15     0.64)  ; 25
        (   29.31   134.81   -28.95     0.64)  ; 26
        (   31.09   137.61   -28.95     0.64)  ; 27
        (   33.38   141.87   -28.95     0.64)  ; 28
        (   35.48   146.38   -29.05     0.64)  ; 29
        (   36.24   147.59   -29.05     0.64)  ; 30
        (   39.50   149.48   -27.35     0.51)  ; 31
        (   41.78   152.79   -25.80     0.51)  ; 32
        (   43.69   154.83   -26.05     0.51)  ; 33
        (   45.34   156.80   -33.30     0.51)  ; 34
        (   45.60   157.05   -33.30     0.51)  ; 35
        (   46.49   158.77   -33.50     0.51)  ; 36
        (   47.00   159.28   -36.50     0.51)  ; 37
        (   50.56   161.13   -41.60     0.51)  ; 38
        (   51.39   162.40   -41.60     0.51)  ; 39
        (   52.15   163.73   -42.75     0.51)  ; 40
        (   53.87   165.13   -42.80     0.51)  ; 41
        (   54.69   165.32   -42.80     0.51)  ; 42
        (   57.81   167.10   -47.90     0.51)  ; 43
        (   58.89   167.30   -49.35     0.51)  ; 44
        (   60.03   167.74   -49.35     0.51)  ; 45
        (   60.73   168.38   -50.70     0.51)  ; 46
        (   60.86   168.82   -50.70     0.51)  ; 47
        (   61.05   169.71   -50.90     0.51)  ; 48
        (   61.37   170.41   -50.90     0.51)  ; 49
        (   61.75   170.79   -51.50     0.51)  ; 50
        (   62.58   170.92   -52.75     0.51)  ; 51
        (   62.51   170.73   -52.75     0.51)  ; 52
        (   62.39   170.67   -52.75     0.51)  ; 53
        (   70.40   175.50   -56.05     0.51)  ; 54
        (   72.11   176.20   -56.05     0.51)  ; 55
        (   74.16   177.04   -62.35     0.51)  ; 56
        (   75.05   177.74   -64.10     0.51)  ; 57
        (   75.44   177.80   -64.10     0.51)  ; 58
        (   75.50   177.49   -64.10     0.51)  ; 59
        (   77.03   183.40   -68.70     0.51)  ; 60
        (   79.00   186.07   -68.70     0.51)  ; 61
        (   81.48   188.11   -69.90     0.51)  ; 62
        (   81.73   188.49   -69.90     0.51)  ; 63
        (   81.73   188.43   -69.90     0.51)  ; 64
        (   79.38   193.01   -73.10     0.51)  ; 65
        (   79.44   194.02   -73.90     0.51)  ; 66
        (   79.95   194.79   -73.90     0.51)  ; 67
        (   81.09   195.68   -73.95     0.51)  ; 68
        (   83.51   196.19   -73.95     0.51)  ; 69
        (   84.91   196.06   -73.95     0.51)  ; 70
        (   85.48   195.87   -76.90     0.51)  ; 71
        (   86.12   194.98   -76.90     0.51)  ; 72
        (   89.81   196.95   -82.15     0.51)  ; 73
        (   90.95   197.14   -82.15     0.51)  ; 74
        (   92.73   197.14   -82.55     0.51)  ; 75
        (   94.07   197.84   -82.55     0.51)  ; 76
        (   94.57   198.60   -84.70     0.51)  ; 77
        (   95.47   198.60   -85.95     0.51)  ; 78
        (   96.04   198.29   -85.95     0.51)  ; 79
        (   97.18   197.97   -87.05     0.51)  ; 80
        (   97.63   197.97   -87.05     0.51)  ; 81
        (   98.20   198.41   -91.00     0.51)  ; 82
        (   98.45   199.18   -91.00     0.51)  ; 83
         Normal
      )  ;  End of split
    |
      (   -5.64    44.09   -20.65     0.51)  ; 1, R-2-2
      (   -5.26    44.98   -20.65     0.51)  ; 2
      (   -5.13    45.11   -20.90     0.51)  ; 3
      (   -5.57    48.16   -26.50     0.51)  ; 4
      (   -5.13    49.82   -26.50     0.51)  ; 5
      (   -4.75    50.64   -26.50     0.51)  ; 6
      (   -3.35    52.11   -26.50     0.51)  ; 7
      (   -3.41    52.23   -26.50     0.51)  ; 8
      (   -3.54    55.86   -21.10     0.57)  ; 9
      (   -3.54    56.18   -21.10     0.57)  ; 10
      (   -3.79    56.56   -23.90     0.57)  ; 11
      (   -2.27    61.33   -25.80     0.70)  ; 12
      (   -2.08    62.73   -24.45     0.70)  ; 13
      (   -1.38    64.00   -23.35     0.70)  ; 14
      (    0.59    70.04   -23.35     0.70)  ; 15
      (    1.93    72.46   -24.05     0.70)  ; 16
      (    1.93    72.59   -24.05     0.70)  ; 17
      (    5.26    74.80   -28.80     0.70)  ; 18
      (    6.09    76.33   -28.90     0.70)  ; 19
      (    4.95    76.90   -28.90     0.70)  ; 20
      (    4.82    81.10   -24.25     0.70)  ; 21
      (    6.47    83.01   -24.25     0.70)  ; 22
      (    8.57    85.93   -24.25     0.70)  ; 23
      (    9.27    87.40   -26.10     0.70)  ; 24
      (    9.78    89.05   -26.10     0.70)  ; 25
      (    9.84    90.71   -26.10     0.70)  ; 26
      (    9.21    92.30   -26.80     0.70)  ; 27
      (    7.74    93.31   -26.80     0.70)  ; 28
      (    5.52    94.65   -26.80     0.70)  ; 29
      (    5.20    95.67   -26.85     0.70)  ; 30
      (    4.75    97.51   -26.85     0.70)  ; 31
      (    5.29    99.64   -17.60     0.70)  ; 32
      (    5.29    99.70   -16.30     0.70)  ; 33
      (    5.86   103.90   -22.20     0.70)  ; 34
      (    6.31   105.94   -22.20     0.70)  ; 35
      (    6.43   109.94   -22.20     0.70)  ; 36
      (    6.43   111.34   -22.20     0.70)  ; 37
      (    6.62   112.68   -22.20     0.70)  ; 38
      (    8.21   117.07   -22.20     0.70)  ; 39
      (    9.99   120.50   -22.20     0.70)  ; 40
      (   11.52   122.35   -22.20     0.70)  ; 41
      (   12.92   123.75   -22.20     0.70)  ; 42
      (   13.68   124.26   -22.20     0.70)  ; 43
      (   18.21   128.35   -24.05     0.64)  ; 44
      (   18.21   129.68   -24.05     0.64)  ; 45
      (   18.02   131.21   -24.95     0.64)  ; 46
      (   17.89   136.43   -20.15     0.64)  ; 47
      (   18.78   138.78   -19.35     0.64)  ; 48
       Normal
    )  ;  End of split
  )  ;  End of split
)  ;  End of tree

( (Color SkyBlue)
  (Dendrite)
  (   -9.07    13.16   -19.60     0.83)  ; Root
  (   -9.01    13.99   -17.65     0.83)  ; 1, R
  (   -8.43    14.88   -17.65     0.83)  ; 2
  (   -8.24    15.01   -17.65     0.83)  ; 3
  (   -6.97    16.60   -12.75     0.83)  ; 4
  (   -6.84    16.85   -19.60     0.83)  ; 5
  (   -5.25    17.93   -22.75     0.83)  ; 6
  (   -4.75    19.52   -25.10     0.83)  ; 7
  (   -4.75    20.48   -25.15     0.83)  ; 8
  (   -5.76    21.18   -25.15     0.83)  ; 9
  (   -6.08    21.31   -25.15     0.83)  ; 10
  (   -6.84    24.93   -30.10     0.83)  ; 11
  (   -7.99    30.47   -28.10     0.83)  ; 12
  (   -9.07    34.22   -28.10     0.83)  ; 13
  (   -9.20    34.35   -27.65     0.83)  ; 14
  (  -11.68    38.98   -21.55     0.76)  ; 15
  (  -12.19    39.87   -21.55     0.76)  ; 16
  (  -12.44    40.96   -21.55     0.76)  ; 17
  (  -12.76    41.85   -21.55     0.76)  ; 18
  (  -14.22    44.20   -25.10     0.76)  ; 19
  (  -16.19    47.00   -25.10     0.76)  ; 20
  (  -16.26    48.14   -25.25     0.76)  ; 21
  (  -16.06    50.69   -25.25     0.76)  ; 22
  (  -16.19    55.52   -25.25     0.76)  ; 23
  (  -15.37    59.02   -25.30     0.76)  ; 24
  (  -14.67    61.25   -25.30     0.76)  ; 25
  (  -16.16    63.20   -20.55     0.76)  ; 26
  (  -16.03    63.77   -20.00     0.76)  ; 27
  (  -16.35    63.77   -20.00     0.76)  ; 28
  (  -17.24    66.82   -29.90     0.57)  ; 29
  (  -17.18    73.57   -30.30     0.57)  ; 30
  (  -16.16    75.48   -31.60     0.57)  ; 31
  (  -15.65    76.68   -31.60     0.57)  ; 32
  (  -15.21    77.89   -31.85     0.57)  ; 33
  (  -14.57    79.55   -31.85     0.57)  ; 34
  (  -14.63    79.55   -31.85     0.57)  ; 35
  (  -13.74    86.80   -31.85     0.57)  ; 36
  (  -14.25    89.22   -31.85     0.57)  ; 37
  (  -15.33    91.44   -31.85     0.57)  ; 38
  (  -15.33    91.63   -31.85     0.57)  ; 39
  (  -17.93    93.53   -37.15     0.57)  ; 40
  (  -19.20    94.74   -37.15     0.57)  ; 41
  (  -21.17    95.44   -38.90     0.57)  ; 42
  (  -24.16    95.89   -38.90     0.57)  ; 43
  (  -25.49    96.14   -38.90     0.57)  ; 44
  (  -25.75    96.33   -39.75     0.57)  ; 45
  (  -25.94    97.10   -39.75     0.57)  ; 46
  (  -26.45    97.61   -39.75     0.57)  ; 47
  (  -28.36    98.56   -41.55     0.57)  ; 48
  (  -28.99    99.39   -41.55     0.57)  ; 49
  (  -29.18   100.09   -41.55     0.57)  ; 50
  (  -29.18   100.53   -43.90     0.57)  ; 51
  (  -29.63   100.34   -43.90     0.57)  ; 52
  (  -30.58   100.09   -43.90     0.57)  ; 53
  (  -33.63    98.62   -44.40     0.57)  ; 54
  (  -33.95    98.56   -44.40     0.57)  ; 55
  (  -35.16    98.62   -48.10     0.57)  ; 56
  (  -35.22    98.43   -48.10     0.57)  ; 57
  (  -41.20    99.96   -52.35     0.57)  ; 58
  (  -42.22    99.96   -52.35     0.57)  ; 59
  (  -43.04    99.51   -52.35     0.57)  ; 60
  (  -44.38    97.67   -52.00     0.57)  ; 61
  (  -44.95    97.16   -48.00     0.57)  ; 62
  (  -45.27    97.10   -48.00     0.57)  ; 63
  (  -47.30    99.07   -48.00     0.57)  ; 64
  (  -48.77   101.74   -48.00     0.57)  ; 65
  (  -48.64   103.39   -47.85     0.57)  ; 66
  (  -48.19   104.09   -47.85     0.57)  ; 67
  (  -48.00   104.22   -47.85     0.57)  ; 68
   Normal
)  ;  End of tree

( (Color DarkRed)
  (Dendrite)
  (   -2.87    -8.39    -6.00     1.08)  ; Root
  (   -3.12    -9.02    -6.75     1.08)  ; 1, R
  (   -3.06   -10.04    -6.75     1.08)  ; 2
  (   -2.93   -10.74    -6.85     1.08)  ; 3
  (   -3.06   -11.57    -6.85     1.08)  ; 4
  (   -4.14   -13.48    -4.30     1.08)  ; 5
  (   -6.53   -15.65    -4.50     1.14)  ; 6
  (  -10.73   -15.58    -7.00     1.14)  ; 7
  (  -11.75   -15.20    -7.55     1.14)  ; 8
  (  -12.19   -15.01    -8.00     1.14)  ; 9
  (
    (  -14.10   -15.14   -11.40     1.14)  ; 1, R-1
    (  -14.86   -14.50    -7.65     1.14)  ; 2
    (  -14.86   -14.44    -7.65     1.14)  ; 3
    (  -15.50   -14.18    -2.05     1.14)  ; 4
    (  -15.75   -14.06    -0.65     1.14)  ; 5
    (  -16.13   -13.67    -0.60     1.14)  ; 6
    (  -17.98   -13.55    -3.90     1.14)  ; 7
    (  -19.95   -12.97    -3.90     1.14)  ; 8
    (  -21.03   -13.04    -3.90     1.14)  ; 9
    (  -22.43   -13.36    -6.10     1.14)  ; 10
    (  -22.43   -12.66    -7.05     1.14)  ; 11
    (  -22.94   -12.08    -7.05     1.14)  ; 12
    (  -23.95   -11.57    -7.05     1.14)  ; 13
    (  -26.75   -11.51    -7.60     1.14)  ; 14
    (  -28.15   -11.77    -7.60     1.14)  ; 15
    (  -29.36   -12.66    -8.00     1.14)  ; 16
    (  -30.38   -12.85    -8.00     1.14)  ; 17
    (  -32.67   -12.15    -8.00     1.14)  ; 18
    (  -34.70   -10.87    -9.95     1.14)  ; 19
    (  -37.37    -6.99    -9.95     1.14)  ; 20
    (  -38.77    -5.79    -9.95     1.14)  ; 21
    (  -39.41    -5.47   -10.00     1.14)  ; 22
    (  -42.78    -3.01   -13.20     1.14)  ; 23
    (  -43.86    -1.67   -10.90     1.14)  ; 24
    (  -43.93    -1.29   -10.90     1.14)  ; 25
    (  -46.53     1.38    -8.40     1.14)  ; 26
    (  -47.11     2.15    -8.40     1.14)  ; 27
    (  -47.87     2.91    -7.10     1.14)  ; 28
    (  -48.76     5.01    -7.10     1.14)  ; 29
    (  -49.52     7.11    -7.05     1.14)  ; 30
    (  -51.11    10.42    -7.05     1.14)  ; 31
    (  -52.83    12.96    -7.05     1.14)  ; 32
    (  -53.91    14.04    -8.45     1.14)  ; 33
    (  -56.20    15.57    -8.45     1.14)  ; 34
    (  -57.47    16.08    -8.45     1.14)  ; 35
    (  -60.59    16.46    -8.75     1.14)  ; 36
    (  -61.35    16.65    -8.75     1.14)  ; 37
    (  -62.68    17.35    -8.75     1.14)  ; 38
    (  -64.40    18.75    -8.80     1.14)  ; 39
    (  -66.05    19.70    -8.80     1.14)  ; 40
    (  -65.93    19.77    -8.80     1.14)  ; 41
    (  -71.90    23.86   -10.95     1.14)  ; 42
    (  -74.31    26.02   -10.95     1.14)  ; 43
    (  -75.01    27.11   -10.95     1.14)  ; 44
    (  -75.65    28.76   -10.65     1.14)  ; 45
    (  -76.09    29.59   -10.65     1.14)  ; 46
    (  -77.11    30.29   -10.65     1.14)  ; 47
    (  -77.49    30.54   -10.65     1.14)  ; 48
    (  -84.49    30.48    -9.65     0.89)  ; 49
    (  -86.90    30.67    -9.65     0.89)  ; 50
    (  -87.03    30.67    -9.65     0.89)  ; 51
    (  -89.32    31.49   -12.30     0.89)  ; 52
    (  -91.35    32.38   -12.30     0.89)  ; 53
    (  -95.42    34.55   -12.55     0.89)  ; 54
    ( -101.53    37.60   -12.55     0.89)  ; 55
    ( -106.23    39.51   -12.60     0.89)  ; 56
    ( -106.49    39.51   -12.60     0.89)  ; 57
    ( -107.41    41.07    -9.70     0.89)  ; 58
    ( -107.41    41.07    -9.80     0.89)  ; 59
    ( -110.08    42.08   -13.60     0.89)  ; 60
    ( -113.01    42.28   -15.25     0.89)  ; 61
    ( -113.13    42.21   -15.25     0.89)  ; 62
    ( -114.53    41.83   -17.95     0.89)  ; 63
    ( -115.42    40.43   -17.95     0.89)  ; 64
    ( -116.76    39.86   -14.70     0.89)  ; 65
    ( -118.98    39.60   -14.70     0.89)  ; 66
    ( -119.68    39.16   -14.60     0.89)  ; 67
    ( -119.75    39.29   -14.60     0.89)  ; 68
    ( -120.76    37.38   -17.95     0.89)  ; 69
    ( -121.65    36.30   -18.15     0.89)  ; 70
    ( -125.47    35.09   -18.15     0.89)  ; 71
    ( -128.97    34.96   -18.15     0.89)  ; 72
    ( -134.05    34.96   -18.15     0.89)  ; 73
    ( -134.12    35.15   -18.15     0.89)  ; 74
     Normal
  |
    (  -11.97   -17.84    -5.45     1.02)  ; 1, R-2
    (  -12.03   -19.62    -7.00     1.02)  ; 2
    (  -12.60   -20.57    -9.35     1.02)  ; 3
    (  -12.60   -21.65   -10.75     1.02)  ; 4
    (  -12.79   -22.10   -10.75     1.02)  ; 5
    (  -12.54   -22.16   -10.75     1.02)  ; 6
    (  -12.28   -22.42   -13.25     1.02)  ; 7
    (  -10.76   -22.54   -13.25     1.02)  ; 8
    (   -8.98   -22.99   -14.15     1.02)  ; 9
    (   -7.45   -23.94   -14.15     1.02)  ; 10
    (   -7.20   -23.88   -14.85     1.02)  ; 11
    (   -6.37   -23.05   -14.85     1.02)  ; 12
    (   -5.86   -22.48   -14.85     1.02)  ; 13
    (   -4.53   -21.78   -14.85     1.02)  ; 14
    (   -2.17   -21.21   -14.50     1.02)  ; 15
    (   -0.78   -21.33   -14.50     1.02)  ; 16
    (   -0.46   -21.53   -14.50     1.02)  ; 17
    (    3.17   -21.27   -16.50     0.83)  ; 18
    (    3.99   -21.21   -17.25     0.83)  ; 19
    (    5.46   -20.89   -17.25     0.83)  ; 20
    (    7.81   -20.89   -17.25     0.83)  ; 21
    (    9.08   -21.08   -18.20     0.83)  ; 22
    (   10.03   -20.63   -18.20     0.83)  ; 23
    (   10.80   -19.36   -18.30     0.83)  ; 24
    (   11.50   -18.85   -18.30     0.83)  ; 25
    (   12.07   -18.54   -22.00     0.83)  ; 26
    (   12.70   -18.03   -22.00     0.83)  ; 27
    (   12.77   -18.34   -22.00     0.83)  ; 28
    (   17.86   -16.50   -26.45     0.70)  ; 29
    (   19.64   -15.67   -26.55     0.70)  ; 30
    (   20.84   -15.10   -26.55     0.70)  ; 31
    (   22.81   -13.13   -29.35     0.70)  ; 32
    (   24.60   -12.11   -29.35     0.70)  ; 33
    (   25.55   -11.67   -29.35     0.70)  ; 34
    (   26.01    -8.68   -34.40     0.57)  ; 35
    (   26.65    -7.41   -36.30     0.57)  ; 36
    (   27.09    -7.03   -36.65     0.57)  ; 37
    (   27.16    -6.14   -36.65     0.57)  ; 38
    (   26.71    -5.12   -41.35     0.57)  ; 39
    (   26.77    -4.55   -42.55     0.57)  ; 40
    (   27.47    -4.04   -42.55     0.57)  ; 41
    (   28.43    -3.72   -42.55     0.57)  ; 42
    (   28.81    -3.47   -42.55     0.57)  ; 43
     Normal
  )  ;  End of split
)  ;  End of tree

( (Color DarkGreen)
  (Dendrite)
  (    5.79    -8.87    -1.10     0.95)  ; Root
  (    5.60    -9.77    -1.50     0.95)  ; 1, R
  (    5.73   -10.34    -1.55     0.95)  ; 2
  (    5.92   -10.78    -1.55     0.95)  ; 3
  (    5.92   -12.44    -0.20     0.95)  ; 4
  (    5.66   -13.01     2.90     0.95)  ; 5
  (    6.05   -13.84    -3.20     0.95)  ; 6
  (    5.66   -14.98    -5.05     0.95)  ; 7
  (    5.79   -15.62    -5.05     0.95)  ; 8
  (    6.05   -16.25    -5.95     0.95)  ; 9
  (    5.98   -16.95    -5.95     0.95)  ; 10
  (    5.73   -17.65    -6.05     0.95)  ; 11
  (    5.16   -19.24    -8.00     0.95)  ; 12
  (    5.16   -22.17    -9.20     0.95)  ; 13
  (    5.85   -25.54    -9.20     0.95)  ; 14
  (    5.98   -26.30    -9.20     0.95)  ; 15
  (    5.92   -28.40    -9.30     0.95)  ; 16
  (    5.79   -30.06    -9.30     0.95)  ; 17
  (    6.17   -31.84   -11.80     0.95)  ; 18
  (    7.38   -34.70   -11.80     0.95)  ; 19
  (    8.65   -36.80   -11.80     0.95)  ; 20
  (    8.65   -37.18   -12.00     0.95)  ; 21
  (    9.29   -36.61   -12.00     0.95)  ; 22
  (    9.82   -35.72   -10.60     0.95)  ; 23
  (    9.25   -35.85   -10.60     0.95)  ; 24
  (    8.81   -36.42   -12.25     0.95)  ; 25
  (    8.68   -36.86   -14.05     0.95)  ; 26
  (    8.23   -36.67   -17.65     0.95)  ; 27
  (    7.47   -37.06   -17.65     0.95)  ; 28
  (    7.22   -37.25   -17.65     0.95)  ; 29
  (    6.33   -37.76   -18.80     0.95)  ; 30
  (    4.99   -37.82   -21.65     0.95)  ; 31
  (    4.17   -38.33   -21.65     0.95)  ; 32
  (    3.97   -38.96   -21.65     0.95)  ; 33
  (    3.91   -39.22   -22.15     0.95)  ; 34
  (    3.47   -39.54   -22.15     0.95)  ; 35
  (    1.94   -40.04   -22.15     0.95)  ; 36
  (    0.73   -41.00   -22.35     0.95)  ; 37
  (    0.41   -42.02   -22.35     0.95)  ; 38
  (    0.35   -43.80   -22.35     0.95)  ; 39
  (    0.35   -43.73   -22.35     0.95)  ; 40
   Normal
)  ;  End of tree

( (Color Blue)
  (Dendrite)
  (   -3.20    -7.07     3.15     1.14)  ; Root
  (   -4.41    -6.68     3.15     1.14)  ; 1, R
  (   -4.53    -6.56     2.30     1.14)  ; 2
  (   -5.87    -5.60     1.90     1.14)  ; 3
  (   -5.93    -4.84     5.20     1.14)  ; 4
  (   -6.25    -4.84     5.20     1.14)  ; 5
  (
    (   -7.14    -0.96     9.15     1.14)  ; 1, R-1
    (   -7.21    -0.39     9.15     1.14)  ; 2
    (   -6.95     0.76     8.15     1.14)  ; 3
    (   -6.25     2.22     8.15     1.14)  ; 4
    (   -5.43     3.43     8.15     1.14)  ; 5
    (   -5.62     5.66     5.95     1.14)  ; 6
    (   -4.73     8.58     5.90     1.14)  ; 7
    (   -4.60    10.81     5.90     1.14)  ; 8
    (   -5.11    12.27     5.90     1.14)  ; 9
    (   -5.93    14.18     5.90     1.14)  ; 10
    (   -6.57    15.96     5.90     1.14)  ; 11
    (   -6.82    16.22     5.90     1.14)  ; 12
    (   -8.66    15.92     9.50     1.02)  ; 13
    (   -9.30    15.99    10.10     1.02)  ; 14
    (   -9.36    16.05    10.10     1.02)  ; 15
    (  -12.29    18.34     7.80     1.02)  ; 16
    (  -12.35    23.43     6.20     1.02)  ; 17
    (  -12.92    26.16     6.15     1.02)  ; 18
    (  -12.99    26.23     6.15     1.02)  ; 19
    (  -13.24    28.58     6.15     0.83)  ; 20
    (  -12.48    31.19     6.15     0.83)  ; 21
    (  -12.35    33.03     6.15     0.83)  ; 22
    (  -12.42    33.86     6.15     0.83)  ; 23
    (  -12.80    33.99     6.15     0.83)  ; 24
    (  -13.37    34.18     6.15     0.83)  ; 25
    (  -13.50    34.24     6.15     0.83)  ; 26
     Normal
  |
    (   -6.06     2.56     5.20     0.83)  ; 1, R-2
    (   -6.18     1.48     5.20     0.83)  ; 2
    (   -6.25     0.72     5.20     0.83)  ; 3
    (   -6.57    -1.19     5.20     0.83)  ; 4
    (   -6.88    -1.95     5.20     0.83)  ; 5
    (   -7.39    -3.67     5.20     0.83)  ; 6
    (   -7.52    -3.92     5.20     0.83)  ; 7
    (   -8.41    -5.32     9.90     0.83)  ; 8
    (   -8.54    -7.04     9.90     0.83)  ; 9
    (   -8.47    -8.76     8.15     0.83)  ; 10
    (   -8.35    -9.20     4.00     0.83)  ; 11
    (   -9.12   -10.45    -4.45     0.83)  ; 12
    (   -9.19   -10.51    -5.45     0.83)  ; 13
     Normal
  )  ;  End of split
)  ;  End of tree

( (Color Yellow)
  (Dendrite)
  (   -4.42    -9.11     3.15     0.83)  ; Root
  (   -5.31    -9.11     3.15     0.83)  ; 1, R
  (   -6.01    -9.24     3.15     0.83)  ; 2
  (   -7.92   -10.00     3.60     0.83)  ; 3
  (  -10.65   -12.10     3.35     0.83)  ; 4
  (  -11.99   -12.86     3.35     0.83)  ; 5
  (  -13.07   -13.24    -0.40     0.83)  ; 6
  (  -14.78   -14.14    -0.40     0.83)  ; 7
  (  -15.80   -13.63    -1.70     0.83)  ; 8
  (  -17.58   -13.12    -5.40     0.83)  ; 9
  (  -24.45   -11.46    -5.60     0.83)  ; 10
  (  -25.78   -10.95    -3.40     0.83)  ; 11
  (  -29.98    -9.87    -3.40     0.83)  ; 12
  (  -33.48    -9.81    -3.40     0.83)  ; 13
  (  -38.37    -9.11    -2.75     0.83)  ; 14
  (  -38.95    -8.79    -2.75     0.83)  ; 15
  (  -43.39    -4.43     0.20     0.83)  ; 16
  (  -43.64    -3.61    -0.75     0.83)  ; 17
  (  -43.77    -3.48    -0.75     0.83)  ; 18
  (  -47.58    -0.81    -0.20     0.83)  ; 19
  (  -49.62     0.27     0.35     0.83)  ; 20
  (  -51.40     0.78     0.40     0.83)  ; 21
  (  -53.18     1.74    -0.35     0.83)  ; 22
  (  -55.15     2.88    -0.35     0.83)  ; 23
  (  -57.31     3.52    -0.35     0.83)  ; 24
  (  -60.74     6.44     1.65     0.64)  ; 25
  (  -61.44     6.63     2.70     0.64)  ; 26
  (  -61.89     6.82     2.70     0.64)  ; 27
  (  -63.29     7.46     2.70     0.64)  ; 28
  (  -66.28     9.62     2.70     0.64)  ; 29
  (  -66.72    10.45     2.70     0.64)  ; 30
  (  -67.55    12.10     2.70     0.64)  ; 31
  (  -68.50    12.99     2.70     0.64)  ; 32
  (  -70.47    13.63     2.70     0.64)  ; 33
  (  -72.82    14.20     2.45     0.64)  ; 34
  (  -75.50    13.13    -3.50     0.57)  ; 35
  (  -78.18    14.34    -3.50     0.57)  ; 36
  (  -78.87    15.55    -3.50     0.57)  ; 37
  (  -80.59    18.28     7.55     0.57)  ; 38
  (  -81.42    18.92     7.55     0.57)  ; 39
  (  -82.18    20.06     7.55     0.57)  ; 40
  (  -82.94    21.02     7.55     0.57)  ; 41
   Normal
)  ;  End of tree
