# Supplementary material for: Distinct organization of two cortico-cortical feedback pathways
Source: Nat Commun. 2022 Oct 27;13:6389. doi: 10.1038/s41467-022-33883-9 (PMC9613627; doi:10.1038/s41467-022-33883-9)
Supplement: Supplementary file 4 — Source Data [file 41467_2022_33883_MOESM4_ESM.zip › Source_Data_File/Source_Data_File.xlsx]

## Sheet: Figure 1c
animal_id	Retinopic related	Non-retinotopic related
2486	5.11749	2.34687
2593	1.20818	0.94407
2594	1.4676	0.948717
2703	4.14564	1.43408
2899	1.39755	1.0234
3019	2.71819	1.7005
3109	2.10804	1.20582
3288	1.22425	1.07988

## Sheet: Figure 1e
	V1, slice 1				V1, slice 2				V1, slice 3, black line				S1 slice 1				S1 slice 2				S1 slice 3				S1 slice 4, black line
	Depth (um)	Normalized fluorescence			Depth (um)	Normalized fluorescence			Depth (um)	Normalized fluorescence			Depth (um)	Normalized fluorescence			Depth (um)	Normalized fluorescence			Depth (um)	Normalized fluorescence			Depth (um)	Normalized fluorescence
	-9.52585	0.00186181			-61.7021	0.000254755			-32.625	0			-7.98669	0			-54.0309	0			-39.654	0.000284431			-61.6339	0.00219313
	-9.19737	0.00267479			-59.5745	0.000297215			-31.5	0.000340881			-5.99002	0.0140742			-53.7594	9.50805e-05			-39.3879	0.000182849			-61.2203	0.00180877
	-8.86889	0.00361541			-57.4468	0.000254755			-30.375	0.000608717			-3.99334	0.0289212			-53.4879	0.000199669			-39.1218	0.000426647			-60.8066	0.000926994
	-8.54042	0.00457267			-55.3191	0.000169837			-29.25	0.000742635			-1.99667	0.0462903			-53.2164	0.000228193			-38.8556	0.00023364			-60.393	0.00110787
	-8.21194	0.00604603			-53.1915	0.000169837			-28.125	0.00168006			0	0.0648796			-52.9449	0.000418354			-38.5895	0.000193007			-59.9793	0.000904384
	-7.88346	0.00746389			-51.0638	0.000467052			-27	0.00158266			1.99667	0.0886756			-52.6734	0.000133113			-38.3234	0.000193007			-59.5657	0.000474802
	-7.55498	0.00936732			-48.9362	0.000679348			-25.875	0.00204529			3.99334	0.127644			-52.4018	5.70483e-05			-38.0572	0.000731395			-59.152	0.00262271
	-7.22651	0.0116398			-46.8085	0			-24.75	0.00118091			5.99002	0.157216			-52.1303	0.000171145			-37.7911	0.000812661			-58.7384	0.00192182
	-6.89803	0.0139483			-44.6809	0.000297215			-23.625	0.00146092			7.98669	0.193744			-51.8588	0.000484911			-37.525	0.000650129			-58.3247	0.00133397
	-6.56955	0.0168728			-42.5532	0.000849185			-22.5	0.00140005			9.98336	0.240766			-51.5873	0.000903265			-37.2588	0.000924402			-57.9111	0.00113048
	-6.24107	0.0201941			-40.4255	0.00110394			-21.375	0.0014244			11.98	0.373536			-51.3158	0.000408846			-36.9927	0.000639971			-57.4974	0.00174094
	-5.9126	0.0238095			-38.2979	0.00174083			-20.25	0.00114439			13.9767	0.547226			-51.0443	0.000266225			-36.7265	0			-57.0838	0.00284881
	-5.58412	0.0276219			-36.1702	0.00267493			-19.125	0.00133918			15.9734	0.761471			-50.7728	0.000142621			-36.4604	0.000619654			-56.6701	0.00198964
	-5.25564	0.0320614			-34.0426	0.00394871			-18	0.000560019			17.97	0.879434			-50.5013	3.80322e-05			-36.1943	0.000873611			-56.2565	0
	-4.92716	0.0366202			-31.9149	0.00518003			-16.875	0.000900901			19.9667	0.887244			-50.2297	0.000313766			-35.9281	0.000944719			-55.8428	0.000700898
	-4.59869	0.0413843			-29.7872	0.00615659			-15.75	0.000998296			21.9634	0.901847			-49.9582	0.000922281			-35.662	0.00150342			-55.4292	0.00122092
	-4.27021	0.0467367			-27.6596	0.00823709			-14.625	0.000852204			23.9601	0.925317			-49.6867	0.00144522			-35.3959	0.00166596			-55.0155	0.00250967
	-3.94173	0.0521057			-25.5319	0.00985054			-13.5	0.000986121			25.9567	0.96876			-49.4152	0.00108392			-35.1297	0.00168627			-54.6019	0.00293925
	-3.61325	0.0574303			-23.4043	0.0110394			-12.375	0.00276357			27.9534	0.938903			-49.1437	0.00120752			-34.8636	0.00176754			-54.1882	0.0016505
	-3.28478	0.0627633			-21.2766	0.0149457			-11.25	0.00732895			29.9501	0.907786			-48.8722	0.00156883			-34.5975	0.00107678			-53.7746	0.000474802
	-2.9563	0.0685595			-19.1489	0.0186396			-10.125	0.014037			31.9468	0.939432			-48.6007	0.00157834			-34.3313	0.00121899			-53.3609	0.00228357
	-2.62782	0.074292			-17.0213	0.0217816			-9	0.0236426			33.9434	0.942605			-48.3292	0.00139768			-34.0652	0.00243798			-52.9473	0.000926994
	-2.29934	0.0807126			-14.8936	0.0303159			-7.875	0.0407475			35.9401	0.95912			-48.0576	0.00134064			-33.7991	0.00232624			-52.5336	0.000813946
	-1.97087	0.0873414			-12.766	0.0438179			-6.75	0.0649501			37.9368	0.927717			-47.7861	0.00127408			-33.5329	0.00187928			-52.12	0.00126614
	-1.64239	0.0939978			-10.6383	0.0605469			-5.625	0.0957146			39.9334	0.895013			-47.5146	0.00178751			-33.2668	0.00122915			-51.7063	0.00169572
	-1.31391	0.100446			-8.51064	0.0844939			-4.5	0.122498			41.9301	0.886796			-47.2431	0.00179702			-33.0007	0.00173706			-51.2927	0.00144701
	-0.985433	0.106337			-6.38298	0.113239			-3.375	0.141892			43.9268	0.886308			-46.9716	0.00190161			-32.7345	0.00166596			-50.879	0.00124353
	-0.656955	0.113387			-4.25532	0.147036			-2.25	0.164597			45.9235	0.896111			-46.7001	0.00178751			-32.4684	0.00230593			-50.4654	0.000926994
	-0.328478	0.119075			-2.12766	0.188944			-1.125	0.186097			47.9201	0.888993			-46.4286	0.00177801			-32.2023	0.00252941			-50.0517	0.000384363
	0	0.124794			0	0.234205			0	0.203896			49.9168	0.835055			-46.1571	0.0016544			-31.9361	0.00272242			-49.6381	0.00104004
	0.328478	0.130205			2.12766	0.30698			1.125	0.2243			51.9135	0.80349			-45.8855	0.00183505			-31.67	0.00307795			-49.2244	0.00135658
	0.656955	0.136978			4.25532	0.347062			2.25	0.234758			53.9101	0.809551			-45.614	0.0020062			-31.4039	0.00273257			-48.8108	0.00149223
	0.985433	0.14276			6.38298	0.42663			3.375	0.246445			55.9068	0.774935			-45.3425	0.00218685			-31.1377	0.00236688			-48.3971	0.00196704
	1.31391	0.148401			8.51064	0.493886			4.5	0.271889			57.9035	0.75541			-45.071	0.00207276			-30.8716	0.00249893			-47.9835	0.00169572
	1.64239	0.155074			10.6383	0.548616			5.625	0.311505			59.9002	0.738082			-44.7995	0.00221538			-30.6055	0.00259036			-47.5698	0.0018766
	1.97087	0.161905			12.766	0.573837			6.75	0.344047			61.8968	0.723601			-44.528	0.00234849			-30.3393	0.00286463			-47.1562	0.00185399
	2.29934	0.168412			14.8936	0.656462			7.875	0.377672			63.8935	0.64001			-44.2565	0.00188259			-30.0732	0.0029459			-46.7425	0.00133397
	2.62782	0.174491			17.0213	0.68784			9	0.399574			65.8902	0.611617			-43.985	0.00199669			-29.8071	0.00319985			-46.3289	0.00219313
	2.9563	0.181514			19.1489	0.725798			10.125	0.420307			67.8869	0.589937			-43.7135	0.00207276			-29.5409	0.00287479			-45.9152	0.0016505
	3.28478	0.187352			21.2766	0.75811			11.25	0.447163			69.8835	0.593069			-43.4419	0.00182555			-29.2748	0.00281384			-45.5016	0.0016505
	3.61325	0.193356			23.4043	0.768427			12.375	0.488544			71.8802	0.577449			-43.1704	0.00210128			-29.0086	0.00323033			-45.0879	0.0016505
	3.94173	0.198315			25.5319	0.821119			13.5	0.512369			73.8769	0.547714			-42.8989	0.00268127			-28.7425	0.00365698			-44.6743	0.00250967
	4.27021	0.203636			27.6596	0.833645			14.625	0.523862			75.8735	0.538277			-42.6274	0.00245308			-28.4764	0.00413441			-44.2606	0.00162789
	4.59869	0.209394			29.7872	0.832796			15.75	0.53281			77.8702	0.497722			-42.3559	0.00211079			-28.2102	0.00392109			-43.8469	0.00232879
	4.92716	0.216006			31.9149	0.849864			16.875	0.559216			79.8669	0.504108			-42.0844	0.00240554			-27.9441	0.00395157			-43.4333	0.00171833
	5.25564	0.223653			34.0426	0.842646			18	0.574702			81.8636	0.480841			-41.8129	0.00289045			-27.678	0.00408362			-43.0196	0.00176355
	5.58412	0.231036			36.1702	0.890031			19.125	0.577064			83.8602	0.461438			-41.5414	0.00275734			-27.4118	0.00388046			-42.606	0.00122092
	5.9126	0.240051			38.2979	0.913128			20.25	0.582262			85.8569	0.436788			-41.2698	0.00265275			-27.1457	0.00370777			-42.1923	0.00167311
	6.24107	0.249749			40.4255	0.945015			21.375	0.57553			87.8536	0.388423			-40.9983	0.00265275			-26.8796	0.00379919			-41.7787	0.00192182
	6.56955	0.258608			42.5532	0.919922			22.5	0.584563			89.8502	0.367149			-40.7268	0.00317569			-26.6134	0.00401251			-41.365	0.00217052
	6.89803	0.267221			44.6809	0.906377			23.625	0.592793			91.8469	0.380979			-40.4553	0.00314717			-26.3473	0.00421568			-40.9514	0.00359493
	7.22651	0.274976			46.8085	0.947435			24.75	0.602824			93.8436	0.365685			-40.1838	0.0027193			-26.0812	0.0041141			-40.5377	0.00339144
	7.55498	0.282426			48.9362	0.942298			25.875	0.611164			95.8403	0.331191			-39.9123	0.00301405			-25.815	0.00459154			-40.1241	0.00427321
	7.88346	0.288678			51.0638	0.95338			27	0.625055			97.8369	0.3233			-39.6408	0.00306159			-25.5489	0.00440869			-39.7104	0.00300708
	8.21194	0.295975			53.1915	0.953295			28.125	0.656404			99.8336	0.340181			-39.3693	0.00289045			-25.2828	0.00475407			-39.2968	0.00420539
	8.54042	0.303741			55.3191	0.960895			29.25	0.684003			101.83	0.320534			-39.0977	0.00304258			-25.0166	0.00470328			-38.8831	0.00520021
	8.86889	0.311166			57.4468	0.973548			30.375	0.678488			103.827	0.316181			-38.8262	0.00306159			-24.7505	0.0045509			-38.4695	0.00553935
	9.19737	0.317951			59.5745	0.976647			31.5	0.675554			105.824	0.327286			-38.5547	0.00312815			-24.4844	0.00462201			-38.0558	0.00567501
	9.52585	0.326871			61.7021	1			32.625	0.666289			107.82	0.298934			-38.2832	0.00340388			-24.2182	0.00453059			-37.6422	0.00678288
	9.85433	0.336843			63.8298	0.951342			33.75	0.667105			109.817	0.295192			-38.0117	0.00341339			-23.9521	0.00482518			-37.2285	0.00680549
	10.1828	0.345448			65.9574	0.953889			34.875	0.670331			111.814	0.276359			-37.7402	0.003537			-23.686	0.00535341			-36.8149	0.00768726
	10.5113	0.353658			68.0851	0.930749			36	0.667117			113.81	0.281931			-37.4687	0.00347995			-23.4198	0.00488613			-36.4012	0.00725768
	10.8398	0.361419			70.2128	0.907354			37.125	0.676163			115.807	0.279613			-37.1972	0.00384125			-23.1537	0.00506897			-35.9876	0.01031
	11.1682	0.368081			72.3404	0.918563			38.25	0.683565			117.804	0.259925			-36.9256	0.00421207			-22.8876	0.00544483			-35.5739	0.0114178
	11.4967	0.375073			74.4681	0.91194			39.375	0.691697			119.8	0.263139			-36.6541	0.00420256			-22.6214	0.00546515			-35.1603	0.0115761
	11.8252	0.381333			76.5957	0.861838			40.5	0.701814			121.797	0.271315			-36.3826	0.00378421			-22.3553	0.00575974			-34.7466	0.0139501
	12.1537	0.385123			78.7234	0.845406			41.625	0.701035			123.794	0.26684			-36.1111	0.00348946			-22.0892	0.00590195			-34.333	0.013204
	12.4821	0.389845			80.8511	0.868461			42.75	0.682737			125.79	0.289172			-35.8396	0.00329929			-21.823	0.00607464			-33.9193	0.0157589
	12.8106	0.396282			82.9787	0.87241			43.875	0.665547			127.787	0.302636			-35.5681	0.0031852			-21.5569	0.00640987			-33.5057	0.0179746
	13.1391	0.402739			85.1064	0.84651			45	0.660786			129.784	0.271843			-35.2966	0.00356552			-21.2908	0.00644034			-33.092	0.0204617
	13.4676	0.408458			87.234	0.822053			46.125	0.644278			131.78	0.241824			-35.0251	0.00374617			-21.0246	0.00628797			-32.6784	0.0210043
	13.7961	0.416596			89.3617	0.780528			47.25	0.632043			133.777	0.237512			-34.7536	0.00410748			-20.7585	0.0060848			-32.2647	0.024034
	14.1245	0.423929			91.4894	0.797172			48.375	0.646214			135.774	0.260495			-34.482	0.00410748			-20.4923	0.00609496			-31.8511	0.0258202
	14.453	0.432689			93.617	0.781038			49.5	0.637862			137.77	0.272901			-34.2105	0.00386027			-20.2262	0.00630828			-31.4374	0.0283072
	14.7815	0.440344			95.7447	0.733993			50.625	0.62094			139.767	0.262569			-33.939	0.00369863			-19.9601	0.00656224			-31.0238	0.0317439
	15.11	0.450009			97.8723	0.716882			51.75	0.609959			141.764	0.271681			-33.6675	0.00399338			-19.6939	0.00637939			-30.6101	0.0378937
	15.4384	0.457065			100	0.692595			52.875	0.595812			143.76	0.250895			-33.396	0.00440223			-19.4278	0.00614575			-30.1965	0.0424834
	15.7669	0.463913			102.128	0.671408			54	0.577392			145.757	0.225635			-33.1245	0.00427862			-19.1617	0.00662319			-29.7828	0.0454679
	16.0954	0.470047			104.255	0.700408			55.125	0.565267			147.754	0.235194			-32.853	0.00430715			-18.8955	0.00705999			-29.3692	0.049922
	16.4239	0.477037			106.383	0.689963			56.25	0.552922			149.75	0.246664			-32.5815	0.00420256			-18.6294	0.00721237			-28.9555	0.0536752
	16.7524	0.481712			108.511	0.694124			57.375	0.545033			151.747	0.244265			-32.3099	0.004136			-18.3633	0.00711079			-28.5419	0.0580388
	17.0808	0.486091			110.638	0.667417			58.5	0.533053			153.744	0.258339			-32.0384	0.00405043			-18.0971	0.00728348			-28.1282	0.0643469
	17.4093	0.490524			112.766	0.620117			59.625	0.528963			155.74	0.259152			-31.7669	0.00395535			-17.831	0.00723269			-27.7146	0.0714011
	17.7378	0.495841			114.894	0.623981			60.75	0.518152			157.737	0.242231			-31.4954	0.0042501			-17.5649	0.0073749			-27.3009	0.0718307
	18.0663	0.500669			117.021	0.626189			61.875	0.524178			159.734	0.247641			-31.2239	0.00403141			-17.2987	0.00804535			-26.8873	0.077144
	18.3947	0.506726			119.149	0.585003			63	0.5215			161.73	0.243736			-30.9524	0.00405043			-17.0326	0.00843136			-26.4736	0.0788849
	18.7232	0.511548			121.277	0.547936			64.125	0.51064			163.727	0.231045			-30.6809	0.00426912			-16.7665	0.00849231			-26.06	0.087567
	19.0517	0.516212			123.404	0.57303			65.25	0.51019			165.724	0.233445			-30.4094	0.00435469			-16.5003	0.00835009			-25.6463	0.0931063
	19.3802	0.519792			125.532	0.545686			66.375	0.510713			167.72	0.239709			-30.1378	0.0046019			-16.2342	0.00855326			-25.2327	0.0977187
	19.7087	0.524861			127.66	0.533585			67.5	0.509009			169.717	0.231085			-29.8663	0.00463993			-15.9681	0.00897991			-24.819	0.105202
	20.0371	0.52765			129.787	0.527089			68.625	0.506915			171.714	0.228685			-29.5948	0.00481107			-15.7019	0.00941671			-24.4054	0.111714
	20.3656	0.53111			131.915	0.502463			69.75	0.505929			173.71	0.235194			-29.3233	0.00493468			-15.4358	0.00976209			-23.9917	0.111013
	20.6941	0.533812			134.043	0.465056			70.875	0.503798			175.707	0.236861			-29.0518	0.00443075			-15.1697	0.010077			-23.5781	0.120374
	21.0226	0.538568			136.17	0.455418			72	0.498746			177.704	0.224862			-28.7803	0.00463042			-14.9035	0.0102395			-23.1644	0.124692
	21.351	0.541764			138.298	0.4268			73.125	0.496019			179.7	0.229133			-28.5088	0.00503927			-14.6374	0.0101887			-22.7508	0.12944
	21.6795	0.546248			140.426	0.428838			74.25	0.495556			181.697	0.235641			-28.2373	0.00562877			-14.3713	0.0102091			-22.3371	0.134437
	22.008	0.551714			142.553	0.467901			75.375	0.490261			183.694	0.246014			-27.9657	0.00543861			-14.1051	0.0105849			-21.9235	0.142214
	22.3365	0.557314			144.681	0.453125			76.5	0.481933			185.691	0.247722			-27.6942	0.00525795			-13.839	0.0109303			-21.5098	0.148975
	22.665	0.563043			146.809	0.451469			77.625	0.473764			187.687	0.24642			-27.4227	0.00503927			-13.5729	0.010849			-21.0962	0.156956
	22.9934	0.56892			148.936	0.407821			78.75	0.475103			189.684	0.237716			-27.1512	0.00480157			-13.3067	0.0112858			-20.6825	0.164553
	23.3219	0.575646			151.064	0.423106			79.875	0.470599			191.681	0.217662			-26.8797	0.00515336			-13.0406	0.0114077			-20.2689	0.169165
	23.6504	0.583687			153.191	0.416101			81	0.475335			193.677	0.208794			-26.6082	0.00515336			-12.7745	0.0117023			-19.8552	0.1738
	23.9789	0.589112			155.319	0.408415			82.125	0.470075			195.674	0.227831			-26.3367	0.00537205			-12.5083	0.0115906			-19.4416	0.177531
	24.3073	0.595138			157.447	0.411727			83.25	0.460823			197.671	0.242231			-26.0652	0.00538156			-12.2422	0.0116922			-19.0279	0.181532
	24.6358	0.601495			159.574	0.412746			84.375	0.456598			199.667	0.246583			-25.7937	0.00543861			-11.976	0.0123423			-18.6143	0.189695
	24.9643	0.609422			161.702	0.391219			85.5	0.450986			201.664	0.241173			-25.5221	0.00543861			-11.7099	0.0127385			-18.2006	0.19433
	25.2928	0.616326			163.83	0.383067			86.625	0.451217			203.661	0.23255			-25.2506	0.00540057			-11.4438	0.0132769			-17.787	0.201474
	25.6213	0.624195			165.957	0.352157			87.75	0.449464			205.657	0.228685			-24.9791	0.00515336			-11.1776	0.0144044			-17.3733	0.208709
	25.9497	0.631173			168.085	0.3674			88.875	0.442866			207.654	0.237024			-24.7076	0.00528648			-10.9115	0.0153085			-16.9597	0.208483
	26.2782	0.637546			170.213	0.352242			90	0.446713			209.651	0.25118			-24.4361	0.00571434			-10.6454	0.0157758			-16.546	0.215741
	26.6067	0.642663			172.34	0.361838			91.125	0.448466			211.647	0.252441			-24.1646	0.00570483			-10.3792	0.0160907			-16.1324	0.227294
	26.9352	0.645801			174.468	0.384851			92.25	0.446056			213.644	0.243614			-23.8931	0.00579991			-10.1131	0.0171167			-15.7187	0.224988
	27.2636	0.651925			176.596	0.355639			93.375	0.441575			215.641	0.246746			-23.6216	0.0059045			-9.84697	0.0183154			-15.3051	0.228131
	27.5921	0.654913			178.723	0.367739			94.5	0.438763			217.637	0.229784			-23.35	0.0062563			-9.58084	0.0193109			-14.8914	0.23046
	27.9206	0.657774			180.851	0.377463			95.625	0.438191			219.634	0.223763			-23.0785	0.00639892			-9.3147	0.0208143			-14.4778	0.234891
	28.2491	0.66049			182.979	0.365277			96.75	0.440467			221.631	0.235356			-22.807	0.00640843			-9.04857	0.0225818			-14.0641	0.235796
	28.5775	0.664208			185.106	0.368928			97.875	0.445995			223.627	0.230312			-22.5355	0.00619925			-8.78244	0.0243494			-13.6505	0.247869
	28.906	0.668517			187.234	0.370287			99	0.444412			225.624	0.21636			-22.264	0.00629433			-8.5163	0.0262286			-13.2368	0.254946
	29.2345	0.671786			189.362	0.394871			100.125	0.442452			227.621	0.214123			-21.9925	0.00639892			-8.25017	0.0279251			-12.8232	0.260915
	29.563	0.675867			191.489	0.381326			101.25	0.446262			229.617	0.220021			-21.721	0.00652252			-7.98403	0.0302208			-12.4095	0.263628
	29.8915	0.680202			193.617	0.358611			102.375	0.443036			231.614	0.221119			-21.4495	0.00670318			-7.7179	0.033695			-11.9959	0.27179
	30.2199	0.684142			195.745	0.372835			103.5	0.4369			233.611	0.21396			-21.1779	0.00657957			-7.45176	0.0376262			-11.5822	0.276357
	30.5484	0.687024			197.872	0.391347			104.625	0.440918			235.607	0.221608			-20.9064	0.00642744			-7.18563	0.0413238			-11.1686	0.285582
	30.8769	0.690043			200	0.391559			105.75	0.43701			237.604	0.225675			-20.6349	0.00609466			-6.91949	0.0444323			-10.7549	0.291144
	31.2054	0.692266			202.128	0.394913			106.875	0.426236			239.601	0.226855			-20.3634	0.00643695			-6.65336	0.0477337			-10.3413	0.297
	31.5338	0.693983			204.255	0.392366			108	0.421816			241.597	0.230394			-20.0919	0.00671269			-6.38723	0.0512789			-9.92761	0.300459
	31.8623	0.695989			206.383	0.381454			109.125	0.422133			243.594	0.212984			-19.8204	0.00634187			-6.12109	0.0555048			-9.51396	0.30523
	32.1908	0.697996			208.511	0.403448			110.25	0.417799			245.591	0.215587			-19.5489	0.00624679			-5.85496	0.0577599			-9.10031	0.310362
	32.5193	0.701464			210.638	0.411515			111.375	0.415181			247.587	0.220347			-19.2774	0.00656056			-5.58882	0.0602893			-8.68666	0.315766
	32.8478	0.706275			212.766	0.408713			112.5	0.410823			249.584	0.209649			-19.0058	0.00654154			-5.32269	0.0632149			-8.27301	0.315607
	33.1762	0.71011			214.894	0.408967			113.625	0.413465			251.581	0.196144			-18.7343	0.00658908			-5.05655	0.068487			-7.85936	0.326166
	33.5047	0.714408			217.021	0.403278			114.75	0.402995			253.577	0.200049			-18.4628	0.0066081			-4.79042	0.0744906			-7.44571	0.336431
	33.8332	0.718778			219.149	0.378312			115.875	0.399866			255.574	0.207289			-18.1913	0.00678875			-4.52428	0.0809207			-7.03206	0.33365
	34.1617	0.72155			221.277	0.37793			117	0.398624			257.571	0.22356			-17.9198	0.00694088			-4.25815	0.0868938			-6.61841	0.338895
	34.4901	0.724122			223.404	0.383407			118.125	0.393815			259.567	0.216604			-17.6483	0.00691235			-3.99202	0.091272			-6.20476	0.345226
	34.8186	0.725845			225.532	0.376656			119.25	0.397127			261.564	0.208916			-17.3768	0.00715956			-3.72588	0.0985961			-5.79111	0.349929
	35.1471	0.726417			227.66	0.379416			120.375	0.402544			263.561	0.217255			-17.1053	0.00715956			-3.45975	0.106895			-5.37746	0.351738
	35.4756	0.72708			229.787	0.389394			121.5	0.39832			265.557	0.198137			-16.8338	0.00697891			-3.19361	0.11743			-4.96381	0.352981
	35.8041	0.727735			231.915	0.410623			122.625	0.387947			267.554	0.200862			-16.5622	0.00726415			-2.92748	0.130097			-4.55016	0.353976
	36.1325	0.730046			234.043	0.403278			123.75	0.38505			269.551	0.207981			-16.2907	0.00742579			-2.66134	0.143872			-4.1365	0.357797
	36.461	0.731422			236.17	0.394149			124.875	0.383772			271.547	0.20013			-16.0192	0.00704547			-2.39521	0.151876			-3.72285	0.363404
	36.7895	0.7335			238.298	0.406972			126	0.384466			273.544	0.214815			-15.7477	0.00692186			-2.12908	0.155096			-3.3092	0.369192
	37.118	0.735268			240.426	0.400476			127.125	0.386073			275.541	0.211316			-15.4762	0.00712153			-1.86294	0.158388			-2.89555	0.372742
	37.4464	0.737707			242.553	0.392238			128.25	0.38858			277.537	0.201188			-15.2047	0.0070835			-1.59681	0.162888			-2.4819	0.378439
	37.7749	0.739255			244.681	0.391007			129.375	0.389871			279.534	0.214164			-14.9332	0.00736874			-1.33067	0.167591			-2.06825	0.385177
	38.1034	0.741361			246.809	0.390073			130.5	0.393268			281.531	0.19769			-14.6617	0.00788218			-1.06454	0.170953			-1.6546	0.389269
	38.4319	0.740995			248.936	0.382218			131.625	0.393255			283.527	0.195168			-14.3901	0.00773956			-0.798403	0.174224			-1.24095	0.393701
	38.7604	0.740706			251.064	0.382982			132.75	0.397176			285.524	0.201188			-14.1186	0.00752087			-0.532269	0.176927			-0.827301	0.401253
	39.0888	0.743878			253.191	0.390498			133.875	0.39216			287.521	0.205255			-13.8471	0.00746382			-0.266134	0.179415			-0.41365	0.402383
	39.4173	0.745842			255.319	0.363578			135	0.387947			289.517	0.208062			-13.5756	0.00758743			0	0.182676			0	0.40426
	39.7458	0.748237			257.447	0.360224			136.125	0.390772			291.514	0.197039			-13.3041	0.0074353			0.266134	0.184413			0.41365	0.408216
	40.0743	0.751297			259.574	0.365022			137.25	0.388252			293.511	0.193663			-13.0326	0.00753038			0.532269	0.187928			0.827301	0.415587
	40.4027	0.753517			261.702	0.362899			138.375	0.388398			295.507	0.190815			-12.7611	0.00770152			0.798403	0.193871			1.24095	0.418187
	40.7312	0.756935			263.83	0.379671			139.5	0.383869			297.504	0.199805			-12.4896	0.007673			1.06454	0.199478			1.6546	0.419114
	41.0597	0.760753			265.957	0.3643			140.625	0.384843			299.501	0.196225			-12.218	0.00788218			1.33067	0.207025			2.06825	0.426304
	41.3882	0.763156			268.085	0.390667			141.75	0.38141			301.498	0.190978			-11.9465	0.0080248			1.59681	0.215274			2.4819	0.43268
	41.7167	0.764416			270.213	0.387228			142.875	0.385366			303.494	0.181053			-11.675	0.00810086			1.86294	0.226093			2.89555	0.435077
	42.0451	0.766661			272.34	0.370287			144	0.388325			305.491	0.174504			-11.4035	0.00809135			2.12908	0.237612			3.3092	0.440503
	42.3736	0.767216			274.468	0.381072			145.125	0.384466			307.488	0.197934			-11.132	0.00797726			2.39521	0.244012			3.72285	0.445658
	42.7021	0.767776			276.596	0.390115			146.25	0.386097			309.484	0.208916			-10.8605	0.00789168			2.66134	0.245932			4.1365	0.4462
	43.0306	0.76807			278.723	0.367188			147.375	0.384441			311.481	0.211235			-10.589	0.00817693			2.92748	0.246216			4.55016	0.449795
	43.359	0.767324			280.851	0.348972			148.5	0.385269			313.478	0.199927			-10.3175	0.00856676			3.19361	0.249731			4.96381	0.454408
	43.6875	0.766555			282.979	0.339122			149.625	0.388994			315.474	0.192483			-10.0459	0.00881397			3.45975	0.252799			5.37746	0.463361
	44.016	0.765487			285.106	0.334069			150.75	0.38785			317.471	0.203303			-9.77444	0.00870938			3.72588	0.258528			5.79111	0.459382
	44.3445	0.764177			287.234	0.331564			151.875	0.389287			319.468	0.200456			-9.50292	0.00857626			3.99202	0.267559			6.20476	0.459608
	44.673	0.763284			289.362	0.313944			153	0.389944			321.464	0.186422			-9.23141	0.00884249			4.25815	0.276894			6.61841	0.467386
	45.0014	0.762493			291.489	0.326596			154.125	0.384295			323.461	0.188903			-8.9599	0.00896609			4.52428	0.289277			7.03206	0.476769
	45.3299	0.762895			293.617	0.334324			155.25	0.385683			325.458	0.195249			-8.68839	0.00903265			4.79042	0.305073			7.44571	0.473875
	45.6584	0.76191			295.745	0.351605			156.375	0.389798			327.454	0.185446			-8.41688	0.00889954			5.05655	0.3209			7.85936	0.473264
	45.9869	0.764305			297.872	0.315048			157.5	0.3883			329.451	0.191954			-8.14536	0.00902314			5.32269	0.334532			8.27301	0.47089
	46.3153	0.766991			300	0.334282			158.625	0.387205			331.448	0.188863			-7.87385	0.00914675			5.58882	0.348368			8.68666	0.485722
	46.6438	0.769469			302.128	0.332965			159.75	0.387497			333.444	0.186015			-7.60234	0.00909921			5.85496	0.360598			9.10031	0.481969
	46.9723	0.771622			304.255	0.321883			160.875	0.393061			335.441	0.182395			-7.33083	0.00907068			6.12109	0.3761			9.51396	0.484705
	47.3008	0.776025			306.383	0.311396			162	0.392525			337.438	0.176416			-7.05931	0.00914675			6.38723	0.393155			9.92761	0.487305
	47.6292	0.779768			308.511	0.298361			163.125	0.393767			339.434	0.18691			-6.7878	0.00917527			6.65336	0.41016			10.3413	0.489
	47.9577	0.784937			310.638	0.311141			164.25	0.395337			341.431	0.185771			-6.51629	0.00948904			6.91949	0.430802			10.7549	0.493884
	48.2862	0.790412			312.766	0.315387			165.375	0.396129			343.428	0.177555			-6.24478	0.00962215			7.18563	0.446913			11.1686	0.501933
	48.6147	0.795928			314.894	0.306641			166.5	0.393073			345.424	0.180402			-5.97327	0.00976477			7.45176	0.46151			11.5822	0.506093
	48.9432	0.802762			317.021	0.312075			167.625	0.391125			347.421	0.188497			-5.70175	0.00970772			7.7179	0.474716			11.9959	0.516765
	49.2716	0.808844			319.149	0.312203			168.75	0.391174			349.418	0.185568			-5.43024	0.00979329			7.98403	0.488054			12.4095	0.517285
	49.6001	0.814873			321.277	0.30732			169.875	0.392452			351.414	0.185649			-5.15873	0.00994542			8.25017	0.498222			12.8232	0.522757
	49.9286	0.819105			323.404	0.312288			171	0.389469			353.411	0.180361			-4.88722	0.0100785			8.5163	0.505414			13.2368	0.524859
	50.2571	0.823808			325.532	0.327955			172.125	0.390261			355.408	0.171168			-4.61571	0.0101261			8.78244	0.514526			13.6505	0.52495
	50.5855	0.827415			327.66	0.325747			173.25	0.393328			357.404	0.181744			-4.34419	0.0102687			9.04857	0.522206			14.0641	0.520948
	50.914	0.829071			329.787	0.314793			174.375	0.389177			359.401	0.192605			-4.07268	0.0106966			9.3147	0.52954			14.4778	0.532953
	51.2425	0.831757			331.915	0.33615			175.5	0.393499			361.398	0.194029			-3.80117	0.0107251			9.58084	0.53273			14.8914	0.538538
	51.571	0.833131			334.043	0.347317			176.625	0.391405			363.394	0.187154			-3.52966	0.0108202			9.84697	0.534315			15.3051	0.54055
	51.8995	0.833855			336.17	0.360267			177.75	0.391563			365.391	0.190734			-3.25815	0.0108867			10.1131	0.536458			15.7187	0.54254
	52.2279	0.834329			338.298	0.347869			178.875	0.394522			367.388	0.18447			-2.98663	0.0107916			10.3792	0.542543			16.1324	0.550092
	52.5564	0.833583			340.426	0.359205			180	0.395228			369.384	0.183005			-2.71512	0.0108392			10.6454	0.551533			16.546	0.560582
	52.8849	0.832629			342.553	0.354195			181.125	0.396542			371.381	0.192727			-2.44361	0.0109818			10.9115	0.560625			16.9597	0.567343
	53.2134	0.832251			344.681	0.34668			182.25	0.393219			373.378	0.192239			-2.1721	0.0109628			11.1776	0.568578			17.3733	0.576997
	53.5418	0.829934			346.809	0.354195			183.375	0.395313			375.374	0.176294			-1.90058	0.0111339			11.4438	0.576471			17.787	0.585408
	53.8703	0.829857			348.936	0.352114			184.5	0.395398			377.371	0.185609			-1.62907	0.0110388			11.7099	0.586752			18.2006	0.600081
	54.1988	0.82825			351.064	0.334749			185.625	0.400694			379.368	0.178165			-1.35756	0.0111149			11.976	0.602121			18.6143	0.612381
	54.5273	0.827917			353.191	0.345788			186.75	0.399793			381.364	0.189351			-1.08605	0.0112861			12.2422	0.616129			19.0279	0.628434
	54.8558	0.826854			355.319	0.343198			187.875	0.402617			383.361	0.162463			-0.814536	0.0114572			12.5083	0.626816			19.4416	0.636302
	55.1842	0.828469			357.447	0.349567			189	0.406672			385.358	0.17727			-0.543024	0.0114002			12.7745	0.63287			19.8552	0.648195
	55.5127	0.829066			359.574	0.338358			190.125	0.413331			387.354	0.188212			-0.271512	0.0113051			13.0406	0.633795			20.2689	0.654005
	55.8412	0.831422			361.702	0.34668			191.25	0.419114			389.351	0.185853			0	0.011267			13.3067	0.640336			20.6825	0.666169
	56.1697	0.834585			363.83	0.350204			192.375	0.423095			391.348	0.178002			0.271512	0.0116379			13.5729	0.654335			21.0962	0.681634
	56.4981	0.836402			365.957	0.342816			193.5	0.425822			393.344	0.177432			0.543024	0.0122178			13.839	0.673381			21.5098	0.692984
	56.8266	0.840919			368.085	0.34426			194.625	0.420368			395.341	0.18508			0.814536	0.0121513			14.1051	0.684373			21.9235	0.703362
	57.1551	0.844196			370.213	0.323794			195.75	0.420575			397.338	0.174056			1.08605	0.0122559			14.3713	0.688812			22.3371	0.700468
	57.4836	0.848258			372.34	0.327658			196.875	0.423667			399.334	0.17731			1.35756	0.0122654			14.6374	0.686424			22.7508	0.710371
	57.8121	0.850436			374.468	0.353431			198	0.421938			401.331	0.182761			1.62907	0.0125887			14.9035	0.682046			23.1644	0.718601
	58.1405	0.852717			376.596	0.345576			199.125	0.416959			403.328	0.178083			1.90058	0.0131306			15.1697	0.681477			23.5781	0.726582
	58.469	0.854782			378.723	0.330163			200.25	0.416752			405.324	0.175724			2.1721	0.0131116			15.4358	0.685541			23.9917	0.731398
	58.7975	0.855428			380.851	0.345661			201.375	0.418408			407.321	0.175765			2.44361	0.0133873			15.7019	0.693231			24.4054	0.736756
	59.126	0.855062			382.979	0.335768			202.5	0.415766			409.318	0.172999			2.71512	0.0138057			15.9681	0.701977			24.819	0.749553
	59.4544	0.853938			385.106	0.339971			203.625	0.422036			411.314	0.172063			2.98663	0.013606			16.2342	0.71053			25.2327	0.748672
	59.7829	0.852712			387.234	0.322308			204.75	0.425371			413.311	0.175724			3.25815	0.0138247			16.5003	0.718697			25.6463	0.758326
	60.1114	0.85136			389.362	0.329017			205.875	0.426869			415.308	0.180849			3.52966	0.0142526			16.7665	0.724518			26.06	0.761152
	60.4399	0.850858			391.489	0.313137			207	0.427672			417.304	0.172836			3.80117	0.0150037			17.0326	0.728967			26.4736	0.759411
	60.7684	0.851011			393.617	0.326936			208.125	0.426406			419.301	0.16645			4.07268	0.015308			17.2987	0.737216			26.8873	0.764453
	61.0968	0.852537			395.745	0.326129			209.25	0.428561			421.298	0.186544			4.34419	0.0155837			17.5649	0.748888			27.3009	0.77006
	61.4253	0.853061			397.872	0.316151			210.375	0.423837			423.295	0.183534			4.61571	0.0157453			17.831	0.753662			27.7146	0.778607
	61.7538	0.853758			400	0.310844			211.5	0.429109			425.291	0.170273			4.88722	0.0164014			18.0971	0.755643			28.1282	0.782631
	62.0823	0.855542			402.128	0.322053			212.625	0.421719			427.288	0.161772			5.15873	0.0174092			18.3633	0.75805			28.5419	0.788668
	62.4107	0.857184			404.255	0.326044			213.75	0.420745			429.285	0.17788			5.43024	0.0175994			18.6294	0.761017			28.9555	0.787583
	62.7392	0.858702			406.383	0.324134			214.875	0.422863			431.281	0.179466			5.70175	0.0183315			18.8955	0.763343			29.3692	0.794027
	63.0677	0.859482			408.511	0.31768			216	0.426479			433.278	0.160023			5.97327	0.0189876			19.1617	0.767213			29.7828	0.798187
	63.3962	0.861446			410.638	0.331776			217.125	0.428598			435.275	0.156931			6.24478	0.0199574			19.4278	0.774832			30.1965	0.796174
	63.7247	0.865564			412.766	0.330927			218.25	0.432615			437.271	0.166124			6.51629	0.0212885			19.6939	0.780307			30.6101	0.798232
	64.0531	0.867931			414.894	0.322266			219.375	0.433893			439.268	0.177677			6.7878	0.0225056			19.9601	0.781516			31.0238	0.80411
	64.3816	0.870667			417.021	0.314878			220.5	0.428464			441.265	0.179141			7.05931	0.0233613			20.2262	0.778387			31.4374	0.804133
	64.7101	0.873649			419.149	0.319124			221.625	0.424945			443.261	0.164538			7.33083	0.0249301			20.4923	0.777402			31.8511	0.820322
	65.0386	0.878658			421.277	0.326766			222.75	0.423752			445.258	0.167711			7.60234	0.0267271			20.7585	0.778844			32.2647	0.807751
	65.367	0.883444			423.404	0.317128			223.875	0.421914			447.255	0.175033			7.87385	0.0285907			21.0246	0.781018			32.6784	0.825409
	65.6955	0.887162			425.532	0.310589			225	0.427477			449.251	0.185242			8.14536	0.0311389			21.2908	0.782887			33.092	0.824956
	66.024	0.891366			427.66	0.29938			226.125	0.430058			451.248	0.188985			8.41688	0.034248			21.5569	0.784462			33.5057	0.828077
	66.3525	0.895794			429.787	0.308254			227.25	0.427502			453.245	0.179629			8.68839	0.0376899			21.823	0.784889			33.9193	0.838047
	66.6809	0.899318			431.915	0.328932			228.375	0.431288			455.241	0.184063			8.9599	0.0411984			22.0892	0.786544			34.333	0.836013
	67.0094	0.901865			434.043	0.301546			229.5	0.424446			457.238	0.194395			9.23141	0.044916			22.3553	0.788353			34.7466	0.851048
	67.3379	0.903591			436.17	0.31768			230.625	0.429218			459.235	0.179426			9.50292	0.0491471			22.6214	0.793533			35.1603	0.847837
	67.6664	0.903069			438.298	0.30991			231.75	0.43225			461.231	0.165189			9.77444	0.0538156			22.8876	0.797647			35.5739	0.853558
	67.9949	0.901563			440.426	0.31993			232.875	0.43113			463.228	0.172836			10.0459	0.0593398			23.1537	0.801873			35.9876	0.854982
	68.3233	0.900286			442.553	0.328465			234	0.430972			465.225	0.178612			10.3175	0.0663852			23.4198	0.807288			36.4012	0.860974
	68.6518	0.898499			444.681	0.316661			235.125	0.437278			467.221	0.177839			10.589	0.0730504			23.686	0.816308			36.8149	0.861855
	68.9803	0.895297			446.809	0.311141			236.25	0.433151			469.218	0.197445			10.8605	0.0803145			23.9521	0.824262			37.2285	0.867847
	69.3088	0.892495			448.936	0.318147			237.375	0.433041			471.215	0.199032			11.132	0.0897845			24.2182	0.834319			37.6422	0.878677
	69.6372	0.890481			451.064	0.317595			238.5	0.435208			473.211	0.201798			11.4035	0.102601			24.4844	0.84468			38.0558	0.885053
	69.9657	0.888791			453.191	0.324474			239.625	0.427453			475.208	0.208876			11.675	0.11906			24.7505	0.858211			38.4695	0.882995
	70.2942	0.886668			455.319	0.325662			240.75	0.431483			477.205	0.224211			11.9465	0.138865			25.0166	0.865748			38.8831	0.893305
	70.6227	0.884113			457.447	0.33373			241.875	0.436426			479.201	0.239058			12.218	0.163881			25.2828	0.866957			39.2968	0.8969
	70.9512	0.881435			459.574	0.339759			243	0.432372			481.198	0.262488			12.4896	0.18728			25.5489	0.864672			39.7104	0.897058
	71.2796	0.878894			461.702	0.317765			244.125	0.432591			483.195	0.280548			12.7611	0.208036			25.815	0.861644			40.1241	0.896064
	71.6081	0.876574			463.83	0.308212			245.25	0.43354			485.191	0.279003			13.0326	0.226406			26.0812	0.858404			40.5377	0.911981
	71.9366	0.87482			465.957	0.332244			246.375	0.437327			487.188	0.265457			13.3041	0.246905			26.3473	0.855092			40.9514	0.915101
	72.2651	0.873072			468.085	0.354237			247.5	0.438264			489.185	0.27343			13.5756	0.271483			26.6134	0.853162			41.365	0.924032
	72.5935	0.871155			470.213	0.36188			248.625	0.434295			491.181	0.280833			13.8471	0.299741			26.8796	0.85236			41.7787	0.912885
	72.922	0.872559			472.34	0.340311			249.75	0.426516			493.178	0.297144			14.1186	0.329397			27.1457	0.853538			42.1923	0.921228
	73.2505	0.873303			474.468	0.366593			250.875	0.425177			495.175	0.27823			14.3901	0.360213			27.4118	0.857022			42.606	0.926202
	73.579	0.87552			476.596	0.367697			252	0.429011			497.171	0.274284			14.6617	0.390648			27.678	0.859603			43.0196	0.927333
	73.9075	0.877903			478.723	0.369141			253.125	0.432761			499.168	0.27587			14.9332	0.417223			27.9441	0.863046			43.4333	0.93753
	74.2359	0.880558			480.851	0.376061			254.25	0.432883			501.165	0.279125			15.2047	0.441564			28.2102	0.870777			43.8469	0.941871
	74.5644	0.884104			482.979	0.351435			255.375	0.429815			503.161	0.28124			15.4762	0.461844			28.4764	0.878375			44.2606	0.940107
	74.8929	0.886596			485.106	0.360394			256.5	0.427599			505.158	0.273023			15.7477	0.482172			28.7425	0.887243			44.6743	0.949965
	75.2214	0.888552			487.234	0.381284			257.625	0.432992			507.155	0.290636			16.0192	0.504107			29.0086	0.892993			45.0879	0.948654
	75.5498	0.890206			489.362	0.382261			258.75	0.432907			509.151	0.31793			16.2907	0.521536			29.2748	0.899535			45.5016	0.962898
	75.8783	0.893044			491.489	0.393045			259.875	0.432359			511.148	0.288114			16.5622	0.535636			29.5409	0.90503			45.9152	0.977843
	76.2068	0.895633			493.617	0.393257			261	0.428792			513.145	0.299666			16.8338	0.55258			29.8071	0.910282			46.3289	0.978114
	76.5353	0.897997			495.745	0.392069			262.125	0.432749			515.141	0.335543			17.1053	0.573906			30.0732	0.913025			46.7425	0.966425
	76.8638	0.898966			497.872	0.395253			263.25	0.437424			517.138	0.32029			17.3768	0.596079			30.3393	0.91144			47.1562	0.97418
	77.1922	0.899964			500	0.380605			264.375	0.433723			519.135	0.305971			17.6483	0.613745			30.6055	0.910556			47.5698	0.974858
	77.5207	0.899515			502.128	0.379288			265.5	0.430278			521.131	0.317849			17.9198	0.62989			30.8716	0.910841			47.9835	0.981731
	77.8492	0.895802			504.255	0.401495			266.625	0.432372			523.128	0.323056			18.1913	0.645882			31.1377	0.910617			48.3971	0.975378
	78.1777	0.892628			506.383	0.383237			267.75	0.437801			525.125	0.331191			18.4628	0.66544			31.4039	0.912659			48.8108	0.987565
	78.5061	0.888294			508.511	0.38328			268.875	0.444193			527.121	0.344492			18.7343	0.686814			31.67	0.91525			49.2244	0.986638
	78.8346	0.884046			510.638	0.403957			270	0.447297			529.118	0.364383			19.0058	0.706857			31.9361	0.920237			49.6381	0.98354
	79.1631	0.882761			512.766	0.376911			271.125	0.455588			531.115	0.377847			19.2774	0.719655			32.2023	0.924788			50.0517	0.977187
	79.4916	0.879099			514.894	0.39037			272.25	0.45532			533.111	0.383501			19.5489	0.72961			32.4684	0.9307			50.4654	0.976237
	79.8201	0.877129			517.021	0.408585			273.375	0.454285			535.108	0.370729			19.8204	0.736998			32.7345	0.93456			50.879	0.96647
	80.1485	0.874948			519.149	0.402853			274.5	0.452411			537.105	0.354092			20.0919	0.74179			33.0007	0.937638			51.2927	0.968324
	80.477	0.873591			521.277	0.415549			275.625	0.448174			539.101	0.345509			20.3634	0.744728			33.2668	0.94028			51.7063	0.962016
	80.8055	0.874485			523.404	0.404637			276.75	0.449014			541.098	0.367271			20.6349	0.748778			33.5329	0.943134			52.12	0.960433
	81.134	0.873777			525.532	0.412661			277.875	0.444217			543.095	0.359299			20.9064	0.751678			33.7991	0.946324			52.5336	0.96075
	81.4624	0.873114			527.66	0.40867			279	0.438264			545.092	0.348926			21.1779	0.75898			34.0652	0.951159			52.9473	0.965407
	81.7909	0.874351			529.787	0.406717			280.125	0.436706			547.088	0.355312			21.4495	0.769335			34.3313	0.955293			53.3609	0.968414
	82.1194	0.875009			531.915	0.397376			281.25	0.440881			549.085	0.39062			21.721	0.782941			34.5975	0.954918			53.7746	0.963079
	82.4479	0.87684			534.043	0.386294			282.375	0.438873			551.082	0.389034			21.9925	0.798287			34.8636	0.952876			54.1882	0.96803
	82.7763	0.876996			536.17	0.389436			283.5	0.436328			553.078	0.371258			22.264	0.816181			35.1297	0.951911			54.6019	0.961722
	83.1048	0.876471			538.298	0.411175			284.625	0.443243			555.075	0.360844			22.5355	0.829958			35.3959	0.951271			55.0155	0.954668
	83.4333	0.877356			540.426	0.394149			285.75	0.44541			557.072	0.389603			22.807	0.844325			35.662	0.950407			55.4292	0.962649
	83.7618	0.877909			542.553	0.429348			286.875	0.449769			559.068	0.39843			23.0785	0.858748			35.9281	0.948904			55.8428	0.960546
	84.0903	0.877603			544.681	0.406887			288	0.456501			561.065	0.396437			23.35	0.870966			36.1943	0.949605			56.2565	0.970585
	84.4187	0.877856			546.809	0.389181			289.125	0.453397			563.062	0.396966			23.6216	0.885552			36.4604	0.949706			56.6701	0.969115
	84.7472	0.877831			548.936	0.415251			290.25	0.456964			565.058	0.373251			23.8931	0.894936			36.7265	0.94868			57.0838	0.96803
	85.0757	0.876555			551.064	0.396654			291.375	0.455138			567.055	0.370241			24.1646	0.902257			36.9927	0.947197			57.4974	0.973818
	85.4042	0.875459			553.191	0.399584			292.5	0.458875			569.052	0.361861			24.4361	0.907411			37.2588	0.946882			57.9111	0.971218
	85.7326	0.873683			555.319	0.40642			293.625	0.464987			571.048	0.352994			24.7076	0.911394			37.525	0.944231			58.3247	0.966153
	86.0611	0.872845			557.447	0.41385			294.75	0.461833			573.045	0.362512			24.9791	0.915987			37.7911	0.943368			58.7384	0.960071
	86.3896	0.870611			559.574	0.414869			295.875	0.454261			575.042	0.361739			25.2506	0.920389			38.0572	0.941864			59.152	0.956024
	86.7181	0.867798			561.702	0.40659			297	0.460239			577.038	0.359421			25.5221	0.922367			38.3234	0.942189			59.5657	0.94992
	87.0466	0.864496			563.83	0.402047			298.125	0.461164			579.035	0.382322			25.7937	0.923574			38.5895	0.940594			59.9793	0.955346
	87.375	0.86017			565.957	0.418988			299.25	0.4673			581.032	0.385698			26.0652	0.924801			38.8556	0.940432			60.393	0.954849
	87.7035	0.857357			568.085	0.432702			300.375	0.478671			583.028	0.394322			26.3367	0.928072			39.1218	0.940625			60.8066	0.951073
	88.032	0.854551			570.213	0.432872			301.5	0.474665			585.025	0.366865			26.6082	0.931552			39.3879	0.94224			61.2203	0.951322
	88.3605	0.852176			572.34	0.449091			302.625	0.472364			587.022	0.379393			26.8797	0.934993			39.654	0.942921			61.6339	0.959574
	88.6889	0.850478			574.468	0.429772			303.75	0.473058			589.018	0.395338			27.1512	0.941459			39.9202	0.940889			62.0476	0.971964
	89.0174	0.849318			576.596	0.440175			304.875	0.468761			591.015	0.388179			27.4227	0.948038			40.1863	0.938929			62.4612	0.970268
	89.3459	0.850398			578.723	0.449049			306	0.466301			593.012	0.361129			27.6942	0.954656			40.4524	0.939172			62.8749	0.96396
	89.6744	0.851152			580.851	0.431768			307.125	0.468639			595.008	0.360519			27.9657	0.959543			40.7186	0.942006			63.2885	0.963033
	90.0029	0.848755			582.979	0.416992			308.25	0.476187			597.005	0.375203			28.2373	0.962139			40.9847	0.944566			63.7022	0.96335
	90.3313	0.846349			585.106	0.423658			309.375	0.485172			599.002	0.369224			28.5088	0.96366			41.2508	0.94801			64.1158	0.968595
	90.6598	0.844055			587.234	0.441321			310.5	0.478585			600.998	0.379393			28.7803	0.964525			41.517	0.951525			64.5295	0.971557
	90.9883	0.841352			589.362	0.433636			311.625	0.474921			602.995	0.381874			29.0518	0.966807			41.7831	0.955212			64.9431	0.969161
	91.3168	0.840761			591.489	0.435335			312.75	0.477879			604.992	0.368207			29.3233	0.968757			42.0492	0.957132			65.3568	0.973954
	91.6452	0.840109			593.617	0.43457			313.875	0.479158			606.988	0.393711			29.5948	0.96908			42.3154	0.958829			65.7704	0.973728
	91.9737	0.840406			595.745	0.441364			315	0.480825			608.985	0.395908			29.8663	0.970401			42.5815	0.960505			66.1841	0.988198
	92.3022	0.842112			597.872	0.466924			316.125	0.488678			610.982	0.429792			30.1378	0.971305			42.8476	0.964009			66.5977	0.986072
	92.6307	0.846152			600	0.466882			317.25	0.490784			612.978	0.428083			30.4094	0.972484			43.1138	0.969911			67.0114	0.981912
	92.9592	0.849757			602.128	0.463188			318.375	0.485695			614.975	0.420517			30.6809	0.973758			43.3799	0.975376			67.425	0.968143
	93.2876	0.851483			604.255	0.466415			319.5	0.484259			616.972	0.416206			30.9524	0.975707			43.646	0.97753			67.8387	0.974338
	93.6161	0.851985			606.383	0.515583			320.625	0.486365			618.968	0.393061			31.2239	0.978208			43.9122	0.977936			68.2523	0.979448
	93.9446	0.852431			608.511	0.515922			321.75	0.493998			620.965	0.372234			31.4954	0.979729			44.1783	0.976859			68.666	0.983472
	94.2731	0.852626			610.638	0.49482			322.875	0.494534			622.962	0.405589			31.7669	0.98184			44.4444	0.974584			69.0796	0.980194
	94.6015	0.854027			612.766	0.481403			324	0.49384			624.958	0.42487			32.0384	0.983855			44.7106	0.971029			69.4933	0.98657
	94.93	0.855231			614.894	0.517748			325.125	0.495094			626.955	0.415107			32.3099	0.985377			44.9767	0.96791			69.9069	0.988921
	95.2585	0.856641			617.021	0.542926			326.25	0.48802			628.952	0.426253			32.5815	0.98647			45.2428	0.964497			70.3206	0.987474
	95.587	0.858724			619.149	0.538001			327.375	0.483954			630.948	0.429995			32.853	0.988001			45.509	0.960068			70.7342	0.981211
	95.9155	0.862159			621.277	0.53176			328.5	0.479632			632.945	0.417385			33.1245	0.989161			45.7751	0.956736			71.1479	0.984173
	96.2439	0.864388			623.404	0.550611			329.625	0.47889			634.942	0.429548			33.396	0.990226			46.0413	0.952449			71.5615	0.983947
	96.5724	0.865947			625.532	0.550484			330.75	0.482432			636.938	0.43028			33.6675	0.991338			46.3074	0.950621			71.9752	0.992245
	96.9009	0.866549			627.66	0.532014			331.875	0.483212			638.935	0.422958			33.939	0.991918			46.5735	0.948619			72.3888	0.992516
	97.2294	0.864662			629.787	0.496518			333	0.482761			640.932	0.423975			34.2105	0.992356			46.8397	0.947207			72.8025	0.994212
	97.5578	0.863627			631.915	0.505477			334.125	0.479036			642.928	0.445452			34.482	0.992051			47.1058	0.946547			73.2161	0.996767
	97.8863	0.862748			634.043	0.534689			335.25	0.483382			644.925	0.480068			34.7536	0.991823			47.3719	0.9467			73.6298	1
	98.2148	0.863555			636.17	0.507728			336.375	0.48466			646.922	0.476692			35.0251	0.992251			47.6381	0.9467			74.0434	0.99801
	98.5433	0.863239			638.298	0.523098			337.5	0.491101			648.918	0.452774			35.2966	0.992451			47.9042	0.946517			74.4571	0.985959
	98.8718	0.864474			640.426	0.512356			338.625	0.492208			650.915	0.471079			35.5681	0.99285			48.1703	0.947665			74.8707	0.977707
	99.2002	0.865847			642.553	0.499788			339.75	0.488909			652.912	0.494915			35.8396	0.992993			48.4365	0.948995			75.2844	0.979651
	99.5287	0.866133			644.681	0.532184			340.875	0.485062			654.908	0.503458			36.1111	0.993211			48.7026	0.949798			75.698	0.968324
	99.8572	0.867171			646.809	0.540718			342	0.490163			656.905	0.487024			36.3826	0.993877			48.9687	0.948193			76.1117	0.956409
	100.186	0.866272			648.936	0.544158			343.125	0.49149			658.902	0.492922			36.6541	0.994371			49.2349	0.945877			76.5253	0.95607
	100.514	0.864868			651.064	0.584324			344.25	0.490102			660.899	0.493085			36.9256	0.994447			49.501	0.944394			76.939	0.952882
	100.843	0.865156			653.191	0.52297			345.375	0.489907			662.895	0.450903			37.1972	0.994352			49.7671	0.943652			77.3526	0.953673
	101.171	0.864865			655.319	0.53108			346.5	0.48466			664.892	0.468394			37.4687	0.994238			50.0333	0.94353			77.7663	0.950847
	101.5	0.864779			657.447	0.528193			347.625	0.483248			666.889	0.526725			37.7402	0.994134			50.2994	0.944414			78.1799	0.954125
	101.828	0.866652			659.574	0.546833			348.75	0.482639			668.885	0.546616			38.0117	0.99382			50.5655	0.944526			78.5936	0.958037
	102.157	0.868433			661.702	0.533458			349.875	0.485111			670.882	0.579198			38.2832	0.993582			50.8317	0.943225			79.0072	0.961315
	102.485	0.870891			663.83	0.543691			351	0.490772			672.879	0.511023			38.5547	0.993487			51.0978	0.941986			79.4209	0.962626
	102.813	0.872889			665.957	0.539445			352.125	0.489968			674.875	0.511308			38.8262	0.993535			51.3639	0.940686			79.8345	0.967736
	103.142	0.87391			668.085	0.503779			353.25	0.498527			676.872	0.535389			39.0977	0.9942			51.6301	0.939335			80.2482	0.967985
	103.47	0.873863			670.213	0.494226			354.375	0.499014			678.869	0.571347			39.3693	0.994856			51.8962	0.938746			80.6618	0.976011
	103.799	0.87247			672.34	0.516771			355.5	0.502325			680.865	0.556053			39.6408	0.995332			52.1623	0.938878			81.0755	0.975876
	104.127	0.871324			674.468	0.461489			356.625	0.489798			682.862	0.520338			39.9123	0.995778			52.4285	0.939558			81.4891	0.965272
	104.456	0.869851			676.596	0.436906			357.75	0.486438			684.859	0.536935			40.1838	0.996168			52.6946	0.939			81.9028	0.965679
	104.784	0.870531			678.723	0.462508			358.875	0.483759			686.855	0.535267			40.4553	0.996625			52.9607	0.938471			82.3164	0.959529
	105.113	0.871166			680.851	0.459621			360	0.488081			688.852	0.526969			40.7268	0.996824			53.2269	0.939904			82.7301	0.963621
	105.441	0.87307			682.979	0.473378			361.125	0.497419			690.849	0.538562			40.9983	0.997214			53.493	0.941366			83.1437	0.958579
	105.77	0.873361			685.106	0.47359			362.25	0.496908			692.845	0.571307			41.2698	0.997271			53.7591	0.941052			83.5574	0.959687
	106.098	0.875492			687.234	0.46306			363.375	0.493888			694.842	0.573503			41.5414	0.997414			54.0253	0.938705			83.971	0.968573
	106.427	0.875581			689.362	0.47928			364.5	0.497261			696.839	0.565693			41.8129	0.99787			54.2914	0.932691			84.3847	0.973954
	106.755	0.874704			691.489	0.483229			365.625	0.494047			698.835	0.542426			42.0844	0.997975			54.5576	0.927602			84.7983	0.963644
	107.084	0.872373			693.617	0.50276			366.75	0.489542			700.832	0.557151			42.3559	0.997937			54.8237	0.924179			85.212	0.957087
	107.412	0.868749			695.745	0.497877			367.875	0.493292			702.829	0.565815			42.6274	0.998108			55.0898	0.923305			85.6256	0.946257
	107.741	0.864557			697.872	0.465905			369	0.494144			704.825	0.5781			42.8989	0.998621			55.356	0.924555			86.0393	0.941034
	108.069	0.860595			700	0.470363			370.125	0.493998			706.822	0.607834			43.1704	0.999211			55.6221	0.926261			86.4529	0.929684
	108.398	0.857467			702.128	0.472062			371.25	0.490845			708.819	0.595875			43.4419	0.999705			55.8882	0.925062			86.8666	0.917905
	108.726	0.852492			704.255	0.480681			372.375	0.489591			710.815	0.577367			43.7135	0.999924			56.1544	0.92365			87.2802	0.90097
	109.055	0.848849			706.383	0.485521			373.5	0.486523			712.812	0.593435			43.985	0.999838			56.4205	0.922757			87.6939	0.906283
	109.383	0.845633			708.511	0.467646			374.625	0.486791			714.809	0.617109			44.2565	0.999895			56.6866	0.923153			88.1075	0.900066
	109.712	0.841205			710.638	0.466882			375.75	0.492196			716.805	0.644362			44.528	1			56.9528	0.924097			88.5212	0.905582
	110.04	0.836477			712.766	0.447903			376.875	0.489274			718.802	0.643833			44.7995	0.999962			57.2189	0.923813			88.9349	0.906848
	110.368	0.831338			714.894	0.431046			378	0.493426			720.799	0.615197			45.071	0.999658			57.485	0.923305			89.3485	0.906939
	110.697	0.8262			717.021	0.445949			379.125	0.49541			722.795	0.587089			45.3425	0.999239			57.7512	0.922838			89.7622	0.91388
	111.025	0.8208			719.149	0.442213			380.25	0.497675			724.792	0.566791			45.614	0.998821			58.0173	0.92043			90.1758	0.907979
	111.354	0.816963			721.277	0.456352			381.375	0.495203			726.789	0.600513			45.8855	0.998678			58.2834	0.917992			90.5895	0.913925
	111.682	0.813517			723.404	0.421365			382.5	0.493219			728.785	0.60454			46.1571	0.998764			58.5496	0.91463			91.0031	0.908748
	112.011	0.808855			725.532	0.415718			383.625	0.492915			730.782	0.58233			46.4286	0.998973			58.8157	0.910414			91.4168	0.908476
	112.339	0.804873			727.66	0.460853			384.75	0.495958			732.779	0.604784			46.7001	0.998983			59.0818	0.909094			91.8304	0.899975
	112.668	0.802199			729.787	0.427437			385.875	0.503664			734.775	0.628051			46.9716	0.998888			59.348	0.906422			92.2441	0.901693
	112.996	0.802368			731.915	0.426928			387	0.511164			736.772	0.688253			47.2431	0.998754			59.6141	0.904329			92.6577	0.892785
	113.325	0.801802			734.043	0.438264			388.125	0.525262			738.769	0.736861			47.5146	0.998707			59.8802	0.902267			93.0714	0.8917
	113.653	0.801117			736.17	0.438986			389.25	0.534782			740.765	0.699683			47.7861	0.998688			60.1464	0.89857			93.485	0.880282
	113.982	0.80211			738.298	0.414275			390.375	0.534575			742.762	0.67727			48.0576	0.998897			60.4125	0.894354			93.8987	0.863235
	114.31	0.803203			740.426	0.432914			391.5	0.537412			744.759	0.660063			48.3292	0.999021			60.6786	0.892891			94.3123	0.856949
	114.639	0.804502			742.553	0.402471			392.625	0.540942			746.755	0.653799			48.6007	0.999372			60.9448	0.890646			94.726	0.839042
	114.967	0.805492			744.681	0.399244			393.75	0.536888			748.752	0.666409			48.8722	0.999572			61.2109	0.889813			95.1396	0.847543
	115.296	0.80567			746.809	0.37725			394.875	0.53354			750.749	0.682639			49.1437	0.999629			61.477	0.888544			95.5533	0.824482
	115.624	0.807346			748.936	0.375934			396	0.531252			752.745	0.704401			49.4152	0.99961			61.7432	0.887345			95.9669	0.821949
	115.953	0.808986			751.064	0.369141			397.125	0.522352			754.742	0.725146			49.6867	0.99961			62.0093	0.885252			96.3806	0.822922
	116.281	0.811227			753.191	0.379671			398.25	0.525603			756.739	0.72775			49.9582	0.999477			62.2754	0.882195			96.7942	0.826426
	116.61	0.812967			755.319	0.398268			399.375	0.527977			758.735	0.700008			50.2297	0.999449			62.5416	0.880214			97.2079	0.833458
	116.938	0.813863			757.447	0.383534			400.5	0.523971			760.732	0.685649			50.5013	0.999353			62.8077	0.876872			97.6215	0.83755
	117.266	0.813938			759.574	0.384935			401.625	0.521062			762.729	0.697445			50.7728	0.998783			63.0739	0.873814			98.0352	0.829953
	117.595	0.814196			761.702	0.412874			402.75	0.523557			764.725	0.699845			51.0443	0.997832			63.34	0.86904			98.4488	0.837573
	117.923	0.812015			763.83	0.415421			403.875	0.526577			766.722	0.687602			51.3158	0.996748			63.6061	0.86395			98.8625	0.814149
	118.252	0.812323			765.957	0.389946			405	0.526698			768.719	0.68508			51.5873	0.99595			63.8723	0.856982			99.2761	0.810554
	118.58	0.80976			768.085	0.389266			406.125	0.526637			770.715	0.685812			51.8588	0.99555			64.1384	0.849414			99.6898	0.808836
	118.909	0.807679			770.213	0.353813			407.25	0.52374			772.712	0.702693			52.1303	0.995493			64.4045	0.844172			100.103	0.795338
	119.237	0.80744			772.34	0.361158			408.375	0.527368			774.709	0.720753			52.4018	0.995227			64.6707	0.839824			100.517	0.792987
	119.566	0.807568			774.468	0.353813			409.5	0.522121			776.705	0.768467			52.6734	0.994932			64.9368	0.835375			100.931	0.784304
	119.894	0.808214			776.596	0.366551			410.625	0.522036			778.702	0.788684			52.9449	0.994542			65.2029	0.832663			101.344	0.783016
	120.223	0.808838			778.723	0.354747			411.75	0.512235			780.699	0.776481			53.2164	0.994305			65.4691	0.825755			101.758	0.779127
	120.551	0.809371			780.851	0.356275			412.875	0.510044			782.696	0.785836			53.4879	0.994172			65.7352	0.818909			102.172	0.772118
	120.88	0.810154			782.979	0.358568			414	0.506331			784.692	0.787707			53.7594	0.993886			66.0013	0.81063			102.585	0.764431
	121.208	0.810073			785.106	0.374066			415.125	0.515437			786.689	0.781362			54.0309	0.993772			66.2675	0.806302			102.999	0.76893
	121.537	0.808042			787.234	0.365914			416.25	0.524227			788.686	0.78848			54.3024	0.993477			66.5336	0.802899			103.413	0.755748
	121.865	0.806905			789.362	0.358738			417.375	0.52027			790.682	0.777498			54.5739	0.993116			66.7997	0.799415			103.826	0.751701
	122.194	0.804898			791.489	0.352199			418.5	0.515632			792.679	0.746664			54.8454	0.992565			67.0659	0.796317			104.24	0.748423
	122.522	0.802698			793.617	0.346255			419.625	0.511346			794.676	0.767979			55.117	0.99226			67.332	0.790547			104.654	0.751362
	122.851	0.802182			795.745	0.345703			420.75	0.512673			796.672	0.832411			55.3885	0.991766			67.5981	0.786433			105.067	0.742567
	123.179	0.801355			797.872	0.339164			421.875	0.515888			798.669	0.803571			55.66	0.991424			67.8643	0.783893			105.481	0.731601
	123.508	0.80178			800	0.324049			423	0.521658			800.666	0.785918			55.9315	0.991481			68.1304	0.782004			105.895	0.726695
	123.836	0.802534			802.128	0.314156			424.125	0.519394			802.662	0.857265			56.203	0.991405			68.3965	0.779688			106.308	0.724072
	124.165	0.802862			804.255	0.316321			425.25	0.520976			804.659	0.85698			56.4745	0.99168			68.6627	0.7747			106.722	0.719912
	124.493	0.804241			806.383	0.323709			426.375	0.525834			806.656	0.823056			56.746	0.991871			68.9288	0.768696			107.135	0.715956
	124.821	0.804393			808.511	0.314793			427.5	0.524397			808.652	0.849943			57.0175	0.992603			69.1949	0.762469			107.549	0.71894
	125.15	0.802706			810.638	0.315897			428.625	0.531544			810.649	0.84738			57.2891	0.993268			69.4611	0.754048			107.963	0.709874
	125.478	0.800756			812.766	0.308042			429.75	0.53505			812.646	0.833713			57.5606	0.993858			69.7272	0.744774			108.376	0.694092
	125.807	0.800428			814.894	0.321162			430.875	0.528671			814.642	0.811788			57.8321	0.994485			69.9933	0.738333			108.79	0.689661
	126.135	0.798636			817.021	0.349609			432	0.534831			816.639	0.824113			58.1036	0.995008			70.2595	0.73169			109.204	0.675552
	126.464	0.798908			819.149	0.342009			433.125	0.528768			818.636	0.853197			58.3751	0.995141			70.5256	0.723655			109.617	0.674829
	126.792	0.798603			821.277	0.346807			434.25	0.53029			820.632	0.789904			58.6466	0.995151			70.7917	0.713527			110.031	0.667661
	127.121	0.800739			823.404	0.327488			435.375	0.533187			822.629	0.848153			58.9181	0.995189			71.0579	0.703826			110.445	0.671143
	127.449	0.80257			825.532	0.298531			436.5	0.52553			824.626	0.898104			59.1896	0.995075			71.324	0.696004			110.858	0.664994
	127.778	0.804629			827.66	0.295601			437.625	0.525846			826.622	0.870404			59.4612	0.99516			71.5902	0.688019			111.272	0.646635
	128.106	0.80711			829.787	0.306853			438.75	0.527526			828.619	0.910023			59.7327	0.995455			71.8563	0.68164			111.686	0.639784
	128.435	0.81062			831.915	0.309231			439.875	0.52531			830.616	0.962659			60.0042	0.995874			72.1224	0.676906			112.099	0.623799
	128.763	0.812312			834.043	0.284901			441	0.524239			832.612	0.974455			60.2757	0.996406			72.3886	0.670537			112.513	0.613964
	129.092	0.813464			836.17	0.277174			442.125	0.525116			834.609	0.933819			60.5472	0.996834			72.6547	0.665549			112.927	0.616112
	129.42	0.81363			838.298	0.289147			443.25	0.527587			836.606	0.91527			60.8187	0.996919			72.9208	0.661994			113.34	0.615117
	129.749	0.815306			840.426	0.26796			444.375	0.526857			838.602	0.915555			61.0902	0.997091			73.187	0.657636			113.754	0.613625
	130.077	0.814599			842.553	0.248599			445.5	0.522279			840.599	0.864546			61.3617	0.997167			73.4531	0.653877			114.168	0.617219
	130.406	0.813087			844.681	0.233865			446.625	0.520526			842.596	0.863529			61.6332	0.997262			73.7192	0.649672			114.581	0.607271
	130.734	0.810051			846.809	0.230129			447.75	0.518249			844.592	0.885617			61.9048	0.997613			73.9854	0.645527			114.995	0.607972
	131.063	0.807046			848.936	0.25017			448.875	0.513185			846.589	0.937073			62.1763	0.997785			74.2515	0.642002			115.408	0.605937
	131.391	0.802792			851.064	0.265625			450	0.518225			848.586	0.955947			62.4478	0.998098			74.5176	0.639402			115.822	0.597662
	131.72	0.79749			853.191	0.252335			451.125	0.514049			850.582	0.951106			62.7193	0.997832			74.7838	0.637482			116.236	0.591151
	132.048	0.791286			855.319	0.228388			452.25	0.511115			852.579	0.900057			62.9908	0.997528			75.0499	0.637665			116.649	0.581135
	132.376	0.785315			857.447	0.207244			453.375	0.505856			854.576	0.863529			63.2623	0.996976			75.316	0.637198			117.063	0.578987
	132.705	0.779044			859.574	0.20788			454.5	0.505101			856.572	0.883135			63.5338	0.996558			75.5822	0.635481			117.477	0.565647
	133.033	0.772146			861.702	0.215056			455.625	0.500377			858.569	0.933534			63.8053	0.996663			75.8483	0.63222			117.89	0.559814
	133.362	0.766089			863.83	0.217476			456.75	0.500901			860.566	0.961926			64.0769	0.996948			76.1144	0.628837			118.304	0.556377
	133.69	0.761383			865.957	0.214801			457.875	0.49524			862.562	0.951391			64.3484	0.997281			76.3806	0.62516			118.718	0.557982
	134.019	0.754635			868.085	0.194336			459	0.496506			864.559	0.96156			64.6199	0.997537			76.6467	0.622143			119.131	0.56524
	134.347	0.750431			870.213	0.183509			460.125	0.490334			866.556	0.95253			64.8914	0.997766			76.9128	0.619309			119.545	0.554048
	134.676	0.746322			872.34	0.179178			461.25	0.495495			868.552	0.946266			65.1629	0.998041			77.179	0.617826			119.959	0.541342
	135.004	0.743667			874.468	0.187245			462.375	0.494059			870.549	0.937154			65.4344	0.998536			77.4451	0.615997			120.372	0.550657
	135.333	0.741306			876.596	0.171068			463.5	0.500158			872.546	0.901684			65.7059	0.998878			77.7112	0.612157			120.786	0.547084
	135.661	0.740895			878.723	0.156377			464.625	0.490601			874.542	0.86898			65.9774	0.999059			77.9774	0.608277			121.2	0.538131
	135.99	0.740165			880.851	0.157566			465.75	0.494217			876.539	0.896274			66.249	0.998897			78.2435	0.604244			121.613	0.525628
	136.318	0.740531			882.979	0.143809			466.875	0.498941			878.536	0.935609			66.5205	0.998555			78.5096	0.599368			122.027	0.525899
	136.647	0.741891			885.106	0.133619			468	0.506392			880.532	0.895501			66.792	0.998222			78.7758	0.594452			122.441	0.523548
	136.975	0.743045			887.234	0.129246			469.125	0.515449			882.529	0.876993			67.0635	0.997594			79.0419	0.58859			122.854	0.512085
	137.304	0.744466			889.362	0.111328			470.25	0.500864			884.526	0.95253			67.335	0.997014			79.3081	0.584121			123.268	0.514142
	137.632	0.747052			891.489	0.105851			471.375	0.500597			886.522	1			67.6065	0.996301			79.5742	0.579986			123.681	0.517172
	137.961	0.748081			893.617	0.107422			472.5	0.503409			888.519	0.982509			67.878	0.995474			79.8403	0.575039			124.095	0.510887
	138.289	0.748595			895.745	0.0978261			473.625	0.505332			890.516	0.946225			68.1495	0.994847			80.1065	0.570336			124.509	0.507608
	138.618	0.7487			897.872	0.102666			474.75	0.510908			892.512	0.947445			68.4211	0.994095			80.3726	0.56354			124.922	0.500509
	138.946	0.750659			900	0.107294			475.875	0.508132			894.509	0.953547			68.6926	0.99343			80.6387	0.557628			125.336	0.488526
	139.274	0.751763			902.128	0.106275			477	0.503348			896.506	0.924748			68.9641	0.992669			80.9049	0.552132			125.75	0.483981
	139.603	0.752171			904.255	0.0952361			478.125	0.510312			898.502	0.89481			69.2356	0.991652			81.171	0.547744			126.163	0.477153
	139.931	0.75163			906.383	0.0911175			479.25	0.49955			900.499	0.984502			69.5071	0.990539			81.4371	0.542015			126.577	0.473535
	140.26	0.752379			908.511	0.0878057			480.375	0.502289			902.496	0.958916			69.7786	0.989189			81.7033	0.535402			126.991	0.470008
	140.588	0.753373			910.638	0.0902683			481.5	0.513173			904.493	0.913968			70.0501	0.988105			81.9694	0.528849			127.404	0.466707
	140.917	0.753847			912.766	0.0905656			482.625	0.514487			906.489	0.886796			70.3216	0.987136			82.2355	0.521911			127.818	0.455764
	141.245	0.752454			914.894	0.084876			483.75	0.513221			908.486	0.880247			70.5931	0.986147			82.5017	0.517046			128.232	0.454453
	141.574	0.751422			917.021	0.0746009			484.875	0.498527			910.483	0.872803			70.8647	0.985529			82.7678	0.509396			128.645	0.455425
	141.902	0.751053			919.149	0.0673404			486	0.506598			912.479	0.886512			71.1362	0.984606			83.0339	0.504175			129.059	0.460286
	142.231	0.749086			921.277	0.0639012			487.125	0.497638			914.476	0.900789			71.4077	0.98377			83.3001	0.500437			129.473	0.458138
	142.559	0.747981			923.404	0.0610564			488.25	0.502118			916.473	0.90083			71.6792	0.983057			83.5662	0.495906			129.886	0.451175
	142.888	0.746186			925.532	0.0653023			489.375	0.507317			918.469	0.895664			71.9507	0.981783			83.8323	0.491223			130.3	0.453526
	143.216	0.74292			927.66	0.0599524			490.5	0.503178			920.466	0.905345			72.2222	0.980442			84.0985	0.485464			130.714	0.453639
	143.545	0.741536			929.787	0.0540506			491.625	0.498831			922.463	0.92369			72.4937	0.979111			84.3646	0.479592			131.127	0.443849
	143.873	0.739205			931.915	0.0575747			492.75	0.500584			924.459	0.869712			72.7652	0.977513			84.6307	0.473416			131.541	0.4455
	144.202	0.737238			934.043	0.0517154			493.875	0.498953			926.456	0.843557			73.0368	0.975964			84.8969	0.468144			131.954	0.441792
	144.53	0.733847			936.17	0.0539657			495	0.495885			928.453	0.862472			73.3083	0.973853			85.163	0.462892			132.368	0.446042
	144.859	0.731264							496.125	0.48858			930.449	0.921453			73.5798	0.971913			85.4291	0.457488			132.782	0.437903
	145.187	0.728412							497.25	0.482554			932.446	0.912097			73.8513	0.969917			85.6953	0.452287			133.195	0.425151
	145.516	0.724655							498.375	0.477234			934.443	0.857956			74.1228	0.968091			85.9614	0.446476			133.609	0.433449
	145.844	0.721034							499.5	0.476041			936.439	0.855719			74.3943	0.965999			86.2275	0.440554			134.023	0.432002
	146.173	0.716844							500.625	0.478731			938.436	0.900382			74.6658	0.964107			86.4937	0.436145			134.436	0.427389
	146.501	0.713456							501.75	0.479523			940.433	0.874959			74.9373	0.962225			86.7598	0.432671			134.85	0.427932
	146.829	0.710307							502.875	0.485464			942.429	0.89363			75.2089	0.959809			87.0259	0.430609			135.264	0.437428
	147.158	0.7068							504	0.491478			944.426	0.890498			75.4804	0.957727			87.2921	0.426099			135.677	0.429288
	147.486	0.704541							505.125	0.493061			946.423	0.859421			75.7519	0.955236			87.5582	0.421619			136.091	0.434308
	147.815	0.702396							506.25	0.490029			948.419	0.843882			76.0234	0.951699			87.8244	0.416448			136.505	0.433991
	148.143	0.701367							507.375	0.485391			950.416	0.82871			76.2949	0.947915			88.0905	0.410628			136.918	0.42384
	148.472	0.701375							508.5	0.485586			952.413	0.811015			76.5664	0.94337			88.3566	0.403466			137.332	0.419137
	148.8	0.701156							509.625	0.48684			954.409	0.803449			76.8379	0.93796			88.6228	0.398194			137.746	0.416808
	149.129	0.70072							510.75	0.484466			956.406	0.848926			77.1094	0.933786			88.8889	0.394781			138.159	0.417577
	149.457	0.701741							511.875	0.491527			958.403	0.850106			77.381	0.929393			89.155	0.393115			138.573	0.414276
	149.786	0.702224							513	0.492805			960.399	0.824927			77.6525	0.924506			89.4212	0.391581			138.987	0.408488
	150.114	0.703428							514.125	0.495118			962.396	0.840303			77.924	0.918354			89.6873	0.389031			139.4	0.406227
	150.443	0.703875							515.25	0.490187			964.393	0.826106			78.1955	0.912621			89.9534	0.386095			139.814	0.412218
	150.771	0.705412							516.375	0.491734			966.389	0.842621			78.467	0.907553			90.2196	0.382266			140.228	0.403107
	151.1	0.706419							517.5	0.494948			968.386	0.819395			78.7385	0.902561			90.4857	0.377613			140.641	0.405006
	151.428	0.707402							518.625	0.489347			970.383	0.806093			79.01	0.898606			90.7518	0.371579			141.055	0.414027
	151.757	0.708936							519.75	0.482505			972.379	0.803165			79.2815	0.892806			91.018	0.366419			141.468	0.408691
	152.085	0.70925							520.875	0.489761			974.376	0.775748			79.553	0.886303			91.2841	0.362			141.882	0.412309
	152.414	0.708242							522	0.487497			976.373	0.723438			79.8246	0.879733			91.5502	0.359643			142.296	0.403084
	152.742	0.70741							523.125	0.485902			978.369	0.727709			80.0961	0.874189			91.8164	0.356687			142.709	0.402021
	153.071	0.706913							524.25	0.48662			980.366	0.707005			80.3676	0.868447			92.0825	0.352583			143.123	0.408782
	153.399	0.706181							525.375	0.482359			982.363	0.714042			80.6391	0.862637			92.3486	0.348936			143.537	0.408148
	153.728	0.704819							526.5	0.490394			984.359	0.71396			80.9106	0.85659			92.6148	0.343908			143.95	0.413846
	154.056	0.704128							527.625	0.48561			986.356	0.760413			81.1821	0.850315			92.8809	0.340139			144.364	0.421714
	154.384	0.703287							528.75	0.485196			988.353	0.782053			81.4536	0.845751			93.147	0.337133			144.778	0.420403
	154.713	0.701531							529.875	0.493195			990.349	0.72958			81.7251	0.841615			93.4132	0.335639			145.191	0.418662
	155.041	0.700099							531	0.495301			992.346	0.729458			81.9967	0.837736			93.6793	0.332866			145.605	0.419657
	155.37	0.6994							532.125	0.497687			994.343	0.741377			82.2682	0.833828			93.9454	0.330144			146.019	0.413801
	155.698	0.697579							533.25	0.494582			996.339	0.732794			82.5397	0.828132			94.2116	0.327563			146.432	0.411563
	156.027	0.696383							534.375	0.49412			998.336	0.722055			82.8112	0.824111			94.4777	0.324262			146.846	0.407289
	156.355	0.693795							535.5	0.498941			1000.33	0.679019			83.0827	0.817826			94.7438	0.321824			147.26	0.410545
	156.684	0.691103							536.625	0.49552			1002.33	0.688456			83.3542	0.810143			95.01	0.318746			147.673	0.41154
	157.012	0.688576							537.75	0.497431			1004.33	0.701228			83.6257	0.801386			95.2761	0.316115			148.087	0.415406
	157.341	0.685177							538.875	0.509411			1006.32	0.718028			83.8972	0.794208			95.5422	0.314541			148.501	0.399534
	157.669	0.681947							540	0.512199			1008.32	0.720347			84.1688	0.788465			95.8084	0.312986			148.914	0.394696
	157.998	0.678753							541.125	0.51176			1010.32	0.685161			84.4403	0.78082			96.0745	0.310538			149.328	0.388749
	158.326	0.676531							542.25	0.519077			1012.31	0.708347			84.7118	0.773585			96.3407	0.307643			149.741	0.387031
	158.655	0.673373							543.375	0.532225			1014.31	0.690815			84.9833	0.766539			96.6068	0.305571			150.155	0.390445
	158.983	0.671228							544.5	0.523034			1016.31	0.666734			85.2548	0.759209			96.8729	0.303813			150.569	0.389224
	159.312	0.66776							545.625	0.514171			1018.3	0.654369			85.5263	0.750547			97.1391	0.301528			150.982	0.394085
	159.64	0.665895							546.75	0.518383			1020.3	0.648186			85.7978	0.741172			97.4052	0.299374			151.396	0.387483
	159.969	0.664627							547.875	0.521963			1022.3	0.628783			86.0693	0.731702			97.6713	0.298369			151.81	0.386149
	160.297	0.663923							549	0.522997			1024.29	0.640091			86.3409	0.72033			97.9375	0.295555			152.223	0.384318
	160.626	0.663157							550.125	0.516813			1026.29	0.706435			86.6124	0.709339			98.2036	0.29201			152.637	0.386375
	160.954	0.662752							551.25	0.514914			1028.29	0.667101			86.8839	0.700867			98.4697	0.289937			153.051	0.37862
	161.282	0.661664							552.375	0.523265			1030.28	0.61536			87.1554	0.693974			98.7359	0.289561			153.464	0.386082
	161.611	0.661167							553.5	0.513136			1032.28	0.578954			87.4269	0.687765			99.002	0.289582			153.878	0.38217
	161.939	0.660107							554.625	0.502496			1034.28	0.566303			87.6984	0.68167			99.2681	0.288495			154.292	0.38018
	162.268	0.658592							555.75	0.500536			1036.27	0.582452			87.9699	0.674986			99.5343	0.288698			154.705	0.386986
	162.596	0.658717							556.875	0.506939			1038.27	0.574845			88.2414	0.667142			99.8004	0.28884			155.119	0.379683
	162.925	0.660207							558	0.518481			1040.27	0.574195			88.5129	0.658775			100.067	0.287479			155.533	0.385878
	163.253	0.661403							559.125	0.513477			1042.26	0.571673			88.7845	0.648611			100.333	0.288139			155.946	0.374573
	163.582	0.662494							560.25	0.514646			1044.26	0.545355			89.056	0.640481			100.599	0.286656			156.36	0.37801
	163.91	0.665424							561.375	0.522401			1046.26	0.534982			89.3275	0.632114			100.865	0.284797			156.774	0.374732
	164.239	0.668817							562.5	0.526114			1048.25	0.534819			89.599	0.624517			101.131	0.282644			157.187	0.378824
	164.567	0.671073							563.625	0.515486			1050.25	0.501993			89.8705	0.618375			101.397	0.281435			157.601	0.369961
	164.896	0.674597							564.75	0.51271			1052.25	0.498698			90.142	0.613231			101.663	0.27921			158.014	0.371521
	165.224	0.677754							565.875	0.508339			1054.24	0.496746			90.4135	0.605977			101.929	0.275888			158.428	0.36813
	165.553	0.6791							567	0.513733			1056.24	0.480394			90.685	0.598884			102.196	0.272374			158.842	0.365801
	165.881	0.680615							568.125	0.524032			1058.24	0.452286			90.9566	0.592979			102.462	0.270372			159.255	0.366682
	166.21	0.680851							569.25	0.536292			1060.23	0.448625			91.2281	0.586571			102.728	0.269377			159.669	0.37489
	166.538	0.682005							570.375	0.529669			1062.23	0.455174			91.4996	0.580219			102.994	0.268544			160.083	0.369283
	166.867	0.683145							571.5	0.535026			1064.23	0.434103			91.7711	0.575285			103.26	0.267325			160.496	0.377512
	167.195	0.682907							572.625	0.532725			1066.22	0.402009			92.0426	0.570103			103.526	0.266116			160.91	0.370232
	167.524	0.683695							573.75	0.538191			1068.22	0.405345			92.3141	0.563618			103.792	0.263637			161.324	0.371544
	167.852	0.686089							574.875	0.541624			1070.22	0.41043			92.5856	0.556801			104.059	0.261555			161.737	0.370368
	168.181	0.688329							576	0.545325			1072.21	0.395867			92.8571	0.550231			104.325	0.259645			162.151	0.372991
	168.509	0.690565							577.125	0.539287			1074.21	0.386105			93.1287	0.543262			104.591	0.257502			162.565	0.368604
	168.837	0.69344							578.25	0.548283			1076.21	0.411243			93.4002	0.5373			104.857	0.256049			162.978	0.371363
	169.166	0.696017							579.375	0.552411			1078.2	0.408477			93.6717	0.532679			105.123	0.255135			163.392	0.363472
	169.494	0.696625							580.5	0.541685			1080.2	0.365441			93.9432	0.527697			105.389	0.254444			163.806	0.367745
	169.823	0.696789							581.625	0.533528			1082.2	0.330703			94.2147	0.523133			105.655	0.2548			164.219	0.363653
	170.151	0.696936							582.75	0.538471			1084.19	0.328669			94.4862	0.518322			105.921	0.255216			164.633	0.36779
	170.48	0.696248							583.875	0.546676			1086.19	0.313659			94.7577	0.512684			106.188	0.255653			165.047	0.373918
	170.808	0.694228							585	0.55157			1088.19	0.287138			95.0292	0.50716			106.454	0.257197			165.46	0.367587
	171.137	0.691619							586.125	0.562795			1090.18	0.300887			95.3008	0.500628			106.72	0.258254			165.874	0.370888
	171.465	0.688764							587.25	0.569041			1092.18	0.274854			95.5723	0.494514			106.986	0.25867			166.287	0.374144
	171.794	0.687568							588.375	0.574105			1094.18	0.234583			95.8438	0.488457			107.252	0.258132			166.701	0.373669
	172.122	0.685848							589.5	0.588617			1096.17	0.229621			96.1153	0.484169			107.518	0.258436			167.115	0.370933
	172.451	0.684108							590.625	0.601047			1098.17	0.23076			96.3868	0.47989			107.784	0.25804			167.528	0.374392
	172.779	0.681886							591.75	0.607475			1100.17	0.241987			96.6583	0.473406			108.051	0.257441			167.942	0.371544
	173.108	0.681422							592.875	0.609886			1102.16	0.236333			96.9298	0.46773			108.317	0.25673			168.356	0.379027
	173.436	0.679927							594	0.618067			1104.16	0.230841			97.2013	0.462852			108.583	0.256984			168.769	0.38312
	173.765	0.679136							595.125	0.618651			1106.16	0.222787			97.4728	0.458659			108.849	0.257898			169.183	0.376518
	174.093	0.676994							596.25	0.61663			1108.15	0.213513			97.7444	0.455103			109.115	0.258508			169.597	0.377535
	174.422	0.674244							597.375	0.614354			1110.15	0.221689			98.0159	0.450187			109.381	0.258355			170.01	0.378892
	174.75	0.671192							598.5	0.615181			1112.15	0.211316			98.2874	0.444482			109.647	0.256903			170.424	0.386715
	175.079	0.668684							599.625	0.615169			1114.14	0.210015			98.5589	0.437684			109.914	0.255765			170.838	0.377965
	175.407	0.666905							600.75	0.613952			1116.14	0.193866			98.8304	0.432521			110.18	0.254404			171.251	0.38018
	175.736	0.663603							601.875	0.609216			1118.14	0.179304			99.1019	0.4252			110.446	0.253235			171.665	0.377693
	176.064	0.659788							603	0.608279			1120.13	0.184185			99.3734	0.420246			110.712	0.253195			172.079	0.377422
	176.392	0.657308							604.125	0.612126			1122.13	0.195981			99.6449	0.416472			110.978	0.252159			172.492	0.368084
	176.721	0.655873							605.25	0.619211			1124.13	0.201961			99.9165	0.411461			111.244	0.2503			172.906	0.364987
	177.049	0.652441							606.375	0.622109			1126.12	0.189391			100.188	0.40414			111.51	0.248481			173.32	0.376359
	177.378	0.647832							607.5	0.629632			1128.12	0.181378			100.459	0.397218			111.776	0.246612			173.733	0.374144
	177.706	0.643226							608.625	0.647809			1130.12	0.183697			100.731	0.390477			112.043	0.245627			174.147	0.381356
	178.035	0.64011							609.75	0.665754			1132.11	0.180158			101.003	0.381958			112.309	0.243768			174.56	0.380836
	178.363	0.636966							610.875	0.671305			1134.11	0.17727			101.274	0.375825			112.575	0.241899			174.974	0.378439
	178.692	0.633853							612	0.673886			1136.11	0.174544			101.546	0.36992			112.841	0.242539			175.388	0.378846
	179.02	0.629292							613.125	0.683431			1138.1	0.167182			101.817	0.366098			113.107	0.243737			175.801	0.381582
	179.349	0.626917							614.25	0.684149			1140.1	0.160348			102.089	0.362057			113.373	0.245525			176.215	0.384182
	179.677	0.623379							615.375	0.674373			1142.1	0.16645			102.36	0.358501			113.639	0.246287			176.629	0.381605
	180.006	0.621992							616.5	0.671877			1144.09	0.168077			102.632	0.355668			113.906	0.246247			177.042	0.38113
	180.334	0.619128							617.625	0.691782			1146.09	0.160023			102.903	0.353205			114.172	0.245779			177.456	0.380226
	180.663	0.616653							618.75	0.70599			1148.09	0.155223			103.175	0.349364			114.438	0.246368			177.87	0.377196
	180.991	0.614408							619.875	0.717969			1150.08	0.153637			103.446	0.34655			114.704	0.246917			178.283	0.381062
	181.32	0.613498							621	0.724215			1152.08	0.155223			103.718	0.3446			114.97	0.246907			178.697	0.379073
	181.648	0.613357							622.125	0.736876			1154.08	0.146721			103.989	0.342005			115.236	0.246643			179.111	0.379366
	181.977	0.612841							623.25	0.741332			1156.07	0.141027			104.261	0.33803			115.502	0.245149			179.524	0.383934
	182.305	0.61392							624.375	0.743341			1158.07	0.147779			104.532	0.334883			115.768	0.244093			179.938	0.380497
	182.634	0.615135							625.5	0.732225			1160.07	0.139644			104.804	0.331422			116.035	0.243219			180.352	0.387189
	182.962	0.619378							626.625	0.752617			1162.06	0.134112			105.075	0.327134			116.301	0.242437			180.765	0.388772
	183.29	0.623606							627.75	0.760421			1164.06	0.133827			105.347	0.323664			116.567	0.241625			181.179	0.389857
	183.619	0.626961							628.875	0.757986			1166.06	0.136878			105.618	0.32199			116.833	0.240273			181.593	0.396505
	183.947	0.629442							630	0.757183			1168.05	0.138667			105.89	0.319784			117.099	0.238882			182.006	0.391214
	184.276	0.631445							631.125	0.752934			1170.05	0.138261			106.161	0.317189			117.365	0.238333			182.42	0.39083
	184.604	0.63523							632.25	0.75627			1172.05	0.124227			106.433	0.315002			117.631	0.238719			182.834	0.376992
	184.933	0.635088							633.375	0.76047			1174.04	0.128336			106.704	0.313119			117.898	0.239288			183.247	0.384725
	185.261	0.634522							634.5	0.764475			1176.04	0.125895			106.976	0.311427			118.164	0.238618			183.661	0.379525
	185.59	0.634034							635.625	0.760239			1178.04	0.119468			107.247	0.309611			118.43	0.236952			184.074	0.386963
	185.918	0.633038							636.75	0.760896			1180.03	0.116702			107.519	0.307015			118.696	0.234443			184.488	0.383572
	186.247	0.633268							637.875	0.750243			1182.03	0.128864			107.79	0.305209			118.962	0.232594			184.902	0.379683
	186.575	0.631967							639	0.763599			1184.03	0.131142			108.062	0.302499			119.228	0.230918			185.315	0.377332
	186.904	0.631625							640.125	0.797723			1186.02	0.12077			108.333	0.300131			119.494	0.23104			185.729	0.371024
	187.232	0.630726							641.25	0.830156			1188.02	0.125488			108.605	0.298429			119.76	0.231842			186.143	0.364467
	187.561	0.629467							642.375	0.832323			1190.02	0.129759			108.876	0.297383			120.027	0.231791			186.556	0.366389
	187.889	0.628648							643.5	0.846275							109.148	0.294493			120.293	0.233732			186.97	0.360239
	188.218	0.625701							644.625	0.858266							109.419	0.290661			120.559	0.234392			187.384	0.37134
	188.546	0.623382							645.75	0.863002							109.691	0.288275			120.825	0.2343			187.797	0.370775
	188.875	0.620604							646.875	0.859131							109.962	0.284262			121.091	0.233782			188.211	0.368288
	189.203	0.61884							648	0.834904							110.234	0.281809			121.357	0.232015			188.625	0.374076
	189.532	0.616983							649.125	0.826272							110.505	0.278139			121.623	0.230217			189.038	0.37446
	189.86	0.617538							650.25	0.821622							110.777	0.275819			121.89	0.227891			189.452	0.375184
	190.189	0.618168							651.375	0.837278							111.048	0.275401			122.156	0.226407			189.866	0.376246
	190.517	0.62036							652.5	0.832871							111.32	0.276218			122.422	0.225067			190.279	0.379118
	190.845	0.624414							653.625	0.83606							111.591	0.276589			122.688	0.224741			190.693	0.376314
	191.174	0.627963							654.75	0.834295							111.863	0.27755			122.954	0.224386			191.107	0.378304
	191.502	0.632388							655.875	0.843888							112.135	0.278605			123.22	0.223624			191.52	0.375161
	191.831	0.635943							657	0.83953							112.406	0.278624			123.486	0.22272			191.934	0.376133
	192.159	0.639389							658.125	0.851035							112.678	0.276304			123.752	0.221857			192.347	0.378372
	192.488	0.641414							659.25	0.847845							112.949	0.273575			124.019	0.220627			192.761	0.37177
	192.816	0.642652							660.375	0.843146							113.221	0.271778			124.285	0.220292			193.175	0.371317
	193.145	0.644583							661.5	0.839834							113.492	0.269801			124.551	0.22016			193.588	0.380881
	193.473	0.645821							662.625	0.849075							113.764	0.26769			124.817	0.220048			194.002	0.384092
	193.802	0.646717							663.75	0.858997							114.035	0.266073			125.083	0.218311			194.416	0.391056
	194.13	0.646456							664.875	0.862759							114.307	0.2646			125.349	0.217397			194.829	0.389496
	194.459	0.646215							666	0.861846							114.578	0.263544			125.615	0.216361			195.243	0.392548
	194.787	0.646645							667.125	0.87805							114.85	0.262945			125.882	0.216554			195.657	0.386127
	195.116	0.645385							668.25	0.886535							115.121	0.264029			126.148	0.215497			196.07	0.379819
	195.444	0.643734							669.375	0.887059							115.393	0.263592			126.414	0.215894			196.484	0.381469
	195.773	0.641015							670.5	0.884307							115.664	0.264105			126.68	0.216117			196.898	0.377716
	196.101	0.638506							671.625	0.88085							115.936	0.263516			126.946	0.216991			197.311	0.375952
	196.43	0.636334							672.75	0.884003							116.207	0.2617			127.212	0.216676			197.725	0.380768
	196.758	0.633798							673.875	0.888349							116.479	0.259551			127.478	0.215741			198.139	0.380949
	197.087	0.631409							675	0.879949							116.75	0.258619			127.745	0.215355			198.552	0.385132
	197.415	0.628956							676.125	0.879243							117.022	0.257459			128.011	0.214624			198.966	0.388523
	197.744	0.628096							677.25	0.901838							117.293	0.256927			128.277	0.214421			199.38	0.38113
	198.072	0.627416							678.375	0.911225							117.565	0.254892			128.543	0.213506			199.793	0.383436
	198.4	0.627227							679.5	0.917957							117.836	0.252705			128.809	0.213933			200.207	0.376676
	198.729	0.627233							680.625	0.922401							118.108	0.251726			129.075	0.214238			200.62	0.375704
	199.057	0.627757							681.75	0.924361							118.379	0.251241			129.341	0.214492			201.034	0.371159
	199.386	0.629469							682.875	0.937168							118.651	0.25183			129.607	0.214644			201.448	0.369916
	199.714	0.631215							684	0.945836							118.922	0.252762			129.874	0.21504			201.861	0.367768
	200.043	0.634425							685.125	0.922912							119.194	0.252648			130.14	0.214025			202.275	0.363743
	200.371	0.636609							686.25	0.895934							119.465	0.25145			130.406	0.213141			202.689	0.362613
	200.7	0.638959							687.375	0.891222							119.737	0.253019			130.672	0.211901			203.102	0.365846
	201.028	0.640621							688.5	0.883102							120.008	0.252268			130.938	0.210845			203.516	0.371611
	201.357	0.641448							689.625	0.888605							120.28	0.249121			131.204	0.210754			203.93	0.368943
	201.685	0.642089							690.75	0.892841							120.551	0.248141			131.47	0.209138			204.343	0.376812
	202.014	0.643251							691.875	0.884916							120.823	0.246487			131.737	0.207838			204.757	0.372358
	202.342	0.643656							693	0.883893							121.094	0.245061			132.003	0.206812			205.171	0.366185
	202.671	0.644985							694.125	0.909459							121.366	0.244328			132.269	0.206822			205.584	0.372109
	202.999	0.646198							695.25	0.932676							121.637	0.243149			132.535	0.208001			205.998	0.371069
	203.328	0.646656							696.375	0.948965							121.909	0.242636			132.801	0.209301			206.412	0.37229
	203.656	0.649339							697.5	0.967677							122.18	0.240972			133.067	0.209768			206.825	0.363834
	203.985	0.652002							698.625	0.982688							122.452	0.240582			133.333	0.211129			207.239	0.364331
	204.313	0.652427							699.75	0.983346							122.723	0.241676			133.599	0.211576			207.653	0.36718
	204.642	0.653237							700.875	0.971902							122.995	0.242665			133.866	0.211576			208.066	0.370617
	204.97	0.654136							702	0.968773							123.266	0.242389			134.132	0.210581			208.48	0.364444
	205.298	0.65342							703.125	0.992476							123.538	0.240915			134.398	0.208651			208.893	0.368356
	205.627	0.653717							704.25	1							123.81	0.239822			134.664	0.207391			209.307	0.369283
	205.955	0.653018							705.375	0.992988							124.081	0.239574			134.93	0.207025			209.721	0.367089
	206.284	0.652127							706.5	0.978159							124.353	0.240126			135.196	0.207726			210.134	0.373217
	206.612	0.650568							707.625	0.958802							124.624	0.239204			135.462	0.208529			210.548	0.36874
	206.941	0.648776							708.75	0.952691							124.896	0.237559			135.729	0.209027			210.962	0.367383
	207.269	0.647971							709.875	0.944753							125.167	0.235752			135.995	0.209108			211.375	0.37039
	207.598	0.64448							711	0.933979							125.439	0.233898			136.261	0.209535			211.789	0.372109
	207.926	0.642971							712.125	0.948028							125.71	0.233822			136.527	0.211018			212.203	0.370639
	208.255	0.640829							713.25	0.944339							125.982	0.233394			136.793	0.212176			212.616	0.376857
	208.583	0.638598							714.375	0.938495							126.253	0.231825			137.059	0.213567			213.03	0.370639
	208.912	0.636639							715.5	0.930947							126.525	0.230418			137.325	0.214949			213.444	0.375952
	209.24	0.634003							716.625	0.943864							126.796	0.228193			137.591	0.214075			213.857	0.369531
	209.569	0.631955							717.75	0.937253							127.068	0.226434			137.858	0.212003			214.271	0.369373
	209.897	0.631084							718.875	0.922949							127.339	0.225103			138.124	0.208874			214.685	0.374709
	210.226	0.628309							720	0.923874							127.611	0.225464			138.39	0.207117			215.098	0.373714
	210.554	0.626897							721.125	0.917787							127.882	0.225617			138.656	0.205756			215.512	0.372651
	210.883	0.625718							722.25	0.910993							128.154	0.225864			138.922	0.205999			215.926	0.369916
	211.211	0.62554							723.375	0.910872							128.425	0.226824			139.188	0.20667			216.339	0.370571
	211.54	0.62738							724.5	0.914427							128.697	0.227794			139.454	0.2054			216.753	0.373805
	211.868	0.629669							725.625	0.913002							128.968	0.228079			139.721	0.203582			217.166	0.369712
	212.197	0.63296							726.75	0.931592							129.24	0.227775			139.987	0.203419			217.58	0.376563
	212.525	0.637058							727.875	0.934989							129.511	0.228307			140.253	0.204201			217.994	0.381673
	212.853	0.640304							729	0.923521							129.783	0.228298			140.519	0.204841			218.407	0.375907
	213.182	0.644638							730.125	0.929206							130.054	0.227737			140.785	0.205613			218.821	0.368989
	213.51	0.648978							731.25	0.938641							130.326	0.226453			141.051	0.206812			219.235	0.369509
	213.839	0.653237							732.375	0.94983							130.597	0.225892			141.317	0.20668			219.648	0.364602
	214.167	0.655976							733.5	0.959265							130.869	0.225407			141.583	0.206314			220.062	0.365688
	214.496	0.65882							734.625	0.942841							131.14	0.225208			141.85	0.204953			220.476	0.361754
	214.824	0.661597							735.75	0.924811							131.412	0.225084			142.116	0.204618			220.889	0.360239
	215.153	0.664899							736.875	0.927867							131.683	0.224257			142.382	0.204019			221.303	0.357774
	215.481	0.666506							738	0.914926							131.955	0.224			142.648	0.203663			221.717	0.357277
	215.81	0.669325							739.125	0.919077							132.226	0.22477			142.914	0.203379			222.13	0.358814
	216.138	0.671636							740.25	0.933406							132.498	0.225046			143.18	0.202515			222.544	0.356712
	216.467	0.673931							741.375	0.957962							132.769	0.225778			143.446	0.202353			222.958	0.352665
	216.795	0.674785							742.5	0.955722							133.041	0.22633			143.713	0.201692			223.371	0.351964
	217.124	0.67516							743.625	0.967446							133.312	0.224961			143.979	0.202251			223.785	0.353298
	217.452	0.67524							744.75	0.987558							133.584	0.22323			144.245	0.20284			224.199	0.349002
	217.781	0.675834							745.875	0.978378							133.855	0.221623			144.511	0.203328			224.612	0.352913
	218.109	0.674777							747	0.961724							134.127	0.220882			144.777	0.204201			225.026	0.352619
	218.438	0.674316							748.125	0.957999							134.398	0.221243			145.043	0.20606			225.44	0.361663
	218.766	0.675732							749.25	0.952605							134.67	0.221214			145.309	0.206639			225.853	0.363223
	219.095	0.677011							750.375	0.936389							134.942	0.221481			145.576	0.207351			226.267	0.367157
	219.423	0.678917							751.5	0.922888							135.213	0.221842			145.842	0.20734			226.68	0.365281
	219.751	0.680435							752.625	0.905186							135.485	0.221633			146.108	0.206914			227.094	0.360985
	220.08	0.684042							753.75	0.887558							135.756	0.221566			146.374	0.206426			227.508	0.366818
	220.408	0.687166							754.875	0.89955							136.028	0.22071			146.64	0.205573			227.921	0.368243
	220.737	0.689139							756	0.919942							136.299	0.219531			146.906	0.204841			228.335	0.3703
	221.065	0.690052							757.125	0.925907							136.571	0.218457			147.172	0.205238			228.749	0.377829
	221.394	0.692382							758.25	0.918237							136.842	0.216869			147.438	0.205492			229.162	0.373714
	221.722	0.695066							759.375	0.903944							137.114	0.215966			147.705	0.205847			229.576	0.37801
	222.051	0.696145							760.5	0.896482							137.385	0.215766			147.971	0.206081			229.99	0.37966
	222.379	0.696045							761.625	0.893048							137.657	0.216109			148.237	0.206406			230.403	0.384657
	222.708	0.694974							762.75	0.888374							137.928	0.215481			148.503	0.206111			230.817	0.390423
	223.036	0.695046							763.875	0.888337							138.2	0.215567			148.769	0.205685			231.231	0.385878
	223.365	0.693556							765	0.880314							138.471	0.215025			149.035	0.20537			231.644	0.380429
	223.693	0.691703							766.125	0.883492							138.743	0.215015			149.301	0.204679			232.058	0.372651
	224.022	0.690532							767.25	0.883869							139.014	0.215025			149.568	0.203572			232.472	0.382577
	224.35	0.688392							768.375	0.880156							139.286	0.215063			149.834	0.202424			232.885	0.38208
	224.679	0.685332							769.5	0.874349							139.557	0.214264			150.1	0.201763			233.299	0.376337
	225.007	0.682954							770.625	0.873484							139.829	0.214644			150.366	0.201357			233.713	0.372018
	225.336	0.679427							771.75	0.885561							140.1	0.215424			150.632	0.201398			234.126	0.382328
	225.664	0.674877							772.875	0.889299							140.372	0.216261			150.898	0.202891			234.54	0.377897
	225.993	0.669894							774	0.893888							140.643	0.217706			151.164	0.204689			234.953	0.37229
	226.321	0.666636							775.125	0.901339							140.915	0.2184			151.43	0.205431			235.367	0.376699
	226.65	0.666053							776.25	0.899501							141.186	0.218856			151.697	0.205756			235.781	0.366411
	226.978	0.665865							777.375	0.886572							141.458	0.219009			151.963	0.206446			236.194	0.366366
	227.306	0.664871							778.5	0.884478							141.729	0.221176			152.229	0.206101			236.608	0.370662
	227.635	0.666017							779.625	0.89888							142.001	0.22168			152.495	0.205857			237.022	0.357435
	227.963	0.666983							780.75	0.892026							142.272	0.222279			152.761	0.204516			237.435	0.357254
	228.292	0.669319							781.875	0.892221							142.544	0.222612			153.027	0.203165			237.849	0.354292
	228.62	0.670132							783	0.891161							142.815	0.222736			153.293	0.201916			238.263	0.36051
	228.949	0.670612							784.125	0.88824							143.087	0.223125			153.56	0.200585			238.676	0.35592
	229.277	0.670218							785.25	0.877891							143.358	0.222612			153.826	0.199752			239.09	0.360239
	229.606	0.67089							786.375	0.867835							143.63	0.222745			154.092	0.19899			239.504	0.355513
	229.934	0.670956							787.5	0.8631							143.901	0.223173			154.358	0.197954			239.917	0.350404
	230.263	0.669772							788.625	0.869479							144.173	0.223249			154.624	0.197822			240.331	0.342196
	230.591	0.670948							789.75	0.863051							144.444	0.224485			154.89	0.197253			240.745	0.346017
	230.92	0.671106							790.875	0.87553							144.716	0.223192			155.156	0.197243			241.158	0.347306
	231.248	0.672419							792	0.869869							144.987	0.222393			155.422	0.196583			241.572	0.344389
	231.577	0.672752							793.125	0.890078							145.259	0.222983			155.689	0.196349			241.986	0.346809
	231.905	0.67387							794.25	0.885452							145.53	0.223211			155.955	0.19705			242.399	0.348391
	232.234	0.675399							795.375	0.886012							145.802	0.224428			156.221	0.198594			242.813	0.349318
	232.562	0.675016							796.5	0.869272							146.074	0.225759			156.487	0.198828			243.226	0.349544
	232.891	0.675085							797.625	0.865997							146.345	0.226006			156.753	0.199793			243.64	0.341948
	233.219	0.674769							798.75	0.861651							146.617	0.225873			157.019	0.198655			244.054	0.343915
	233.548	0.674649							799.875	0.840127							146.888	0.225778			157.285	0.197121			244.467	0.341179
	233.876	0.67291							801	0.839457							147.16	0.225113			157.552	0.195953			244.881	0.3372
	234.205	0.673589							802.125	0.862673							147.431	0.225483			157.818	0.194521			245.295	0.333559
	234.533	0.675063							803.25	0.865571							147.703	0.226187			158.084	0.192987			245.708	0.340614
	234.861	0.677022							804.375	0.884052							147.974	0.227328			158.35	0.192702			246.122	0.341902
	235.19	0.680093							805.5	0.872681							148.246	0.228593			158.616	0.192367			246.536	0.339958
	235.518	0.681664							806.625	0.861006							148.517	0.229277			158.882	0.192387			246.949	0.336363
	235.847	0.682782							807.75	0.838033							148.789	0.229249			159.148	0.192286			247.363	0.341111
	236.175	0.684028							808.875	0.835208							149.06	0.228621			159.415	0.191778			247.777	0.345565
	236.504	0.685598							810	0.814621							149.332	0.227185			159.681	0.19125			248.19	0.345294
	236.832	0.685831							811.125	0.809886							149.603	0.223962			159.947	0.190833			248.604	0.342445
	237.161	0.685734							812.25	0.802167							149.875	0.222089			160.213	0.190853			249.018	0.34084
	237.489	0.685643							813.375	0.806635							150.146	0.220444			160.479	0.19125			249.431	0.337968
	237.818	0.684347							814.5	0.815437							150.418	0.219807			160.745	0.191554			249.845	0.340048
	238.146	0.683318							815.625	0.825919							150.689	0.21936			161.011	0.192072			250.259	0.336815
	238.475	0.682466							816.75	0.833747							150.961	0.219484			161.277	0.193058			250.672	0.342988
	238.803	0.681855							817.875	0.821573							151.232	0.21956			161.544	0.193606			251.086	0.341428
	239.132	0.68034							819	0.821196							151.504	0.219284			161.81	0.193515			251.499	0.350223
	239.46	0.679272							820.125	0.818858							151.775	0.218628			162.076	0.194023			251.913	0.344209
	239.789	0.679463							821.25	0.809922							152.047	0.218723			162.342	0.193159			252.327	0.352755
	240.117	0.679347							822.375	0.804651							152.318	0.219303			162.608	0.19319			252.74	0.356418
	240.446	0.679353							823.5	0.813307							152.59	0.220777			162.874	0.192712			253.154	0.353569
	240.774	0.680035							824.625	0.811517							152.861	0.221576			163.14	0.191402			253.568	0.355491
	241.103	0.680204							825.75	0.816058							153.133	0.22149			163.407	0.190559			253.981	0.35583
	241.431	0.680587							826.875	0.807962							153.404	0.222099			163.673	0.190539			254.395	0.351466
	241.759	0.682402							828	0.794753							153.676	0.221737			163.939	0.191422			254.809	0.352778
	242.088	0.684458							829.125	0.792342							153.947	0.220882			164.205	0.194013			255.222	0.351805
	242.416	0.68645							830.25	0.766825							154.219	0.220511			164.471	0.195994			255.636	0.354202
	242.745	0.687813							831.375	0.754005							154.49	0.220948			164.737	0.197202			256.05	0.350381
	243.073	0.689144							832.5	0.759435							154.762	0.222013			165.003	0.197792			256.463	0.353546
	243.402	0.689996							833.625	0.762832							155.033	0.223221			165.269	0.196918			256.877	0.351692
	243.73	0.690856							834.75	0.760373							155.305	0.224856			165.536	0.194947			257.291	0.355332
	244.059	0.690781							835.875	0.744668							155.576	0.227395			165.802	0.193789			257.704	0.347306
	244.387	0.68943							837	0.726917							155.848	0.228992			166.068	0.191951			258.118	0.346786
	244.716	0.688745							838.125	0.715607							156.119	0.229639			166.334	0.191707			258.532	0.34647
	245.044	0.687502							839.25	0.717896							156.391	0.228231			166.6	0.191686			258.945	0.346718
	245.373	0.686628							840.375	0.728878							156.662	0.227242			166.866	0.191676			259.359	0.345995
	245.701	0.684907							841.5	0.723119							156.934	0.226691			167.132	0.19192			259.772	0.355423
	246.03	0.68435							842.625	0.72906							157.206	0.227176			167.399	0.192133			260.186	0.353411
	246.358	0.682768							843.75	0.742647							157.477	0.227689			167.665	0.193007			260.6	0.364331
	246.687	0.682596							844.875	0.737047							157.749	0.227832			167.931	0.194744			261.013	0.366502
	247.015	0.68367							846	0.718262							158.02	0.227204			168.197	0.196217			261.427	0.363924
	247.344	0.682743							847.125	0.714329							158.292	0.228146			168.463	0.19643			261.841	0.362884
	247.672	0.68125							848.25	0.714487							158.563	0.229173			168.729	0.196034			262.254	0.350991
	248.001	0.678989							849.375	0.722413							158.835	0.230779			168.995	0.194734			262.668	0.353433
	248.329	0.67771							850.5	0.702447							159.106	0.233451			169.261	0.194582			263.082	0.347623
	248.658	0.676223							851.625	0.692988							159.378	0.236655			169.528	0.194267			263.495	0.345249
	248.986	0.674264							852.75	0.688958							159.649	0.239422			169.794	0.194145			263.909	0.34873
	249.314	0.671722							853.875	0.679864							159.921	0.241704			170.06	0.19449			264.323	0.34604
	249.643	0.671533							855	0.680692							160.192	0.242027			170.326	0.194175			264.736	0.344706
	249.971	0.672563							856.125	0.681118							160.464	0.241086			170.592	0.194927			265.15	0.342242
	250.3	0.673651							857.25	0.662929							160.735	0.239917			170.858	0.196552			265.564	0.343711
	250.628	0.675166							858.375	0.660446							161.007	0.23965			171.124	0.197426			265.977	0.344005
	250.957	0.675598							859.5	0.656842							161.278	0.239318			171.391	0.19641			266.391	0.345429
	251.285	0.676739							860.625	0.656014							161.55	0.238719			171.657	0.196085			266.805	0.347216
	251.614	0.679011							861.75	0.64692							161.821	0.237245			171.923	0.195922			267.218	0.343078
	251.942	0.680074							862.875	0.638909							162.093	0.235695			172.189	0.196877			267.632	0.348323
	252.271	0.681653							864	0.635439							162.364	0.235011			172.455	0.198472			268.046	0.355423
	252.599	0.682646							865.125	0.637071							162.636	0.232662			172.721	0.199925			268.459	0.358769
	252.928	0.682543							866.25	0.640382							162.907	0.23039			172.987	0.201276			268.873	0.357752
	253.256	0.682849							867.375	0.647358							163.179	0.227471			173.253	0.203785			269.286	0.355039
	253.585	0.683784							868.5	0.644935							163.45	0.224742			173.52	0.205979			269.7	0.356124
	253.913	0.683476							869.625	0.626065							163.722	0.222812			173.786	0.208956			270.114	0.358973
	254.242	0.683043							870.75	0.612807							163.993	0.221985			174.052	0.2105			270.527	0.353705
	254.57	0.683528							871.875	0.593584							164.265	0.221709			174.318	0.210489			270.941	0.34708
	254.899	0.684763							873	0.595337							164.536	0.221414			174.584	0.210256			271.355	0.349318
	255.227	0.68516							874.125	0.58908							164.808	0.222004			174.85	0.209057			271.768	0.348979
	255.556	0.68592							875.25	0.591381							165.079	0.22343			175.116	0.208224			272.182	0.348075
	255.884	0.686064							876.375	0.588909							165.351	0.223496			175.383	0.207686			272.596	0.353365
	256.213	0.687585							877.5	0.580996							165.622	0.224561			175.649	0.207818			273.009	0.346831
	256.541	0.688295							878.625	0.589396							165.894	0.226216			175.915	0.208153			273.423	0.354971
	256.869	0.686958							879.75	0.588921							166.165	0.22768			176.181	0.209311			273.837	0.349793
	257.198	0.686073							880.875	0.598405							166.437	0.228764			176.447	0.210611			274.25	0.348504
	257.526	0.685881							882	0.607609							166.708	0.228716			176.713	0.20987			274.664	0.35687
	257.855	0.68615							883.125	0.594449							166.98	0.229249			176.979	0.210561			275.078	0.353637
	258.183	0.686067							884.25	0.576236							167.251	0.230019			177.246	0.211089			275.491	0.349544
	258.512	0.686275							885.375	0.569199							167.523	0.231397			177.512	0.213324			275.905	0.350969
	258.84	0.687768							886.5	0.55319							167.794	0.233499			177.778	0.214319			276.319	0.347035
	259.169	0.690618							887.625	0.544838							168.066	0.233166			178.044	0.21564			276.732	0.340546
	259.497	0.693645							888.75	0.555442							168.338	0.233099			178.31	0.214461			277.146	0.339257
	259.826	0.696697							889.875	0.568225							168.609	0.233214			178.576	0.213141			277.559	0.332361
	260.154	0.699688							891	0.576418							168.881	0.233109			178.842	0.212572			277.973	0.336544
	260.483	0.701292							892.125	0.584587							169.152	0.233413			179.108	0.212826			278.387	0.340433
	260.811	0.701189							893.25	0.589177							169.424	0.233736			179.375	0.21372			278.8	0.346741
	261.14	0.702146							894.375	0.592306							169.695	0.234221			179.641	0.214228			279.214	0.340659
	261.468	0.702371							895.5	0.591259							169.967	0.234079			179.907	0.213567			279.628	0.33989
	261.797	0.701697							896.625	0.58964							170.238	0.234877			180.173	0.212694			280.041	0.33928
	262.125	0.700643							897.75	0.58214							170.51	0.234963			180.439	0.211769			280.455	0.328676
	262.454	0.698742							898.875	0.572997							170.781	0.23464			180.705	0.210794			280.869	0.331479
	262.782	0.697194							900	0.58768							171.053	0.234126			180.971	0.209839			281.282	0.334916
	263.111	0.694463							901.125	0.585159							171.324	0.234354			181.238	0.209616			281.696	0.330778
	263.439	0.691511							902.25	0.607049							171.596	0.234459			181.504	0.20927			282.11	0.329173
	263.767	0.689519							903.375	0.613903							171.867	0.234773			181.77	0.208458			282.523	0.331434
	264.096	0.688459							904.5	0.597346							172.139	0.23657			182.036	0.209128			282.937	0.329897
	264.424	0.688018							905.625	0.588313							172.41	0.23946			182.302	0.210459			283.351	0.333537
	264.753	0.688465							906.75	0.603251							172.682	0.242684			182.568	0.211211			283.764	0.334057
	265.081	0.689022							907.875	0.593414							172.953	0.243159			182.834	0.211556			284.178	0.338081
	265.41	0.689863							909	0.598624							173.225	0.243539			183.1	0.21119			284.592	0.337991
	265.738	0.690299							910.125	0.595739							173.496	0.245631			183.367	0.210926			285.005	0.344864
	266.067	0.690393							911.25	0.590017							173.768	0.246287			183.633	0.211302			285.419	0.345656
	266.395	0.69226							912.375	0.581726							174.039	0.245631			183.899	0.211962			285.832	0.346402
	266.724	0.693939							913.5	0.582883							174.311	0.244585			184.165	0.212734			286.246	0.340048
	267.052	0.696272							914.625	0.589445							174.582	0.243397			184.431	0.2131			286.66	0.340184
	267.381	0.700188							915.75	0.613294							174.854	0.242541			184.697	0.214238			287.073	0.333243
	267.709	0.703317							916.875	0.626516							175.125	0.244376			184.963	0.214695			287.487	0.333243
	268.038	0.708417							918	0.612016							175.397	0.245584			185.23	0.215589			287.901	0.342287
	268.366	0.712629							919.125	0.584977							175.668	0.244937			185.496	0.215355			288.314	0.331434
	268.695	0.716031							920.25	0.561773							175.94	0.24545			185.762	0.215325			288.728	0.334984
	269.023	0.719103							921.375	0.54692							176.211	0.245517			186.028	0.21569			289.142	0.326935
	269.352	0.721023							922.5	0.527027							176.483	0.245013			186.294	0.215304			289.555	0.326505
	269.68	0.720088							923.625	0.51803							176.754	0.244366			186.56	0.215497			289.969	0.331502
	270.009	0.721003							924.75	0.526187							177.026	0.24313			186.826	0.216645			290.383	0.324403
	270.337	0.719022							925.875	0.54468							177.297	0.241866			187.092	0.214979			290.796	0.321667
	270.666	0.718451							927	0.562637							177.569	0.2412			187.359	0.214268			291.21	0.322209
	270.994	0.717671							928.125	0.560555							177.84	0.241096			187.625	0.213984			291.624	0.319383
	271.322	0.71862							929.25	0.562101							178.112	0.239375			187.891	0.215091			292.037	0.32126
	271.651	0.718808							930.375	0.553458							178.383	0.238814			188.157	0.215904			292.451	0.325623
	271.979	0.721134							931.5	0.518103							178.655	0.238139			188.423	0.215904			292.865	0.324832
	272.308	0.723742							932.625	0.480704							178.926	0.237568			188.689	0.215101			293.278	0.327704
	272.636	0.724338							933.75	0.473801							179.198	0.237226			188.955	0.213852			293.692	0.338963
	272.965	0.724852							934.875	0.479925							179.47	0.237502			189.222	0.213405			294.105	0.332384
	273.293	0.725024							936	0.471609							179.741	0.238186			189.488	0.213537			294.519	0.332248
	273.622	0.724782							937.125	0.465729							180.013	0.238985			189.754	0.212907			294.933	0.338647
	273.95	0.72648							938.25	0.450986							180.284	0.240592			190.02	0.212044			295.346	0.334192
	274.279	0.727471							939.375	0.434879							180.556	0.240906			190.286	0.210449			295.76	0.332768
	274.607	0.728323							940.5	0.43214							180.827	0.241799			190.552	0.209494			296.174	0.327862
	274.936	0.73191							941.625	0.431787							181.099	0.243168			190.818	0.209382			296.587	0.333808
	275.264	0.734136							942.75	0.42307							181.37	0.243777			191.084	0.209687			297.001	0.327568
	275.593	0.736985							943.875	0.423448							181.642	0.242655			191.351	0.209667			297.415	0.331095
	275.921	0.736872							945	0.427417							181.913	0.24044			191.617	0.209037			297.828	0.331253
	276.25	0.736522							946.125	0.433808							182.185	0.239137			191.883	0.20859			298.242	0.331841
	276.578	0.737027							947.25	0.431483							182.456	0.239641			192.149	0.207046			298.656	0.333605
	276.907	0.735512							948.375	0.424361							182.728	0.241257			192.415	0.205238			299.069	0.334328
	277.235	0.733029							949.5	0.431312							182.999	0.243235			192.681	0.205126			299.483	0.33365
	277.564	0.732277							950.625	0.450304							183.271	0.24371			192.947	0.204923			299.897	0.338262
	277.892	0.732482							951.75	0.448965							183.542	0.24353			193.214	0.205878			300.31	0.334599
	278.221	0.733068							952.875	0.440748							183.814	0.244167			193.48	0.206863			300.724	0.332474
	278.549	0.733856							954	0.438836							184.085	0.242855			193.746	0.208844			301.138	0.331932
	278.877	0.733881							955.125	0.434551							184.357	0.242037			194.012	0.21119			301.551	0.329671
	279.206	0.733684							956.25	0.428938							184.628	0.241105			194.278	0.211759			301.965	0.336612
	279.534	0.733056							957.375	0.423996							184.9	0.2414			194.544	0.212257			302.378	0.332972
	279.863	0.732496							958.5	0.42441							185.171	0.241438			194.81	0.21117			302.792	0.329535
	280.191	0.732463							959.625	0.427465							185.443	0.241077			195.077	0.210571			303.206	0.333763
	280.52	0.729891							960.75	0.423533							185.714	0.240135			195.343	0.210723			303.619	0.337335
	280.848	0.729585							961.875	0.416654							185.986	0.239308			195.609	0.21184			304.033	0.340274
	281.177	0.729585							963	0.412406							186.257	0.239346			195.875	0.212816			304.447	0.328924
	281.505	0.73092							964.125	0.417677							186.529	0.239042			196.141	0.21374			304.86	0.3223
	281.834	0.731508							965.25	0.416143							186.8	0.238072			196.407	0.215335			305.274	0.32438
	282.162	0.731156							966.375	0.416825							187.072	0.237635			196.673	0.217113			305.688	0.322526
	282.491	0.731469							967.5	0.422742							187.343	0.237264			196.939	0.217428			306.101	0.317348
	282.819	0.731483							968.625	0.421122							187.615	0.236789			197.206	0.217255			306.515	0.316467
	283.148	0.729768							969.75	0.422036							187.886	0.236285			197.472	0.218281			306.929	0.305275
	283.476	0.727723							970.875	0.422547							188.158	0.235857			197.738	0.219073			307.342	0.313143
	283.805	0.724105							972	0.426869							188.429	0.235011			198.004	0.221542			307.756	0.316625
	284.133	0.722527							973.125	0.424531							188.701	0.234763			198.27	0.223736			308.17	0.314228
	284.462	0.722579							974.25	0.422096							188.972	0.235343			198.536	0.226133			308.583	0.310452
	284.79	0.722182							975.375	0.424069							189.244	0.235239			198.802	0.227718			308.997	0.305976
	285.119	0.722868							976.5	0.426406							189.515	0.235125			199.069	0.225666			309.411	0.313912
	285.447	0.724208							977.625	0.429559							189.787	0.235153			199.335	0.224244			309.824	0.306609
	285.775	0.725579							978.75	0.431982							190.058	0.235077			199.601	0.2208			310.238	0.308327
	286.104	0.728328							979.875	0.436267							190.33	0.235838			199.867	0.21884			310.651	0.307287
	286.432	0.730809							981	0.437789							190.602	0.237502			200.133	0.216137			311.065	0.314319
	286.761	0.73362							982.125	0.436158							190.873	0.239841			200.399	0.214797			311.479	0.308938
	287.089	0.736988							983.25	0.434076							191.145	0.242655			200.665	0.21375			311.892	0.304212
	287.418	0.741827							984.375	0.436779							191.416	0.2445			200.931	0.212755			312.306	0.301499
	287.746	0.746317							985.5	0.442403							191.688	0.244737			201.198	0.212694			312.72	0.295304
	288.075	0.751322							986.625	0.441028							191.959	0.24469			201.464	0.212785			313.133	0.3048
	288.403	0.754569							987.75	0.444193							192.231	0.245564			201.73	0.21376			313.547	0.300391
	288.732	0.757166							988.875	0.443974							192.502	0.245907			201.996	0.214451			313.961	0.303896
	289.06	0.760251							990	0.445897							192.774	0.246449			202.262	0.213649			314.374	0.31043
	289.389	0.76241							991.125	0.447419							193.045	0.247609			202.528	0.21115			314.788	0.311221
	289.717	0.762216							992.25	0.452423							193.317	0.247247			202.794	0.208691			315.202	0.3126
	290.046	0.761239							993.375	0.452252							193.588	0.246116			203.061	0.206812			315.615	0.300753
	290.374	0.760523							994.5	0.452897							193.86	0.244024			203.327	0.204679			316.029	0.313957
	290.703	0.759674							995.625	0.454078							194.131	0.242408			203.593	0.203511			316.443	0.319067
	291.031	0.756908							996.75	0.461371							194.403	0.24371			203.859	0.202627			316.856	0.308689
	291.36	0.753925							997.875	0.457767							194.674	0.243359			204.125	0.202881			317.27	0.314658
	291.688	0.750071							999	0.457536							194.946	0.243187			204.391	0.20284			317.684	0.320423
	292.017	0.746758							1000.12	0.462004							195.217	0.242617			204.657	0.2028			318.097	0.31762
	292.345	0.743004							1001.25	0.46338							195.489	0.241428			204.923	0.202342			318.511	0.321622
	292.674	0.739111							1002.38	0.467738							195.76	0.241029			205.19	0.202322			318.925	0.320423
	293.002	0.735504							1003.5	0.472486							196.032	0.240715			205.456	0.202637			319.338	0.321757
	293.33	0.73377							1004.62	0.472486							196.303	0.238567			205.722	0.203074			319.752	0.32291
	293.659	0.732743							1005.75	0.470769							196.575	0.237131			205.988	0.203003			320.165	0.321418
	293.987	0.732937							1006.88	0.465388							196.846	0.236094			206.254	0.203348			320.579	0.314613
	294.316	0.734602							1008	0.463574							197.118	0.236332			206.52	0.20478			320.993	0.316874
	294.644	0.736011							1009.12	0.466289							197.389	0.236399			206.786	0.206416			321.406	0.314251
	294.973	0.737285							1010.25	0.46926							197.661	0.236608			207.053	0.207056			321.82	0.307558
	295.301	0.740173							1011.38	0.472084							197.932	0.238177			207.319	0.208427			322.234	0.30939
	295.63	0.741794							1012.5	0.47279							198.204	0.238966			207.585	0.210175			322.647	0.311583
	295.958	0.745182							1013.62	0.474738							198.475	0.24062			207.851	0.210987			323.061	0.311583
	296.287	0.746569							1014.75	0.474872							198.747	0.242627			208.117	0.212084			323.475	0.310407
	296.615	0.749968							1015.88	0.4771							199.018	0.244262			208.383	0.212125			323.888	0.310475
	296.944	0.752651							1017	0.477064							199.29	0.245004			208.649	0.211607			324.302	0.308146
	297.272	0.755973							1018.12	0.472121							199.561	0.245764			208.916	0.210134			324.716	0.30731
	297.601	0.757845							1019.25	0.474336							199.833	0.246011			209.182	0.207625			325.129	0.304009
	297.929	0.758592							1020.38	0.475797							200.104	0.246211			209.448	0.206111			325.543	0.309277
	298.258	0.759027							1021.5	0.476211							200.376	0.244443			209.714	0.20539			325.957	0.312781
	298.586	0.75994							1022.62	0.476759							200.647	0.241609			209.98	0.204669			326.37	0.307875
	298.915	0.759083							1023.75	0.475664							200.919	0.239698			210.246	0.203602			326.784	0.315291
	299.243	0.760049							1024.88	0.472462							201.19	0.237578			210.512	0.202982			327.198	0.303805
	299.572	0.760886							1026	0.472255							201.462	0.235619			210.778	0.202383			327.611	0.306993
	299.9	0.762371							1027.12	0.472803							201.734	0.234744			211.045	0.200382			328.025	0.302629
	300.229	0.765076							1028.25	0.472547							202.005	0.233746			211.311	0.200169			328.438	0.306631
	300.557	0.768056							1029.38	0.475237							202.277	0.233946			211.577	0.200382			328.852	0.303715
	300.885	0.771325							1030.5	0.474227							202.548	0.234934			211.843	0.200311			329.266	0.31364
	301.214	0.774119							1031.62	0.472279							202.82	0.236247			212.109	0.200646			329.679	0.304529
	301.542	0.776508							1032.75	0.47329							203.091	0.237435			212.375	0.201052			330.093	0.305139
	301.871	0.78052							1033.88	0.47251							203.363	0.238947			212.641	0.201642			330.507	0.298424
	302.199	0.781339							1035	0.477185							203.634	0.240078			212.908	0.202566			330.92	0.300142
	302.528	0.782088							1036.12	0.476577							203.906	0.241932			213.174	0.203043			331.334	0.301883
	302.856	0.782207															204.177	0.243986			213.44	0.202952			331.748	0.303873
	303.185	0.78294															204.449	0.245679			213.706	0.203003			332.161	0.299442
	303.513	0.78433															204.72	0.246344			213.972	0.203013			332.575	0.302109
	303.842	0.784246															204.992	0.247057			214.238	0.202911			332.989	0.309118
	304.17	0.783694															205.263	0.247884			214.504	0.202302			333.402	0.307739
	304.499	0.783184															205.535	0.248464			214.77	0.20219			333.816	0.299261
	304.827	0.781921															205.806	0.249891			215.037	0.202668			334.23	0.301024
	305.156	0.777773															206.078	0.250014			215.303	0.203216			334.643	0.29969
	305.484	0.775012															206.349	0.24933			215.569	0.205288			335.057	0.301454
	305.813	0.768644															206.621	0.249472			215.835	0.205349			335.471	0.30948
	306.141	0.763578															206.892	0.249406			216.101	0.20472			335.884	0.30073
	306.47	0.756966															207.164	0.250575			216.367	0.203694			336.298	0.298311
	306.798	0.751161															207.435	0.251174			216.633	0.201824			336.711	0.300572
	307.127	0.745576															207.707	0.251459			216.9	0.199508			337.125	0.298831
	307.455	0.738206															207.978	0.252924			217.166	0.198533			337.539	0.298537
	307.783	0.734372															208.25	0.254711			217.432	0.198157			337.952	0.297791
	308.112	0.731319															208.521	0.257107			217.698	0.198259			338.366	0.301431
	308.44	0.728622															208.793	0.256499			217.964	0.199143			338.78	0.297045
	308.769	0.727316															209.064	0.255843			218.23	0.199224			339.193	0.308033
	309.097	0.725842															209.336	0.255196			218.496	0.198198			339.607	0.304597
	309.426	0.726175															209.607	0.255025			218.762	0.197802			340.021	0.311018
	309.754	0.725531															209.879	0.254445			219.029	0.197487			340.434	0.307242
	310.083	0.726458															210.15	0.255653			219.295	0.198736			340.848	0.313731
	310.411	0.725451															210.422	0.256508			219.561	0.199772			341.262	0.316896
	310.74	0.725895															210.693	0.256508			219.827	0.201733			341.675	0.311108
	311.068	0.726583															210.965	0.254768			220.093	0.203988			342.089	0.315901
	311.397	0.728492															211.236	0.254112			220.359	0.205796			342.503	0.311809
	311.725	0.72918															211.508	0.253846			220.625	0.206883			342.916	0.312804
	312.054	0.73001															211.779	0.25455			220.892	0.206081			343.33	0.318298
	312.382	0.732532															212.051	0.255272			221.158	0.204933			343.744	0.317529
	312.711	0.733431															212.322	0.256271			221.424	0.204232			344.157	0.317122
	313.039	0.734838															212.594	0.256889			221.69	0.205349			344.571	0.317371
	313.368	0.736616															212.865	0.257316			221.956	0.20667			344.984	0.318004
	313.696	0.735795															213.137	0.259056			222.222	0.207249			345.398	0.316964
	314.025	0.735978															213.409	0.260083			222.488	0.207645			345.812	0.318388
	314.353	0.73549															213.68	0.260568			222.754	0.205776			346.225	0.310385
	314.682	0.734707															213.952	0.26169			223.021	0.205106			346.639	0.304755
	315.01	0.733706															214.223	0.263706			223.287	0.205156			347.053	0.300346
	315.338	0.732882															214.495	0.266387			223.553	0.206101			347.466	0.298492
	315.667	0.730984															214.766	0.266387			223.819	0.206152			347.88	0.293744
	315.995	0.730112															215.038	0.266739			224.085	0.206467			348.294	0.294513
	316.324	0.729483															215.309	0.266473			224.351	0.205999			348.707	0.293902
	316.652	0.732132															215.581	0.265684			224.617	0.20604			349.121	0.291393
	316.981	0.73216															215.852	0.265465			224.884	0.206507			349.535	0.293179
	317.309	0.735537															216.124	0.26594			225.15	0.206375			349.948	0.293653
	317.638	0.73893															216.395	0.265522			225.416	0.204801			350.362	0.290714
	317.966	0.743481															216.667	0.264685			225.682	0.202962			350.776	0.300165
	318.295	0.748231															216.938	0.263848			225.948	0.201642			351.189	0.296027
	318.623	0.754119															217.21	0.262536			226.214	0.200199			351.603	0.295033
	318.952	0.759749															217.481	0.262508			226.48	0.198716			352.017	0.296728
	319.28	0.764174															217.753	0.263316			226.747	0.197578			352.43	0.294354
	319.609	0.768478															218.024	0.26421			227.013	0.196115			352.844	0.296683
	319.937	0.772104															218.296	0.264086			227.279	0.194927			353.257	0.2944
	320.266	0.774274															218.567	0.264742			227.545	0.194094			353.671	0.292274
	320.594	0.774901															218.839	0.263867			227.811	0.192946			354.085	0.293337
	320.923	0.776058															219.11	0.262945			228.077	0.191686			354.498	0.291573
	321.251	0.77716															219.382	0.261509			228.343	0.191453			354.912	0.295756
	321.58	0.777399															219.653	0.261215			228.609	0.191057			355.326	0.293382
	321.908	0.777845															219.925	0.259789			228.876	0.190031			355.739	0.298537
	322.237	0.778117															220.196	0.258999			229.142	0.190081			356.153	0.295372
	322.565	0.780162															220.468	0.260635			229.408	0.188974			356.567	0.298017
	322.893	0.779535															220.739	0.262185			229.674	0.188334			356.98	0.298311
	323.222	0.777734															221.011	0.264229			229.94	0.187329			357.394	0.30281
	323.55	0.776977															221.282	0.264999			230.206	0.187064			357.808	0.30575
	323.879	0.7738															221.554	0.264172			230.472	0.187197			358.221	0.301273
	324.207	0.769538															221.825	0.262869			230.739	0.186678			358.635	0.293834
	324.536	0.766813															222.097	0.262337			231.005	0.186689			359.049	0.287798
	324.864	0.764122															222.368	0.261395			231.271	0.186384			359.462	0.290059
	325.193	0.763012															222.64	0.261205			231.537	0.185937			359.876	0.293947
	325.521	0.762157															222.911	0.260711			231.803	0.186404			360.29	0.29388
	325.85	0.761805															223.183	0.258362			232.069	0.187044			360.703	0.295937
	326.178	0.763217															223.454	0.257259			232.335	0.187349			361.117	0.294445
	326.507	0.764005															223.726	0.25861			232.601	0.187836			361.531	0.288951
	326.835	0.764596															223.997	0.259199			232.868	0.188466			361.944	0.290262
	327.164	0.765501															224.269	0.258733			233.134	0.188375			362.358	0.292998
	327.492	0.767923															224.541	0.258667			233.4	0.189401			362.771	0.296525
	327.821	0.769677															224.812	0.25821			233.666	0.190346			363.185	0.300527
	328.149	0.772346															225.084	0.257202			233.932	0.190264			363.599	0.304054
	328.478	0.775084															225.355	0.256974			234.198	0.19			364.012	0.297271
	328.806	0.77969															225.627	0.257164			234.464	0.188629			364.426	0.301092
	329.135	0.782296															225.898	0.255957			234.731	0.187694			364.84	0.300934
	329.463	0.7863															226.17	0.256841			234.997	0.187105			365.253	0.304845
	329.791	0.790298															226.441	0.257887			235.263	0.187064			365.667	0.303737
	330.12	0.792318															226.713	0.257678			235.529	0.187735			366.081	0.304777
	330.448	0.792779															226.984	0.256879			235.795	0.188497			366.494	0.298944
	330.777	0.792293															227.256	0.255177			236.061	0.188852			366.908	0.296208
	331.105	0.792776															227.527	0.254825			236.327	0.190173			367.322	0.290918
	331.434	0.794901															227.799	0.253076			236.593	0.18933			367.735	0.286441
	331.762	0.796649															228.07	0.25048			236.86	0.188639			368.149	0.285695
	332.091	0.798295															228.342	0.247818			237.126	0.187572			368.563	0.287029
	332.419	0.800997															228.613	0.246449			237.392	0.186831			368.976	0.277623
	332.748	0.802718															228.885	0.246125			237.658	0.186404			369.39	0.284135
	333.076	0.801952															229.156	0.245574			237.924	0.185602			369.804	0.283931
	333.405	0.800634															229.428	0.244328			238.19	0.185612			370.217	0.281964
	333.733	0.795198															229.699	0.243967			238.456	0.185256			370.631	0.283027
	334.062	0.789979															229.971	0.244138			238.723	0.185673			371.044	0.274955
	334.39	0.783023															230.242	0.243948			238.989	0.185927			371.458	0.28253
	334.719	0.776272															230.514	0.244224			239.255	0.185845			371.872	0.280314
	335.047	0.770639															230.785	0.244252			239.521	0.18551			372.285	0.284971
	335.376	0.7658															231.057	0.242969			239.787	0.18613			372.699	0.282643
	335.704	0.762482															231.328	0.242208			240.053	0.186567			373.113	0.278075
	336.033	0.761447															231.6	0.242427			240.319	0.187054			373.526	0.275837
	336.361	0.75943															231.871	0.242636			240.585	0.187958			373.94	0.278302
	336.69	0.759136															232.143	0.243368			240.852	0.188791			374.354	0.277759
	337.018	0.758489															232.414	0.242969			241.118	0.189604			374.767	0.277668
	337.346	0.758289															232.686	0.243083			241.384	0.18998			375.181	0.271066
	337.675	0.75782															232.957	0.243102			241.65	0.189665			375.595	0.267449
	338.003	0.75827															233.229	0.243948			241.916	0.18998			376.008	0.268579
	338.332	0.758925															233.5	0.245764			242.182	0.190721			376.422	0.266997
	338.66	0.760115															233.772	0.246487			242.448	0.191036			376.836	0.265685
	338.989	0.760434															234.043	0.24758			242.715	0.191605			377.249	0.268602
	339.317	0.76181															234.315	0.246572			242.981	0.192001			377.663	0.268602
	339.646	0.763303															234.586	0.246068			243.247	0.191991			378.077	0.275362
	339.974	0.765798															234.858	0.246877			243.513	0.191707			378.49	0.274729
	340.303	0.767027															235.129	0.248417			243.779	0.191819			378.904	0.268602
	340.631	0.768203															235.401	0.249292			244.045	0.191128			379.317	0.265685
	340.96	0.771414															235.673	0.249824			244.311	0.190417			379.731	0.264668
	341.288	0.77428															235.944	0.24991			244.578	0.190762			380.145	0.265075
	341.617	0.777307															236.216	0.249986			244.844	0.190732			380.558	0.260915
	341.945	0.779602															236.487	0.250594			245.11	0.190528			380.972	0.267675
	342.274	0.781022															236.759	0.249767			245.376	0.191443			381.386	0.264419
	342.602	0.78284															237.03	0.249263			245.642	0.192357			381.799	0.263515
	342.931	0.784049															237.302	0.248265			245.908	0.19256			382.213	0.265866
	343.259	0.785284															237.573	0.24835			246.174	0.193159			382.627	0.267404
	343.588	0.786355															237.845	0.24739			246.44	0.194124			383.04	0.270072
	343.916	0.786133															238.116	0.246715			246.707	0.194003			383.454	0.26105
	344.245	0.785362															238.388	0.245175			246.973	0.19448			383.868	0.263922
	344.573	0.78496															238.659	0.24449			247.239	0.193342			384.281	0.268602
	344.901	0.785345															238.931	0.242988			247.505	0.192794			384.695	0.266884
	345.23	0.78469															239.202	0.241153			247.771	0.193281			385.109	0.262023
	345.558	0.78307															239.474	0.238785			248.037	0.193911			385.522	0.261005
	345.887	0.783184															239.745	0.236855			248.303	0.195049			385.936	0.263063
	346.215	0.783952															240.017	0.238224			248.57	0.19703			386.35	0.258835
	346.544	0.784405															240.288	0.239147			248.836	0.198381			386.763	0.255918
	346.872	0.783253															240.56	0.239536			249.102	0.198716			387.177	0.258586
	347.201	0.783117															240.831	0.237473			249.368	0.197832			387.59	0.256845
	347.529	0.782806															241.103	0.234944			249.634	0.197507			388.004	0.256958
	347.858	0.783708															241.374	0.231683			249.9	0.197395			388.418	0.260508
	348.186	0.781785															241.646	0.228697			250.166	0.197802			388.831	0.260191
	348.515	0.779591															241.917	0.227832			250.432	0.1977			389.245	0.264532
	348.843	0.778045															242.189	0.227594			250.699	0.197101			389.659	0.26139
	349.172	0.7765															242.46	0.227281			250.965	0.196847			390.072	0.267404
	349.5	0.775778															242.732	0.227366			251.231	0.196055			390.486	0.260463
	349.829	0.772942															243.003	0.228269			251.497	0.195526			390.9	0.25992
	350.157	0.7733															243.275	0.228745			251.763	0.195912			391.313	0.254539
	350.486	0.774174															243.546	0.229639			252.029	0.195303			391.727	0.264668
	350.814	0.774804															243.818	0.2298			252.295	0.194571			392.141	0.261435
	351.143	0.775878															244.089	0.228469			252.562	0.194196			392.554	0.258789
	351.471	0.777579															244.361	0.228564			252.828	0.194419			392.968	0.261163
	351.799	0.776988															244.632	0.229401			253.094	0.194084			393.382	0.254494
	352.128	0.77716															244.904	0.230295			253.36	0.193749			393.795	0.253431
	352.456	0.779663															245.175	0.231293			253.626	0.194155			394.209	0.256935
	352.785	0.778991															245.447	0.231692			253.892	0.194307			394.623	0.247824
	353.113	0.779496															245.718	0.231065			254.158	0.193972			395.036	0.250808
	353.442	0.778284															245.99	0.229753			254.424	0.193302			395.45	0.250876
	353.77	0.778883															246.261	0.229429			254.691	0.192855			395.863	0.247643
	354.099	0.778786															246.533	0.228859			254.957	0.191433			396.277	0.246332
	354.427	0.779471															246.805	0.228355			255.223	0.190295			396.691	0.252346
	354.756	0.778264															247.076	0.226919			255.489	0.188822			397.104	0.243551
	355.084	0.779205															247.348	0.226643			255.755	0.187725			397.518	0.250198
	355.413	0.782041															247.619	0.227214			256.021	0.187298			397.932	0.254765
	355.741	0.783717															247.891	0.227395			256.287	0.187288			398.345	0.247281
	356.07	0.787543															248.162	0.227556			256.554	0.186689			398.759	0.252233
	356.398	0.789116															248.434	0.228013			256.82	0.186445			399.173	0.253047
	356.727	0.792529															248.705	0.228345			257.086	0.186465			399.586	0.248321
	357.055	0.793295															248.977	0.228222			257.352	0.185947			400	0.243641
	357.384	0.795143															249.248	0.22864			257.618	0.186252			400.414	0.245246
	357.712	0.795617															249.52	0.228859			257.884	0.186811			400.827	0.24848
	358.041	0.79504															249.791	0.229277			258.15	0.18678			401.241	0.245699
	358.369	0.795739															250.063	0.229486			258.417	0.187237			401.655	0.246467
	358.698	0.795714															250.334	0.230989			258.683	0.188852			402.068	0.241764
	359.026	0.79678															250.606	0.232367			258.949	0.190112			402.482	0.243257
	359.354	0.797787															250.877	0.234022			259.215	0.190234			402.896	0.244319
	359.683	0.800134															251.149	0.235581			259.481	0.190244			403.309	0.244545
	360.011	0.801977															251.42	0.236503			259.747	0.188842			403.723	0.237853
	360.34	0.804502															251.692	0.238243			260.013	0.187715			404.137	0.234869
	360.668	0.805531															251.963	0.23946			260.279	0.18745			404.55	0.241131
	360.997	0.805342															252.235	0.240107			260.546	0.187765			404.964	0.243302
	361.325	0.806574															252.506	0.240535			260.812	0.188253			405.377	0.246083
	361.654	0.804055															252.778	0.240801			261.078	0.188304			405.791	0.237288
	361.982	0.802659															253.049	0.240725			261.344	0.187024			406.205	0.230392
	362.311	0.801555															253.321	0.241086			261.61	0.185795			406.618	0.233806
	362.639	0.801497															253.592	0.241856			261.876	0.185165			407.032	0.235185
	362.968	0.802529															253.864	0.241533			262.142	0.184515			407.446	0.236022
	363.296	0.803261															254.135	0.24062			262.409	0.184616			407.859	0.239164
	363.625	0.803383															254.407	0.23985			262.675	0.184576			408.273	0.24181
	363.953	0.805356															254.678	0.239327			262.941	0.18551			408.687	0.228606
	364.282	0.804474															254.95	0.239308			263.207	0.18611			409.1	0.230392
	364.61	0.803519															255.221	0.239051			263.473	0.185967			409.514	0.237808
	364.939	0.802304															255.493	0.238129			263.739	0.184728			409.928	0.239187
	365.267	0.800107															255.764	0.235467			264.005	0.182879			410.341	0.231771
	365.596	0.798331															256.036	0.234801			264.271	0.181985			410.755	0.232223
	365.924	0.799704															256.307	0.235191			264.538	0.181762			411.169	0.232811
	366.252	0.799843															256.579	0.236237			264.804	0.182016			411.582	0.234891
	366.581	0.80178															256.85	0.236152			265.07	0.182077			411.996	0.227046
	366.909	0.804696															257.122	0.236142			265.336	0.182087			412.41	0.230754
	367.238	0.810342															257.393	0.234212			265.602	0.181985			412.823	0.223428
	367.566	0.815395															257.665	0.233404			265.868	0.181518			413.237	0.230369
	367.895	0.820614															257.937	0.232643			266.134	0.181935			413.65	0.235004
	368.223	0.825145															258.208	0.233147			266.401	0.18227			414.064	0.230143
	368.552	0.827709															258.48	0.232814			266.667	0.181823			414.478	0.227407
	368.88	0.829102															258.751	0.230589			266.933	0.181325			414.891	0.225825
	369.209	0.831205															259.023	0.229515			267.199	0.181995			415.305	0.227294
	369.537	0.830753															259.294	0.228783			267.465	0.18167			415.719	0.227927
	369.866	0.830869															259.566	0.228773			267.731	0.181315			416.132	0.231861
	370.194	0.828786															259.837	0.229734			267.997	0.182138			416.546	0.226503
	370.523	0.827684															260.109	0.228925			268.263	0.182249			416.96	0.226706
	370.851	0.82547															260.38	0.228098			268.53	0.182412			417.373	0.221665
	371.18	0.82436															260.652	0.227138			268.796	0.182879			417.787	0.225011
	371.508	0.82183															260.923	0.226102			269.062	0.183682			418.201	0.228515
	371.837	0.819429															261.195	0.225426			269.328	0.184657			418.614	0.226096
	372.165	0.816469															261.466	0.224694			269.594	0.185297			419.028	0.230934
	372.494	0.814571															261.738	0.224951			269.86	0.185277			419.442	0.231635
	372.822	0.811083															262.009	0.22574			270.126	0.185571			419.855	0.227814
	373.151	0.807873															262.281	0.226159			270.393	0.185358			420.269	0.231997
	373.479	0.805234															262.552	0.226254			270.659	0.183468			420.683	0.229487
	373.807	0.804554															262.824	0.225883			270.925	0.181955			421.096	0.224536
	374.136	0.80537															263.095	0.22517			271.191	0.180594			421.51	0.227995
	374.464	0.805417															263.367	0.224504			271.457	0.179649			421.923	0.227181
	374.793	0.806982															263.638	0.225341			271.723	0.180045			422.337	0.224536
	375.121	0.811208															263.91	0.225075			271.989	0.18097			422.751	0.226639
	375.45	0.815234															264.181	0.224694			272.255	0.181569			423.164	0.223292
	375.778	0.81916															264.453	0.224637			272.522	0.182026			423.578	0.228402
	376.107	0.820872															264.724	0.223135			272.788	0.181721			423.992	0.224604
	376.435	0.823406															264.996	0.222745			273.054	0.181295			424.405	0.229397
	376.764	0.825442															265.267	0.221908			273.32	0.18033			424.819	0.228063
	377.092	0.826546															265.539	0.223011			273.586	0.179832			425.233	0.223722
	377.421	0.826569															265.81	0.223791			273.852	0.178989			425.646	0.224468
	377.749	0.825326															266.082	0.226197			274.118	0.178816			426.06	0.230369
	378.078	0.824063															266.353	0.226957			274.385	0.178806			426.474	0.228673
	378.406	0.823086															266.625	0.227461			274.651	0.178643			426.887	0.225463
	378.735	0.821286															266.896	0.228089			274.917	0.177851			427.301	0.224581
	379.063	0.818691															267.168	0.228041			275.183	0.177607			427.715	0.221031
	379.392	0.816677															267.439	0.230142			275.449	0.176998			428.128	0.225192
	379.72	0.812981															267.711	0.231274			275.715	0.176469			428.542	0.220059
	380.049	0.811402															267.982	0.232149			275.981	0.177292			428.956	0.225146
	380.377	0.809751															268.254	0.231521			276.248	0.177526			429.369	0.223112
	380.706	0.805642															268.525	0.230808			276.514	0.177018			429.783	0.220738
	381.034	0.80259															268.797	0.229943			276.78	0.176815			430.196	0.220805
	381.362	0.801891															269.069	0.229287			277.046	0.176561			430.61	0.221393
	381.691	0.804746															269.34	0.229201			277.312	0.176561			431.024	0.220195
	382.019	0.80633															269.612	0.228364			277.578	0.176571			431.437	0.220851
	382.348	0.809499															269.883	0.226919			277.844	0.177038			431.851	0.219313
	382.676	0.813725															270.155	0.225569			278.11	0.177333			432.265	0.223835
	383.005	0.81921															270.426	0.225845			278.377	0.179659			432.678	0.22431
	383.333	0.824293															270.698	0.225835			278.643	0.180187			433.092	0.221144
	383.662	0.827792															270.969	0.224856			278.909	0.181193			433.506	0.214136
	383.99	0.829851															271.241	0.2244			279.175	0.182463			433.919	0.223541
	384.319	0.829951															271.512	0.223962			279.441	0.182331			434.333	0.223971
	384.647	0.831549															271.784	0.223905			279.707	0.182067			434.747	0.226051
	384.976	0.8311															272.055	0.223629			279.973	0.180512			435.16	0.223112
	385.304	0.830592															272.327	0.224447			280.24	0.180512			435.574	0.224739
	385.633	0.828084															272.598	0.224238			280.506	0.179507			435.988	0.223767
	385.961	0.825733															272.87	0.224076			280.772	0.179639			436.401	0.21868
	386.29	0.824746															273.141	0.223591			281.038	0.179537			436.815	0.229307
	386.618	0.822387															273.413	0.22266			281.304	0.179791			437.229	0.224332
	386.947	0.819402															273.684	0.222745			281.57	0.179558			437.642	0.228493
	387.275	0.816125															273.956	0.222004			281.836	0.179283			438.056	0.228086
	387.604	0.8133															274.227	0.221927			282.102	0.178918			438.469	0.230347
	387.932	0.80863															274.499	0.222745			282.369	0.17907			438.883	0.226933
	388.26	0.80618															274.77	0.222241			282.635	0.179232			439.297	0.226413
	388.589	0.800262															275.042	0.223724			282.901	0.179283			439.71	0.222569
	388.917	0.796277															275.313	0.224457			283.167	0.179253			440.124	0.22856
	389.246	0.793808															275.585	0.225046			283.433	0.178846			440.538	0.223202
	389.574	0.791827															275.856	0.226178			283.699	0.179436			440.951	0.22284
	389.903	0.790104															276.128	0.226044			283.965	0.179923			441.365	0.224061
	390.231	0.789677															276.399	0.225132			284.232	0.179436			441.779	0.225938
	390.56	0.788941															276.671	0.224238			284.498	0.179192			442.192	0.226413
	390.888	0.788694															276.942	0.223591			284.764	0.179019			442.606	0.22336
	391.217	0.788877															277.214	0.223363			285.03	0.17908			443.02	0.223812
	391.545	0.790118															277.485	0.222935			285.296	0.179822			443.433	0.221235
	391.874	0.79171															277.757	0.223306			285.562	0.180726			443.847	0.226096
	392.202	0.794793															278.028	0.223354			285.828	0.181376			444.261	0.22795
	392.531	0.797809															278.3	0.222897			286.094	0.182442			444.674	0.227724
	392.859	0.802229															278.571	0.222184			286.361	0.184037			445.088	0.22786
	393.188	0.806713															278.843	0.221889			286.627	0.185053			445.502	0.230098
	393.516	0.812895															279.114	0.221509			286.893	0.185957			445.915	0.229374
	393.845	0.816022															279.386	0.221319			287.159	0.185703			446.329	0.224491
	394.173	0.820842															279.657	0.220977			287.425	0.1855			446.743	0.231771
	394.502	0.824113															279.929	0.220197			287.691	0.184809			447.156	0.225486
	394.83	0.826727															280.201	0.219455			287.957	0.183286			447.57	0.221755
	395.159	0.82916															280.472	0.219227			288.224	0.181579			447.983	0.225259
	395.487	0.830298															280.744	0.219199			288.49	0.17971			448.397	0.221438
	395.815	0.831144															281.015	0.220149			288.756	0.179202			448.811	0.220986
	396.144	0.831405															281.287	0.219047			289.022	0.178806			449.224	0.220421
	396.472	0.831707															281.558	0.217915			289.288	0.179232			449.638	0.227475
	396.801	0.831225															281.83	0.217468			289.554	0.180451			450.052	0.223225
	397.129	0.829851															282.101	0.217497			289.82	0.181691			450.465	0.217504
	397.458	0.829213															282.373	0.216546			290.086	0.184901			450.879	0.219562
	397.786	0.8259															282.644	0.217497			290.353	0.187166			451.293	0.219449
	398.115	0.823039															282.916	0.217392			290.619	0.189421			451.706	0.223971
	398.443	0.819446															283.187	0.217868			290.885	0.191544			452.12	0.228447
	398.772	0.815695															283.459	0.218124			291.151	0.192012			452.534	0.225599
	399.1	0.810148															283.73	0.216936			291.417	0.193098			452.947	0.221258
	399.429	0.806979															284.002	0.216955			291.683	0.19253			453.361	0.217753
	399.757	0.802723															284.273	0.218619			291.949	0.192093			453.775	0.226096
	400.086	0.799108															284.545	0.219408			292.216	0.189695			454.188	0.224355
	400.414	0.797146															284.816	0.220568			292.482	0.18807			454.602	0.228221
	400.743	0.793975															285.088	0.218856			292.748	0.187979			455.016	0.218635
	401.071	0.792726															285.359	0.216869			293.014	0.188456			455.429	0.222478
	401.4	0.793253															285.631	0.216194			293.28	0.18869			455.843	0.218725
	401.728	0.795204															285.902	0.215006			293.546	0.188802			456.256	0.22535
	402.057	0.798417															286.174	0.213893			293.812	0.18804			456.67	0.221574
	402.385	0.802063															286.445	0.21241			294.079	0.185805			457.084	0.226684
	402.714	0.804638															286.717	0.211954			294.345	0.184444			457.497	0.215108
	403.042	0.806535															286.988	0.211412			294.611	0.182554			457.911	0.217414
	403.37	0.80898															287.26	0.210756			294.877	0.181284			458.325	0.219856
	403.699	0.809563															287.531	0.209377			295.143	0.179608			458.738	0.212982
	404.027	0.809219															287.803	0.208112			295.409	0.178369			459.152	0.216826
	404.356	0.807126															288.074	0.207979			295.675	0.177719			459.566	0.217301
	404.684	0.805587															288.346	0.208455			295.941	0.176043			459.979	0.220783
	405.013	0.804837															288.617	0.208806			296.208	0.175697			460.393	0.220624
	405.341	0.80547															288.889	0.208493			296.474	0.175098			460.807	0.222004
	405.67	0.80562															289.16	0.207219			296.74	0.175931			461.22	0.216984
	405.998	0.805981															289.432	0.207504			297.006	0.176317			461.634	0.217346
	406.327	0.808808															289.703	0.207903			297.272	0.176541			462.048	0.226548
	406.655	0.81115															289.975	0.207684			297.538	0.17652			462.461	0.221054
	406.984	0.812751															290.246	0.207352			297.804	0.176957			462.875	0.226458
	407.312	0.814035															290.518	0.206144			298.071	0.176226			463.289	0.227543
	407.641	0.814607															290.789	0.206306			298.337	0.175423			463.702	0.229442
	407.969	0.814302															291.061	0.206287			298.603	0.174661			464.116	0.228425
	408.298	0.815603															291.332	0.207114			298.869	0.173442			464.529	0.229126
	408.626	0.814793															291.604	0.206952			299.135	0.172863			464.943	0.230392
	408.955	0.813777															291.876	0.206296			299.401	0.172487			465.357	0.224536
	409.283	0.816208															292.147	0.20622			299.667	0.171929			465.77	0.224785
	409.612	0.819743															292.419	0.20565			299.933	0.171614			466.184	0.230234
	409.94	0.824513															292.69	0.205773			300.2	0.171431			466.598	0.231115
	410.268	0.830364															292.962	0.205488			300.466	0.171797			467.011	0.23367
	410.597	0.8356															293.233	0.206724			300.732	0.17139			467.425	0.233195
	410.925	0.838855															293.505	0.208217			300.998	0.17202			467.839	0.231364
	411.254	0.844901															293.776	0.209329			301.264	0.172508			468.252	0.230188
	411.582	0.848675															294.048	0.210613			301.53	0.171868			468.666	0.232042
	411.911	0.850767															294.319	0.210974			301.796	0.172447			469.08	0.226503
	412.239	0.850128															294.591	0.209909			302.063	0.173005			469.493	0.224898
	412.568	0.849118															294.862	0.208816			302.329	0.173584			469.907	0.226164
	412.896	0.846502															295.134	0.20797			302.595	0.174875			470.321	0.230708
	413.225	0.842581															295.405	0.20796			302.861	0.176683			470.734	0.230234
	413.553	0.838666															295.677	0.207732			303.127	0.177759			471.148	0.236383
	413.882	0.834859															295.948	0.206914			303.393	0.179527			471.562	0.236112
	414.21	0.832851															296.22	0.206391			303.659	0.17972			471.975	0.231296
	414.539	0.832864															296.491	0.206781			303.925	0.178887			472.389	0.234869
	414.867	0.833791															296.763	0.207104			304.192	0.176662			472.802	0.234597
	415.196	0.834796															297.034	0.206981			304.458	0.176094			473.216	0.23514
	415.524	0.835758															297.306	0.207437			304.724	0.175901			473.63	0.234077
	415.853	0.83653															297.577	0.207142			304.99	0.176215			474.043	0.235162
	416.181	0.836705															297.849	0.207066			305.256	0.176632			474.457	0.236949
	416.51	0.836519															298.12	0.208255			305.522	0.177038			474.871	0.237356
	416.838	0.835184															298.392	0.207722			305.788	0.17782			475.284	0.243031
	417.167	0.834082															298.663	0.208369			306.055	0.178379			475.698	0.240996
	417.495	0.833336															298.935	0.208664			306.321	0.179354			476.112	0.241493
	417.823	0.832135															299.206	0.208455			306.587	0.18034			476.525	0.248773
	418.152	0.831016															299.478	0.208958			306.853	0.181234			476.939	0.24493
	418.48	0.830822															299.749	0.209063			307.119	0.18229			477.353	0.239843
	418.809	0.82956															300.021	0.2097			307.385	0.184261			477.766	0.237039
	419.137	0.829052															300.292	0.209158			307.651	0.184921			478.18	0.241244
	419.466	0.827892															300.564	0.208882			307.917	0.185561			478.594	0.241561
	419.794	0.826497															300.835	0.208255			308.184	0.185927			479.007	0.244455
	420.123	0.824665															301.107	0.208188			308.45	0.187217			479.421	0.243053
	420.451	0.82113															301.378	0.208692			308.716	0.187999			479.835	0.24389
	420.78	0.817654															301.65	0.20912			308.982	0.18809			480.248	0.242058
	421.108	0.815478															301.921	0.208398			309.248	0.188995			480.662	0.247553
	421.437	0.810908															302.193	0.208369			309.514	0.189015			481.075	0.251306
	421.765	0.808381															302.464	0.207513			309.78	0.189614			481.489	0.249361
	422.094	0.806843															302.736	0.207009			310.047	0.191707			481.903	0.244319
	422.422	0.805831															303.008	0.206658			310.313	0.192794			482.316	0.254855
	422.751	0.804055															303.279	0.207209			310.579	0.193647			482.73	0.254855
	423.079	0.802607															303.551	0.206277			310.845	0.193942			483.144	0.248796
	423.408	0.803422															303.822	0.207057			311.111	0.195719			483.557	0.25429
	423.736	0.803486															304.094	0.205754			311.377	0.199234			483.971	0.252187
	424.065	0.804313															304.365	0.203786			311.643	0.200321			484.385	0.254742
	424.393	0.805936															304.637	0.202236			311.91	0.198228			484.798	0.258767
	424.722	0.80928															304.908	0.200648			312.176	0.196816			485.212	0.256574
	425.05	0.811458															305.18	0.200791			312.442	0.194744			485.626	0.257636
	425.378	0.813833															305.451	0.20158			312.708	0.192784			486.039	0.262226
	425.707	0.817335															305.723	0.200487			312.974	0.192286			486.453	0.259649
	426.035	0.821197															305.994	0.199793			313.24	0.191504			486.867	0.264351
	426.364	0.823145															306.266	0.199403			313.506	0.191575			487.28	0.271247
	426.692	0.824754															306.537	0.199802			313.772	0.191331			487.694	0.273373
	427.021	0.826619															306.809	0.20061			314.039	0.19126			488.108	0.286712
	427.349	0.826513															307.08	0.201599			314.305	0.191554			488.521	0.281512
	427.678	0.825492															307.352	0.202474			314.571	0.190833			488.935	0.288634
	428.006	0.82421															307.623	0.202921			314.837	0.18998			489.349	0.284768
	428.335	0.822018															307.895	0.204414			315.103	0.190254			489.762	0.282077
	428.663	0.821297															308.166	0.204347			315.369	0.189645			490.176	0.283841
	428.992	0.819735															308.438	0.203701			315.635	0.188812			490.589	0.295327
	429.32	0.81997															308.709	0.203938			315.902	0.188456			491.003	0.294829
	429.649	0.820592															308.981	0.203396			316.168	0.188466			491.417	0.298741
	429.977	0.823264															309.252	0.202579			316.434	0.187806			491.83	0.294264
	430.306	0.823572															309.524	0.202284			316.7	0.186729			492.244	0.301431
	430.634	0.82517															309.795	0.202588			316.966	0.185805			492.658	0.29908
	430.963	0.826638															310.067	0.203006			317.232	0.185896			493.071	0.300708
	431.291	0.82883															310.338	0.203292			317.498	0.185602			493.485	0.301838
	431.62	0.828802															310.61	0.203425			317.764	0.184505			493.899	0.30532
	431.948	0.827548															310.881	0.202778			318.031	0.182696			494.312	0.29336
	432.276	0.82696															311.153	0.201618			318.297	0.18039			494.726	0.303624
	432.605	0.826405															311.424	0.200306			318.563	0.1791			495.14	0.298854
	432.933	0.825459															311.696	0.199821			318.829	0.178288			495.553	0.303127
	433.262	0.823381															311.967	0.198604			319.095	0.177495			495.967	0.299758
	433.59	0.822476															312.239	0.1985			319.361	0.176652			496.381	0.305863
	433.919	0.823059															312.51	0.198585			319.627	0.175931			496.794	0.30679
	434.247	0.824363															312.782	0.198176			319.894	0.175504			497.208	0.304823
	434.576	0.824643															313.053	0.197482			320.16	0.174834			497.622	0.307558
	434.904	0.823652															313.325	0.19636			320.426	0.174753			498.035	0.315133
	435.233	0.823866															313.596	0.1956			320.692	0.174499			498.449	0.314364
	435.561	0.821988															313.868	0.194811			320.958	0.174438			498.862	0.319202
	435.89	0.821325															314.14	0.193641			321.224	0.174621			499.276	0.319112
	436.218	0.820853															314.411	0.192262			321.49	0.174123			499.69	0.313686
	436.547	0.819252															314.683	0.192567			321.756	0.174793			500.103	0.320672
	436.875	0.818478															314.954	0.193308			322.023	0.175179			500.517	0.31502
	437.204	0.81981															315.226	0.193175			322.289	0.175565			500.931	0.301318
	437.532	0.821527															315.497	0.193869			322.555	0.176307			501.344	0.308915
	437.861	0.824182															315.769	0.194259			322.821	0.177861			501.758	0.303285
	438.189	0.825875															316.04	0.194126			323.087	0.17908			502.172	0.305591
	438.518	0.828949															316.312	0.194953			323.353	0.179385			502.585	0.311402
	438.846	0.830778															316.583	0.195295			323.619	0.178267			502.999	0.310724
	439.175	0.833092															316.855	0.194145			323.886	0.177231			503.413	0.307852
	439.503	0.833647															317.126	0.193251			324.152	0.176276			503.826	0.313324
	439.831	0.83322															317.398	0.193118			324.418	0.175992			504.24	0.309186
	440.16	0.83338															317.669	0.194402			324.684	0.175179			504.654	0.318501
	440.488	0.833788															317.941	0.194658			324.95	0.174976			505.067	0.314613
	440.817	0.834538															318.212	0.195638			325.216	0.174966			505.481	0.318208
	441.145	0.835764															318.484	0.194639			325.482	0.17522			505.895	0.320175
	441.474	0.837914															318.755	0.193936			325.749	0.174986			506.308	0.319451
	441.802	0.839599															319.027	0.192909			326.015	0.174316			506.722	0.324561
	442.131	0.840531															319.298	0.19135			326.281	0.174651			507.135	0.322481
	442.459	0.840062															319.57	0.191549			326.547	0.175108			507.549	0.330032
	442.788	0.839748															319.841	0.192158			326.813	0.175281			507.963	0.333695
	443.116	0.838658															320.113	0.192899			327.079	0.17586			508.376	0.33668
	443.445	0.835814															320.384	0.19308			327.345	0.176794			508.79	0.336725
	443.773	0.83413															320.656	0.192519			327.611	0.17715			509.204	0.342626
	444.102	0.833888															320.927	0.191625			327.878	0.177231			509.617	0.343395
	444.43	0.833566															321.199	0.191388			328.144	0.176947			510.031	0.339574
	444.759	0.835237															321.47	0.192205			328.41	0.177028			510.445	0.338873
	445.087	0.834465															321.742	0.19347			328.676	0.177434			510.858	0.340591
	445.416	0.833469															322.013	0.193774			328.942	0.178288			511.272	0.329512
	445.744	0.833594															322.285	0.193032			329.208	0.179243			511.686	0.332926
	446.073	0.83178															322.556	0.192177			329.474	0.179009			512.099	0.326641
	446.401	0.83128															322.828	0.191188			329.741	0.179039			512.513	0.328653
	446.73	0.830353															323.099	0.190636			330.007	0.179171			512.927	0.326935
	447.058	0.829249															323.371	0.19019			330.273	0.178694			513.34	0.329625
	447.386	0.827845															323.642	0.189733			330.539	0.178532			513.754	0.325759
	447.715	0.826599															323.914	0.189733			330.805	0.178704			514.168	0.331751
	448.043	0.826863															324.185	0.189809			331.071	0.178339			514.581	0.324244
	448.372	0.826136															324.457	0.189885			331.337	0.177932			514.995	0.324222
	448.7	0.825933															324.728	0.189714			331.603	0.177709			515.408	0.318004
	449.029	0.824751															325	0.190037			331.87	0.178399			515.822	0.313957
	449.357	0.82479															325.272	0.190608			332.136	0.178928			516.236	0.319564
	449.686	0.824418															325.543	0.190827			332.402	0.179314			516.649	0.326008
	450.014	0.823056															325.815	0.190475			332.668	0.179161			517.063	0.32074
	450.343	0.822268															326.086	0.190332			332.934	0.179192			517.477	0.322436
	450.671	0.820484															326.358	0.189686			333.2	0.179364			517.89	0.323023
	451	0.819851															326.629	0.189505			333.466	0.179537			518.304	0.324855
	451.328	0.817798															326.901	0.188839			333.733	0.178948			518.718	0.331638
	451.657	0.816608															327.172	0.189077			333.999	0.178267			519.131	0.332519
	451.985	0.815578															327.444	0.189591			334.265	0.178867			519.545	0.328156
	452.314	0.814846															327.715	0.190218			334.531	0.178918			519.959	0.332904
	452.642	0.813259															327.987	0.191074			334.797	0.178755			520.372	0.329671
	452.971	0.812781															328.258	0.191701			335.063	0.179182			520.786	0.329218
	453.299	0.81279															328.53	0.192072			335.329	0.178938			521.2	0.327975
	453.628	0.812853															328.801	0.19212			335.595	0.179436			521.613	0.334713
	453.956	0.812687															329.073	0.19211			335.862	0.179293			522.027	0.338172
	454.284	0.812215															329.344	0.191464			336.128	0.179649			522.441	0.340252
	454.613	0.812187															329.616	0.190931			336.394	0.179933			522.854	0.346944
	454.941	0.812373															329.887	0.191045			336.66	0.179588			523.268	0.354926
	455.27	0.812715															330.159	0.191968			336.926	0.178999			523.681	0.355581
	455.598	0.815123															330.43	0.192947			337.192	0.178938			524.095	0.365281
	455.927	0.818039															330.702	0.19327			337.458	0.179588			524.509	0.36571
	456.255	0.820717															330.973	0.193194			337.725	0.179639			524.922	0.36874
	456.584	0.823861															331.245	0.193432			337.991	0.179385			525.336	0.366389
	456.912	0.827235															331.516	0.192224			338.257	0.179618			525.75	0.360804
	457.241	0.829485															331.788	0.191873			338.523	0.180116			526.163	0.362884
	457.569	0.831255															332.059	0.191578			338.789	0.180736			526.577	0.358113
	457.898	0.829987															332.331	0.191197			339.055	0.181244			526.991	0.363902
	458.226	0.82898															332.602	0.190418			339.321	0.181752			527.404	0.364082
	458.555	0.827676															332.874	0.189876			339.587	0.181813			527.818	0.37021
	458.883	0.826019															333.145	0.189743			339.854	0.181518			528.232	0.371702
	459.212	0.825156															333.417	0.189476			340.12	0.181488			528.645	0.366434
	459.54	0.825431															333.688	0.189904			340.386	0.181965			529.059	0.383617
	459.869	0.825403															333.96	0.191578			340.652	0.182666			529.473	0.386828
	460.197	0.826458															334.231	0.192386			340.918	0.184149			529.886	0.385562
	460.526	0.827404															334.503	0.192947			341.184	0.184657			530.3	0.391146
	460.854	0.827387															334.774	0.19251			341.45	0.184393			530.714	0.378078
	461.183	0.827154															335.046	0.192595			341.717	0.184698			531.127	0.380836
	461.511	0.824934															335.317	0.192101			341.983	0.185642			531.541	0.382125
	461.839	0.823927															335.589	0.191815			342.249	0.186435			531.954	0.38685
	462.168	0.823172															335.86	0.191207			342.515	0.187247			532.368	0.377965
	462.496	0.822088															336.132	0.190389			342.781	0.188192			532.782	0.374166
	462.825	0.822254															336.404	0.190608			343.047	0.18997			533.195	0.382894
	463.153	0.822357															336.675	0.190988			343.313	0.191605			533.609	0.378439
	463.482	0.824893															336.947	0.191216			343.58	0.193231			534.023	0.381967
	463.81	0.825758															337.218	0.19192			343.846	0.195983			534.436	0.383662
	464.139	0.827162															337.49	0.192262			344.112	0.199356			534.85	0.389156
	464.467	0.826705															337.761	0.192215			344.378	0.205177			535.264	0.377309
	464.796	0.826152															338.033	0.1923			344.644	0.212277			535.677	0.384024
	465.124	0.82512															338.304	0.192205			344.91	0.219002			536.091	0.381921
	465.453	0.825894															338.576	0.192405			345.176	0.221511			536.505	0.379977
	465.781	0.824776															338.847	0.192538			345.442	0.223705			536.918	0.385584
	466.11	0.82322															339.119	0.193299			345.709	0.225351			537.332	0.392616
	466.438	0.821078															339.39	0.194211			345.975	0.225778			537.746	0.386172
	466.767	0.819943															339.662	0.194972			346.241	0.225696			538.159	0.386692
	467.095	0.818308															339.933	0.195685			346.507	0.226468			538.573	0.394922
	467.424	0.816677															340.205	0.196817			346.773	0.226346			538.987	0.388342
	467.752	0.8131															340.476	0.197663			347.039	0.225747			539.4	0.39031
	468.081	0.809679															340.748	0.197891			347.305	0.221399			539.814	0.396437
	468.409	0.806449															341.019	0.198452			347.572	0.21759			540.228	0.389134
	468.738	0.804149															341.291	0.199469			347.838	0.215843			540.641	0.389722
	469.066	0.801363															341.562	0.199745			348.104	0.215497			541.055	0.386669
	469.394	0.80057															341.834	0.199764			348.37	0.216564			541.468	0.382916
	469.723	0.800706															342.105	0.201048			348.636	0.21758			541.882	0.383481
	470.051	0.801538															342.377	0.201751			348.902	0.218514			542.296	0.389812
	470.38	0.802912															342.648	0.202084			349.168	0.219114			542.709	0.384476
	470.708	0.802429															342.92	0.201			349.434	0.220373			543.123	0.381605
	471.037	0.802595															343.191	0.199526			349.701	0.221095			543.537	0.383007
	471.365	0.800062															343.463	0.197625			349.967	0.222314			543.95	0.376789
	471.694	0.79797															343.734	0.197311			350.233	0.223258			544.364	0.385041
	472.022	0.796366															344.006	0.197007			350.499	0.223289			544.778	0.389337
	472.351	0.793422															344.277	0.196836			350.765	0.222669			545.191	0.390762
	472.679	0.790012															344.549	0.196256			351.031	0.222141			545.605	0.397138
	473.008	0.788292															344.82	0.195429			351.297	0.222385			546.019	0.395487
	473.336	0.786158															345.092	0.194345			351.564	0.222568			546.432	0.405028
	473.665	0.784876															345.363	0.193717			351.83	0.222761			546.846	0.399873
	473.993	0.782929															345.635	0.193327			352.096	0.223177			547.26	0.400167
	474.322	0.780262															345.906	0.193612			352.362	0.224376			547.673	0.387822
	474.65	0.778123															346.178	0.194734			352.628	0.225676			548.087	0.393
	474.979	0.774341															346.449	0.195448			352.894	0.226316			548.501	0.383414
	475.307	0.771314															346.721	0.195609			353.16	0.227383			548.914	0.380813
	475.636	0.767052															346.992	0.196066			353.426	0.228398			549.328	0.3755
	475.964	0.763384															347.264	0.196522			353.693	0.230105			549.741	0.382261
	476.292	0.760504															347.536	0.196826			353.959	0.23109			550.155	0.39083
	476.621	0.757232															347.807	0.19675			354.225	0.231954			550.569	0.391779
	476.949	0.755567															348.079	0.197245			354.491	0.233315			550.982	0.394899
	477.278	0.753875															348.35	0.197768			354.757	0.232015			551.396	0.390536
	477.606	0.752346															348.622	0.19868			355.023	0.230958			551.81	0.389903
	477.935	0.75163															348.893	0.200563			355.289	0.229414			552.223	0.389563
	478.263	0.751805															349.165	0.201381			355.556	0.227108			552.637	0.391621
	478.592	0.75188															349.436	0.201666			355.822	0.223766			553.051	0.397228
	478.92	0.752754															349.708	0.202702			356.088	0.220952			553.464	0.389767
	479.249	0.754882															349.979	0.202683			356.354	0.21822			553.878	0.390106
	479.577	0.756619															350.251	0.201799			356.62	0.216361			554.292	0.381107
	479.906	0.75885															350.522	0.200953			356.886	0.214695			554.705	0.388659
	480.234	0.759735															350.794	0.200943			357.152	0.213029			555.119	0.389496
	480.563	0.762141															351.065	0.200382			357.418	0.210784			555.533	0.390264
	480.891	0.763583															351.337	0.200297			357.685	0.208173			555.946	0.392977
	481.22	0.766419															351.608	0.200202			357.951	0.206792			556.36	0.387009
	481.548	0.767887															351.88	0.200553			358.217	0.205075			556.774	0.394492
	481.877	0.769141															352.151	0.20043			358.483	0.203795			557.187	0.39768
	482.205	0.772074															352.423	0.200639			358.749	0.201591			557.601	0.393204
	482.534	0.774197															352.694	0.201932			359.015	0.200443			558.014	0.399037
	482.862	0.777923															352.966	0.203244			359.281	0.200067			558.428	0.407606
	483.191	0.779782															353.237	0.205174			359.548	0.199			558.842	0.410952
	483.519	0.781658															353.509	0.206135			359.814	0.198096			559.255	0.41873
	483.847	0.784413															353.78	0.205726			360.08	0.197456			559.669	0.421262
	484.176	0.786364															354.052	0.204965			360.346	0.196674			560.083	0.419905
	484.504	0.788084															354.323	0.203663			360.612	0.196288			560.496	0.42332
	484.833	0.788839															354.595	0.203729			360.878	0.195811			560.91	0.420132
	485.161	0.790501															354.866	0.203235			361.144	0.196207			561.324	0.427457
	485.49	0.790975															355.138	0.201029			361.411	0.195892			561.737	0.430532
	485.818	0.793408															355.409	0.199622			361.677	0.19574			562.151	0.434443
	486.147	0.796164															355.681	0.198585			361.943	0.195557			562.565	0.443261
	486.475	0.798619															355.952	0.197691			362.209	0.194551			562.978	0.438852
	486.804	0.801982															356.224	0.197245			362.475	0.193515			563.392	0.445726
	487.132	0.806347															356.495	0.197054			362.741	0.192499			563.806	0.436795
	487.461	0.809138															356.767	0.198186			363.007	0.191961			564.219	0.4332
	487.789	0.81062															357.038	0.199156			363.273	0.191107			564.633	0.429198
	488.118	0.811289															357.31	0.200287			363.54	0.190508			565.047	0.443985
	488.446	0.810734															357.581	0.201333			363.806	0.189817			565.46	0.445341
	488.775	0.809599															357.853	0.202997			364.072	0.18932			565.874	0.44819
	489.103	0.809005															358.124	0.204262			364.338	0.188324			566.287	0.445545
	489.432	0.806732															358.396	0.205307			364.604	0.188009			566.701	0.448823
	489.76	0.806968															358.668	0.206553			364.87	0.187562			567.115	0.454566
	490.089	0.807742															358.939	0.206791			365.136	0.18677			567.528	0.451559
	490.417	0.808625															359.211	0.20564			365.403	0.186384			567.942	0.459495
	490.746	0.8081															359.482	0.204594			365.669	0.186394			568.356	0.460851
	491.074	0.808322															359.754	0.203701			365.935	0.185825			568.769	0.455516
	491.402	0.808106															360.025	0.202388			366.201	0.185642			569.183	0.452169
	491.731	0.806366															360.297	0.201751			366.467	0.185795			569.597	0.449954
	492.059	0.803087															360.568	0.201599			366.733	0.185815			570.01	0.446743
	492.388	0.799016															360.84	0.201799			366.999	0.186303			570.424	0.443103
	492.716	0.79537															361.111	0.201143			367.265	0.187197			570.838	0.441543
	493.045	0.79365															361.383	0.199584			367.532	0.187237			571.251	0.427955
	493.373	0.793947															361.654	0.19945			367.798	0.18677			571.665	0.418458
	493.702	0.792091															361.926	0.199241			368.064	0.186932			572.079	0.41249
	494.03	0.793211															362.197	0.198956			368.33	0.186323			572.492	0.421759
	494.359	0.795054															362.469	0.197986			368.596	0.185612			572.906	0.410432
	494.687	0.795986															362.74	0.197587			368.862	0.18548			573.32	0.415632
	495.016	0.796755															363.012	0.196883			369.128	0.185571			573.733	0.413643
	495.344	0.79691															363.283	0.197178			369.395	0.185815			574.147	0.4228
	495.673	0.796469															363.555	0.199279			369.661	0.186739			574.56	0.420312
	496.001	0.794746															363.826	0.200801			369.927	0.187532			574.974	0.424834
	496.33	0.79512															364.098	0.204357			370.193	0.18807			575.388	0.424269
	496.658	0.795071															364.369	0.208958			370.459	0.187704			575.801	0.423975
	496.987	0.793672															364.641	0.212448			370.725	0.186618			576.215	0.423003
	497.315	0.79363															364.912	0.215595			370.991	0.185886			576.629	0.422958
	497.644	0.793314															365.184	0.21783			371.257	0.186384			577.042	0.420968
	497.972	0.793497															365.455	0.219085			371.524	0.187237			577.456	0.424608
	498.3	0.792695															365.727	0.218742			371.79	0.187308			577.87	0.430532
	498.629	0.791022															365.998	0.219921			372.056	0.18745			578.283	0.428294
	498.957	0.788711															366.27	0.220111			372.322	0.187532			578.697	0.436795
	499.286	0.787707															366.541	0.220929			372.588	0.188324			579.111	0.431934
	499.614	0.786808															366.813	0.22168			372.854	0.188903			579.524	0.441701
	499.943	0.785426															367.084	0.223173			373.12	0.189086			579.938	0.444595
	500.271	0.78519															367.356	0.224751			373.387	0.188405			580.352	0.451582
	500.6	0.78474															367.627	0.224			373.653	0.187745			580.765	0.439644
	500.928	0.785897															367.899	0.222431			373.919	0.18808			581.179	0.438264
	501.257	0.787435															368.17	0.220806			374.185	0.188172			581.593	0.447738
	501.585	0.788642															368.442	0.219332			374.451	0.187928			582.006	0.444799
	501.914	0.790664															368.713	0.218866			374.717	0.188162			582.42	0.444957
	502.242	0.790423															368.985	0.219731			374.983	0.188781			582.834	0.445432
	502.571	0.791605															369.256	0.221224			375.25	0.188903			583.247	0.443804
	502.899	0.792246															369.528	0.223344			375.516	0.188314			583.661	0.441091
	503.228	0.793594															369.799	0.222935			375.782	0.188385			584.074	0.444866
	503.556	0.793605															370.071	0.2213			376.048	0.188588			584.488	0.461304
	503.885	0.793239															370.343	0.221072			376.314	0.1887			584.902	0.459065
	504.213	0.79441															370.614	0.219969			376.58	0.188344			585.315	0.457279
	504.542	0.795387															370.886	0.219484			376.846	0.188426			585.729	0.452395
	504.87	0.796777															371.157	0.21975			377.112	0.188304			586.143	0.457211
	505.199	0.797718															371.429	0.218837			377.379	0.188294			586.556	0.457008
	505.527	0.799901															371.7	0.217839			377.645	0.187958			586.97	0.453616
	505.855	0.801841															371.972	0.217449			377.911	0.18804			587.384	0.446856
	506.184	0.802723															372.243	0.216508			378.177	0.188375			587.797	0.435755
	506.512	0.803683															372.515	0.215947			378.443	0.18809			588.211	0.429062
	506.841	0.804069															372.786	0.214882			378.709	0.188375			588.625	0.429899
	507.169	0.804058															373.058	0.216128			378.975	0.189025			589.038	0.437609
	507.498	0.802856															373.329	0.215491			379.242	0.189462			589.452	0.430193
	507.826	0.802432															373.601	0.214026			379.508	0.189106			589.866	0.426259
	508.155	0.801907															373.872	0.212362			379.774	0.188791			590.279	0.431278
	508.483	0.800084															374.144	0.210898			380.04	0.188568			590.693	0.426688
	508.812	0.800173															374.415	0.209966			380.306	0.188548			591.107	0.42289
	509.14	0.798589															374.687	0.210023			380.572	0.187928			591.52	0.418639
	509.469	0.798192															374.958	0.211526			380.838	0.188131			591.934	0.420539
	509.797	0.797512															375.23	0.212695			381.104	0.187735			592.347	0.430781
	510.126	0.795989															375.501	0.212134			381.371	0.187684			592.761	0.426756
	510.454	0.794435															375.773	0.211982			381.637	0.188304			593.175	0.423184
	510.783	0.792146															376.044	0.212505			381.903	0.188253			593.588	0.424156
	511.111	0.79191															376.316	0.212667			382.169	0.188212			594.002	0.419702
	511.44	0.791128															376.587	0.212448			382.435	0.189116			594.416	0.424427
	511.768	0.790487															376.859	0.212495			382.701	0.189574			594.829	0.431052
	512.097	0.790395															377.13	0.213465			382.967	0.189655			595.243	0.435619
	512.425	0.791197															377.402	0.214673			383.234	0.190142			595.657	0.432838
	512.753	0.79264															377.673	0.21569			383.5	0.190102			596.07	0.420086
	513.082	0.793242															377.945	0.215842			383.766	0.189949			596.484	0.420358
	513.41	0.794455															378.216	0.216356			384.032	0.190183			596.898	0.425377
	513.739	0.79512															378.488	0.215814			384.298	0.190833			597.311	0.41405
	514.067	0.796092															378.759	0.215567			384.564	0.19127			597.725	0.411088
	514.396	0.795462															379.031	0.216346			384.83	0.19193			598.139	0.408759
	514.724	0.795684															379.302	0.217154			385.096	0.192966			598.552	0.413032
	515.053	0.797626															379.574	0.218457			385.363	0.193495			598.966	0.416424
	515.381	0.797595															379.845	0.218352			385.629	0.193637			599.38	0.416378
	515.71	0.797754															380.117	0.218875			385.895	0.194023			599.793	0.419792
	516.038	0.797509															380.388	0.21917			386.161	0.195059			600.207	0.417599
	516.367	0.797221															380.66	0.219779			386.427	0.195394			600.62	0.411743
	516.695	0.796488															380.931	0.219845			386.693	0.195384			601.034	0.411698
	517.024	0.794982															381.203	0.219798			386.959	0.196014			601.448	0.411992
	517.352	0.792737															381.475	0.219227			387.226	0.196308			601.861	0.400099
	517.681	0.79014															381.746	0.218229			387.492	0.196278			602.275	0.408329
	518.009	0.788261															382.018	0.216983			387.758	0.196065			602.689	0.410613
	518.338	0.786624															382.289	0.216147			388.024	0.196512			603.102	0.429628
	518.666	0.785581															382.561	0.216422			388.29	0.197172			603.516	0.423206
	518.995	0.785229															382.832	0.216907			388.556	0.197609			603.93	0.42592
	519.323	0.784557															383.104	0.218314			388.822	0.197121			604.343	0.432205
	519.652	0.783883															383.375	0.220226			389.088	0.197081			604.757	0.435506
	519.98	0.783053															383.647	0.222289			389.355	0.197487			605.171	0.445884
	520.308	0.782565															383.918	0.223801			389.621	0.197284			605.584	0.442018
	520.637	0.780076															384.19	0.225227			389.887	0.19766			605.998	0.439802
	520.965	0.778239															384.461	0.226891			390.153	0.197619			606.412	0.450067
	521.294	0.775184															384.733	0.227052			390.419	0.197477			606.825	0.449072
	521.622	0.772659															385.004	0.227423			390.685	0.1983			607.239	0.445726
	521.951	0.768797															385.276	0.228269			390.951	0.199458			607.653	0.428701
	522.279	0.765298															385.547	0.229268			391.218	0.19961			608.066	0.434963
	522.608	0.762607															385.819	0.230285			391.484	0.199965			608.48	0.425264
	522.936	0.760695															386.09	0.230019			391.75	0.199783			608.893	0.421488
	523.265	0.757906															386.362	0.231103			392.016	0.199193			609.307	0.418798
	523.593	0.754965															386.633	0.232025			392.282	0.198452			609.721	0.428588
	523.922	0.752152															386.905	0.233908			392.548	0.198777			610.134	0.429876
	524.25	0.749288															387.176	0.235514			392.814	0.199132			610.548	0.427864
	524.579	0.746231															387.448	0.238605			393.081	0.199996			610.962	0.425377
	524.907	0.743886															387.719	0.240116			393.347	0.199305			611.375	0.422506
	525.236	0.741849															387.991	0.24063			393.613	0.198828			611.789	0.424767
	525.564	0.740601															388.262	0.240953			393.879	0.199325			612.203	0.431866
	525.893	0.740742															388.534	0.241524			394.145	0.199498			612.616	0.428361
	526.221	0.741122															388.805	0.243083			394.411	0.199498			613.03	0.426304
	526.55	0.741256															389.077	0.245393			394.677	0.199894			613.444	0.425287
	526.878	0.741439															389.348	0.249406			394.943	0.200443			613.857	0.422189
	527.207	0.742574															389.62	0.254654			395.21	0.200219			614.271	0.422166
	527.535	0.744163															389.891	0.259922			395.476	0.20023			614.685	0.431866
	527.863	0.744746															390.163	0.262527			395.742	0.200534			615.098	0.424066
	528.192	0.744596															390.434	0.264495			396.008	0.200981			615.512	0.427163
	528.52	0.745659															390.706	0.268175			396.274	0.20153			615.926	0.419385
	528.849	0.74862															390.977	0.269972			396.54	0.202454			616.339	0.421466
	529.177	0.750365															391.249	0.272082			396.806	0.202536			616.753	0.42592
	529.506	0.751849															391.52	0.272377			397.073	0.202657			617.166	0.429808
	529.834	0.753045															391.792	0.269582			397.339	0.20344			617.58	0.421217
	530.163	0.754879															392.063	0.267233			397.605	0.204791			617.994	0.423749
	530.491	0.757415															392.335	0.267366			397.871	0.205207			618.407	0.423274
	530.82	0.758764															392.607	0.267424			398.137	0.205837			618.821	0.430215
	531.148	0.759824															392.878	0.267252			398.403	0.206416			619.235	0.434647
	531.477	0.761408															393.15	0.2671			398.669	0.207015			619.648	0.435868
	531.805	0.763051															393.421	0.26459			398.935	0.206944			620.062	0.434963
	532.134	0.765182															393.693	0.26131			399.202	0.207737			620.476	0.424292
	532.462	0.767959															393.964	0.258011			399.468	0.208539			620.889	0.428384
	532.791	0.770817															394.236	0.255006			399.734	0.208803			621.303	0.429763
	533.119	0.774296															394.507	0.25318			400	0.209098			621.717	0.432657
	533.448	0.778353															394.779	0.251393			400.266	0.209443			622.13	0.434195
	533.776	0.781702															395.05	0.24952			400.532	0.209961			622.544	0.425874
	534.105	0.78544															395.322	0.24797			400.798	0.209992			622.958	0.439282
	534.433	0.78645															395.593	0.245954			401.065	0.209982			623.371	0.427841
	534.761	0.787579															395.865	0.243825			401.331	0.210703			623.785	0.427141
	535.09	0.788461															396.136	0.242474			401.597	0.210754			624.199	0.432024
	535.418	0.789535															396.408	0.242465			401.863	0.209728			624.612	0.433132
	535.747	0.789552															396.679	0.243206			402.129	0.20988			625.026	0.425942
	536.075	0.788872															396.951	0.241999			402.395	0.211007			625.44	0.426214
	536.404	0.789455															397.222	0.239736			402.661	0.211485			625.853	0.432092
	536.732	0.79049															397.494	0.237692			402.927	0.211119			626.267	0.429198
	537.061	0.791766															397.765	0.235505			403.194	0.21179			626.68	0.429582
	537.389	0.792806															398.037	0.23424			403.46	0.212684			627.094	0.429673
	537.718	0.793925															398.308	0.235077			403.726	0.212633			627.508	0.427683
	538.046	0.794541															398.58	0.23367			403.992	0.212806			627.921	0.416537
	538.375	0.79446															398.851	0.232852			404.258	0.213445			628.335	0.421669
	538.703	0.792887															399.123	0.231711			404.524	0.213831			628.749	0.419295
	539.032	0.791588															399.394	0.231711			404.79	0.21436			629.162	0.415497
	539.36	0.790312															399.666	0.231607			405.057	0.215904			629.576	0.414321
	539.689	0.788453															399.937	0.233223			405.323	0.217011			629.99	0.420403
	540.017	0.787185															400.209	0.237312			405.589	0.218047			630.403	0.421918
	540.346	0.784771															400.48	0.240563			405.855	0.219236			630.817	0.423636
	540.674	0.784491															400.752	0.242978			406.121	0.220963			631.231	0.41249
	541.003	0.784122															401.023	0.244195			406.387	0.222344			631.644	0.407538
	541.331	0.782693															401.295	0.245707			406.653	0.223411			632.058	0.406204
	541.66	0.781533															401.566	0.247352			406.919	0.225564			632.472	0.403807
	541.988	0.780623															401.838	0.24874			407.186	0.226509			632.885	0.41007
	542.316	0.779066															402.109	0.250841			407.452	0.227393			633.299	0.415022
	542.645	0.776419															402.381	0.252658			407.718	0.228957			633.713	0.409822
	542.973	0.774069															402.652	0.253542			407.984	0.22981			634.126	0.415248
	543.302	0.772082															402.924	0.255367			408.25	0.230715			634.54	0.416469
	543.63	0.769355															403.195	0.258324			408.516	0.231588			634.953	0.415904
	543.959	0.767565															403.467	0.260987			408.782	0.233071			635.367	0.413801
	544.287	0.765312															403.739	0.264866			409.049	0.234118			635.781	0.421873
	544.616	0.764396															404.01	0.266121			409.315	0.2349			636.194	0.427434
	544.944	0.763919															404.282	0.266092			409.581	0.236322			636.608	0.420923
	545.273	0.764824															404.553	0.26808			409.847	0.237043			637.022	0.416966
	545.601	0.764749															404.825	0.268251			410.113	0.238689			637.435	0.415225
	545.93	0.765026															405.096	0.268992			410.379	0.240487			637.849	0.415655
	546.258	0.764691															405.368	0.26923			410.645	0.241919			638.263	0.423953
	546.587	0.764596															405.639	0.270438			410.912	0.242772			638.676	0.420787
	546.915	0.764482															405.911	0.272729			411.178	0.244225			639.09	0.434376
	547.244	0.764593															406.182	0.272976			411.444	0.245566			639.504	0.427095
	547.572	0.764632															406.454	0.275192			411.71	0.247303			639.917	0.433562
	547.901	0.76504															406.725	0.274478			411.976	0.249203			640.331	0.438355
	548.229	0.765193															406.997	0.274887			412.242	0.250879			640.745	0.435619
	548.558	0.766638															407.268	0.274745			412.508	0.253804			641.158	0.439169
	548.886	0.767598															407.54	0.274669			412.774	0.254932			641.572	0.426892
	549.215	0.769566															407.811	0.275886			413.041	0.256415			641.986	0.43589
	549.543	0.770836															408.083	0.277169			413.307	0.257471			642.399	0.44091
	549.871	0.773145															408.354	0.278957			413.573	0.258375			642.813	0.431007
	550.2	0.775259															408.626	0.281049			413.839	0.259493			643.226	0.433426
	550.528	0.776885															408.897	0.283017			414.105	0.259696			643.64	0.43121
	550.857	0.779177															409.169	0.281705			414.371	0.260072			644.054	0.427254
	551.185	0.78128															409.44	0.282855			414.637	0.260966			644.467	0.422732
	551.514	0.783203															409.712	0.282903			414.904	0.260773			644.881	0.428814
	551.842	0.784627															409.983	0.283045			415.17	0.26056			645.295	0.434805
	552.171	0.786469															410.255	0.284196			415.436	0.259696			645.708	0.438581
	552.499	0.787607															410.526	0.28217			415.702	0.258894			646.122	0.433313
	552.828	0.789843															410.798	0.280963			415.968	0.25869			646.536	0.438151
	553.156	0.79158															411.069	0.279204			416.234	0.258924			646.949	0.436343
	553.485	0.792349															411.341	0.281115			416.5	0.258802			647.363	0.433833
	553.813	0.793958															411.612	0.284728			416.766	0.25931			647.777	0.419137
	554.142	0.795423															411.884	0.286383			417.033	0.260214			648.19	0.415949
	554.47	0.797712															412.155	0.286944			417.299	0.260712			648.604	0.412919
	554.799	0.798642															412.427	0.285603			417.565	0.261799			649.018	0.422099
	555.127	0.799374															412.698	0.28565			417.831	0.262896			649.431	0.418368
	555.456	0.798603															412.97	0.284338			418.097	0.265009			649.845	0.412738
	555.784	0.797299															413.241	0.283207			418.363	0.267447			650.259	0.404214
	556.113	0.796405															413.513	0.280288			418.629	0.269438			650.672	0.408804
	556.441	0.794158															413.784	0.277359			418.896	0.272912			651.086	0.405277
	556.769	0.792185															414.056	0.275943			419.162	0.275025			651.499	0.401637
	557.098	0.789782															414.327	0.273385			419.428	0.277168			651.913	0.405254
	557.426	0.79047															414.599	0.271426			419.694	0.27859			652.327	0.412625
	557.755	0.79221															414.871	0.267652			419.96	0.280084			652.74	0.410274
	558.083	0.793397															415.142	0.26537			420.226	0.280328			653.154	0.420019
	558.412	0.792806															415.414	0.264248			420.492	0.280622			653.568	0.418639
	558.74	0.793364															415.685	0.264438			420.758	0.280602			653.981	0.429989
	559.069	0.794654															415.957	0.266929			421.025	0.280988			654.395	0.422686
	559.397	0.794305															416.228	0.270019			421.291	0.281272			654.809	0.406543
	559.726	0.792146															416.5	0.273927			421.557	0.280917			655.222	0.416582
	560.054	0.789624															416.771	0.278548			421.823	0.279911			655.636	0.419951
	560.383	0.788525															417.043	0.281163			422.089	0.279068			656.05	0.419001
	560.711	0.78716															417.314	0.283083			422.355	0.277564			656.463	0.409369
	561.04	0.786253															417.586	0.284205			422.621	0.275614			656.877	0.416944
	561.368	0.78426															417.857	0.285869			422.888	0.273755			657.291	0.413168
	561.697	0.783594															418.129	0.287571			423.154	0.271754			657.704	0.405254
	562.025	0.783891															418.4	0.288417			423.42	0.27084			658.118	0.416718
	562.354	0.784174															418.672	0.291888			423.686	0.270616			658.532	0.425309
	562.682	0.784921															418.943	0.293143			423.952	0.270769			658.945	0.425626
	563.011	0.785515															419.215	0.294721			424.218	0.270962			659.359	0.422732
	563.339	0.784965															419.486	0.295263			424.484	0.270169			659.772	0.433923
	563.668	0.787007															419.758	0.295967			424.75	0.270819			660.186	0.434986
	563.996	0.788667															420.029	0.298163			425.017	0.270972			660.6	0.43433
	564.324	0.789083															420.301	0.301092			425.283	0.271856			661.013	0.429786
	564.653	0.788858															420.572	0.303925			425.549	0.274212			661.427	0.429944
	564.981	0.788395															420.844	0.304533			425.815	0.276315			661.841	0.429695
	565.31	0.78825															421.115	0.301852			426.081	0.277351			662.254	0.429492
	565.638	0.789274															421.387	0.298981			426.347	0.278641			662.668	0.417938
	565.967	0.787554															421.658	0.295044			426.613	0.281181			663.082	0.408895
	566.295	0.787182															421.93	0.292905			426.88	0.283761			663.495	0.406408
	566.624	0.788603															422.201	0.29223			427.146	0.285579			663.909	0.403807
	566.952	0.790448															422.473	0.292991			427.412	0.286798			664.323	0.403152
	567.281	0.793506															422.744	0.296062			427.678	0.287205			664.736	0.411698
	567.609	0.795356															423.016	0.299			427.944	0.287926			665.15	0.407244
	567.938	0.796583															423.287	0.300616			428.21	0.289988			665.564	0.416243
	568.266	0.797454															423.559	0.300844			428.476	0.292731			665.977	0.415768
	568.595	0.797462															423.83	0.30131			428.743	0.295016			666.391	0.406792
	568.923	0.797557															424.102	0.301272			429.009	0.298186			666.805	0.406928
	569.252	0.796627															424.373	0.303326			429.275	0.301061			667.218	0.39811
	569.58	0.795817															424.645	0.304296			429.541	0.304331			667.632	0.395736
	569.909	0.795922															424.916	0.306939			429.807	0.306597			668.046	0.405865
	570.237	0.79817															425.188	0.311218			430.073	0.309411			668.459	0.401026
	570.566	0.800245															425.459	0.313328			430.339	0.313037			668.873	0.397974
	570.894	0.802873															425.731	0.31445			430.605	0.31903			669.286	0.398404
	571.223	0.80461															426.003	0.316228			430.872	0.326131			669.7	0.401773
	571.551	0.806932															426.274	0.31735			431.138	0.329727			670.114	0.404576
	571.879	0.807901															426.546	0.319556			431.404	0.331556			670.527	0.399014
	572.208	0.808164															426.817	0.323093			431.67	0.329646			670.941	0.406928
	572.536	0.809588															427.089	0.325803			431.936	0.325613			671.355	0.405797
	572.865	0.807862															427.36	0.331165			432.202	0.323266			671.768	0.410952
	573.193	0.807582															427.632	0.334826			432.468	0.321103			672.182	0.404825
	573.522	0.806474															427.903	0.337156			432.735	0.319538			672.596	0.408284
	573.85	0.805501															428.175	0.341472			433.001	0.319538			673.009	0.408148
	574.179	0.805226															428.446	0.343935			433.267	0.32093			673.423	0.41561
	574.507	0.805681															428.718	0.346588			433.533	0.318939			673.837	0.421963
	574.836	0.806061															428.989	0.345618			433.799	0.316552			674.25	0.433539
	575.164	0.8063															429.261	0.343811			434.065	0.316054			674.664	0.430916
	575.493	0.808586															429.532	0.343773			434.331	0.316379			675.078	0.42194
	575.821	0.808134															429.804	0.342528			434.597	0.316867			675.491	0.418549
	576.15	0.809868															430.075	0.345418			434.864	0.31709			675.905	0.41977
	576.478	0.810273															430.347	0.346645			435.13	0.317872			676.319	0.417622
	576.807	0.810845															430.618	0.344971			435.396	0.319823			676.732	0.430396
	577.135	0.810298															430.89	0.344914			435.662	0.321611			677.146	0.43008
	577.464	0.810276															431.161	0.345371			435.928	0.322383			677.559	0.428995
	577.792	0.812351															431.433	0.349507			436.194	0.323165			677.973	0.438061
	578.121	0.814901															431.704	0.35195			436.46	0.325004			678.387	0.439033
	578.449	0.819871															431.976	0.352701			436.727	0.327238			678.8	0.443148
	578.777	0.822903															432.247	0.353852			436.993	0.329544			679.214	0.440277
	579.106	0.826347															432.519	0.352996			437.259	0.331251			679.628	0.453639
	579.434	0.830475															432.79	0.352007			437.525	0.332917			680.041	0.45581
	579.763	0.832304															433.062	0.349944			437.791	0.334583			680.455	0.450044
	580.091	0.832803															433.333	0.349602			438.057	0.33695			680.869	0.443555
	580.42	0.831932															433.605	0.35001			438.323	0.339692			681.282	0.435144
	580.748	0.829773															433.876	0.350324			438.589	0.342425			681.696	0.430645
	581.077	0.828081															434.148	0.351142			438.856	0.345594			682.11	0.428497
	581.405	0.827604															434.419	0.353728			439.122	0.348865			682.523	0.422302
	581.734	0.828738															434.691	0.35485			439.388	0.351354			682.937	0.436795
	582.062	0.828591															434.962	0.356276			439.654	0.353284			683.351	0.433923
	582.391	0.829821															435.234	0.355772			439.92	0.355265			683.764	0.423523
	582.719	0.831105															435.505	0.35543			440.186	0.35817			684.178	0.431617
	583.048	0.832576															435.777	0.356343			440.452	0.360293			684.592	0.431256
	583.376	0.832365															436.048	0.358007			440.719	0.363473			685.005	0.43069
	583.705	0.830129															436.32	0.362342			440.985	0.366378			685.419	0.431956
	584.033	0.826594															436.591	0.366288			441.251	0.371803			685.832	0.434783
	584.362	0.822884															436.863	0.367667			441.517	0.376252			686.246	0.436297
	584.69	0.820076															437.135	0.36858			441.783	0.378182			686.66	0.438423
	585.019	0.819676															437.406	0.367676			442.049	0.37808			687.073	0.431708
	585.347	0.82004															437.678	0.365984			442.315	0.376689			687.487	0.436049
	585.676	0.821169															437.949	0.363816			442.582	0.376089			687.901	0.43069
	586.004	0.823392															438.221	0.360621			442.848	0.377766			688.314	0.433087
	586.332	0.825811															438.492	0.359072			443.114	0.379218			688.728	0.419702
	586.661	0.826497															438.764	0.360317			443.38	0.379797			689.142	0.418458
	586.989	0.826269															439.035	0.361116			443.646	0.379736			689.555	0.425467
	587.318	0.822373															439.307	0.358587			443.912	0.3787			689.969	0.424744
	587.646	0.819718															439.578	0.355867			444.178	0.377166			690.383	0.419905
	587.975	0.820387															439.85	0.352901			444.444	0.376841			690.796	0.422528
	588.303	0.819565															440.121	0.352549			444.711	0.377339			691.21	0.412603
	588.632	0.819857															440.393	0.354898			444.977	0.379239			691.624	0.422076
	588.96	0.820953															440.664	0.3566			445.243	0.381849			692.037	0.424224
	589.289	0.822196															440.936	0.35872			445.509	0.385171			692.451	0.428361
	589.617	0.82449															441.207	0.360907			445.775	0.388533			692.865	0.423161
	589.946	0.825661															441.479	0.361316			446.041	0.391246			693.278	0.417011
	590.274	0.824798															441.75	0.363816			446.307	0.393948			693.692	0.41986
	590.603	0.823603															442.022	0.362941			446.574	0.396508			694.105	0.431979
	590.931	0.82115															442.293	0.363255			446.84	0.39603			694.519	0.437767
	591.26	0.818292															442.565	0.359813			447.106	0.395634			694.933	0.440842
	591.588	0.816222															442.836	0.357626			447.372	0.395116			695.346	0.440955
	591.917	0.815287															443.108	0.355078			447.638	0.393968			695.76	0.440525
	592.245	0.815811															443.379	0.352017			447.904	0.394059			696.174	0.448077
	592.574	0.817337															443.651	0.351903			448.17	0.39536			696.587	0.440141
	592.902	0.819704															443.922	0.351522			448.436	0.397889			697.001	0.444663
	593.231	0.823952															444.194	0.352692			448.703	0.400713			697.415	0.445228
	593.559	0.826624															444.465	0.352521			448.969	0.405752			697.828	0.446743
	593.887	0.830453															444.737	0.352235			449.235	0.408891			698.242	0.443171
	594.216	0.833414															445.008	0.35099			449.501	0.411471			698.656	0.447647
	594.544	0.834296															445.28	0.35059			449.767	0.41271			699.069	0.446449
	594.873	0.835686															445.551	0.352644			450.033	0.411491			699.483	0.446992
	595.201	0.836086															445.823	0.352815			450.299	0.411501			699.897	0.450519
	595.53	0.838672															446.094	0.355097			450.566	0.411217			700.31	0.456284
	595.858	0.841139															446.366	0.356733			450.832	0.411522			700.724	0.454317
	596.187	0.843669															446.637	0.362333			451.098	0.413899			701.138	0.454249
	596.515	0.845672															446.909	0.367952			451.364	0.417982			701.551	0.458975
	596.844	0.849008															447.18	0.369521			451.63	0.423325			701.965	0.465848
	597.172	0.851882															447.452	0.370595			451.896	0.427572			702.378	0.458432
	597.501	0.854188															447.723	0.370529			452.162	0.431178			702.792	0.456103
	597.829	0.855223															447.995	0.368114			452.428	0.433433			703.206	0.459314
	598.158	0.85474															448.266	0.366564			452.695	0.435658			703.619	0.461552
	598.486	0.855389															448.538	0.363559			452.961	0.437039			704.033	0.450474
	598.815	0.855012															448.81	0.365252			453.227	0.440777			704.447	0.458884
	599.143	0.853494															449.081	0.36722			453.493	0.445928			704.86	0.460354
	599.472	0.851552															449.353	0.371404			453.759	0.450357			705.274	0.45807
	599.8	0.849562															449.624	0.372915			454.025	0.455375			705.688	0.452599
	600.129	0.849349															449.896	0.372754			454.291	0.456076			706.101	0.448597
	600.457	0.848197															450.167	0.372041			454.558	0.456482			706.515	0.442199
	600.785	0.847443															450.439	0.373619			454.824	0.458707			706.929	0.449841
	601.114	0.845647															450.71	0.375159			455.09	0.46148			707.342	0.458206
	601.442	0.84502															450.982	0.373961			455.356	0.462892			707.756	0.45183
	601.771	0.84401															451.253	0.373686			455.622	0.465005			708.17	0.451446
	602.099	0.845181															451.525	0.375967			455.888	0.4679			708.583	0.445861
	602.428	0.844443															451.796	0.377926			456.154	0.470988			708.997	0.451717
	602.756	0.842681															452.068	0.382642			456.42	0.472715			709.411	0.460535
	603.085	0.839293															452.339	0.386921			456.687	0.475295			709.824	0.448054
	603.413	0.837792															452.611	0.386788			456.953	0.477601			710.238	0.446336
	603.742	0.836039															452.882	0.385789			457.219	0.479216			710.651	0.447534
	604.07	0.833836															453.154	0.383232			457.485	0.479165			711.065	0.459857
	604.399	0.832115															453.425	0.381378			457.751	0.481116			711.479	0.456804
	604.727	0.830367															453.697	0.379685			458.017	0.484905			711.892	0.453933
	605.056	0.829379															453.968	0.382252			458.283	0.490238			712.306	0.443962
	605.384	0.829033															454.24	0.386778			458.55	0.496973			712.72	0.446291
	605.713	0.829871															454.511	0.392711			458.816	0.500731			713.133	0.43788
	606.041	0.831308															454.783	0.397151			459.082	0.502225			713.547	0.435235
	606.37	0.833433															455.054	0.399861			459.348	0.504094			713.961	0.429153
	606.698	0.836455															455.326	0.402523			459.614	0.506542			714.374	0.432951
	607.027	0.839571															455.597	0.402067			459.88	0.508299			714.788	0.437179
	607.355	0.842237															455.869	0.402742			460.146	0.510341			715.202	0.438785
	607.684	0.84512															456.14	0.402371			460.413	0.511682			715.615	0.439892
	608.012	0.846846															456.412	0.402733			460.679	0.513185			716.029	0.434805
	608.34	0.848866															456.683	0.402248			460.945	0.513764			716.443	0.443759
	608.669	0.852945															456.955	0.402961			461.211	0.514069			716.856	0.45018
	608.997	0.856172															457.226	0.40336			461.477	0.513795			717.27	0.451808
	609.326	0.860384															457.498	0.402172			461.743	0.515278			717.684	0.449547
	609.654	0.864368															457.769	0.400137			462.009	0.516822			718.097	0.445567
	609.983	0.869293															458.041	0.399367			462.275	0.517686			718.511	0.449388
	610.311	0.87676															458.312	0.396448			462.542	0.518844			718.925	0.446178
	610.64	0.881899															458.584	0.39253			462.808	0.518925			719.338	0.449208
	610.968	0.885822															458.855	0.391			463.074	0.521302			719.752	0.450948
	611.297	0.890916															459.127	0.390439			463.34	0.523364			720.165	0.457528
	611.625	0.894909															459.398	0.391351			463.606	0.525314			720.579	0.449569
	611.954	0.897129															459.67	0.38964			463.872	0.526503			720.993	0.441475
	612.282	0.897551															459.942	0.387567			464.138	0.528189			721.406	0.440028
	612.611	0.895825															460.213	0.386664			464.405	0.530058			721.82	0.435551
	612.939	0.893383															460.485	0.38501			464.671	0.531115			722.234	0.435664
	613.268	0.890755															460.756	0.384601			464.937	0.530627			722.647	0.432499
	613.596	0.889279															461.028	0.385238			465.203	0.526645			723.061	0.432228
	613.925	0.888161															461.299	0.385437			465.469	0.526076			723.475	0.428068
	614.253	0.888092															461.571	0.386635			465.735	0.527986			723.888	0.426575
	614.582	0.887037															461.842	0.3879			466.001	0.531216			724.302	0.423139
	614.91	0.886577															462.114	0.387301			466.267	0.531877			724.716	0.431029
	615.239	0.885458															462.385	0.385998			466.534	0.531247			725.129	0.433245
	615.567	0.881779															462.657	0.38288			466.8	0.529733			725.543	0.431685
	615.895	0.875514															462.928	0.381444			467.066	0.53145			725.957	0.428475
	616.224	0.869002															463.2	0.380237			467.332	0.534			726.37	0.432522
	616.552	0.864091															463.471	0.38076			467.598	0.53659			726.784	0.429786
	616.881	0.858477															463.743	0.381206			467.864	0.5372			727.198	0.421104
	617.209	0.853297															464.014	0.382452			468.13	0.538947			727.611	0.417712
	617.538	0.85004															464.286	0.383555			468.397	0.541171			728.025	0.414524
	617.866	0.847559															464.557	0.385228			468.663	0.543396			728.438	0.421353
	618.195	0.847407															464.829	0.38752			468.929	0.545661			728.852	0.432974
	618.523	0.847268															465.1	0.390391			469.195	0.548475			729.266	0.42965
	618.852	0.847298															465.372	0.389745			469.461	0.55327			729.679	0.424586
	619.18	0.846261															465.643	0.387092			469.727	0.55776			730.093	0.420584
	619.509	0.847329															465.915	0.382338			469.993	0.560868			730.507	0.421827
	619.837	0.847418															466.186	0.379752			470.259	0.564515			730.92	0.412806
	620.166	0.847229															466.458	0.380141			470.526	0.567116			731.334	0.421104
	620.494	0.848863															466.729	0.381501			470.792	0.568792			731.748	0.42644
	620.823	0.849107															467.001	0.384258			471.058	0.57191			732.161	0.425174
	621.151	0.850828															467.272	0.386664			471.324	0.57251			732.575	0.427638
	621.48	0.852645															467.544	0.388309			471.59	0.573779			732.989	0.427661
	621.808	0.854587															467.815	0.390191			471.856	0.573658			733.402	0.426643
	622.137	0.856058															468.087	0.391989			472.122	0.574582			733.816	0.42653
	622.465	0.855764															468.358	0.396182			472.389	0.578219			734.23	0.424834
	622.793	0.856974															468.63	0.397513			472.655	0.581886			734.643	0.432296
	623.122	0.85492															468.901	0.400346			472.921	0.584527			735.057	0.426575
	623.45	0.855556															469.173	0.40278			473.187	0.586			735.471	0.433788
	623.779	0.854238															469.444	0.403199			473.453	0.589129			735.884	0.430261
	624.107	0.855295															469.716	0.401078			473.719	0.591201			736.298	0.439598
	624.436	0.855941															469.987	0.399956			473.985	0.594319			736.711	0.439191
	624.764	0.858103															470.259	0.400841			474.251	0.59501			737.125	0.440593
	625.093	0.857814															470.53	0.399519			474.518	0.593842			737.539	0.442696
	625.421	0.858444															470.802	0.397779			474.784	0.593273			737.952	0.439169
	625.75	0.858572															471.074	0.397075			475.05	0.593994			738.366	0.434896
	626.078	0.859485															471.345	0.398273			475.316	0.594269			738.78	0.435597
	626.407	0.859779															471.617	0.402305			475.582	0.596178			739.193	0.441339
	626.735	0.858935															471.888	0.406869			475.848	0.597245			739.607	0.439779
	627.064	0.857584															472.16	0.411176			476.114	0.599013			740.021	0.44672
	627.392	0.859682															472.431	0.41516			476.381	0.602761			740.434	0.45737
	627.721	0.859862															472.703	0.414884			476.647	0.606641			740.848	0.474915
	628.049	0.861649															472.974	0.409826			476.913	0.60846			741.262	0.468335
	628.378	0.864177															473.246	0.404225			477.179	0.611436			741.675	0.462977
	628.706	0.866732															473.517	0.400641			477.445	0.613529			742.089	0.448439
	629.035	0.868555															473.789	0.399633			477.711	0.614565			742.503	0.450474
	629.363	0.871796															474.06	0.401031			477.977	0.614189			742.916	0.441792
	629.692	0.87396															474.332	0.402428			478.244	0.612168			743.33	0.433969
	630.02	0.876668															474.603	0.403408			478.51	0.612289			743.744	0.425829
	630.348	0.876971															474.875	0.403978			478.776	0.6136			744.157	0.42956
	630.677	0.877037															475.146	0.40549			479.042	0.615235			744.571	0.430193
	631.005	0.876627															475.418	0.406213			479.308	0.617074			744.984	0.426507
	631.334	0.8783															475.689	0.408057			479.574	0.618933			745.398	0.419318
	631.662	0.877775															475.961	0.413096			479.84	0.617978			745.812	0.418526
	631.991	0.879093															476.232	0.415283			480.106	0.615926			746.225	0.416152
	632.319	0.881371															476.504	0.418117			480.373	0.614402			746.639	0.411856
	632.648	0.885492															476.775	0.418611			480.639	0.615113			747.053	0.422212
	632.976	0.88878															477.047	0.419163			480.905	0.617267			747.466	0.415655
	633.305	0.891485															477.318	0.417194			481.171	0.620548			747.88	0.417283
	633.633	0.895664															477.59	0.415093			481.437	0.626135			748.294	0.419996
	633.962	0.897348															477.861	0.415549			481.703	0.63221			748.707	0.418187
	634.29	0.898771															478.133	0.415483			481.969	0.638721			749.121	0.415451
	634.619	0.900597															478.404	0.417242			482.236	0.641748			749.535	0.424247
	634.947	0.901055															478.676	0.416824			482.502	0.64055			749.948	0.403084
	635.276	0.901857															478.947	0.416253			482.768	0.63866			750.362	0.406634
	635.604	0.901446															479.219	0.417261			483.034	0.638955			750.776	0.397205
	635.933	0.903075															479.49	0.417727			483.3	0.63863			751.189	0.399489
	636.261	0.90424															479.762	0.419105			483.566	0.639524			751.603	0.399806
	636.59	0.906305															480.033	0.420627			483.832	0.639625			752.017	0.395193
	636.918	0.90661															480.305	0.422462			484.098	0.640611			752.43	0.392254
	637.247	0.907284															480.576	0.423013			484.365	0.642155			752.844	0.401953
	637.575	0.907084															480.848	0.424297			484.631	0.644928			753.257	0.397929
	637.903	0.906158															481.119	0.427444			484.897	0.646787			753.671	0.39915
	638.232	0.90512															481.391	0.430838			485.163	0.649154			754.085	0.395374
	638.56	0.903674															481.662	0.433757			485.429	0.650535			754.498	0.399602
	638.889	0.902925															481.934	0.436743			485.695	0.653055			754.912	0.394854
	639.217	0.900633															482.206	0.440423			485.961	0.659068			755.326	0.389744
	639.546	0.89934															482.477	0.441516			486.228	0.664615			755.739	0.400145
	639.874	0.898666															482.749	0.442362			486.494	0.669663			756.153	0.396889
	640.203	0.897537															483.02	0.442105			486.76	0.672152			756.567	0.389722
	640.531	0.898211															483.292	0.442391			487.026	0.672985			756.98	0.398223
	640.86	0.898219															483.563	0.442153			487.292	0.674143			757.394	0.404712
	641.188	0.899751															483.835	0.441335			487.558	0.672894			757.808	0.413055
	641.517	0.901632															484.106	0.439814			487.824	0.671329			758.221	0.404282
	641.845	0.90164															484.378	0.439044			488.09	0.670964			758.635	0.405209
	642.174	0.901446															484.649	0.439301			488.357	0.671898			759.049	0.403107
	642.502	0.901826															484.921	0.441354			488.623	0.672975			759.462	0.406769
	642.831	0.90141															485.192	0.440717			488.889	0.674275			759.876	0.410523
	643.159	0.9002															485.464	0.440166			489.155	0.671756			760.29	0.412105
	643.488	0.900142															485.735	0.438825			489.421	0.66751			760.703	0.409957
	643.816	0.899065															486.007	0.439709			489.687	0.665387			761.117	0.411902
	644.145	0.898713															486.278	0.443779			489.953	0.662542			761.531	0.417125
	644.473	0.90083															486.55	0.447088			490.22	0.660145			761.944	0.413824
	644.801	0.902159															486.821	0.447848			490.486	0.657108			762.358	0.41518
	645.13	0.902811															487.093	0.447905			490.752	0.653522			762.771	0.417577
	645.458	0.901732															487.364	0.447573			491.018	0.651785			763.185	0.416401
	645.787	0.900289															487.636	0.448885			491.284	0.649032			763.599	0.422393
	646.115	0.897628															487.907	0.450435			491.55	0.647894			764.012	0.423116
	646.444	0.894448															488.179	0.454494			491.816	0.646056			764.426	0.421986
[truncated: 2,790 more rows]

## Sheet: Figure 2b
LM to V1, L1, left							vM1 to vS1, L1, right
	Cell 1	Cell2	Cell 6	Cell 7				Cell 1	Cell 2	Cell 3
Time (ms)	EPSP (mV)	EPSP (mV)	EPSP (mV)	EPSP (mV)			Time (ms)	EPSP (mV)	EPSP (mV)	EPSP (mV)
0	-69.0475	-72.5382	-71.7475	-70.78			0	-70.7928	-69.4373	-71.3882
0.04	-68.9775	-72.5625	-71.68	-70.9137			0.04	-70.7927	-69.4337	-71.3868
0.08	-69.0563	-72.533	-71.7062	-70.8725			0.08	-70.7926	-69.4303	-71.3854
0.12	-68.9575	-72.6146	-71.645	-70.8525			0.12	-70.7925	-69.427	-71.3839
0.16	-68.99	-72.5781	-71.7813	-70.9025			0.16	-70.7924	-69.4239	-71.3825
0.2	-69.025	-72.6042	-71.6288	-70.9575			0.2	-70.7923	-69.421	-71.3811
0.24	-69.0125	-72.559	-71.72	-70.885			0.24	-70.7921	-69.4184	-71.3796
0.28	-68.9538	-72.5972	-71.7387	-70.94			0.28	-70.792	-69.4159	-71.3782
0.32	-69.0812	-72.5156	-71.6938	-70.85			0.32	-70.7919	-69.4138	-71.3768
0.36	-68.94	-72.6129	-71.6825	-70.9062			0.36	-70.7919	-69.4118	-71.3753
0.4	-69.0438	-72.5556	-71.7062	-70.9163			0.4	-70.7918	-69.4102	-71.3739
0.44	-68.9963	-72.5573	-71.6287	-70.875			0.44	-70.7917	-69.4087	-71.3725
0.48	-68.9937	-72.5139	-71.705	-70.9275			0.48	-70.7916	-69.4076	-71.3711
0.52	-69.0212	-72.5972	-71.6637	-70.8875			0.52	-70.7915	-69.4067	-71.3697
0.56	-69.0425	-72.5451	-71.715	-70.9325			0.56	-70.7914	-69.406	-71.3683
0.6	-68.9688	-72.6181	-71.725	-70.9325			0.6	-70.7913	-69.4056	-71.3669
0.64	-69.1075	-72.533	-71.685	-70.8813			0.64	-70.7913	-69.4054	-71.3655
0.68	-68.9812	-72.5642	-71.7313	-70.895			0.68	-70.7912	-69.4055	-71.3642
0.72	-69.0262	-72.5729	-71.7238	-70.9237			0.72	-70.7911	-69.4057	-71.3628
0.76	-69.0225	-72.625	-71.6363	-70.8887			0.76	-70.7911	-69.4062	-71.3615
0.8	-69.0212	-72.5261	-71.7062	-70.9262			0.8	-70.791	-69.4068	-71.3602
0.84	-68.9763	-72.6285	-71.6875	-70.88			0.84	-70.7909	-69.4076	-71.3588
0.88	-69.05	-72.5781	-71.7225	-70.8975			0.88	-70.7909	-69.4085	-71.3575
0.92	-68.9237	-72.5955	-71.7175	-70.9225			0.92	-70.7908	-69.4096	-71.3563
0.96	-69.0912	-72.5642	-71.6362	-70.9162			0.96	-70.7908	-69.4108	-71.355
1	-68.9213	-72.6094	-71.6762	-70.8687			1	-70.7907	-69.4121	-71.3537
1.04	-69.03	-72.5556	-71.7338	-70.9325			1.04	-70.7907	-69.4134	-71.3525
1.08	-68.99	-72.5382	-71.615	-70.8137			1.08	-70.7906	-69.4148	-71.3513
1.12	-69.0212	-72.559	-71.6912	-70.9525			1.12	-70.7906	-69.4162	-71.35
1.16	-68.9837	-72.5937	-71.6137	-70.8975			1.16	-70.7906	-69.4177	-71.3489
1.2	-69.0212	-72.5885	-71.6913	-70.8363			1.2	-70.7905	-69.4192	-71.3477
1.24	-68.9387	-72.5781	-71.7137	-70.9163			1.24	-70.7905	-69.4206	-71.3465
1.28	-69.1038	-72.5608	-71.6812	-70.885			1.28	-70.7905	-69.4221	-71.3454
1.32	-68.9588	-72.5798	-71.69	-70.86			1.32	-70.7904	-69.4235	-71.3443
1.36	-69.0125	-72.5937	-71.7537	-70.91			1.36	-70.7904	-69.4248	-71.3432
1.4	-69.0562	-72.5573	-71.5963	-70.81			1.4	-70.7904	-69.4261	-71.3421
1.44	-69.015	-72.5885	-71.6875	-70.8925			1.44	-70.7903	-69.4273	-71.341
1.48	-68.9775	-72.5486	-71.6287	-70.93			1.48	-70.7903	-69.4285	-71.34
1.52	-69.0425	-72.5868	-71.6675	-70.8337			1.52	-70.7903	-69.4295	-71.339
1.56	-68.945	-72.5695	-71.7275	-70.8875			1.56	-70.7903	-69.4305	-71.338
1.6	-69.0875	-72.6146	-71.6838	-70.88			1.6	-70.7903	-69.4314	-71.337
1.64	-68.9637	-72.5712	-71.6813	-70.85			1.64	-70.7902	-69.4321	-71.3361
1.68	-68.9563	-72.6233	-71.7363	-70.885			1.68	-70.7902	-69.4328	-71.3351
1.72	-69.0337	-72.5642	-71.6138	-70.8437			1.72	-70.7902	-69.4334	-71.3342
1.76	-69.0175	-72.5781	-71.6975	-70.87			1.76	-70.7902	-69.4338	-71.3333
1.8	-68.9737	-72.5347	-71.645	-70.9425			1.8	-70.7901	-69.4342	-71.3324
1.84	-69.0387	-72.6215	-71.6712	-70.8425			1.84	-70.7901	-69.4344	-71.3316
1.88	-68.975	-72.5504	-71.6887	-70.92			1.88	-70.7901	-69.4345	-71.3308
1.92	-69.0625	-72.6094	-71.6975	-70.835			1.92	-70.7901	-69.4346	-71.33
1.96	-69.04	-72.5347	-71.6912	-70.865			1.96	-70.7901	-69.4345	-71.3292
2	-68.9838	-72.5868	-71.73	-70.8663			2	-70.79	-69.4343	-71.3284
2.04	-69.065	-72.5382	-71.6188	-70.8487			2.04	-70.79	-69.4341	-71.3277
2.08	-68.9913	-72.6215	-71.6975	-70.8563			2.08	-70.79	-69.4337	-71.327
2.12	-68.98	-72.5521	-71.6775	-70.915			2.12	-70.79	-69.4333	-71.3263
2.16	-69.0487	-72.6215	-71.6287	-70.8412			2.16	-70.7899	-69.4327	-71.3256
2.2	-68.9663	-72.5295	-71.6513	-70.9263			2.2	-70.7899	-69.4321	-71.325
2.24	-69.025	-72.6302	-71.6825	-70.8825			2.24	-70.7899	-69.4315	-71.3244
2.28	-69.0212	-72.5486	-71.655	-70.8737			2.28	-70.7898	-69.4307	-71.3238
2.32	-68.9725	-72.599	-71.7213	-70.8413			2.32	-70.7898	-69.4299	-71.3232
2.36	-69.0488	-72.5208	-71.6325	-70.9125			2.36	-70.7897	-69.4291	-71.3226
2.4	-68.9937	-72.6163	-71.655	-70.8388			2.4	-70.7897	-69.4281	-71.3221
2.44	-68.955	-72.5712	-71.6512	-70.975			2.44	-70.7896	-69.4271	-71.3216
2.48	-69.035	-72.6337	-71.5925	-70.7675			2.48	-70.7896	-69.4261	-71.3211
2.52	-68.96	-72.5538	-71.6612	-70.9675			2.52	-70.7895	-69.425	-71.3206
2.56	-69.0325	-72.6042	-71.6425	-70.9038			2.56	-70.7895	-69.4239	-71.3202
2.6	-69.0275	-72.566	-71.6737	-70.8638			2.6	-70.7894	-69.4227	-71.3198
2.64	-68.945	-72.6094	-71.6875	-70.8687			2.64	-70.7893	-69.4214	-71.3194
2.68	-69.0138	-72.5417	-71.6688	-70.8975			2.68	-70.7892	-69.4201	-71.319
2.72	-68.9775	-72.566	-71.6775	-70.8512			2.72	-70.7892	-69.4188	-71.3186
2.76	-68.96	-72.5903	-71.6963	-70.985			2.76	-70.7891	-69.4174	-71.3183
2.8	-69.0437	-72.6111	-71.5825	-70.8375			2.8	-70.789	-69.416	-71.318
2.84	-68.955	-72.6024	-71.6963	-70.9687			2.84	-70.7889	-69.4145	-71.3177
2.88	-69.0288	-72.5781	-71.6712	-70.9525			2.88	-70.7888	-69.413	-71.3174
2.92	-69.015	-72.6042	-71.6338	-70.9025			2.92	-70.7887	-69.4114	-71.3171
2.96	-68.995	-72.5694	-71.6838	-70.8788			2.96	-70.7886	-69.4098	-71.3169
3	-69.005	-72.6007	-71.6562	-70.91			3	-70.7885	-69.4082	-71.3167
3.04	-68.965	-72.5851	-71.63	-70.825			3.04	-70.7883	-69.4065	-71.3165
3.08	-68.9425	-72.6076	-71.6625	-70.9413			3.08	-70.7882	-69.4048	-71.3163
3.12	-69.0637	-72.5781	-71.555	-70.8525			3.12	-70.7881	-69.4031	-71.3161
3.16	-68.9313	-72.5937	-71.67	-70.9363			3.16	-70.7879	-69.4013	-71.316
3.2	-68.995	-72.5799	-71.6725	-70.9262			3.2	-70.7878	-69.3995	-71.3159
3.24	-69.0262	-72.6163	-71.6388	-70.9138			3.24	-70.7876	-69.3977	-71.3158
3.28	-69.0138	-72.5503	-71.6662	-70.91			3.28	-70.7874	-69.3959	-71.3157
3.32	-69.0012	-72.5903	-71.65	-70.94			3.32	-70.7873	-69.3941	-71.3156
3.36	-69.0063	-72.5503	-71.6362	-70.82			3.36	-70.7871	-69.3923	-71.3155
3.4	-68.94	-72.6128	-71.6888	-70.9525			3.4	-70.7869	-69.3905	-71.3155
3.44	-69.0575	-72.5746	-71.5875	-70.8937			3.44	-70.7867	-69.3888	-71.3155
3.48	-69.0063	-72.6146	-71.6762	-70.9412			3.48	-70.7865	-69.3871	-71.3155
3.52	-68.9825	-72.5573	-71.6975	-70.9175			3.52	-70.7863	-69.3854	-71.3155
3.56	-69.0625	-72.6042	-71.5938	-70.9188			3.56	-70.7861	-69.3837	-71.3155
3.6	-68.9975	-72.5469	-71.675	-70.8788			3.6	-70.7859	-69.3822	-71.3155
3.64	-69.0425	-72.6562	-71.675	-70.9675			3.64	-70.7856	-69.3807	-71.3156
3.68	-69.0163	-72.5868	-71.6387	-70.8088			3.68	-70.7854	-69.3792	-71.3157
3.72	-68.9662	-72.632	-71.6775	-70.915			3.72	-70.7851	-69.3779	-71.3157
3.76	-69.045	-72.5365	-71.615	-70.8363			3.76	-70.7849	-69.3766	-71.3158
3.8	-69.01	-72.625	-71.6775	-70.94			3.8	-70.7846	-69.3754	-71.3159
3.84	-68.9575	-72.5486	-71.655	-70.9312			3.84	-70.7844	-69.3743	-71.3161
3.88	-69.0725	-72.6406	-71.6263	-70.9013			3.88	-70.7841	-69.3733	-71.3162
3.92	-68.9887	-72.5677	-71.6687	-70.8987			3.92	-70.7838	-69.3724	-71.3163
3.96	-69.0187	-72.6319	-71.6713	-70.97			3.96	-70.7835	-69.3716	-71.3165
4	-68.9987	-72.5608	-71.6413	-70.795			4	-70.7832	-69.3709	-71.3166
4.04	-68.9737	-72.5903	-71.6662	-70.9337			4.04	-70.7829	-69.3703	-71.3168
4.08	-69.0063	-72.5139	-71.6	-70.8187			4.08	-70.7826	-69.3698	-71.317
4.12	-68.995	-72.6233	-71.6562	-70.9375			4.12	-70.7823	-69.3694	-71.3172
4.16	-68.9475	-72.5642	-71.6475	-70.9025			4.16	-70.7819	-69.3691	-71.3174
4.2	-69.0763	-72.6424	-71.65	-70.92			4.2	-70.7816	-69.3689	-71.3176
4.24	-68.9588	-72.5781	-71.6212	-70.8938			4.24	-70.7813	-69.3688	-71.3178
4.28	-69.0162	-72.6354	-71.7125	-70.9513			4.28	-70.7809	-69.3687	-71.318
4.32	-69.0287	-72.5798	-71.6275	-70.7925			4.32	-70.7806	-69.3688	-71.3182
4.36	-68.9912	-72.5747	-71.6975	-70.955			4.36	-70.7802	-69.3689	-71.3185
4.4	-69.0013	-72.5486	-71.6313	-70.8413			4.4	-70.7798	-69.3692	-71.3187
4.44	-69.0538	-72.5712	-71.6562	-70.9175			4.44	-70.7795	-69.3694	-71.319
4.48	-68.9463	-72.5677	-71.705	-70.905			4.48	-70.7791	-69.3698	-71.3192
4.52	-69.0987	-72.5816	-71.61	-70.9425			4.52	-70.7787	-69.3702	-71.3195
4.56	-68.96	-72.6007	-71.695	-70.8763			4.56	-70.7783	-69.3706	-71.3197
4.6	-68.9837	-72.6163	-71.6937	-70.9587			4.6	-70.7779	-69.3711	-71.32
4.64	-69.0425	-72.6267	-71.615	-70.84			4.64	-70.7775	-69.3716	-71.3202
4.68	-68.985	-72.5955	-71.7312	-70.9212			4.68	-70.7771	-69.3721	-71.3205
4.72	-68.9688	-72.5955	-71.6675	-70.8987			4.72	-70.7767	-69.3727	-71.3207
4.76	-69.045	-72.5885	-71.6963	-70.8925			4.76	-70.7763	-69.3733	-71.321
4.8	-68.9437	-72.6024	-71.6862	-70.915			4.8	-70.7759	-69.3739	-71.3213
4.84	-69.055	-72.5434	-71.6912	-70.9338			4.84	-70.7755	-69.3745	-71.3215
4.88	-68.9675	-72.6215	-71.7088	-70.9012			4.88	-70.7751	-69.3751	-71.3218
4.92	-68.9938	-72.5486	-71.7537	-70.96			4.92	-70.7746	-69.3756	-71.3221
4.96	-69.0587	-72.599	-71.6038	-70.8675			4.96	-70.7742	-69.3762	-71.3223
5	-69	-72.5521	-71.7275	-70.945			5	-70.7738	-69.3768	-71.3226
5.04	-68.9925	-72.6545	-71.6612	-70.9175			5.04	-70.7734	-69.3773	-71.3228
5.08	-69.0337	-72.5486	-71.6575	-70.9013			5.08	-70.7729	-69.3778	-71.3231
5.12	-68.94	-72.6059	-71.68	-70.9			5.12	-70.7725	-69.3783	-71.3233
5.16	-69.0563	-72.5625	-71.7125	-70.9187			5.16	-70.7721	-69.3787	-71.3236
5.2	-69.005	-72.592	-71.6463	-70.8812			5.2	-70.7717	-69.3791	-71.3238
5.24	-69.0075	-72.5365	-71.7575	-70.9875			5.24	-70.7712	-69.3794	-71.324
5.28	-69.0513	-72.592	-71.6037	-70.89			5.28	-70.7708	-69.3797	-71.3243
5.32	-69.0038	-72.5278	-71.7438	-70.9325			5.32	-70.7704	-69.38	-71.3245
5.36	-68.97	-72.6111	-71.67	-70.9587			5.36	-70.7699	-69.3802	-71.3247
5.4	-69.0587	-72.5312	-71.685	-70.9063			5.4	-70.7695	-69.3803	-71.3249
5.44	-68.9788	-72.5764	-71.695	-70.9537			5.44	-70.7691	-69.3804	-71.3251
5.48	-69.0675	-72.5365	-71.7062	-70.9375			5.48	-70.7686	-69.3805	-71.3253
5.52	-68.9525	-72.5816	-71.675	-70.895			5.52	-70.7682	-69.3805	-71.3254
5.56	-68.9987	-72.526	-71.7387	-70.9163			5.56	-70.7678	-69.3804	-71.3256
5.6	-69.0488	-72.625	-71.6	-70.8962			5.6	-70.7674	-69.3803	-71.3258
5.64	-69.0325	-72.5226	-71.7288	-70.9275			5.64	-70.767	-69.3802	-71.3259
5.68	-68.9487	-72.6111	-71.6875	-70.9413			5.68	-70.7666	-69.38	-71.3261
5.72	-69.0888	-72.5521	-71.685	-70.865			5.72	-70.7661	-69.3797	-71.3262
5.76	-68.9688	-72.5903	-71.6875	-70.9437			5.76	-70.7657	-69.3795	-71.3263
5.8	-69.0725	-72.5746	-71.6988	-70.9475			5.8	-70.7653	-69.3792	-71.3264
5.84	-68.99	-72.632	-71.66	-70.8912			5.84	-70.7649	-69.3788	-71.3265
5.88	-68.9837	-72.5538	-71.76	-70.925			5.88	-70.7645	-69.3784	-71.3266
5.92	-69.0463	-72.6094	-71.6475	-70.9213			5.92	-70.7641	-69.378	-71.3266
5.96	-69.0187	-72.5833	-71.7412	-70.9025			5.96	-70.7637	-69.3776	-71.3267
6	-68.9487	-72.6215	-71.6912	-70.95			6	-70.7634	-69.3772	-71.3267
6.04	-69.0938	-72.5729	-71.665	-70.86			6.04	-70.763	-69.3767	-71.3267
6.08	-68.94	-72.5972	-71.67	-70.9537			6.08	-70.7626	-69.3763	-71.3267
6.12	-69.03	-72.566	-71.72	-70.9675			6.12	-70.7622	-69.3758	-71.3267
6.16	-69.0288	-72.5868	-71.6712	-70.8638			6.16	-70.7619	-69.3753	-71.3267
6.2	-69.0125	-72.6076	-71.7562	-70.9088			6.2	-70.7615	-69.3748	-71.3267
6.24	-69.03	-72.5868	-71.6437	-70.9175			6.24	-70.7612	-69.3744	-71.3266
6.28	-69.0525	-72.6042	-71.7337	-70.8713			6.28	-70.7608	-69.3739	-71.3265
6.32	-68.9325	-72.5972	-71.73	-70.9763			6.32	-70.7605	-69.3734	-71.3265
6.36	-69.0988	-72.6163	-71.675	-70.8975			6.36	-70.7601	-69.3729	-71.3264
6.4	-68.9625	-72.559	-71.685	-70.9525			6.4	-70.7598	-69.3725	-71.3262
6.44	-69.025	-72.5851	-71.7287	-70.9563			6.44	-70.7595	-69.372	-71.3261
6.48	-69.0188	-72.5503	-71.6125	-70.9012			6.48	-70.7591	-69.3716	-71.326
6.52	-69.0288	-72.5937	-71.7475	-70.9425			6.52	-70.7588	-69.3712	-71.3258
6.56	-68.9987	-72.5538	-71.6525	-70.97			6.56	-70.7585	-69.3708	-71.3256
6.6	-69.0538	-72.6076	-71.7188	-70.9225			6.6	-70.7582	-69.3704	-71.3254
6.64	-68.9437	-72.5642	-71.7225	-70.9887			6.64	-70.7579	-69.3701	-71.3252
6.68	-69.1338	-72.599	-71.6988	-70.9412			6.68	-70.7576	-69.3698	-71.325
6.72	-68.9412	-72.5538	-71.685	-71.015			6.72	-70.7573	-69.3695	-71.3248
6.76	-69.0375	-72.6111	-71.7437	-70.9675			6.76	-70.757	-69.3692	-71.3245
6.8	-69.0325	-72.5434	-71.65	-70.9262			6.8	-70.7568	-69.3689	-71.3243
6.84	-69.015	-72.6076	-71.75	-70.9862			6.84	-70.7565	-69.3687	-71.324
6.88	-68.9975	-72.5521	-71.6825	-71.005			6.88	-70.7562	-69.3685	-71.3237
6.92	-69.0125	-72.6042	-71.705	-70.9112			6.92	-70.756	-69.3683	-71.3234
6.96	-68.9362	-72.5399	-71.685	-70.9337			6.96	-70.7557	-69.3682	-71.3231
7	-69.0813	-72.6129	-71.6862	-70.9475			7	-70.7554	-69.3681	-71.3228
7.04	-68.98	-72.5365	-71.685	-70.9563			7.04	-70.7552	-69.368	-71.3224
7.08	-69.0338	-72.6198	-71.7263	-70.9988			7.08	-70.755	-69.3679	-71.3221
7.12	-69.0213	-72.5486	-71.6187	-70.8825			7.12	-70.7547	-69.3679	-71.3217
7.16	-69.0475	-72.585	-71.6963	-70.965			7.16	-70.7545	-69.3678	-71.3214
7.2	-69.0075	-72.5382	-71.6275	-70.99			7.2	-70.7543	-69.3678	-71.321
7.24	-69.0863	-72.6129	-71.6887	-70.8888			7.24	-70.754	-69.3678	-71.3206
7.28	-68.9525	-72.5469	-71.7087	-70.945			7.28	-70.7538	-69.3679	-71.3202
7.32	-69.0687	-72.6181	-71.6825	-70.9075			7.32	-70.7536	-69.3679	-71.3198
7.36	-68.99	-72.5139	-71.6712	-70.9187			7.36	-70.7534	-69.3679	-71.3194
7.4	-68.985	-72.6319	-71.7138	-71			7.4	-70.7532	-69.368	-71.319
7.44	-69.0112	-72.5555	-71.5913	-70.9288			7.44	-70.753	-69.368	-71.3186
7.48	-68.9975	-72.5799	-71.73	-70.9688			7.48	-70.7528	-69.3681	-71.3182
7.52	-69.0313	-72.5642	-71.6325	-71.005			7.52	-70.7526	-69.3681	-71.3178
7.56	-69.0487	-72.6076	-71.7225	-70.905			7.56	-70.7524	-69.3681	-71.3174
7.6	-68.9675	-72.5556	-71.67	-70.9862			7.6	-70.7522	-69.3681	-71.3169
7.64	-69.0513	-72.599	-71.7	-70.8937			7.64	-70.752	-69.3681	-71.3165
7.68	-68.9612	-72.5503	-71.6613	-70.9388			7.68	-70.7519	-69.368	-71.3161
7.72	-69.0112	-72.5868	-71.7225	-70.92			7.72	-70.7517	-69.368	-71.3157
7.76	-69.0738	-72.5764	-71.5913	-70.9525			7.76	-70.7515	-69.3678	-71.3153
7.8	-68.9987	-72.6024	-71.7062	-70.9275			7.8	-70.7513	-69.3677	-71.3149
7.84	-68.9925	-72.5799	-71.6638	-71.0437			7.84	-70.7512	-69.3675	-71.3145
7.88	-69.0875	-72.5712	-71.6487	-70.9012			7.88	-70.751	-69.3673	-71.3141
7.92	-68.9663	-72.5746	-71.6525	-71			7.92	-70.7509	-69.367	-71.3137
7.96	-69.05	-72.6215	-71.6875	-70.96			7.96	-70.7507	-69.3667	-71.3133
8	-69.0187	-72.599	-71.6388	-70.94			8	-70.7505	-69.3664	-71.3129
8.04	-68.995	-72.5712	-71.6975	-70.9312			8.04	-70.7504	-69.3659	-71.3126
8.08	-69.0175	-72.6163	-71.5988	-70.9925			8.08	-70.7502	-69.3655	-71.3122
8.12	-69.0163	-72.5799	-71.655	-70.95			8.12	-70.7501	-69.365	-71.3119
8.16	-68.9612	-72.6319	-71.6825	-71.0388			8.16	-70.7499	-69.3644	-71.3115
8.2	-69.0663	-72.5781	-71.635	-70.8612			8.2	-70.7498	-69.3638	-71.3112
8.24	-68.975	-72.6285	-71.6887	-71.0563			8.24	-70.7496	-69.3632	-71.3109
8.28	-69.0675	-72.5764	-71.6775	-70.955			8.28	-70.7495	-69.3625	-71.3106
8.32	-69.0012	-72.6163	-71.635	-70.95			8.32	-70.7493	-69.3617	-71.3104
8.36	-68.9525	-72.5695	-71.6662	-70.9063			8.36	-70.7492	-69.361	-71.3101
8.4	-69.0575	-72.6163	-71.64	-70.9437			8.4	-70.7491	-69.3602	-71.3099
8.44	-69.0375	-72.566	-71.635	-70.9275			8.44	-70.7489	-69.3594	-71.3097
8.48	-68.9612	-72.6163	-71.675	-71.0162			8.48	-70.7488	-69.3585	-71.3095
8.52	-69.085	-72.566	-71.6325	-70.8987			8.52	-70.7486	-69.3576	-71.3093
8.56	-68.9912	-72.5781	-71.6638	-70.9888			8.56	-70.7485	-69.3568	-71.3092
8.6	-68.9975	-72.5486	-71.6862	-70.9288			8.6	-70.7484	-69.3559	-71.3091
8.64	-69.0275	-72.6094	-71.6313	-70.9288			8.64	-70.7482	-69.355	-71.309
8.68	-69.0025	-72.5729	-71.6962	-70.9287			8.68	-70.7481	-69.3541	-71.3089
8.72	-69.0288	-72.6094	-71.6462	-70.9475			8.72	-70.748	-69.3532	-71.3088
8.76	-68.9875	-72.5608	-71.67	-70.8988			8.76	-70.7478	-69.3524	-71.3088
8.8	-68.9788	-72.6042	-71.64	-71.02			8.8	-70.7477	-69.3516	-71.3088
8.84	-69.0663	-72.5347	-71.6112	-70.9275			8.84	-70.7476	-69.3508	-71.3088
8.88	-68.965	-72.5972	-71.6625	-70.9787			8.88	-70.7474	-69.3501	-71.3089
8.92	-68.9938	-72.5295	-71.675	-70.9763			8.92	-70.7473	-69.3494	-71.3089
8.96	-69.0488	-72.6389	-71.6213	-70.9225			8.96	-70.7472	-69.3487	-71.309
9	-69.0112	-72.5313	-71.6612	-70.9737			9	-70.747	-69.3481	-71.3092
9.04	-69.0212	-72.6528	-71.6775	-70.9375			9.04	-70.7469	-69.3475	-71.3093
9.08	-68.9975	-72.526	-71.6175	-70.9538			9.08	-70.7468	-69.347	-71.3095
9.12	-68.9575	-72.6059	-71.665	-71.0025			9.12	-70.7466	-69.3466	-71.3097
9.16	-69.045	-72.5365	-71.5812	-71.0025			9.16	-70.7465	-69.3462	-71.31
9.2	-68.95	-72.6059	-71.6787	-70.9888			9.2	-70.7464	-69.3458	-71.3102
9.24	-68.9975	-72.566	-71.7025	-70.9987			9.24	-70.7463	-69.3456	-71.3105
9.28	-69.0387	-72.6042	-71.6175	-70.9512			9.28	-70.7461	-69.3453	-71.3108
9.32	-68.9912	-72.5243	-71.6737	-70.9925			9.32	-70.746	-69.3451	-71.3112
9.36	-69.0187	-72.6233	-71.6575	-70.9887			9.36	-70.7459	-69.345	-71.3116
9.4	-69.0188	-72.5469	-71.6525	-70.9225			9.4	-70.7457	-69.3449	-71.312
9.44	-68.9275	-72.5781	-71.6662	-70.9888			9.44	-70.7456	-69.3449	-71.3124
9.48	-69.03	-72.5417	-71.605	-70.975			9.48	-70.7455	-69.3448	-71.3128
9.52	-68.9787	-72.5521	-71.6687	-70.9775			9.52	-70.7454	-69.3449	-71.3133
9.56	-68.9787	-72.5625	-71.7025	-71.0388			9.56	-70.7452	-69.3449	-71.3138
9.6	-69.0687	-72.5625	-71.6337	-70.955			9.6	-70.7451	-69.345	-71.3143
9.64	-68.9963	-72.559	-71.6937	-70.9913			9.64	-70.745	-69.3451	-71.3149
9.68	-68.9937	-72.5799	-71.7013	-71.0012			9.68	-70.7449	-69.3452	-71.3154
9.72	-69.0287	-72.5885	-71.6675	-70.9225			9.72	-70.7448	-69.3453	-71.316
9.76	-68.9538	-72.5712	-71.6725	-71.03			9.76	-70.7446	-69.3454	-71.3166
9.8	-69.0525	-72.5816	-71.6325	-70.9525			9.8	-70.7445	-69.3455	-71.3173
9.84	-68.9862	-72.5677	-71.6463	-70.97			9.84	-70.7444	-69.3457	-71.3179
9.88	-68.9463	-72.6163	-71.6937	-70.9938			9.88	-70.7443	-69.3458	-71.3186
9.92	-69.04	-72.5851	-71.6212	-71.0075			9.92	-70.7442	-69.346	-71.3192
9.96	-68.95	-72.6024	-71.675	-70.9913			9.96	-70.7441	-69.3461	-71.3199
10	-68.9837	-72.5781	-71.6825	-71.0212			10	-70.744	-69.3463	-71.3206
10.04	-69.0037	-72.5972	-71.63	-70.895			10.04	-70.7439	-69.3464	-71.3213
10.08	-68.975	-72.559	-71.68	-71.0262			10.08	-70.7438	-69.3465	-71.322
10.12	-69.0088	-72.6007	-71.635	-70.98			10.12	-70.7437	-69.3467	-71.3228
10.16	-68.9775	-72.5399	-71.675	-70.9837			10.16	-70.7436	-69.3468	-71.3235
10.2	-68.9763	-72.592	-71.715	-70.9975			10.2	-70.7435	-69.3469	-71.3243
10.24	-69.065	-72.5347	-71.635	-71.0025			10.24	-70.7434	-69.3471	-71.325
10.28	-68.9887	-72.5851	-71.665	-70.995			10.28	-70.7433	-69.3472	-71.3258
10.32	-68.9775	-72.5799	-71.7113	-70.9975			10.32	-70.7433	-69.3473	-71.3265
10.36	-69.045	-72.5764	-71.6263	-70.8862			10.36	-70.7432	-69.3474	-71.3273
10.4	-68.9838	-72.533	-71.6625	-71.0138			10.4	-70.7431	-69.3476	-71.328
10.44	-69.0012	-72.6528	-71.6337	-70.97			10.44	-70.743	-69.3477	-71.3288
10.48	-69.0087	-72.5695	-71.66	-70.9588			10.48	-70.743	-69.3478	-71.3295
10.52	-68.9575	-72.5816	-71.7125	-70.97			10.52	-70.7429	-69.3479	-71.3303
10.56	-69.0512	-72.4878	-71.6625	-71			10.56	-70.7429	-69.3481	-71.331
10.6	-68.9825	-72.6146	-71.71	-70.93			10.6	-70.7428	-69.3482	-71.3318
10.64	-68.995	-72.533	-71.7187	-71.0263			10.64	-70.7428	-69.3483	-71.3325
10.68	-69.0288	-72.6285	-71.63	-70.88			10.68	-70.7427	-69.3485	-71.3332
10.72	-69.0112	-72.5434	-71.6987	-71.0275			10.72	-70.7427	-69.3486	-71.3339
10.76	-68.9975	-72.6389	-71.65	-70.9925			10.76	-70.7427	-69.3487	-71.3346
10.8	-69.0263	-72.5382	-71.6412	-70.9737			10.8	-70.7426	-69.3489	-71.3353
10.84	-68.9812	-72.6163	-71.6812	-70.96			10.84	-70.7426	-69.349	-71.336
10.88	-69.0325	-72.5278	-71.68	-71.02			10.88	-70.7426	-69.3492	-71.3366
10.92	-69.0125	-72.5798	-71.69	-70.9438			10.92	-70.7426	-69.3494	-71.3373
10.96	-68.97	-72.5625	-71.7263	-71.0425			10.96	-70.7426	-69.3496	-71.3379
11	-69.025	-72.5972	-71.6175	-70.9113			11	-70.7426	-69.3498	-71.3385
11.04	-68.9575	-72.5191	-71.6937	-70.9738			11.04	-70.7426	-69.35	-71.3391
11.08	-68.96	-72.5885	-71.6238	-70.955			11.08	-70.7426	-69.3502	-71.3397
11.12	-69.035	-72.5747	-71.6413	-70.9337			11.12	-70.7426	-69.3504	-71.3402
11.16	-68.95	-72.5486	-71.6537	-71.0112			11.16	-70.7427	-69.3507	-71.3407
11.2	-69.025	-72.5643	-71.6937	-71.0237			11.2	-70.7427	-69.3509	-71.3413
11.24	-68.9825	-72.5955	-71.6513	-70.9875			11.24	-70.7427	-69.3512	-71.3417
11.28	-68.9763	-72.6007	-71.7575	-70.9813			11.28	-70.7428	-69.3515	-71.3422
11.32	-69.0638	-72.5747	-71.64	-70.9537			11.32	-70.7428	-69.3519	-71.3427
11.36	-68.9988	-72.5799	-71.705	-70.96			11.36	-70.7429	-69.3522	-71.3431
11.4	-68.9338	-72.5851	-71.6413	-70.9675			11.4	-70.7429	-69.3526	-71.3435
11.44	-69.0612	-72.6163	-71.655	-70.9375			11.44	-70.743	-69.3529	-71.3438
11.48	-68.9413	-72.5729	-71.6575	-71.0263			11.48	-70.743	-69.3533	-71.3442
11.52	-69.0462	-72.6076	-71.6987	-71.0162			11.52	-70.7431	-69.3537	-71.3445
11.56	-68.99	-72.5469	-71.6663	-70.9225			11.56	-70.7432	-69.3541	-71.3448
11.6	-68.9725	-72.5903	-71.7375	-70.9862			11.6	-70.7433	-69.3546	-71.3451
11.64	-69.0025	-72.559	-71.6375	-70.935			11.64	-70.7434	-69.355	-71.3454
11.68	-69.0287	-72.6024	-71.68	-70.9488			11.68	-70.7434	-69.3555	-71.3456
11.72	-68.98	-72.5451	-71.6637	-70.9588			11.72	-70.7435	-69.3559	-71.3458
11.76	-69.045	-72.5955	-71.6663	-70.9137			11.76	-70.7436	-69.3564	-71.346
11.8	-68.9437	-72.5503	-71.66	-70.9887			11.8	-70.7438	-69.3568	-71.3462
11.84	-69.0238	-72.5903	-71.6875	-71.0412			11.84	-70.7439	-69.3573	-71.3463
11.88	-68.9963	-72.5729	-71.6512	-70.9262			11.88	-70.744	-69.3577	-71.3464
11.92	-68.9987	-72.6406	-71.7125	-71.0125			11.92	-70.7441	-69.3581	-71.3465
11.96	-68.95	-72.5764	-71.6875	-70.8962			11.96	-70.7442	-69.3586	-71.3466
12	-69.0237	-72.6163	-71.6912	-70.9762			12	-70.7443	-69.3589	-71.3466
12.04	-68.94	-72.5677	-71.6975	-70.9525			12.04	-70.7445	-69.3593	-71.3467
12.08	-69.0812	-72.5868	-71.6075	-70.9712			12.08	-70.7446	-69.3597	-71.3467
12.12	-68.9388	-72.5173	-71.6663	-70.9625			12.12	-70.7447	-69.36	-71.3466
12.16	-69.0025	-72.6302	-71.6838	-71.05			12.16	-70.7449	-69.3602	-71.3466
12.2	-69.005	-72.5451	-71.6262	-70.9613			12.2	-70.745	-69.3605	-71.3466
12.24	-69.02	-72.6233	-71.725	-71.025			12.24	-70.7451	-69.3606	-71.3465
12.28	-69.0025	-72.5191	-71.6812	-70.9425			12.28	-70.7453	-69.3608	-71.3464
12.32	-69.0187	-72.6094	-71.7	-70.9675			12.32	-70.7454	-69.3609	-71.3463
12.36	-68.93	-72.5608	-71.695	-70.96			12.36	-70.7456	-69.3609	-71.3462
12.4	-69.0975	-72.6076	-71.6537	-70.9862			12.4	-70.7457	-69.3609	-71.3461
12.44	-68.9463	-72.5503	-71.6675	-70.9937			12.44	-70.7459	-69.3608	-71.3459
12.48	-69.02	-72.6042	-71.7125	-71.0475			12.48	-70.746	-69.3607	-71.3457
12.52	-68.9862	-72.5365	-71.59	-70.925			12.52	-70.7462	-69.3605	-71.3456
12.56	-68.9988	-72.5799	-71.73	-71.0463			12.56	-70.7463	-69.3602	-71.3454
12.6	-68.98	-72.5121	-71.6625	-70.9687			12.6	-70.7465	-69.3599	-71.3452
12.64	-69.0475	-72.5573	-71.6862	-70.9462			12.64	-70.7466	-69.3596	-71.345
12.68	-68.925	-72.5347	-71.7063	-70.935			12.68	-70.7468	-69.3591	-71.3447
12.72	-69.09	-72.5781	-71.6838	-70.9812			12.72	-70.7469	-69.3587	-71.3445
12.76	-68.9863	-72.5382	-71.665	-70.9662			12.76	-70.7471	-69.3582	-71.3443
12.8	-68.9975	-72.5642	-71.7462	-71.0725			12.8	-70.7473	-69.3577	-71.344
12.84	-69.0375	-72.5747	-71.6362	-70.9225			12.84	-70.7474	-69.3571	-71.3438
12.88	-69	-72.5625	-71.7337	-71.0087			12.88	-70.7476	-69.3565	-71.3435
12.92	-68.9737	-72.5365	-71.6587	-71.0137			12.92	-70.7477	-69.3558	-71.3433
12.96	-69.0813	-72.5625	-71.7138	-70.9163			12.96	-70.7479	-69.3552	-71.343
13	-68.9475	-72.526	-71.6562	-70.9775			13	-70.748	-69.3545	-71.3427
13.04	-69.0325	-72.5608	-71.7238	-70.9675			13.04	-70.7482	-69.3539	-71.3425
13.08	-68.96	-72.5799	-71.6375	-70.9925			13.08	-70.7484	-69.3532	-71.3422
13.12	-68.975	-72.5694	-71.7425	-71.0625			13.12	-70.7485	-69.3526	-71.3419
13.16	-69.0388	-72.5747	-71.6088	-70.9975			13.16	-70.7487	-69.352	-71.3416
13.2	-69.0088	-72.5642	-71.7588	-71.0325			13.2	-70.7488	-69.3514	-71.3414
13.24	-68.9512	-72.5938	-71.695	-71.0437			13.24	-70.749	-69.3508	-71.3411
13.28	-69.0138	-72.6042	-71.6938	-70.9625			13.28	-70.7491	-69.3502	-71.3408
13.32	-68.9425	-72.6042	-71.6437	-71.03			13.32	-70.7493	-69.3497	-71.3406
13.36	-69.0612	-72.5434	-71.7138	-70.9663			13.36	-70.7495	-69.3492	-71.3403
13.4	-68.9425	-72.5781	-71.6588	-70.9737			13.4	-70.7496	-69.3488	-71.34
13.44	-68.9188	-72.5868	-71.7363	-71.0163			13.44	-70.7498	-69.3484	-71.3398
13.48	-69.0162	-72.6198	-71.5888	-71.0213			13.48	-70.7499	-69.3481	-71.3396
13.52	-68.9925	-72.566	-71.735	-70.975			13.52	-70.7501	-69.3478	-71.3393
13.56	-68.9513	-72.6076	-71.7013	-71.0587			13.56	-70.7502	-69.3475	-71.3391
13.6	-69.0487	-72.566	-71.6775	-70.9337			13.6	-70.7504	-69.3474	-71.3389
13.64	-68.9325	-72.6076	-71.6937	-71.0225			13.64	-70.7505	-69.3472	-71.3387
13.68	-69.0337	-72.5555	-71.7087	-70.9862			13.68	-70.7507	-69.3471	-71.3385
13.72	-68.9613	-72.6007	-71.6638	-70.9662			13.72	-70.7508	-69.347	-71.3383
13.76	-68.9437	-72.5226	-71.74	-70.9962			13.76	-70.751	-69.347	-71.3381
13.8	-69.03	-72.6111	-71.5975	-70.9875			13.8	-70.7511	-69.347	-71.3379
13.84	-68.975	-72.5312	-71.7288	-70.995			13.84	-70.7513	-69.3471	-71.3378
13.88	-68.9262	-72.6319	-71.6825	-71.0675			13.88	-70.7515	-69.3471	-71.3377
13.92	-69.065	-72.5764	-71.6863	-70.95			13.92	-70.7516	-69.3472	-71.3375
13.96	-68.9175	-72.6094	-71.6862	-71.0312			13.96	-70.7518	-69.3473	-71.3374
14	-68.985	-72.5417	-71.7075	-71.0362			14	-70.7519	-69.3475	-71.3373
14.04	-68.9625	-72.6354	-71.6487	-70.9587			14.04	-70.7521	-69.3476	-71.3372
14.08	-68.99	-72.5451	-71.7213	-71.035			14.08	-70.7522	-69.3477	-71.3372
14.12	-68.97	-72.6198	-71.6437	-71			14.12	-70.7524	-69.3479	-71.3371
14.16	-69.01	-72.566	-71.7238	-71.0162			14.16	-70.7525	-69.348	-71.3371
14.2	-68.9125	-72.6319	-71.7075	-71.0787			14.2	-70.7527	-69.3481	-71.3371
14.24	-69.0737	-72.5781	-71.6712	-70.9825			14.24	-70.7528	-69.3483	-71.3371
14.28	-68.9325	-72.5955	-71.7238	-71.045			14.28	-70.753	-69.3484	-71.3371
14.32	-69.01	-72.5538	-71.7212	-71.075			14.32	-70.7532	-69.3485	-71.3371
14.36	-69.0113	-72.559	-71.6612	-70.9625			14.36	-70.7533	-69.3486	-71.3372
14.4	-68.9638	-72.5399	-71.7313	-71.0162			14.4	-70.7535	-69.3487	-71.3373
14.44	-68.9963	-72.5747	-71.665	-71.0413			14.44	-70.7536	-69.3488	-71.3374
14.48	-69.005	-72.5399	-71.6838	-71.0063			14.48	-70.7538	-69.3489	-71.3375
14.52	-68.935	-72.5434	-71.705	-71.0875			14.52	-70.7539	-69.3489	-71.3376
14.56	-69.0738	-72.5781	-71.6575	-71.0363			14.56	-70.7541	-69.349	-71.3377
14.6	-68.92	-72.599	-71.7063	-71.0538			14.6	-70.7543	-69.349	-71.3379
14.64	-68.95	-72.5712	-71.7387	-71.0388			14.64	-70.7544	-69.3491	-71.3381
14.68	-68.9863	-72.566	-71.6713	-71.0325			14.68	-70.7546	-69.3491	-71.3383
14.72	-68.945	-72.592	-71.68	-71.0362			14.72	-70.7547	-69.3492	-71.3385
14.76	-68.975	-72.5503	-71.6925	-71.0388			14.76	-70.7549	-69.3493	-71.3387
14.8	-69.015	-72.5937	-71.695	-70.9863			14.8	-70.7551	-69.3493	-71.339
14.84	-68.8912	-72.5972	-71.705	-71.0663			14.84	-70.7552	-69.3494	-71.3392
14.88	-69.04	-72.6024	-71.6563	-71.0237			14.88	-70.7554	-69.3495	-71.3395
14.92	-68.9112	-72.5503	-71.73	-71.0575			14.92	-70.7556	-69.3496	-71.3398
14.96	-68.9537	-72.6319	-71.7387	-71.0388			14.96	-70.7557	-69.3497	-71.3401
15	-69.0113	-72.5868	-71.635	-70.9987			15	-70.7559	-69.3498	-71.3405
15.04	-68.9813	-72.6111	-71.6975	-71.0225			15.04	-70.756	-69.35	-71.3408
15.08	-68.9725	-72.5469	-71.6375	-71.1037			15.08	-70.7562	-69.3501	-71.3412
15.12	-68.9937	-72.6233	-71.6675	-70.9563			15.12	-70.7563	-69.3503	-71.3416
15.16	-68.9587	-72.5573	-71.6737	-71.1137			15.16	-70.7565	-69.3505	-71.342
15.2	-69.0462	-72.6233	-71.6563	-71.005			15.2	-70.7567	-69.3507	-71.3424
15.24	-68.9588	-72.5556	-71.6775	-71.08			15.24	-70.7568	-69.351	-71.3428
15.28	-68.955	-72.6528	-71.7125	-71.0675			15.28	-70.757	-69.3512	-71.3433
15.32	-69.02	-72.5642	-71.6575	-71.0175			15.32	-70.7571	-69.3515	-71.3437
15.36	-68.9712	-72.5833	-71.7013	-71.0612			15.36	-70.7573	-69.3518	-71.3442
15.4	-68.9738	-72.5573	-71.7175	-71.0925			15.4	-70.7574	-69.3521	-71.3447
15.44	-69.0087	-72.6354	-71.6463	-70.9838			15.44	-70.7576	-69.3524	-71.3451
15.48	-68.9538	-72.5486	-71.6962	-71.0875			15.48	-70.7577	-69.3527	-71.3456
15.52	-69.0025	-72.6458	-71.6825	-71.005			15.52	-70.7579	-69.353	-71.3461
15.56	-68.9863	-72.5642	-71.6837	-71.1			15.56	-70.758	-69.3533	-71.3466
15.6	-68.9613	-72.6233	-71.7575	-71.0475			15.6	-70.7582	-69.3536	-71.3472
15.64	-69.015	-72.5677	-71.6463	-71.0712			15.64	-70.7583	-69.3539	-71.3477
15.68	-68.9688	-72.6146	-71.7075	-71.025			15.68	-70.7585	-69.3542	-71.3482
15.72	-68.9188	-72.5503	-71.7063	-71.115			15.72	-70.7586	-69.3544	-71.3488
15.76	-69.0275	-72.599	-71.6762	-70.9563			15.76	-70.7587	-69.3547	-71.3493
15.8	-68.9187	-72.533	-71.6787	-71.145			15.8	-70.7589	-69.3549	-71.3498
15.84	-69.0062	-72.5799	-71.67	-71.0325			15.84	-70.759	-69.3551	-71.3504
15.88	-68.9575	-72.5729	-71.6987	-71.0862			15.88	-70.7591	-69.3553	-71.3509
15.92	-68.9238	-72.5955	-71.7262	-71.0162			15.92	-70.7593	-69.3554	-71.3515
15.96	-69.0487	-72.5399	-71.6625	-71.1137			15.96	-70.7594	-69.3555	-71.352
16	-68.915	-72.5955	-71.7075	-70.9863			16	-70.7595	-69.3556	-71.3526
16.04	-68.9288	-72.5625	-71.7488	-71.1063			16.04	-70.7596	-69.3556	-71.3531
16.08	-69.0163	-72.5573	-71.6612	-70.9288			16.08	-70.7598	-69.3556	-71.3536
16.12	-68.975	-72.5747	-71.7013	-71.1362			16.12	-70.7599	-69.3556	-71.3542
16.16	-68.9988	-72.5712	-71.6787	-71.0525			16.16	-70.76	-69.3556	-71.3547
16.2	-68.97	-72.5955	-71.6863	-71.055			16.2	-70.7601	-69.3555	-71.3552
16.24	-68.9425	-72.5816	-71.7437	-71.0213			16.24	-70.7602	-69.3554	-71.3557
16.28	-69.0138	-72.5833	-71.6813	-71.0813			16.28	-70.7603	-69.3552	-71.3562
16.32	-68.9663	-72.566	-71.6625	-70.97			16.32	-70.7604	-69.3551	-71.3567
16.36	-68.9575	-72.6042	-71.7288	-71.0937			16.36	-70.7605	-69.3549	-71.3572
16.4	-69.0175	-72.6024	-71.6437	-70.9112			16.4	-70.7606	-69.3547	-71.3577
16.44	-68.9375	-72.5469	-71.7275	-71.1225			16.44	-70.7607	-69.3545	-71.3581
16.48	-68.985	-72.5851	-71.6825	-71.0325			16.48	-70.7608	-69.3543	-71.3586
16.52	-69.0212	-72.592	-71.6988	-71.0325			16.52	-70.7609	-69.3541	-71.359
16.56	-68.945	-72.566	-71.7138	-71.0363			16.56	-70.761	-69.3539	-71.3594
16.6	-69.0088	-72.5781	-71.7212	-71.0575			16.6	-70.761	-69.3537	-71.3598
16.64	-68.9525	-72.5868	-71.695	-71.0025			16.64	-70.7611	-69.3536	-71.3602
16.68	-68.9162	-72.6129	-71.7238	-71.1			16.68	-70.7612	-69.3534	-71.3606
16.72	-69.02	-72.5712	-71.6775	-70.9712			16.72	-70.7613	-69.3533	-71.3609
16.76	-68.945	-72.6111	-71.72	-71.085			16.76	-70.7613	-69.3532	-71.3612
16.8	-68.9575	-72.5885	-71.6825	-71.0463			16.8	-70.7614	-69.3531	-71.3616
16.84	-69.0313	-72.6181	-71.6838	-71.0463			16.84	-70.7615	-69.353	-71.3619
16.88	-68.9612	-72.5382	-71.7212	-71.0187			16.88	-70.7615	-69.353	-71.3621
16.92	-68.995	-72.6371	-71.72	-71.0838			16.92	-70.7616	-69.3531	-71.3624
16.96	-68.9725	-72.566	-71.6925	-70.9925			16.96	-70.7617	-69.3531	-71.3626
17	-68.9525	-72.6528	-71.7663	-71.1062			17	-70.7617	-69.3533	-71.3628
17.04	-69.035	-72.533	-71.6412	-71.0125			17.04	-70.7618	-69.3534	-71.363
17.08	-68.9325	-72.5833	-71.73	-71.0663			17.08	-70.7618	-69.3536	-71.3632
17.12	-68.9787	-72.5712	-71.6838	-71.0837			17.12	-70.7619	-69.3539	-71.3633
17.16	-69.07	-72.6372	-71.7	-71.0375			17.16	-70.7619	-69.3542	-71.3634
17.2	-68.945	-72.5608	-71.7287	-71.055			17.2	-70.762	-69.3546	-71.3635
17.24	-69.035	-72.6007	-71.725	-71.115			17.24	-70.762	-69.355	-71.3636
17.28	-69.0038	-72.5608	-71.695	-70.9637			17.28	-70.7621	-69.3555	-71.3637
17.32	-68.9612	-72.6285	-71.7912	-71.0663			17.32	-70.7621	-69.356	-71.3637
17.36	-69.0375	-72.5121	-71.6738	-71.0187			17.36	-70.7622	-69.3566	-71.3637
17.4	-69.0113	-72.6094	-71.7187	-71.0312			17.4	-70.7622	-69.3572	-71.3637
17.44	-68.9425	-72.5538	-71.6762	-71.0825			17.44	-70.7623	-69.3579	-71.3636
17.48	-69.0238	-72.5851	-71.6763	-71.0087			17.48	-70.7623	-69.3586	-71.3636
17.52	-68.9475	-72.5399	-71.6925	-71.095			17.52	-70.7624	-69.3594	-71.3635
17.56	-68.9725	-72.5781	-71.7162	-71.1113			17.56	-70.7624	-69.3602	-71.3634
17.6	-68.9712	-72.5729	-71.6862	-70.9988			17.6	-70.7625	-69.3611	-71.3633
17.64	-68.9563	-72.6042	-71.7613	-71.0487			17.64	-70.7625	-69.362	-71.3631
17.68	-68.9563	-72.5608	-71.675	-71.0187			17.68	-70.7626	-69.3629	-71.3629
17.72	-68.9987	-72.5816	-71.7125	-71.015			17.72	-70.7626	-69.3639	-71.3627
17.76	-68.9075	-72.5677	-71.7363	-71.0963			17.76	-70.7627	-69.3649	-71.3625
17.8	-69.0537	-72.6042	-71.6562	-71.025			17.8	-70.7628	-69.366	-71.3623
17.84	-68.9163	-72.5521	-71.7262	-71.0437			17.84	-70.7628	-69.3671	-71.362
17.88	-68.9638	-72.5938	-71.7237	-71.0975			17.88	-70.7629	-69.3681	-71.3618
17.92	-68.9812	-72.6181	-71.6362	-70.9713			17.92	-70.7629	-69.3693	-71.3615
17.96	-69	-72.5781	-71.7075	-71.065			17.96	-70.763	-69.3704	-71.3611
18	-68.9763	-72.6111	-71.7075	-71.03			18	-70.7631	-69.3715	-71.3608
18.04	-68.9837	-72.5712	-71.7037	-71.0337			18.04	-70.7632	-69.3727	-71.3605
18.08	-68.905	-72.6042	-71.665	-71.0763			18.08	-70.7632	-69.3738	-71.3601
18.12	-69.0425	-72.566	-71.7	-71.0225			18.12	-70.7633	-69.3749	-71.3598
18.16	-68.93	-72.5903	-71.705	-71.0362			18.16	-70.7634	-69.376	-71.3594
18.2	-68.9563	-72.5799	-71.7388	-71.075			18.2	-70.7635	-69.3771	-71.359
18.24	-68.9687	-72.5851	-71.6625	-70.9812			18.24	-70.7636	-69.3782	-71.3586
18.28	-68.9725	-72.5556	-71.7388	-71.05			18.28	-70.7637	-69.3792	-71.3581
18.32	-68.9775	-72.6285	-71.6625	-71.04			18.32	-70.7638	-69.3802	-71.3577
18.36	-69.0087	-72.5903	-71.6875	-70.9737			18.36	-70.7639	-69.3812	-71.3573
18.4	-68.9325	-72.6493	-71.7138	-71.0112			18.4	-70.764	-69.382	-71.3568
18.44	-69.0337	-72.5764	-71.6662	-71.035			18.44	-70.7641	-69.3829	-71.3564
18.48	-68.8988	-72.6094	-71.6862	-71.01			18.48	-70.7642	-69.3836	-71.3559
18.52	-68.9612	-72.5799	-71.7475	-71.09			18.52	-70.7644	-69.3843	-71.3554
18.56	-68.9863	-72.6389	-71.6425	-70.9625			18.56	-70.7645	-69.3849	-71.355
18.6	-68.9637	-72.5295	-71.7362	-71.0625			18.6	-70.7647	-69.3854	-71.3545
18.64	-68.9563	-72.6476	-71.6725	-71.0612			18.64	-70.7648	-69.3858	-71.354
18.68	-68.9975	-72.5764	-71.7075	-70.94			18.68	-70.765	-69.3861	-71.3536
18.72	-68.8875	-72.6024	-71.72	-71.0425			18.72	-70.7651	-69.3863	-71.3531
18.76	-69.01	-72.5313	-71.7075	-71.0137			18.76	-70.7653	-69.3864	-71.3526
18.8	-68.9275	-72.6354	-71.7437	-71.015			18.8	-70.7654	-69.3864	-71.3521
18.84	-68.9463	-72.5434	-71.7475	-71.0663			18.84	-70.7656	-69.3863	-71.3517
18.88	-68.9638	-72.6198	-71.65	-71.015			18.88	-70.7658	-69.3861	-71.3512
18.92	-68.9475	-72.5556	-71.7437	-71.02			18.92	-70.766	-69.3858	-71.3508
18.96	-68.9225	-72.6597	-71.715	-71.0237			18.96	-70.7662	-69.3854	-71.3503
19	-68.9825	-72.5746	-71.7238	-70.955			19	-70.7664	-69.3849	-71.3499
19.04	-68.9437	-72.599	-71.655	-71.02			19.04	-70.7666	-69.3843	-71.3494
19.08	-69.0037	-72.5364	-71.72	-70.9975			19.08	-70.7668	-69.3836	-71.349
19.12	-68.9312	-72.5972	-71.6875	-71.005			19.12	-70.767	-69.3829	-71.3486
19.16	-68.9375	-72.559	-71.7662	-71.0888			19.16	-70.7673	-69.382	-71.3482
19.2	-68.985	-72.6528	-71.6187	-71.065			19.2	-70.7675	-69.3812	-71.3478
19.24	-68.97	-72.5434	-71.7625	-71.0187			19.24	-70.7677	-69.3802	-71.3474
19.28	-68.8875	-72.6024	-71.7238	-71.06			19.28	-70.768	-69.3792	-71.347
19.32	-68.9875	-72.5868	-71.6962	-70.9312			19.32	-70.7682	-69.3781	-71.3467
19.36	-68.915	-72.5625	-71.6613	-71.045			19.36	-70.7685	-69.3771	-71.3463
19.4	-68.9887	-72.5833	-71.7025	-70.995			19.4	-70.7688	-69.3759	-71.346
19.44	-68.94	-72.5938	-71.665	-70.9675			19.44	-70.769	-69.3748	-71.3457
19.48	-68.8875	-72.5625	-71.7313	-71.0125			19.48	-70.7693	-69.3736	-71.3454
19.52	-68.9475	-72.5746	-71.645	-71.0525			19.52	-70.7696	-69.3724	-71.3451
19.56	-68.95	-72.5677	-71.7362	-71.01			19.56	-70.7699	-69.3713	-71.3448
19.6	-68.895	-72.5868	-71.7012	-71.0775			19.6	-70.7702	-69.3701	-71.3445
19.64	-69.0287	-72.5833	-71.6675	-70.935			19.64	-70.7705	-69.3689	-71.3443
19.68	-68.9012	-72.5312	-71.6762	-71.045			19.68	-70.7708	-69.3678	-71.3441
19.72	-69.015	-72.6181	-71.6812	-70.9962			19.72	-70.7711	-69.3666	-71.3439
19.76	-68.9437	-72.599	-71.6562	-70.985			19.76	-70.7714	-69.3655	-71.3437
19.8	-68.93	-72.6198	-71.6775	-71.05			19.8	-70.7717	-69.3644	-71.3435
19.84	-68.925	-72.5903	-71.6575	-71.0388			19.84	-70.772	-69.3634	-71.3434
19.88	-68.9713	-72.6163	-71.6988	-71.0212			19.88	-70.7723	-69.3624	-71.3433
19.92	-68.8813	-72.6163	-71.7137	-71.0475			19.92	-70.7726	-69.3615	-71.3432
19.96	-69.0212	-72.6215	-71.6862	-70.9687			19.96	-70.7729	-69.3606	-71.3431
20	-68.8762	-72.533	-71.7013	-71.035			20	-70.7732	-69.3597	-71.343
20.04	-68.9862	-72.5885	-71.6625	-71.0212			20.04	-70.7736	-69.3589	-71.3429
20.08	-68.9325	-72.5938	-71.6262	-70.9838			20.08	-70.7739	-69.3582	-71.3429
20.12	-68.9488	-72.5816	-71.7225	-71.04			20.12	-70.7742	-69.3576	-71.3429
20.16	-68.9375	-72.5851	-71.625	-71.0262			20.16	-70.7745	-69.357	-71.3429
20.2	-68.9825	-72.5972	-71.705	-71.0012			20.2	-70.7749	-69.3565	-71.3429
20.24	-68.8712	-72.5486	-71.6975	-71.0463			20.24	-70.7752	-69.356	-71.343
20.28	-69.0238	-72.6389	-71.6688	-70.975			20.28	-70.7755	-69.3557	-71.343
20.32	-68.8875	-72.5451	-71.6762	-71.005			20.32	-70.7758	-69.3554	-71.3431
20.36	-68.955	-72.6198	-71.7175	-71.0187			20.36	-70.7761	-69.3552	-71.3432
20.4	-68.97	-72.5781	-71.5962	-70.95			20.4	-70.7764	-69.355	-71.3433
20.44	-68.9325	-72.6111	-71.695	-71.0262			20.44	-70.7768	-69.3549	-71.3434
20.48	-68.9487	-72.5451	-71.6175	-71.0562			20.48	-70.7771	-69.3549	-71.3435
20.52	-68.9588	-72.6233	-71.665	-70.9875			20.52	-70.7774	-69.355	-71.3437
20.56	-68.8525	-72.5486	-71.715	-71.0325			20.56	-70.7777	-69.3552	-71.3439
20.6	-69.0437	-72.6181	-71.6675	-71.0375			20.6	-70.7779	-69.3554	-71.3441
20.64	-68.8962	-72.559	-71.6825	-70.99			20.64	-70.7782	-69.3557	-71.3443
20.68	-68.945	-72.6511	-71.75	-71.0663			20.68	-70.7785	-69.356	-71.3445
20.72	-68.945	-72.5555	-71.5875	-70.9288			20.72	-70.7788	-69.3564	-71.3447
20.76	-68.9487	-72.6076	-71.7088	-71.0562			20.76	-70.779	-69.3569	-71.345
20.8	-68.9238	-72.599	-71.635	-71.0375			20.8	-70.7793	-69.3574	-71.3452
20.84	-68.99	-72.6615	-71.6625	-71.0175			20.84	-70.7796	-69.358	-71.3455
20.88	-68.8938	-72.6146	-71.67	-71.0563			20.88	-70.7798	-69.3587	-71.3458
20.92	-69.0062	-72.6337	-71.6725	-71.0262			20.92	-70.78	-69.3593	-71.3461
20.96	-68.9312	-72.5712	-71.6963	-70.9738			20.96	-70.7802	-69.3601	-71.3464
21	-68.9575	-72.5955	-71.7175	-71.0237			21	-70.7804	-69.3609	-71.3467
21.04	-68.9725	-72.5677	-71.5913	-70.9663			21.04	-70.7806	-69.3617	-71.347
21.08	-68.9237	-72.6163	-71.71	-71.0125			21.08	-70.7808	-69.3625	-71.3473
21.12	-68.9487	-72.592	-71.6725	-71.1088			21.12	-70.781	-69.3634	-71.3477
21.16	-68.9975	-72.5885	-71.6638	-70.9862			21.16	-70.7812	-69.3643	-71.348
21.2	-68.9038	-72.5816	-71.685	-71.08			21.2	-70.7813	-69.3653	-71.3484
21.24	-68.9975	-72.5937	-71.6937	-71.0038			21.24	-70.7814	-69.3662	-71.3487
21.28	-68.9062	-72.5868	-71.6425	-71.005			21.28	-70.7816	-69.3672	-71.3491
21.32	-68.9225	-72.6059	-71.7575	-71.0038			21.32	-70.7817	-69.3682	-71.3494
21.36	-68.98	-72.6007	-71.5887	-70.9925			21.36	-70.7817	-69.3691	-71.3498
21.4	-68.8987	-72.5938	-71.7137	-70.9987			21.4	-70.7818	-69.3701	-71.3502
21.44	-68.9138	-72.6146	-71.6887	-71.0888			21.44	-70.7819	-69.3711	-71.3506
21.48	-68.9412	-72.5938	-71.6887	-70.935			21.48	-70.7819	-69.3721	-71.351
21.52	-68.9025	-72.5989	-71.6937	-71.11			21.52	-70.7819	-69.3731	-71.3514
21.56	-68.9475	-72.5868	-71.6938	-71.035			21.56	-70.7819	-69.374	-71.3517
21.6	-68.92	-72.592	-71.6875	-71.0362			21.6	-70.7819	-69.3749	-71.3521
21.64	-68.9	-72.5451	-71.7188	-70.9725			21.64	-70.7819	-69.3758	-71.3525
21.68	-68.9562	-72.5729	-71.6287	-71.0375			21.68	-70.7818	-69.3767	-71.3529
21.72	-68.8975	-72.5642	-71.6725	-70.9875			21.72	-70.7818	-69.3775	-71.3533
21.76	-68.8675	-72.6198	-71.6825	-71.0925			21.76	-70.7817	-69.3783	-71.3537
21.8	-68.955	-72.5729	-71.6337	-70.9563			21.8	-70.7816	-69.379	-71.354
21.84	-68.9112	-72.5886	-71.6812	-71.1263			21.84	-70.7814	-69.3797	-71.3544
21.88	-68.9475	-72.5781	-71.6625	-71.0813			21.88	-70.7813	-69.3804	-71.3548
21.92	-68.9362	-72.6267	-71.65	-71.02			21.92	-70.7811	-69.381	-71.3552
21.96	-68.8787	-72.5504	-71.7275	-71.0125			21.96	-70.7809	-69.3815	-71.3555
22	-68.965	-72.6111	-71.635	-71.065			22	-70.7807	-69.382	-71.3559
22.04	-68.915	-72.566	-71.705	-71.0062			22.04	-70.7805	-69.3824	-71.3562
22.08	-68.8687	-72.625	-71.6725	-71.1162			22.08	-70.7802	-69.3828	-71.3566
22.12	-68.9562	-72.5469	-71.6225	-70.9425			22.12	-70.7799	-69.3831	-71.3569
22.16	-68.89	-72.6233	-71.7075	-71.1113			22.16	-70.7797	-69.3833	-71.3572
22.2	-68.9087	-72.5799	-71.6775	-71.0837			22.2	-70.7793	-69.3835	-71.3576
22.24	-68.9187	-72.6285	-71.6887	-71.0287			22.24	-70.779	-69.3836	-71.3579
22.28	-68.8938	-72.5226	-71.695	-71.0163			22.28	-70.7786	-69.3837	-71.3582
22.32	-68.92	-72.6337	-71.7213	-71.0162			22.32	-70.7783	-69.3837	-71.3584
22.36	-68.8987	-72.566	-71.6838	-70.985			22.36	-70.7779	-69.3836	-71.3587
22.4	-68.85	-72.6458	-71.7	-71.1012			22.4	-70.7774	-69.3836	-71.359
22.44	-68.96	-72.566	-71.625	-71.0075			22.44	-70.777	-69.3834	-71.3592
22.48	-68.8737	-72.6406	-71.6875	-71.0788			22.48	-70.7765	-69.3832	-71.3595
22.52	-68.8863	-72.5886	-71.695	-71.0788			22.52	-70.776	-69.383	-71.3597
22.56	-68.9575	-72.6285	-71.6525	-71.0237			22.56	-70.7755	-69.3827	-71.3599
22.6	-68.9	-72.5677	-71.6863	-71.0312			22.6	-70.775	-69.3825	-71.3601
22.64	-68.9125	-72.6354	-71.7262	-71.04			22.64	-70.7745	-69.3821	-71.3603
22.68	-68.9175	-72.5729	-71.67	-70.9687			22.68	-70.7739	-69.3818	-71.3604
22.72	-68.8787	-72.5885	-71.7125	-71.06			22.72	-70.7733	-69.3814	-71.3606
22.76	-68.96	-72.5608	-71.635	-71.0075			22.76	-70.7728	-69.3811	-71.3607
22.8	-68.8512	-72.6007	-71.73	-71.0713			22.8	-70.7721	-69.3807	-71.3608
22.84	-68.865	-72.5746	-71.7087	-71.07			22.84	-70.7715	-69.3803	-71.3609
22.88	-68.94	-72.599	-71.6675	-71.0212			22.88	-70.7709	-69.3799	-71.361
22.92	-68.8538	-72.6042	-71.6862	-71.0775			22.92	-70.7702	-69.3795	-71.361
22.96	-68.9238	-72.5955	-71.6725	-71.0737			22.96	-70.7695	-69.3791	-71.3611
23	-68.8975	-72.5885	-71.665	-70.9662			23	-70.7688	-69.3787	-71.3611
23.04	-68.8537	-72.5729	-71.6925	-71.0387			23.04	-70.7681	-69.3783	-71.3611
23.08	-68.9575	-72.5937	-71.6425	-70.99			23.08	-70.7674	-69.3779	-71.3611
23.12	-68.875	-72.5521	-71.7288	-71.0462			23.12	-70.7667	-69.3776	-71.3611
23.16	-68.9	-72.6267	-71.705	-71.0787			23.16	-70.766	-69.3772	-71.361
23.2	-68.975	-72.5851	-71.6775	-71.0325			23.2	-70.7652	-69.3769	-71.361
23.24	-68.8525	-72.5781	-71.7188	-71.0488			23.24	-70.7644	-69.3765	-71.3609
23.28	-68.895	-72.5694	-71.695	-71.1238			23.28	-70.7637	-69.3762	-71.3608
23.32	-68.92	-72.5851	-71.6525	-70.9675			23.32	-70.7629	-69.376	-71.3607
23.36	-68.8787	-72.5521	-71.7175	-71.0725			23.36	-70.7621	-69.3757	-71.3605
23.4	-68.8775	-72.6094	-71.65	-71.0037			23.4	-70.7613	-69.3755	-71.3604
23.44	-68.8812	-72.5972	-71.6975	-71.025			23.44	-70.7605	-69.3752	-71.3602
23.48	-68.8675	-72.6285	-71.7225	-71.0475			23.48	-70.7597	-69.3751	-71.36
23.52	-68.9863	-72.5347	-71.6538	-71.0975			23.52	-70.7589	-69.3749	-71.3598
23.56	-68.8575	-72.5868	-71.7038	-71.0375			23.56	-70.7581	-69.3747	-71.3596
23.6	-68.8938	-72.5313	-71.7125	-71.1275			23.6	-70.7573	-69.3746	-71.3593
23.64	-68.91	-72.5833	-71.6562	-70.9712			23.64	-70.7565	-69.3745	-71.3591
23.68	-68.8875	-72.5451	-71.6887	-71.11			23.68	-70.7557	-69.3744	-71.3588
23.72	-68.9113	-72.5851	-71.6375	-70.9925			23.72	-70.7549	-69.3743	-71.3585
23.76	-68.9125	-72.526	-71.6875	-71.0638			23.76	-70.7541	-69.3742	-71.3582
23.8	-68.8163	-72.6076	-71.705	-71.01			23.8	-70.7532	-69.3742	-71.3579
23.84	-68.975	-72.5608	-71.64	-71.1025			23.84	-70.7524	-69.3742	-71.3576
23.88	-68.845	-72.5972	-71.6638	-71.0375			23.88	-70.7516	-69.3742	-71.3573
23.92	-68.8975	-72.5799	-71.7288	-71.1875			23.92	-70.7508	-69.3742	-71.3569
23.96	-68.9275	-72.6319	-71.6025	-70.9713			23.96	-70.7501	-69.3742	-71.3566
24	-68.8675	-72.5451	-71.6925	-71.1075			24	-70.7493	-69.3742	-71.3562
24.04	-68.9088	-72.6406	-71.6387	-71.005			24.04	-70.7485	-69.3743	-71.3558
24.08	-68.9075	-72.5555	-71.66	-71.0738			24.08	-70.7477	-69.3744	-71.3554
24.12	-68.85	-72.6076	-71.6612	-71.0287			24.12	-70.747	-69.3744	-71.355
24.16	-68.9638	-72.5538	-71.64	-71.105			24.16	-70.7462	-69.3745	-71.3546
24.2	-68.8562	-72.6007	-71.6625	-71.03			24.2	-70.7455	-69.3746	-71.3542
24.24	-68.8538	-72.566	-71.715	-71.1513			24.24	-70.7448	-69.3747	-71.3538
24.28	-68.9163	-72.6198	-71.59	-70.9825			24.28	-70.7441	-69.3749	-71.3534
24.32	-68.8763	-72.5469	-71.72	-71.09			24.32	-70.7434	-69.375	-71.353
24.36	-68.8625	-72.6233	-71.6363	-71.05			24.36	-70.7427	-69.3751	-71.3526
24.4	-68.9563	-72.5746	-71.6713	-71.0425			24.4	-70.742	-69.3753	-71.3522
24.44	-68.8287	-72.5573	-71.6838	-70.9925			24.44	-70.7414	-69.3754	-71.3518
24.48	-68.9325	-72.5937	-71.7087	-71.0825			24.48	-70.7407	-69.3756	-71.3514
24.52	-68.8637	-72.5955	-71.6737	-71.0062			24.52	-70.7401	-69.3757	-71.3509
24.56	-68.8675	-72.5903	-71.76	-71.14			24.56	-70.7395	-69.3759	-71.3505
24.6	-68.925	-72.6024	-71.645	-70.9925			24.6	-70.7389	-69.3761	-71.3501
24.64	-68.8912	-72.5851	-71.7238	-71.09			24.64	-70.7383	-69.3762	-71.3497
24.68	-68.8537	-72.5885	-71.675	-71.0688			24.68	-70.7378	-69.3764	-71.3494
24.72	-68.925	-72.5868	-71.6613	-71.025			24.72	-70.7373	-69.3765	-71.349
24.76	-68.81	-72.6146	-71.6537	-71.0362			24.76	-70.7367	-69.3767	-71.3486
24.8	-68.9237	-72.6146	-71.6775	-71.0613			24.8	-70.7362	-69.3768	-71.3482
24.84	-68.8488	-72.5972	-71.66	-70.95			24.84	-70.7358	-69.3769	-71.3479
24.88	-68.8488	-72.6076	-71.77	-71.0962			24.88	-70.7353	-69.377	-71.3476
24.92	-68.9375	-72.5694	-71.61	-70.9987			24.92	-70.7349	-69.3771	-71.3472
24.96	-68.8837	-72.6042	-71.7287	-71.015			24.96	-70.7345	-69.3772	-71.3469
25	-68.8375	-72.5868	-71.6975	-71.015			25	-70.7341	-69.3772	-71.3466
25.04	-68.94	-72.6233	-71.6588	-70.9513			25.04	-70.7337	-69.3772	-71.3464
25.08	-68.8663	-72.5938	-71.6438	-70.9975			25.08	-70.7334	-69.3772	-71.3461
25.12	-68.8975	-72.6545	-71.6762	-71.0163			25.12	-70.733	-69.3772	-71.3459
25.16	-68.825	-72.5677	-71.67	-70.9713			25.16	-70.7327	-69.3772	-71.3456
25.2	-68.8813	-72.6319	-71.7363	-71.03			25.2	-70.7324	-69.3771	-71.3454
25.24	-68.8912	-72.5885	-71.6325	-70.9975			25.24	-70.7322	-69.377	-71.3453
25.28	-68.9075	-72.6528	-71.72	-70.9825			25.28	-70.7319	-69.3769	-71.3451
25.32	-68.8387	-72.5937	-71.69	-70.9875			25.32	-70.7317	-69.3767	-71.345
25.36	-68.9475	-72.6337	-71.6663	-70.9275			25.36	-70.7315	-69.3766	-71.3449
25.4	-68.825	-72.5417	-71.6987	-70.9487			25.4	-70.7313	-69.3764	-71.3448
25.44	-68.9125	-72.6528	-71.6987	-71.0175			25.44	-70.7312	-69.3762	-71.3447
25.48	-68.8688	-72.5885	-71.6488	-70.915			25.48	-70.731	-69.376	-71.3447
25.52	-68.86	-72.6528	-71.7375	-71.0025			25.52	-70.7309	-69.3758	-71.3446
25.56	-68.8687	-72.5781	-71.66	-70.9712			25.56	-70.7308	-69.3756	-71.3447
25.6	-68.8913	-72.6215	-71.765	-70.9513			25.6	-70.7307	-69.3754	-71.3447
25.64	-68.8413	-72.5677	-71.7025	-70.9838			25.64	-70.7306	-69.3752	-71.3448
25.68	-68.9887	-72.6319	-71.6937	-70.8888			25.68	-70.7306	-69.3749	-71.3448
25.72	-68.8513	-72.5	-71.7087	-71.0013			25.72	-70.7306	-69.3747	-71.345
25.76	-68.9275	-72.6024	-71.7175	-71.0213			25.76	-70.7306	-69.3745	-71.3451
25.8	-68.8787	-72.5486	-71.635	-70.9575			25.8	-70.7306	-69.3743	-71.3453
25.84	-68.885	-72.6059	-71.7313	-70.9975			25.84	-70.7306	-69.3742	-71.3455
25.88	-68.86	-72.5573	-71.6763	-70.9788			25.88	-70.7306	-69.374	-71.3457
25.92	-68.8963	-72.6059	-71.7162	-70.9425			25.92	-70.7307	-69.3739	-71.346
25.96	-68.8163	-72.5937	-71.7162	-70.9775			25.96	-70.7308	-69.3738	-71.3463
26	-68.9763	-72.5868	-71.685	-70.9275			26	-70.7309	-69.3737	-71.3466
26.04	-68.87	-72.5955	-71.6825	-70.975			26.04	-70.731	-69.3737	-71.3469
26.08	-68.9025	-72.6302	-71.7325	-71.0338			26.08	-70.7311	-69.3737	-71.3473
26.12	-68.91	-72.5885	-71.6812	-70.94			26.12	-70.7312	-69.3737	-71.3477
26.16	-68.9125	-72.5469	-71.6975	-71.055			26.16	-70.7314	-69.3738	-71.3481
26.2	-68.8913	-72.5885	-71.6638	-71.0237			26.2	-70.7315	-69.374	-71.3486
26.24	-68.8975	-72.5833	-71.7112	-70.935			26.24	-70.7317	-69.3741	-71.349
26.28	-68.8087	-72.5972	-71.7475	-71.0312			26.28	-70.7319	-69.3743	-71.3495
26.32	-68.9825	-72.566	-71.6838	-70.9762			26.32	-70.7321	-69.3746	-71.3501
26.36	-68.8512	-72.6059	-71.7087	-70.9787			26.36	-70.7323	-69.3749	-71.3506
26.4	-68.8825	-72.5955	-71.7487	-70.9975			26.4	-70.7325	-69.3752	-71.3512
26.44	-68.8975	-72.599	-71.65	-70.9425			26.44	-70.7327	-69.3756	-71.3518
26.48	-68.9063	-72.5469	-71.7363	-70.98			26.48	-70.7329	-69.376	-71.3524
26.52	-68.8775	-72.6181	-71.6562	-71.0712			26.52	-70.7332	-69.3765	-71.353
26.56	-68.9425	-72.5781	-71.7213	-70.9225			26.56	-70.7334	-69.377	-71.3537
26.6	-68.8188	-72.6233	-71.7425	-71.0087			26.6	-70.7337	-69.3775	-71.3544
26.64	-68.945	-72.5573	-71.725	-70.9475			26.64	-70.7339	-69.3781	-71.3551
26.68	-68.8575	-72.5937	-71.705	-70.9537			26.68	-70.7342	-69.3787	-71.3558
26.72	-68.8938	-72.5712	-71.755	-71.01			26.72	-70.7344	-69.3794	-71.3565
26.76	-68.9188	-72.6128	-71.6337	-70.98			26.76	-70.7347	-69.38	-71.3573
26.8	-68.8663	-72.5503	-71.745	-70.985			26.8	-70.735	-69.3807	-71.358
26.84	-68.8738	-72.6302	-71.6788	-71.0575			26.84	-70.7352	-69.3814	-71.3588
26.88	-68.9538	-72.5642	-71.715	-70.945			26.88	-70.7355	-69.3821	-71.3596
26.92	-68.8325	-72.6146	-71.68	-71.0313			26.92	-70.7358	-69.3828	-71.3604
26.96	-68.9362	-72.5503	-71.7587	-70.9213			26.96	-70.736	-69.3835	-71.3612
27	-68.8575	-72.5972	-71.6687	-70.9762			27	-70.7363	-69.3842	-71.362
27.04	-68.895	-72.5399	-71.745	-70.9488			27.04	-70.7366	-69.3849	-71.3629
27.08	-68.9138	-72.6024	-71.59	-70.98			27.08	-70.7368	-69.3856	-71.3637
27.12	-68.9162	-72.5382	-71.7275	-70.9675			27.12	-70.7371	-69.3862	-71.3645
27.16	-68.8575	-72.6458	-71.6987	-71.07			27.16	-70.7374	-69.3869	-71.3654
27.2	-68.97	-72.566	-71.6813	-70.9163			27.2	-70.7376	-69.3875	-71.3662
27.24	-68.8525	-72.6146	-71.7	-71.0312			27.24	-70.7379	-69.3881	-71.3671
27.28	-68.9313	-72.5312	-71.7138	-70.9163			27.28	-70.7381	-69.3887	-71.3679
27.32	-68.87	-72.6076	-71.665	-70.9425			27.32	-70.7384	-69.3893	-71.3688
27.36	-68.8962	-72.5642	-71.7375	-70.9212			27.36	-70.7386	-69.3898	-71.3696
27.4	-68.9187	-72.6007	-71.6287	-70.9875			27.4	-70.7388	-69.3902	-71.3705
27.44	-68.8887	-72.533	-71.7038	-70.9475			27.44	-70.7391	-69.3907	-71.3713
27.48	-68.8737	-72.6181	-71.7	-71.0675			27.48	-70.7393	-69.391	-71.3721
27.52	-68.9487	-72.6146	-71.665	-70.8775			27.52	-70.7395	-69.3914	-71.373
27.56	-68.85	-72.5885	-71.7262	-71.0125			27.56	-70.7397	-69.3916	-71.3738
27.6	-68.9037	-72.5521	-71.705	-70.9362			27.6	-70.7399	-69.3919	-71.3746
27.64	-68.8962	-72.6007	-71.69	-70.9125			27.64	-70.7401	-69.3921	-71.3754
27.68	-68.8525	-72.5747	-71.7362	-70.8662			27.68	-70.7402	-69.3922	-71.3762
27.72	-68.905	-72.5486	-71.6437	-70.97			27.72	-70.7404	-69.3923	-71.377
27.76	-68.8875	-72.5885	-71.6937	-70.88			27.76	-70.7406	-69.3924	-71.3778
27.8	-68.8225	-72.5885	-71.6987	-71.025			27.8	-70.7407	-69.3924	-71.3785
27.84	-68.945	-72.6198	-71.6763	-70.8775			27.84	-70.7408	-69.3924	-71.3793
27.88	-68.8475	-72.5712	-71.7175	-71.035			27.88	-70.741	-69.3923	-71.38
27.92	-68.8812	-72.5712	-71.725	-70.9325			27.92	-70.7411	-69.3923	-71.3807
27.96	-68.91	-72.5729	-71.6937	-70.9413			27.96	-70.7412	-69.3922	-71.3814
28	-68.8687	-72.5868	-71.7062	-70.9			28	-70.7413	-69.392	-71.382
28.04	-68.9075	-72.559	-71.7112	-70.9437			28.04	-70.7413	-69.3919	-71.3827
28.08	-68.9	-72.5833	-71.6813	-70.8737			28.08	-70.7414	-69.3918	-71.3833
28.12	-68.8387	-72.5851	-71.705	-70.9812			28.12	-70.7414	-69.3916	-71.3839
28.16	-68.9788	-72.5816	-71.635	-70.93			28.16	-70.7415	-69.3915	-71.3845
28.2	-68.8275	-72.526	-71.7513	-70.9837			28.2	-70.7415	-69.3913	-71.3851
28.24	-68.8662	-72.6129	-71.7213	-70.9725			28.24	-70.7415	-69.3912	-71.3856
28.28	-68.9212	-72.5746	-71.6587	-70.8687			28.28	-70.7415	-69.3911	-71.3861
28.32	-68.8775	-72.5781	-71.7075	-70.9138			28.32	-70.7415	-69.3909	-71.3866
28.36	-68.8637	-72.5712	-71.6963	-70.9138			28.36	-70.7415	-69.3908	-71.3871
28.4	-68.89	-72.6059	-71.65	-70.87			28.4	-70.7414	-69.3906	-71.3875
28.44	-68.8313	-72.5712	-71.6963	-70.945			28.44	-70.7414	-69.3905	-71.388
28.48	-68.9325	-72.6024	-71.6113	-70.9125			28.48	-70.7413	-69.3903	-71.3884
28.52	-68.8275	-72.5469	-71.7012	-70.9562			28.52	-70.7412	-69.3902	-71.3887
28.56	-68.85	-72.6371	-71.7088	-70.9188			28.56	-70.7411	-69.39	-71.3891
28.6	-68.89	-72.5868	-71.65	-70.8975			28.6	-70.741	-69.3898	-71.3894
28.64	-68.8675	-72.5816	-71.6775	-70.9075			28.64	-70.7409	-69.3896	-71.3897
28.68	-68.8663	-72.5798	-71.6737	-70.96			28.68	-70.7408	-69.3894	-71.3899
28.72	-68.8912	-72.5972	-71.68	-70.8325			28.72	-70.7406	-69.3891	-71.3902
28.76	-68.8213	-72.5486	-71.7	-70.925			28.76	-70.7405	-69.3889	-71.3904
28.8	-68.92	-72.6146	-71.615	-70.9263			28.8	-70.7403	-69.3885	-71.3906
28.84	-68.8825	-72.5312	-71.68	-70.94			28.84	-70.7401	-69.3882	-71.3907
28.88	-68.8363	-72.6007	-71.7375	-70.9775			28.88	-70.7399	-69.3878	-71.3909
28.92	-68.9225	-72.5399	-71.6637	-70.93			28.92	-70.7397	-69.3873	-71.391
28.96	-68.8363	-72.5816	-71.7225	-70.9062			28.96	-70.7395	-69.3868	-71.391
29	-68.9087	-72.5382	-71.685	-70.9738			29	-70.7393	-69.3862	-71.3911
29.04	-68.8713	-72.618	-71.6838	-70.81			29.04	-70.739	-69.3856	-71.3911
29.08	-68.815	-72.5503	-71.6725	-70.98			29.08	-70.7388	-69.385	-71.3911
29.12	-68.9125	-72.6007	-71.66	-70.855			29.12	-70.7385	-69.3842	-71.3911
29.16	-68.835	-72.5295	-71.6875	-70.9463			29.16	-70.7383	-69.3835	-71.391
29.2	-68.8287	-72.5885	-71.69	-70.9262			29.2	-70.738	-69.3826	-71.391
29.24	-68.9275	-72.5503	-71.6537	-70.9425			29.24	-70.7377	-69.3817	-71.3909
29.28	-68.8513	-72.5833	-71.6925	-70.8838			29.28	-70.7374	-69.3808	-71.3907
29.32	-68.8775	-72.5556	-71.7375	-70.9425			29.32	-70.7371	-69.3798	-71.3906
29.36	-68.8762	-72.5729	-71.6413	-70.83			29.36	-70.7368	-69.3788	-71.3904
29.4	-68.86	-72.5434	-71.7062	-70.9625			29.4	-70.7365	-69.3778	-71.3902
29.44	-68.8888	-72.5868	-71.6375	-70.8712			29.44	-70.7362	-69.3767	-71.39
29.48	-68.855	-72.6233	-71.6762	-70.935			29.48	-70.7359	-69.3756	-71.3898
29.52	-68.7875	-72.6129	-71.7188	-70.9037			29.52	-70.7356	-69.3744	-71.3896
29.56	-68.8975	-72.5851	-71.6438	-70.9475			29.56	-70.7352	-69.3733	-71.3893
29.6	-68.8138	-72.5747	-71.695	-70.8988			29.6	-70.7349	-69.3721	-71.389
29.64	-68.8463	-72.6129	-71.7225	-70.9537			29.64	-70.7346	-69.3709	-71.3887
29.68	-68.8863	-72.5868	-71.6312	-70.8275			29.68	-70.7342	-69.3698	-71.3884
29.72	-68.8863	-72.5591	-71.7125	-70.9575			29.72	-70.7339	-69.3686	-71.3881
29.76	-68.8525	-72.5417	-71.6438	-70.9113			29.76	-70.7335	-69.3675	-71.3877
29.8	-68.8838	-72.592	-71.685	-70.865			29.8	-70.7332	-69.3664	-71.3873
29.84	-68.7875	-72.5851	-71.7088	-70.92			29.84	-70.7328	-69.3652	-71.387
29.88	-68.9112	-72.6215	-71.67	-70.9475			29.88	-70.7325	-69.3642	-71.3866
29.92	-68.8113	-72.5937	-71.705	-70.85			29.92	-70.7321	-69.3631	-71.3862
29.96	-68.8562	-72.6146	-71.7675	-70.9463			29.96	-70.7318	-69.3621	-71.3858
30	-68.87	-72.5555	-71.6275	-70.8013			30	-70.7314	-69.3611	-71.3853
30.04	-68.8613	-72.5816	-71.7363	-70.9463			30.04	-70.7311	-69.3602	-71.3849
30.08	-68.8787	-72.5486	-71.6413	-70.9212			30.08	-70.7307	-69.3593	-71.3845
30.12	-68.9313	-72.6163	-71.6812	-70.84			30.12	-70.7304	-69.3584	-71.384
30.16	-68.7887	-72.5104	-71.71	-70.8738			30.16	-70.7301	-69.3576	-71.3836
30.2	-68.9125	-72.5851	-71.6825	-70.8875			30.2	-70.7297	-69.3568	-71.3831
30.24	-68.865	-72.5382	-71.6612	-70.8725			30.24	-70.7294	-69.356	-71.3827
30.28	-68.8687	-72.5955	-71.7387	-70.8875			30.28	-70.7291	-69.3553	-71.3822
30.32	-68.8588	-72.5399	-71.6387	-70.8187			30.32	-70.7287	-69.3547	-71.3818
30.36	-68.8637	-72.6285	-71.7363	-70.8738			30.36	-70.7284	-69.354	-71.3813
30.4	-68.8288	-72.5903	-71.6612	-70.8825			30.4	-70.7281	-69.3534	-71.3808
30.44	-68.88	-72.6215	-71.66	-70.8625			30.44	-70.7278	-69.3528	-71.3804
30.48	-68.825	-72.5313	-71.6587	-70.8537			30.48	-70.7275	-69.3522	-71.3799
30.52	-68.9137	-72.6198	-71.6912	-70.8875			30.52	-70.7272	-69.3517	-71.3794
30.56	-68.8175	-72.5278	-71.6787	-70.8325			30.56	-70.7269	-69.3511	-71.379
30.6	-68.8413	-72.6076	-71.7513	-70.915			30.6	-70.7266	-69.3506	-71.3785
30.64	-68.8662	-72.5173	-71.6312	-70.8462			30.64	-70.7263	-69.3501	-71.3781
30.68	-68.8788	-72.6372	-71.6787	-70.9325			30.68	-70.7261	-69.3496	-71.3777
30.72	-68.83	-72.5278	-71.6912	-70.8612			30.72	-70.7258	-69.349	-71.3772
30.76	-68.9463	-72.5851	-71.6488	-70.8363			30.76	-70.7256	-69.3485	-71.3768
30.8	-68.7963	-72.5226	-71.6437	-70.8687			30.8	-70.7253	-69.348	-71.3764
30.84	-68.9037	-72.6024	-71.69	-70.9037			30.84	-70.7251	-69.3474	-71.376
30.88	-68.8125	-72.5555	-71.65	-70.805			30.88	-70.7249	-69.3468	-71.3756
30.92	-68.8275	-72.6059	-71.745	-70.9112			30.92	-70.7246	-69.3462	-71.3752
30.96	-68.9012	-72.5434	-71.6175	-70.8425			30.96	-70.7244	-69.3456	-71.3748
31	-68.88	-72.592	-71.7425	-70.8662			31	-70.7242	-69.345	-71.3745
31.04	-68.77	-72.559	-71.7125	-70.8875			31.04	-70.724	-69.3443	-71.3741
31.08	-68.9325	-72.5972	-71.6638	-70.7962			31.08	-70.7238	-69.3436	-71.3738
31.12	-68.8138	-72.5625	-71.655	-70.8525			31.12	-70.7237	-69.3428	-71.3735
31.16	-68.8962	-72.6059	-71.6937	-70.8838			31.16	-70.7235	-69.3421	-71.3731
31.2	-68.8425	-72.599	-71.6613	-70.7875			31.2	-70.7233	-69.3413	-71.3729
31.24	-68.8688	-72.5851	-71.71	-70.8925			31.24	-70.7232	-69.3404	-71.3726
31.28	-68.8613	-72.6007	-71.6425	-70.8312			31.28	-70.723	-69.3396	-71.3723
31.32	-68.8988	-72.5556	-71.705	-70.8562			31.32	-70.7229	-69.3387	-71.3721
31.36	-68.8125	-72.6163	-71.66	-70.8612			31.36	-70.7228	-69.3378	-71.3718
31.4	-68.955	-72.5972	-71.705	-70.815			31.4	-70.7227	-69.3369	-71.3716
31.44	-68.8025	-72.5607	-71.6713	-70.865			31.44	-70.7226	-69.336	-71.3714
31.48	-68.8925	-72.5434	-71.7575	-70.86			31.48	-70.7225	-69.335	-71.3713
31.52	-68.85	-72.5729	-71.5863	-70.7963			31.52	-70.7224	-69.3341	-71.3711
31.56	-68.85	-72.5677	-71.7487	-70.8638			31.56	-70.7223	-69.3332	-71.371
31.6	-68.8313	-72.6111	-71.6475	-70.8612			31.6	-70.7222	-69.3322	-71.3709
31.64	-68.9013	-72.5729	-71.6837	-70.8488			31.64	-70.7221	-69.3313	-71.3708
31.68	-68.7937	-72.5833	-71.7075	-70.86			31.68	-70.7221	-69.3305	-71.3707
31.72	-68.9812	-72.5434	-71.6662	-70.8725			31.72	-70.722	-69.3296	-71.3706
31.76	-68.7862	-72.5816	-71.6687	-70.8488			31.76	-70.722	-69.3288	-71.3706
31.8	-68.8675	-72.5642	-71.7263	-70.9075			31.8	-70.7219	-69.328	-71.3705
31.84	-68.8862	-72.6267	-71.6313	-70.7825			31.84	-70.7219	-69.3272	-71.3705
31.88	-68.8538	-72.5399	-71.7262	-70.9063			31.88	-70.7219	-69.3265	-71.3705
31.92	-68.8338	-72.6285	-71.6437	-70.8462			31.92	-70.7219	-69.3258	-71.3706
31.96	-68.8987	-72.5556	-71.7238	-70.8525			31.96	-70.7219	-69.3252	-71.3706
32	-68.7938	-72.6181	-71.6825	-70.8863			32	-70.7219	-69.3246	-71.3707
32.04	-68.9575	-72.559	-71.7137	-70.8738			32.04	-70.7219	-69.3241	-71.3708
32.08	-68.8125	-72.6163	-71.7025	-70.8388			32.08	-70.7219	-69.3237	-71.3709
32.12	-68.8875	-72.5903	-71.7525	-70.885			32.12	-70.7219	-69.3233	-71.371
32.16	-68.8787	-72.6198	-71.6425	-70.8175			32.16	-70.7219	-69.3229	-71.3711
32.2	-68.8775	-72.5382	-71.7325	-70.8763			32.2	-70.7219	-69.3226	-71.3712
32.24	-68.8513	-72.6476	-71.6613	-70.88			32.24	-70.722	-69.3224	-71.3714
32.28	-68.93	-72.5816	-71.715	-70.805			32.28	-70.722	-69.3222	-71.3716
32.32	-68.7988	-72.6337	-71.7188	-70.8225			32.32	-70.7221	-69.322	-71.3718
32.36	-68.9413	-72.5538	-71.7175	-70.8138			32.36	-70.7221	-69.322	-71.372
32.4	-68.8462	-72.6128	-71.6688	-70.8125			32.4	-70.7222	-69.3219	-71.3722
32.44	-68.8562	-72.526	-71.7337	-70.9075			32.44	-70.7222	-69.3219	-71.3724
32.48	-68.895	-72.5955	-71.6138	-70.775			32.48	-70.7223	-69.322	-71.3726
32.52	-68.8625	-72.5399	-71.735	-70.8838			32.52	-70.7224	-69.3221	-71.3729
32.56	-68.8338	-72.6059	-71.6662	-70.9025			32.56	-70.7224	-69.3223	-71.3732
32.6	-68.9025	-72.533	-71.7125	-70.8088			32.6	-70.7225	-69.3225	-71.3734
32.64	-68.8025	-72.5833	-71.72	-70.835			32.64	-70.7226	-69.3227	-71.3737
32.68	-68.9125	-72.5729	-71.695	-70.8238			32.68	-70.7227	-69.323	-71.374
32.72	-68.8288	-72.6007	-71.7025	-70.7813			32.72	-70.7228	-69.3233	-71.3743
32.76	-68.8487	-72.5712	-71.735	-70.9075			32.76	-70.7229	-69.3236	-71.3746
32.8	-68.9275	-72.5642	-71.6087	-70.8138			32.8	-70.723	-69.324	-71.3749
32.84	-68.8612	-72.5937	-71.7375	-70.8712			32.84	-70.7231	-69.3244	-71.3752
32.88	-68.8213	-72.5903	-71.6975	-70.87			32.88	-70.7232	-69.3248	-71.3755
32.92	-68.93	-72.5972	-71.6963	-70.7838			32.92	-70.7234	-69.3253	-71.3758
32.96	-68.81	-72.5469	-71.7138	-70.8375			32.96	-70.7235	-69.3258	-71.3762
33	-68.9113	-72.5642	-71.7075	-70.8287			33	-70.7236	-69.3263	-71.3765
33.04	-68.8438	-72.566	-71.665	-70.8063			33.04	-70.7238	-69.3269	-71.3768
33.08	-68.8863	-72.5747	-71.7625	-70.8425			33.08	-70.7239	-69.3275	-71.3771
33.12	-68.9063	-72.5573	-71.6263	-70.8488			33.12	-70.724	-69.3281	-71.3774
33.16	-68.8988	-72.5764	-71.7625	-70.8487			33.16	-70.7242	-69.3287	-71.3778
33.2	-68.83	-72.5608	-71.7012	-70.925			33.2	-70.7243	-69.3294	-71.3781
33.24	-68.9775	-72.5972	-71.6638	-70.7925			33.24	-70.7245	-69.33	-71.3784
33.28	-68.8463	-72.5503	-71.67	-70.89			33.28	-70.7247	-69.3308	-71.3787
33.32	-68.93	-72.6094	-71.7263	-70.8275			33.32	-70.7248	-69.3315	-71.379
33.36	-68.86	-72.5226	-71.66	-70.785			33.36	-70.725	-69.3323	-71.3793
33.4	-68.8388	-72.5712	-71.7338	-70.8088			33.4	-70.7252	-69.3331	-71.3796
33.44	-68.855	-72.5364	-71.6487	-70.8612			33.44	-70.7254	-69.334	-71.3799
33.48	-68.8687	-72.6163	-71.7212	-70.82			33.48	-70.7255	-69.3349	-71.3802
33.52	-68.8162	-72.6128	-71.6988	-70.9012			33.52	-70.7257	-69.3358	-71.3804
33.56	-68.9638	-72.6128	-71.6525	-70.7887			33.56	-70.7259	-69.3368	-71.3807
33.6	-68.8288	-72.5694	-71.6887	-70.8687			33.6	-70.7261	-69.3378	-71.381
33.64	-68.9087	-72.6007	-71.735	-70.8463			33.64	-70.7263	-69.3388	-71.3812
33.68	-68.8788	-72.5486	-71.655	-70.8			33.68	-70.7265	-69.3399	-71.3814
33.72	-68.8462	-72.6042	-71.71	-70.845			33.72	-70.7267	-69.341	-71.3817
33.76	-68.8513	-72.5555	-71.6875	-70.8688			33.76	-70.7269	-69.3421	-71.3819
33.8	-68.895	-72.5885	-71.705	-70.83			33.8	-70.7271	-69.3433	-71.3821
33.84	-68.8325	-72.5243	-71.7387	-70.8737			33.84	-70.7274	-69.3445	-71.3823
33.88	-68.9463	-72.592	-71.6588	-70.8325			33.88	-70.7276	-69.3458	-71.3824
33.92	-68.855	-72.5347	-71.735	-70.8838			33.92	-70.7278	-69.3471	-71.3826
33.96	-68.895	-72.6059	-71.7325	-70.8537			33.96	-70.7281	-69.3484	-71.3828
34	-68.8688	-72.5434	-71.65	-70.795			34	-70.7283	-69.3497	-71.3829
34.04	-68.8863	-72.5868	-71.7087	-70.8225			34.04	-70.7285	-69.3511	-71.383
34.08	-68.8663	-72.5313	-71.6963	-70.83			34.08	-70.7288	-69.3524	-71.3831
34.12	-68.9025	-72.5729	-71.7112	-70.7888			34.12	-70.729	-69.3538	-71.3832
34.16	-68.8362	-72.5278	-71.7288	-70.8837			34.16	-70.7293	-69.3552	-71.3833
34.2	-68.9413	-72.5677	-71.6375	-70.8188			34.2	-70.7295	-69.3565	-71.3834
34.24	-68.8525	-72.5208	-71.7075	-70.8475			34.24	-70.7298	-69.3579	-71.3834
34.28	-68.8563	-72.6024	-71.71	-70.8625			34.28	-70.73	-69.3592	-71.3834
34.32	-68.8737	-72.5903	-71.655	-70.7975			34.32	-70.7303	-69.3606	-71.3835
34.36	-68.865	-72.5885	-71.7038	-70.8			34.36	-70.7306	-69.3619	-71.3835
34.4	-68.895	-72.5573	-71.66	-70.875			34.4	-70.7308	-69.3632	-71.3835
34.44	-68.8825	-72.6059	-71.65	-70.7362			34.44	-70.7311	-69.3644	-71.3834
34.48	-68.7975	-72.5503	-71.7062	-70.87			34.48	-70.7314	-69.3656	-71.3834
34.52	-68.9188	-72.5868	-71.675	-70.8262			34.52	-70.7317	-69.3668	-71.3833
34.56	-68.8213	-72.5694	-71.69	-70.88			34.56	-70.7319	-69.3679	-71.3833
34.6	-68.8875	-72.5938	-71.6925	-70.8825			34.6	-70.7322	-69.369	-71.3832
34.64	-68.9162	-72.5781	-71.6612	-70.8275			34.64	-70.7325	-69.37	-71.3831
34.68	-68.8712	-72.5365	-71.7012	-70.845			34.68	-70.7328	-69.3709	-71.383
34.72	-68.8762	-72.6146	-71.6762	-70.9013			34.72	-70.7331	-69.3718	-71.3829
34.76	-68.895	-72.5816	-71.6688	-70.76			34.76	-70.7334	-69.3726	-71.3827
34.8	-68.7875	-72.5972	-71.6725	-70.9125			34.8	-70.7337	-69.3734	-71.3826
34.84	-68.8663	-72.559	-71.69	-70.7863			34.84	-70.734	-69.374	-71.3824
34.88	-68.8337	-72.5955	-71.66	-70.895			34.88	-70.7342	-69.3746	-71.3823
34.92	-68.86	-72.5781	-71.7063	-70.86			34.92	-70.7345	-69.3752	-71.3821
34.96	-68.9475	-72.5781	-71.6013	-70.9025			34.96	-70.7348	-69.3756	-71.3819
35	-68.8525	-72.566	-71.6875	-70.825			35	-70.7351	-69.376	-71.3817
35.04	-68.8562	-72.6076	-71.7188	-70.93			35.04	-70.7354	-69.3763	-71.3815
35.08	-68.915	-72.5643	-71.6375	-70.775			35.08	-70.7358	-69.3765	-71.3813
35.12	-68.845	-72.5764	-71.6937	-70.9413			35.12	-70.7361	-69.3766	-71.3811
35.16	-68.8912	-72.566	-71.7113	-70.8			35.16	-70.7364	-69.3767	-71.3808
35.2	-68.8463	-72.5972	-71.6825	-70.8963			35.2	-70.7367	-69.3767	-71.3806
35.24	-68.8338	-72.5781	-71.7487	-70.8313			35.24	-70.737	-69.3766	-71.3803
35.28	-68.9325	-72.5903	-71.66	-70.9225			35.28	-70.7373	-69.3764	-71.3801
35.32	-68.8713	-72.5573	-71.725	-70.8163			35.32	-70.7376	-69.3762	-71.3798
35.36	-68.8725	-72.592	-71.7263	-70.9512			35.36	-70.7379	-69.3759	-71.3795
35.4	-68.9112	-72.5364	-71.6363	-70.7325			35.4	-70.7382	-69.3756	-71.3792
35.44	-68.845	-72.6094	-71.6737	-70.9812			35.44	-70.7385	-69.3751	-71.379
35.48	-68.8688	-72.5816	-71.685	-70.8475			35.48	-70.7388	-69.3747	-71.3787
35.52	-68.8875	-72.6076	-71.6975	-70.915			35.52	-70.7391	-69.3742	-71.3784
35.56	-68.8163	-72.5573	-71.7138	-70.86			35.56	-70.7394	-69.3736	-71.3781
35.6	-68.8913	-72.6076	-71.6887	-70.9325			35.6	-70.7397	-69.373	-71.3778
35.64	-68.8475	-72.5295	-71.7062	-70.8363			35.64	-70.74	-69.3723	-71.3775
35.68	-68.8237	-72.6163	-71.7637	-70.915			35.68	-70.7403	-69.3717	-71.3772
35.72	-68.975	-72.5521	-71.6562	-70.7975			35.72	-70.7406	-69.371	-71.3769
35.76	-68.8463	-72.6111	-71.7575	-70.9262			35.76	-70.7409	-69.3702	-71.3766
35.8	-68.8862	-72.533	-71.6725	-70.8962			35.8	-70.7412	-69.3694	-71.3763
35.84	-68.8813	-72.5851	-71.71	-70.8912			35.84	-70.7415	-69.3687	-71.376
35.88	-68.8462	-72.5556	-71.7337	-70.8612			35.88	-70.7418	-69.3679	-71.3757
35.92	-68.8975	-72.5903	-71.7188	-70.9388			35.92	-70.7421	-69.367	-71.3754
35.96	-68.875	-72.5226	-71.7075	-70.84			35.96	-70.7423	-69.3662	-71.3751
36	-68.8375	-72.6233	-71.7775	-70.9725			36	-70.7426	-69.3654	-71.3748
36.04	-68.9	-72.5799	-71.6812	-70.785			36.04	-70.7429	-69.3646	-71.3745
36.08	-68.88	-72.5972	-71.7425	-70.9262			36.08	-70.7432	-69.3637	-71.3742
36.12	-68.8463	-72.5677	-71.695	-70.8762			36.12	-70.7435	-69.3629	-71.3739
36.16	-68.9175	-72.5851	-71.7038	-70.8787			36.16	-70.7437	-69.3621	-71.3736
36.2	-68.8263	-72.5781	-71.71	-70.8812			36.2	-70.744	-69.3613	-71.3733
36.24	-68.8962	-72.5712	-71.7238	-70.8937			36.24	-70.7443	-69.3605	-71.373
36.28	-68.8725	-72.5851	-71.7213	-70.795			36.28	-70.7446	-69.3597	-71.3727
36.32	-68.84	-72.5937	-71.8037	-70.9025			36.32	-70.7448	-69.3589	-71.3725
36.36	-68.9125	-72.5833	-71.6575	-70.8087			36.36	-70.7451	-69.3581	-71.3722
36.4	-68.8875	-72.5868	-71.7475	-70.8538			36.4	-70.7453	-69.3574	-71.3719
36.44	-68.8325	-72.625	-71.7412	-70.84			36.44	-70.7456	-69.3566	-71.3717
36.48	-68.9375	-72.5781	-71.68	-70.8437			36.48	-70.7459	-69.3559	-71.3714
36.52	-68.8075	-72.5625	-71.69	-70.8812			36.52	-70.7461	-69.3553	-71.3712
36.56	-68.9	-72.5521	-71.7513	-70.9188			36.56	-70.7464	-69.3546	-71.3709
36.6	-68.87	-72.6094	-71.675	-70.81			36.6	-70.7466	-69.354	-71.3707
36.64	-68.8338	-72.5695	-71.7975	-70.8763			36.64	-70.7469	-69.3534	-71.3704
36.68	-68.9175	-72.6111	-71.6637	-70.8238			36.68	-70.7471	-69.3529	-71.3702
36.72	-68.8837	-72.5399	-71.7613	-70.8538			36.72	-70.7473	-69.3524	-71.37
36.76	-68.8312	-72.6215	-71.715	-70.8775			36.76	-70.7476	-69.3519	-71.3698
36.8	-68.9337	-72.5556	-71.6837	-70.8262			36.8	-70.7478	-69.3515	-71.3696
36.84	-68.8287	-72.6181	-71.725	-70.8237			36.84	-70.748	-69.3512	-71.3694
36.88	-68.9062	-72.5538	-71.765	-70.9138			36.88	-70.7483	-69.3509	-71.3692
36.92	-68.905	-72.6319	-71.6862	-70.7863			36.92	-70.7485	-69.3506	-71.369
36.96	-68.8738	-72.5677	-71.7875	-70.835			36.96	-70.7487	-69.3504	-71.3688
37	-68.8625	-72.6059	-71.6912	-70.785			37	-70.7489	-69.3503	-71.3687
37.04	-68.8675	-72.5799	-71.77	-70.8025			37.04	-70.7492	-69.3503	-71.3685
37.08	-68.8312	-72.6285	-71.7175	-70.83			37.08	-70.7494	-69.3503	-71.3683
37.12	-68.9375	-72.5677	-71.6912	-70.8137			37.12	-70.7496	-69.3503	-71.3682
37.16	-68.83	-72.6129	-71.7063	-70.8025			37.16	-70.7498	-69.3505	-71.3681
37.2	-68.9063	-72.5538	-71.75	-70.86			37.2	-70.75	-69.3507	-71.3679
37.24	-68.885	-72.6181	-71.7038	-70.7662			37.24	-70.7502	-69.351	-71.3678
37.28	-68.8463	-72.5347	-71.7475	-70.8575			37.28	-70.7504	-69.3514	-71.3677
37.32	-68.86	-72.6528	-71.71	-70.76			37.32	-70.7506	-69.3518	-71.3676
37.36	-68.9137	-72.5486	-71.7262	-70.7575			37.36	-70.7508	-69.3523	-71.3675
37.4	-68.805	-72.6319	-71.7313	-70.7863			37.4	-70.751	-69.3528	-71.3674
37.44	-68.9737	-72.5313	-71.6725	-70.7925			37.44	-70.7512	-69.3534	-71.3673
37.48	-68.83	-72.6007	-71.72	-70.8063			37.48	-70.7514	-69.3541	-71.3672
37.52	-68.9075	-72.5625	-71.72	-70.855			37.52	-70.7516	-69.3548	-71.3671
37.56	-68.8887	-72.6493	-71.6425	-70.7125			37.56	-70.7518	-69.3556	-71.367
37.6	-68.8888	-72.5972	-71.7775	-70.845			37.6	-70.7519	-69.3563	-71.367
37.64	-68.8975	-72.6233	-71.7012	-70.7512			37.64	-70.7521	-69.3571	-71.3669
37.68	-68.9325	-72.5851	-71.745	-70.7463			37.68	-70.7523	-69.358	-71.3669
37.72	-68.8312	-72.625	-71.7238	-70.745			37.72	-70.7525	-69.3588	-71.3668
37.76	-68.945	-72.5816	-71.6975	-70.7762			37.76	-70.7526	-69.3597	-71.3668
37.8	-68.8212	-72.6094	-71.68	-70.77			37.8	-70.7528	-69.3605	-71.3667
37.84	-68.8975	-72.5903	-71.74	-70.8425			37.84	-70.753	-69.3613	-71.3667
37.88	-68.8925	-72.6198	-71.6475	-70.7425			37.88	-70.7531	-69.3621	-71.3667
37.92	-68.895	-72.5347	-71.7575	-70.8438			37.92	-70.7533	-69.3629	-71.3667
37.96	-68.9038	-72.5781	-71.6725	-70.8063			37.96	-70.7534	-69.3637	-71.3666
38	-68.9212	-72.6076	-71.7712	-70.7175			38	-70.7536	-69.3644	-71.3666
38.04	-68.8212	-72.6181	-71.7675	-70.7975			38.04	-70.7537	-69.3651	-71.3666
38.08	-68.945	-72.5885	-71.7338	-70.78			38.08	-70.7539	-69.3658	-71.3666
38.12	-68.8475	-72.5625	-71.7312	-70.7662			38.12	-70.754	-69.3664	-71.3666
38.16	-68.88	-72.6059	-71.7775	-70.8487			38.16	-70.7542	-69.3669	-71.3666
38.2	-68.8875	-72.5885	-71.6912	-70.7612			38.2	-70.7543	-69.3675	-71.3666
38.24	-68.9112	-72.5764	-71.785	-70.8138			38.24	-70.7544	-69.3679	-71.3666
38.28	-68.8563	-72.6181	-71.73	-70.8288			38.28	-70.7546	-69.3683	-71.3666
38.32	-68.94	-72.6493	-71.7188	-70.71			38.32	-70.7547	-69.3687	-71.3667
38.36	-68.8525	-72.566	-71.6987	-70.7738			38.36	-70.7548	-69.369	-71.3667
38.4	-68.9412	-72.5903	-71.7625	-70.7088			38.4	-70.7549	-69.3693	-71.3667
38.44	-68.8475	-72.5625	-71.7	-70.7825			38.44	-70.755	-69.3695	-71.3667
38.48	-68.845	-72.5851	-71.7875	-70.7912			38.48	-70.7552	-69.3697	-71.3667
38.52	-68.9012	-72.5538	-71.66	-70.7875			38.52	-70.7553	-69.3698	-71.3667
38.56	-68.9262	-72.5694	-71.7825	-70.7412			38.56	-70.7554	-69.3699	-71.3668
38.6	-68.8662	-72.5538	-71.7525	-70.8425			38.6	-70.7554	-69.37	-71.3668
38.64	-68.9738	-72.5833	-71.7362	-70.7025			38.64	-70.7555	-69.37	-71.3668
38.68	-68.8187	-72.5347	-71.7162	-70.7975			38.68	-70.7556	-69.37	-71.3668
38.72	-68.9325	-72.6059	-71.76	-70.765			38.72	-70.7557	-69.37	-71.3668
38.76	-68.8875	-72.5278	-71.6825	-70.745			38.76	-70.7558	-69.3699	-71.3669
38.8	-68.8875	-72.5851	-71.8225	-70.7525			38.8	-70.7559	-69.3699	-71.3669
38.84	-68.9125	-72.5208	-71.7	-70.8025			38.84	-70.7559	-69.3698	-71.3669
38.88	-68.9	-72.625	-71.8062	-70.7612			38.88	-70.756	-69.3697	-71.3669
38.92	-68.855	-72.5486	-71.725	-70.8638			38.92	-70.756	-69.3696	-71.3669
38.96	-68.9525	-72.6111	-71.7588	-70.6662			38.96	-70.7561	-69.3695	-71.3669
39	-68.865	-72.4896	-71.7325	-70.82			39	-70.7561	-69.3694	-71.3669
39.04	-68.9713	-72.5972	-71.745	-70.7363			39.04	-70.7562	-69.3693	-71.3669
39.08	-68.885	-72.5364	-71.7	-70.7575			39.08	-70.7562	-69.3692	-71.3669
39.12	-68.8837	-72.6024	-71.7725	-70.7375			39.12	-70.7562	-69.3691	-71.3669
39.16	-68.91	-72.5503	-71.7262	-70.8113			39.16	-70.7562	-69.3689	-71.3669
39.2	-68.9337	-72.5538	-71.7637	-70.74			39.2	-70.7563	-69.3688	-71.3668
39.24	-68.8338	-72.5313	-71.7787	-70.8275			39.24	-70.7563	-69.3687	-71.3668
39.28	-68.9925	-72.6267	-71.6887	-70.7188			39.28	-70.7563	-69.3686	-71.3667
39.32	-68.8575	-72.5417	-71.7225	-70.78			39.32	-70.7563	-69.3685	-71.3667
39.36	-68.93	-72.5955	-71.7575	-70.7625			39.36	-70.7563	-69.3684	-71.3666
39.4	-68.9063	-72.5555	-71.7025	-70.7162			39.4	-70.7562	-69.3683	-71.3666
39.44	-68.9075	-72.5573	-71.7938	-70.7687			39.44	-70.7562	-69.3681	-71.3665
39.48	-68.89	-72.5312	-71.7125	-70.7775			39.48	-70.7562	-69.368	-71.3664
39.52	-68.8988	-72.5503	-71.7838	-70.7487			39.52	-70.7562	-69.3679	-71.3663
39.56	-68.8237	-72.5885	-71.7625	-70.8188			39.56	-70.7561	-69.3678	-71.3662
39.6	-68.9675	-72.5642	-71.735	-70.7475			39.6	-70.7561	-69.3677	-71.3661
39.64	-68.8325	-72.5399	-71.7812	-70.8075			39.64	-70.756	-69.3675	-71.366
39.68	-68.9112	-72.5607	-71.8	-70.765			39.68	-70.756	-69.3674	-71.3659
39.72	-68.9175	-72.5486	-71.7012	-70.7363			39.72	-70.7559	-69.3673	-71.3657
39.76	-68.915	-72.5382	-71.7675	-70.7537			39.76	-70.7558	-69.3671	-71.3656
39.8	-68.8862	-72.559	-71.7138	-70.7713			39.8	-70.7558	-69.367	-71.3654
39.84	-68.9325	-72.5503	-71.7688	-70.7425			39.84	-70.7557	-69.3668	-71.3652
39.88	-68.8412	-72.5851	-71.76	-70.8325			39.88	-70.7556	-69.3666	-71.3651
39.92	-68.9987	-72.5295	-71.75	-70.765			39.92	-70.7555	-69.3664	-71.3649
39.96	-68.8287	-72.5712	-71.7475	-70.7875			39.96	-70.7554	-69.3662	-71.3647
40	-68.92	-72.5573	-71.805	-70.8			40	-70.7553	-69.366	-71.3644
40.04	-68.9337	-72.5781	-71.72	-70.7175			40.04	-70.7552	-69.3657	-71.3642
40.08	-68.9175	-72.533	-71.7587	-70.7788			40.08	-70.7551	-69.3655	-71.3639
40.12	-68.8975	-72.6111	-71.7113	-70.8163			40.12	-70.755	-69.3652	-71.3637
40.16	-68.9638	-72.5521	-71.7238	-70.7475			40.16	-70.7549	-69.3649	-71.3634
40.2	-68.8463	-72.5729	-71.7587	-70.785			40.2	-70.7548	-69.3646	-71.3631
40.24	-68.97	-72.5469	-71.7625	-70.7825			40.24	-70.7546	-69.3643	-71.3628
40.28	-68.875	-72.5799	-71.7363	-70.7887			40.28	-70.7545	-69.364	-71.3625
40.32	-68.9162	-72.5434	-71.8175	-70.8113			40.32	-70.7544	-69.3637	-71.3622
40.36	-68.9462	-72.5573	-71.7025	-70.7538			40.36	-70.7542	-69.3633	-71.3619
40.4	-68.9012	-72.4948	-71.8012	-70.7712			40.4	-70.7541	-69.3629	-71.3615
40.44	-68.8988	-72.5781	-71.7263	-70.8263			40.44	-70.754	-69.3626	-71.3611
40.48	-68.93	-72.5121	-71.735	-70.7112			40.48	-70.7538	-69.3622	-71.3608
40.52	-68.8575	-72.5955	-71.71	-70.83			40.52	-70.7537	-69.3618	-71.3604
40.56	-68.9613	-72.5486	-71.7587	-70.7512			40.56	-70.7535	-69.3614	-71.36
40.6	-68.8787	-72.6042	-71.7325	-70.7675			40.6	-70.7534	-69.361	-71.3596
40.64	-68.8813	-72.5503	-71.7687	-70.775			40.64	-70.7532	-69.3606	-71.3592
40.68	-68.9663	-72.5903	-71.6825	-70.7737			40.68	-70.7531	-69.3602	-71.3587
40.72	-68.8962	-72.5052	-71.8	-70.7325			40.72	-70.7529	-69.3599	-71.3583
40.76	-68.8988	-72.5625	-71.7225	-70.8113			40.76	-70.7527	-69.3595	-71.3578
40.8	-68.9413	-72.5226	-71.7175	-70.6925			40.8	-70.7526	-69.3591	-71.3574
40.84	-68.8687	-72.5608	-71.7175	-70.8338			40.84	-70.7524	-69.3588	-71.3569
40.88	-68.9275	-72.5313	-71.735	-70.7662			40.88	-70.7523	-69.3585	-71.3564
40.92	-68.8925	-72.6111	-71.7075	-70.7562			40.92	-70.7521	-69.3582	-71.3559
40.96	-68.8325	-72.5313	-71.81	-70.7712			40.96	-70.752	-69.3579	-71.3554
41	-68.9713	-72.5972	-71.6775	-70.8175			41	-70.7518	-69.3576	-71.3549
41.04	-68.9187	-72.5625	-71.7587	-70.7225			41.04	-70.7517	-69.3574	-71.3544
41.08	-68.89	-72.5399	-71.7637	-70.8162			41.08	-70.7515	-69.3572	-71.3539
41.12	-68.9675	-72.5521	-71.67	-70.715			41.12	-70.7514	-69.3571	-71.3533
41.16	-68.8725	-72.5712	-71.7437	-70.8388			41.16	-70.7512	-69.3569	-71.3528
41.2	-68.915	-72.6076	-71.7187	-70.8013			41.2	-70.7511	-69.3568	-71.3523
41.24	-68.9087	-72.5746	-71.7187	-70.7475			41.24	-70.7509	-69.3567	-71.3517
41.28	-68.8687	-72.6007	-71.7925	-70.7738			41.28	-70.7508	-69.3566	-71.3512
41.32	-68.9488	-72.566	-71.7275	-70.7975			41.32	-70.7507	-69.3566	-71.3506
41.36	-68.895	-72.5729	-71.7488	-70.7075			41.36	-70.7505	-69.3566	-71.3501
41.4	-68.8937	-72.5712	-71.7862	-70.81			41.4	-70.7504	-69.3566	-71.3495
41.44	-68.9488	-72.5434	-71.6712	-70.6925			41.44	-70.7503	-69.3566	-71.349
41.48	-68.855	-72.4896	-71.76	-70.78			41.48	-70.7502	-69.3566	-71.3484
41.52	-68.9087	-72.5833	-71.7112	-70.8237			41.52	-70.75	-69.3566	-71.3478
41.56	-68.8975	-72.559	-71.715	-70.725			41.56	-70.7499	-69.3566	-71.3473
41.6	-68.8725	-72.5851	-71.75	-70.7675			41.6	-70.7498	-69.3566	-71.3467
41.64	-68.9025	-72.5312	-71.7712	-70.7325			41.64	-70.7497	-69.3565	-71.3462
41.68	-68.8838	-72.5781	-71.7338	-70.7362			41.68	-70.7496	-69.3565	-71.3456
41.72	-68.865	-72.5104	-71.7738	-70.785			41.72	-70.7495	-69.3564	-71.3451
41.76	-68.9275	-72.5989	-71.6925	-70.6863			41.76	-70.7495	-69.3563	-71.3445
41.8	-68.8813	-72.5364	-71.76	-70.8225			41.8	-70.7494	-69.3562	-71.344
41.84	-68.8863	-72.5903	-71.7162	-70.7813			41.84	-70.7493	-69.3561	-71.3434
41.88	-68.9212	-72.5503	-71.7262	-70.76			41.88	-70.7493	-69.3559	-71.3429
41.92	-68.835	-72.5799	-71.7425	-70.755			41.92	-70.7492	-69.3556	-71.3424
41.96	-68.9237	-72.5695	-71.7838	-70.7625			41.96	-70.7491	-69.3554	-71.3419
42	-68.9162	-72.5955	-71.7338	-70.69			42	-70.7491	-69.3551	-71.3413
42.04	-68.8288	-72.5434	-71.8325	-70.79			42.04	-70.7491	-69.3547	-71.3408
42.08	-68.975	-72.6111	-71.6825	-70.7212			42.08	-70.749	-69.3543	-71.3403
42.12	-68.8838	-72.5382	-71.7888	-70.7737			42.12	-70.749	-69.3539	-71.3399
42.16	-68.8512	-72.6215	-71.765	-70.7788			42.16	-70.749	-69.3535	-71.3394
42.2	-68.9625	-72.5364	-71.7413	-70.7525			42.2	-70.749	-69.353	-71.3389
42.24	-68.8387	-72.6111	-71.7787	-70.7637			42.24	-70.749	-69.3525	-71.3385
42.28	-68.9337	-72.5695	-71.79	-70.82			42.28	-70.749	-69.3519	-71.338
42.32	-68.8862	-72.5903	-71.7737	-70.71			42.32	-70.749	-69.3513	-71.3376
42.36	-68.885	-72.5538	-71.8075	-70.8125			42.36	-70.7491	-69.3507	-71.3372
42.4	-68.9275	-72.5955	-71.7188	-70.7338			42.4	-70.7491	-69.3501	-71.3368
42.44	-68.86	-72.5017	-71.7638	-70.7725			42.44	-70.7492	-69.3495	-71.3364
42.48	-68.8612	-72.5694	-71.7525	-70.7987			42.48	-70.7492	-69.3488	-71.336
42.52	-68.9375	-72.5434	-71.73	-70.7475			42.52	-70.7493	-69.3482	-71.3356
42.56	-68.8538	-72.5937	-71.7475	-70.7863			42.56	-70.7493	-69.3475	-71.3353
42.6	-68.9263	-72.5364	-71.7775	-70.8613			42.6	-70.7494	-69.3469	-71.3349
42.64	-68.9313	-72.5955	-71.7263	-70.7312			42.64	-70.7495	-69.3463	-71.3346
42.68	-68.8725	-72.5625	-71.8125	-70.7975			42.68	-70.7496	-69.3457	-71.3343
42.72	-68.905	-72.5608	-71.7312	-70.7475			42.72	-70.7497	-69.3451	-71.334
42.76	-68.9512	-72.5365	-71.7925	-70.7512			42.76	-70.7498	-69.3445	-71.3337
42.8	-68.8475	-72.559	-71.7263	-70.8088			42.8	-70.7499	-69.344	-71.3334
42.84	-68.9775	-72.559	-71.6987	-70.8025			42.84	-70.7501	-69.3435	-71.3332
42.88	-68.8625	-72.5243	-71.7712	-70.795			42.88	-70.7502	-69.343	-71.3329
42.92	-68.9112	-72.5677	-71.7638	-70.8637			42.92	-70.7503	-69.3426	-71.3327
42.96	-68.9188	-72.592	-71.7263	-70.6875			42.96	-70.7505	-69.3422	-71.3325
43	-68.8988	-72.5695	-71.7725	-70.84			43	-70.7506	-69.3419	-71.3323
43.04	-68.9025	-72.5295	-71.755	-70.71			43.04	-70.7508	-69.3416	-71.3322
43.08	-68.9275	-72.526	-71.7675	-70.795			43.08	-70.751	-69.3414	-71.332
43.12	-68.8737	-72.5174	-71.76	-70.775			43.12	-70.7512	-69.3412	-71.3319
43.16	-68.995	-72.5556	-71.7338	-70.81			43.16	-70.7514	-69.341	-71.3317
43.2	-68.8725	-72.5295	-71.7513	-70.7838			43.2	-70.7515	-69.341	-71.3316
43.24	-68.9225	-72.5642	-71.8075	-70.8363			43.24	-70.7518	-69.3409	-71.3315
43.28	-68.9175	-72.526	-71.7163	-70.6825			43.28	-70.752	-69.341	-71.3314
43.32	-68.9237	-72.5556	-71.8112	-70.825			43.32	-70.7522	-69.341	-71.3314
43.36	-68.8862	-72.5486	-71.7475	-70.725			43.36	-70.7524	-69.3411	-71.3313
43.4	-68.9187	-72.5608	-71.7712	-70.745			43.4	-70.7526	-69.3413	-71.3313
43.44	-68.8538	-72.5399	-71.7825	-70.7575			43.44	-70.7528	-69.3415	-71.3313
43.48	-68.9875	-72.559	-71.7425	-70.825			43.48	-70.7531	-69.3417	-71.3313
43.52	-68.8612	-72.5174	-71.755	-70.7625			43.52	-70.7533	-69.342	-71.3313
43.56	-68.9062	-72.5886	-71.835	-70.86			43.56	-70.7536	-69.3424	-71.3313
43.6	-68.9087	-72.5451	-71.7225	-70.69			43.6	-70.7538	-69.3427	-71.3313
43.64	-68.9062	-72.5556	-71.8238	-70.84			43.64	-70.7541	-69.3431	-71.3313
43.68	-68.885	-72.526	-71.7213	-70.7687			43.68	-70.7543	-69.3436	-71.3314
43.72	-68.945	-72.5573	-71.795	-70.7738			43.72	-70.7546	-69.344	-71.3315
43.76	-68.8488	-72.5052	-71.7325	-70.7263			43.76	-70.7549	-69.3445	-71.3315
43.8	-68.995	-72.5469	-71.77	-70.8275			43.8	-70.7551	-69.345	-71.3316
43.84	-68.8525	-72.4983	-71.7363	-70.7425			43.84	-70.7554	-69.3456	-71.3317
43.88	-68.885	-72.5573	-71.8275	-70.88			43.88	-70.7557	-69.3461	-71.3318
43.92	-68.9263	-72.5208	-71.7012	-70.7112			43.92	-70.756	-69.3467	-71.332
43.96	-68.9125	-72.5677	-71.8463	-70.8575			43.96	-70.7563	-69.3473	-71.3321
44	-68.8775	-72.5104	-71.74	-70.8138			44	-70.7565	-69.348	-71.3322
44.04	-68.9613	-72.5555	-71.79	-70.7775			44.04	-70.7568	-69.3486	-71.3324
44.08	-68.8725	-72.4913	-71.7487	-70.765			44.08	-70.7571	-69.3493	-71.3325
44.12	-68.9688	-72.5833	-71.81	-70.8087			44.12	-70.7574	-69.3499	-71.3327
44.16	-68.8763	-72.5087	-71.755	-70.7525			44.16	-70.7577	-69.3506	-71.3329
44.2	-68.8912	-72.5816	-71.8613	-70.8425			44.2	-70.758	-69.3513	-71.333
44.24	-68.9238	-72.5226	-71.6837	-70.7813			44.24	-70.7583	-69.3521	-71.3332
44.28	-68.9375	-72.5625	-71.8525	-70.8325			44.28	-70.7586	-69.3528	-71.3334
44.32	-68.8713	-72.5417	-71.7762	-70.8113			44.32	-70.7589	-69.3536	-71.3336
44.36	-68.9913	-72.5556	-71.77	-70.76			44.36	-70.7592	-69.3543	-71.3338
44.4	-68.8487	-72.526	-71.7275	-70.7925			44.4	-70.7595	-69.3551	-71.334
44.44	-68.9675	-72.5451	-71.7975	-70.8125			44.44	-70.7598	-69.3559	-71.3342
44.48	-68.9137	-72.5295	-71.7187	-70.7387			44.48	-70.7601	-69.3567	-71.3344
44.52	-68.89	-72.5625	-71.8113	-70.8637			44.52	-70.7604	-69.3575	-71.3346
44.56	-68.9475	-72.5399	-71.6687	-70.8013			44.56	-70.7607	-69.3583	-71.3348
44.6	-68.9562	-72.5417	-71.8188	-70.83			44.6	-70.761	-69.3591	-71.335
44.64	-68.8475	-72.5556	-71.76	-70.8425			44.64	-70.7613	-69.3599	-71.3352
44.68	-69.0275	-72.5278	-71.7663	-70.7325			44.68	-70.7616	-69.3608	-71.3355
44.72	-68.8775	-72.5208	-71.7763	-70.7825			44.72	-70.7619	-69.3616	-71.3357
44.76	-68.9687	-72.559	-71.7987	-70.8337			44.76	-70.7622	-69.3625	-71.3359
44.8	-68.9163	-72.5434	-71.7063	-70.76			44.8	-70.7624	-69.3633	-71.3361
44.84	-68.9288	-72.5278	-71.8187	-70.8038			44.84	-70.7627	-69.3642	-71.3363
44.88	-68.95	-72.5555	-71.75	-70.795			44.88	-70.763	-69.3651	-71.3365
44.92	-68.9538	-72.5347	-71.8375	-70.8125			44.92	-70.7633	-69.3659	-71.3367
44.96	-68.8762	-72.533	-71.7937	-70.84			44.96	-70.7636	-69.3668	-71.3369
45	-69.0125	-72.5122	-71.7612	-70.7437			45	-70.7639	-69.3677	-71.3371
45.04	-68.8787	-72.5278	-71.77	-70.805			45.04	-70.7642	-69.3686	-71.3373
45.08	-68.96	-72.5312	-71.7737	-70.805			45.08	-70.7645	-69.3694	-71.3375
45.12	-68.9312	-72.533	-71.7362	-70.7262			45.12	-70.7647	-69.3703	-71.3377
45.16	-68.9238	-72.5486	-71.775	-70.825			45.16	-70.765	-69.3712	-71.3379
45.2	-68.9037	-72.5556	-71.7438	-70.7837			45.2	-70.7653	-69.372	-71.3381
45.24	-68.945	-72.4931	-71.81	-70.7913			45.24	-70.7656	-69.3729	-71.3383
45.28	-68.8588	-72.5573	-71.7762	-70.8112			45.28	-70.7658	-69.3737	-71.3384
45.32	-69.0525	-72.5243	-71.7737	-70.7913			45.32	-70.7661	-69.3746	-71.3386
45.36	-68.8837	-72.5052	-71.7575	-70.8025			45.36	-70.7664	-69.3754	-71.3388
45.4	-68.9625	-72.4792	-71.8325	-70.8212			45.4	-70.7666	-69.3762	-71.3389
45.44	-68.9475	-72.559	-71.6812	-70.74			45.44	-70.7669	-69.377	-71.3391
45.48	-68.9838	-72.5139	-71.8025	-70.8113			45.48	-70.7672	-69.3777	-71.3392
45.52	-68.935	-72.5885	-71.7312	-70.835			45.52	-70.7674	-69.3784	-71.3394
45.56	-68.9588	-72.4965	-71.7712	-70.76			45.56	-70.7677	-69.3791	-71.3395
45.6	-68.8375	-72.5746	-71.8137	-70.835			45.6	-70.7679	-69.3798	-71.3397
45.64	-69.0437	-72.4844	-71.77	-70.77			45.64	-70.7682	-69.3805	-71.3398
45.68	-68.9025	-72.5625	-71.795	-70.795			45.68	-70.7684	-69.3811	-71.3399
45.72	-68.95	-72.4983	-71.8237	-70.82			45.72	-70.7686	-69.3816	-71.34
45.76	-68.9463	-72.559	-71.7237	-70.7112			45.76	-70.7689	-69.3821	-71.3401
45.8	-68.9187	-72.4965	-71.7975	-70.8			45.8	-70.7691	-69.3826	-71.3402
45.84	-68.9175	-72.5573	-71.7212	-70.8288			45.84	-70.7693	-69.383	-71.3403
45.88	-68.9663	-72.4653	-71.7675	-70.7512			45.88	-70.7696	-69.3834	-71.3404
45.92	-68.8587	-72.533	-71.775	-70.8112			45.92	-70.7698	-69.3837	-71.3405
45.96	-69.015	-72.5139	-71.7937	-70.7675			45.96	-70.77	-69.384	-71.3406
46	-68.925	-72.5417	-71.7462	-70.7813			46	-70.7702	-69.3842	-71.3406
46.04	-68.9075	-72.5174	-71.7975	-70.7613			46.04	-70.7704	-69.3843	-71.3407
46.08	-68.9438	-72.5087	-71.6813	-70.7313			46.08	-70.7706	-69.3844	-71.3408
46.12	-68.9425	-72.4583	-71.7937	-70.7663			46.12	-70.7708	-69.3844	-71.3408
46.16	-68.905	-72.5139	-71.7213	-70.8625			46.16	-70.771	-69.3844	-71.3409
46.2	-68.995	-72.4965	-71.7438	-70.7513			46.2	-70.7712	-69.3843	-71.3409
46.24	-68.8912	-72.4913	-71.77	-70.8387			46.24	-70.7714	-69.3841	-71.3409
46.28	-68.9937	-72.5104	-71.745	-70.7725			46.28	-70.7716	-69.3839	-71.341
46.32	-68.9263	-72.5295	-71.7388	-70.755			46.32	-70.7718	-69.3837	-71.341
46.36	-68.9325	-72.5017	-71.835	-70.7763			46.36	-70.772	-69.3833	-71.341
46.4	-68.9638	-72.5156	-71.6825	-70.7587			46.4	-70.7722	-69.383	-71.3411
46.44	-68.9738	-72.526	-71.7687	-70.7675			46.44	-70.7723	-69.3826	-71.3411
46.48	-68.8862	-72.5174	-71.6862	-70.8475			46.48	-70.7725	-69.3821	-71.3411
46.52	-68.9938	-72.5243	-71.7213	-70.7025			46.52	-70.7727	-69.3816	-71.3411
46.56	-68.9	-72.4653	-71.7075	-70.8475			46.56	-70.7728	-69.3811	-71.3411
46.6	-68.99	-72.5191	-71.7587	-70.72			46.6	-70.773	-69.3806	-71.3411
46.64	-68.9125	-72.5069	-71.7238	-70.7813			46.64	-70.7731	-69.38	-71.3411
46.68	-68.92	-72.5799	-71.775	-70.7475			46.68	-70.7733	-69.3794	-71.3411
46.72	-68.9963	-72.5694	-71.675	-70.785			46.72	-70.7734	-69.3788	-71.3411
46.76	-68.9375	-72.5521	-71.7412	-70.7238			46.76	-70.7736	-69.3782	-71.3411
46.8	-68.895	-72.5104	-71.7063	-70.8463			46.8	-70.7737	-69.3776	-71.3411
46.84	-69.01	-72.5243	-71.6913	-70.69			46.84	-70.7738	-69.377	-71.3411
46.88	-68.9	-72.4653	-71.7238	-70.85			46.88	-70.7739	-69.3764	-71.3411
46.92	-68.9913	-72.566	-71.7363	-70.8063			46.92	-70.7741	-69.3758	-71.3411
46.96	-68.9287	-72.5278	-71.6962	-70.7925			46.96	-70.7742	-69.3753	-71.3411
47	-68.9525	-72.5226	-71.755	-70.7463			47	-70.7743	-69.3747	-71.3411
47.04	-68.97	-72.4601	-71.6688	-70.8038			47.04	-70.7744	-69.3742	-71.3411
47.08	-68.9575	-72.5208	-71.7675	-70.7525			47.08	-70.7745	-69.3737	-71.3411
47.12	-68.9012	-72.4826	-71.7375	-70.88			47.12	-70.7746	-69.3732	-71.3411
47.16	-69.0162	-72.559	-71.685	-70.74			47.16	-70.7747	-69.3727	-71.3411
47.2	-68.8687	-72.4636	-71.7437	-70.8475			47.2	-70.7748	-69.3723	-71.3411
47.24	-68.9688	-72.5625	-71.7125	-70.8175			47.24	-70.7749	-69.3719	-71.3411
47.28	-68.94	-72.5017	-71.7125	-70.7863			47.28	-70.775	-69.3716	-71.3411
47.32	-68.92	-72.5556	-71.73	-70.7925			47.32	-70.7751	-69.3713	-71.3411
47.36	-68.9475	-72.4844	-71.6825	-70.7975			47.36	-70.7751	-69.371	-71.3412
47.4	-68.9138	-72.533	-71.7375	-70.73			47.4	-70.7752	-69.3708	-71.3412
47.44	-68.8925	-72.4861	-71.7462	-70.84			47.44	-70.7753	-69.3706	-71.3412
47.48	-69.0075	-72.5503	-71.6675	-70.7463			47.48	-70.7754	-69.3705	-71.3412
47.52	-68.895	-72.4705	-71.75	-70.8487			47.52	-70.7754	-69.3704	-71.3413
47.56	-68.93	-72.5451	-71.7612	-70.8175			47.56	-70.7755	-69.3704	-71.3413
47.6	-68.9575	-72.4844	-71.665	-70.8025			47.6	-70.7755	-69.3704	-71.3414
47.64	-68.9437	-72.533	-71.73	-70.7913			47.64	-70.7756	-69.3705	-71.3414
47.68	-68.9125	-72.5	-71.7438	-70.855			47.68	-70.7756	-69.3706	-71.3415
47.72	-68.9637	-72.5104	-71.7038	-70.7462			47.72	-70.7757	-69.3707	-71.3415
47.76	-68.9025	-72.5052	-71.7488	-70.8675			47.76	-70.7757	-69.3709	-71.3416
47.8	-68.9925	-72.5035	-71.6525	-70.765			47.8	-70.7758	-69.3712	-71.3417
47.84	-68.9225	-72.5017	-71.7425	-70.8988			47.84	-70.7758	-69.3715	-71.3418
47.88	-68.9425	-72.5087	-71.7225	-70.825			47.88	-70.7759	-69.3718	-71.3419
47.92	-68.9975	-72.5399	-71.695	-70.7925			47.92	-70.7759	-69.3722	-71.342
47.96	-68.9288	-72.4809	-71.755	-70.8087			47.96	-70.7759	-69.3726	-71.3421
48	-68.9625	-72.5069	-71.7313	-70.8463			48	-70.776	-69.3731	-71.3422
48.04	-68.9413	-72.5069	-71.7375	-70.7512			48.04	-70.776	-69.3736	-71.3423
48.08	-68.8838	-72.5243	-71.76	-70.8337			48.08	-70.776	-69.3741	-71.3425
48.12	-68.9938	-72.5191	-71.6937	-70.7625			48.12	-70.776	-69.3747	-71.3426
48.16	-68.9125	-72.4774	-71.7237	-70.8463			48.16	-70.776	-69.3752	-71.3428
48.2	-68.9212	-72.5017	-71.7712	-70.8162			48.2	-70.7761	-69.3758	-71.3429
48.24	-68.9887	-72.5208	-71.6887	-70.8275			48.24	-70.7761	-69.3764	-71.3431
48.28	-68.9038	-72.5087	-71.7825	-70.8075			48.28	-70.7761	-69.3771	-71.3433
48.32	-68.9488	-72.5226	-71.755	-70.9			48.32	-70.7761	-69.3777	-71.3435
48.36	-68.975	-72.4931	-71.7225	-70.7213			48.36	-70.7761	-69.3783	-71.3437
48.4	-68.8975	-72.5243	-71.7713	-70.845			48.4	-70.7761	-69.3789	-71.3439
48.44	-68.9837	-72.4965	-71.735	-70.7838			48.44	-70.7761	-69.3795	-71.3441
48.48	-68.96	-72.5087	-71.7662	-70.8412			48.48	-70.7761	-69.3801	-71.3443
48.52	-68.9112	-72.5017	-71.7825	-70.895			48.52	-70.7761	-69.3806	-71.3446
48.56	-69	-72.5538	-71.7037	-70.8112			48.56	-70.7761	-69.3811	-71.3448
48.6	-68.9287	-72.4618	-71.7887	-70.81			48.6	-70.7761	-69.3816	-71.3451
48.64	-68.9575	-72.5469	-71.7613	-70.9225			48.64	-70.776	-69.382	-71.3453
48.68	-68.9737	-72.5052	-71.7325	-70.7663			48.68	-70.776	-69.3823	-71.3456
48.72	-68.91	-72.5434	-71.7825	-70.9025			48.72	-70.776	-69.3826	-71.3459
48.76	-68.9362	-72.4861	-71.76	-70.7938			48.76	-70.776	-69.3828	-71.3462
48.8	-68.9513	-72.5226	-71.7738	-70.8387			48.8	-70.776	-69.3829	-71.3465
48.84	-68.9112	-72.4826	-71.7613	-70.8475			48.84	-70.7759	-69.383	-71.3468
48.88	-69.0187	-72.5295	-71.7037	-70.8612			48.88	-70.7759	-69.383	-71.3471
48.92	-68.9062	-72.4931	-71.765	-70.8112			48.92	-70.7759	-69.3828	-71.3474
48.96	-68.9187	-72.5417	-71.85	-70.9012			48.96	-70.7759	-69.3826	-71.3477
49	-68.9538	-72.4774	-71.7288	-70.7738			49	-70.7758	-69.3823	-71.3481
49.04	-68.9038	-72.526	-71.805	-70.89			49.04	-70.7758	-69.3819	-71.3484
49.08	-68.9425	-72.5226	-71.7513	-70.85			49.08	-70.7758	-69.3814	-71.3487
49.12	-68.9787	-72.526	-71.7975	-70.81			49.12	-70.7757	-69.3808	-71.3491
49.16	-68.8638	-72.4809	-71.7938	-70.8425			49.16	-70.7757	-69.3801	-71.3494
49.2	-69.0088	-72.5399	-71.7125	-70.8575			49.2	-70.7756	-69.3794	-71.3498
49.24	-68.895	-72.4844	-71.7987	-70.8238			49.24	-70.7756	-69.3785	-71.3501
49.28	-68.9363	-72.5278	-71.82	-70.885			49.28	-70.7755	-69.3776	-71.3505
49.32	-68.98	-72.4601	-71.7437	-70.7525			49.32	-70.7755	-69.3765	-71.3509
49.36	-68.9588	-72.4653	-71.7712	-70.9125			49.36	-70.7754	-69.3755	-71.3512
49.4	-68.94	-72.5017	-71.7525	-70.85			49.4	-70.7754	-69.3743	-71.3516
49.44	-68.9638	-72.4792	-71.7413	-70.81			49.44	-70.7753	-69.3731	-71.352
49.48	-68.8825	-72.4861	-71.745	-70.8375			49.48	-70.7752	-69.3719	-71.3523
49.52	-68.9712	-72.5035	-71.7525	-70.8887			49.52	-70.7752	-69.3706	-71.3527
49.56	-68.9037	-72.4878	-71.7225	-70.8512			49.56	-70.7751	-69.3693	-71.3531
49.6	-68.945	-72.5243	-71.8137	-70.935			49.6	-70.7751	-69.368	-71.3534
49.64	-68.9887	-72.5451	-71.7163	-70.8187			49.64	-70.775	-69.3667	-71.3538
49.68	-68.93	-72.5069	-71.8012	-70.8762			49.68	-70.7749	-69.3654	-71.3542
49.72	-68.9163	-72.5191	-71.715	-70.8938			49.72	-70.7748	-69.3642	-71.3545
49.76	-68.9962	-72.5226	-71.745	-70.8075			49.76	-70.7748	-69.3629	-71.3549
49.8	-68.89	-72.5243	-71.7175	-70.8712			49.8	-70.7747	-69.3617	-71.3552
49.84	-69.005	-72.4931	-71.7363	-70.8737			49.84	-70.7746	-69.3606	-71.3556
49.88	-68.935	-72.5174	-71.7	-70.8475			49.88	-70.7745	-69.3595	-71.3559
49.92	-68.9412	-72.4983	-71.79	-70.9088			49.92	-70.7745	-69.3585	-71.3562
49.96	-69.0112	-72.5017	-71.68	-70.8488			49.96	-70.7744	-69.3576	-71.3565
50	-68.9925	-72.4879	-71.8312	-70.9075			50	-70.7743	-69.3567	-71.3569
50.04	-68.9213	-72.5208	-71.765	-70.9025			50.04	-70.7742	-69.356	-71.3572
50.08	-69.01	-72.4722	-71.7537	-70.8075			50.08	-70.7741	-69.3553	-71.3574
50.12	-68.9112	-72.5417	-71.7125	-70.8862			50.12	-70.7741	-69.3548	-71.3577
50.16	-69.0125	-72.4722	-71.7387	-70.8638			50.16	-70.774	-69.3543	-71.358
50.2	-68.9225	-72.5017	-71.695	-70.8013			50.2	-70.7739	-69.3539	-71.3583
50.24	-68.9313	-72.4618	-71.8013	-70.9025			50.24	-70.7738	-69.3537	-71.3585
50.28	-68.9625	-72.5486	-71.6787	-70.86			50.28	-70.7737	-69.3535	-71.3587
50.32	-68.97	-72.5017	-71.795	-70.8825			50.32	-70.7736	-69.3534	-71.359
50.36	-68.9112	-72.566	-71.7413	-70.8712			50.36	-70.7735	-69.3535	-71.3592
50.4	-69.0575	-72.4757	-71.7388	-70.7512			50.4	-70.7735	-69.3536	-71.3594
50.44	-68.9088	-72.5104	-71.7338	-70.825			50.44	-70.7734	-69.3538	-71.3596
50.48	-69.0012	-72.5087	-71.7737	-70.8775			50.48	-70.7733	-69.3541	-71.3597
50.52	-68.9625	-72.5312	-71.7037	-70.7862			50.52	-70.7732	-69.3545	-71.3599
50.56	-68.9487	-72.4809	-71.7688	-70.8937			50.56	-70.7731	-69.3549	-71.36
50.6	-68.9713	-72.5555	-71.7175	-70.8013			50.6	-70.773	-69.3554	-71.3601
50.64	-68.9813	-72.4861	-71.8038	-70.8525			50.64	-70.7729	-69.356	-71.3602
50.68	-68.8875	-72.526	-71.7687	-70.8788			50.68	-70.7729	-69.3566	-71.3603
50.72	-69.06	-72.5087	-71.7225	-70.7775			50.72	-70.7728	-69.3573	-71.3603
50.76	-68.9012	-72.5104	-71.7538	-70.815			50.76	-70.7727	-69.358	-71.3604
50.8	-68.9875	-72.4896	-71.7787	-70.87			50.8	-70.7726	-69.3588	-71.3604
50.84	-68.9425	-72.5208	-71.7025	-70.7625			50.84	-70.7725	-69.3596	-71.3604
50.88	-68.9575	-72.4739	-71.8162	-70.855			50.88	-70.7725	-69.3604	-71.3604
50.92	-68.9287	-72.5278	-71.72	-70.82			50.92	-70.7724	-69.3612	-71.3604
50.96	-68.99	-72.5035	-71.7887	-70.8038			50.96	-70.7723	-69.362	-71.3603
51	-68.9175	-72.5399	-71.7688	-70.815			51	-70.7722	-69.3628	-71.3602
51.04	-69.0475	-72.4757	-71.75	-70.7963			51.04	-70.7722	-69.3636	-71.3601
51.08	-68.9025	-72.5174	-71.7475	-70.8075			51.08	-70.7721	-69.3644	-71.36
51.12	-68.965	-72.4792	-71.795	-70.8225			51.12	-70.772	-69.3652	-71.3599
51.16	-68.9525	-72.5278	-71.6975	-70.76			51.16	-70.772	-69.366	-71.3598
51.2	-68.945	-72.4809	-71.7713	-70.84			51.2	-70.7719	-69.3667	-71.3596
51.24	-68.9338	-72.533	-71.6987	-70.8137			51.24	-70.7719	-69.3674	-71.3594
51.28	-68.985	-72.4896	-71.7675	-70.74			51.28	-70.7718	-69.3681	-71.3592
51.32	-68.8675	-72.5278	-71.75	-70.7863			51.32	-70.7718	-69.3688	-71.359
51.36	-69.0475	-72.5226	-71.7262	-70.7637			51.36	-70.7717	-69.3695	-71.3587
51.4	-68.8862	-72.4896	-71.735	-70.7763			51.4	-70.7717	-69.3701	-71.3584
51.44	-68.965	-72.5399	-71.8113	-70.805			51.44	-70.7716	-69.3706	-71.3582
51.48	-68.955	-72.5226	-71.6937	-70.7287			51.48	-70.7716	-69.3712	-71.3579
51.52	-68.9775	-72.4757	-71.7762	-70.8237			51.52	-70.7716	-69.3716	-71.3575
51.56	-68.9375	-72.5208	-71.7375	-70.8162			51.56	-70.7715	-69.3721	-71.3572
51.6	-68.9963	-72.5278	-71.7538	-70.7525			51.6	-70.7715	-69.3725	-71.3568
51.64	-68.905	-72.5278	-71.7912	-70.805			51.64	-70.7715	-69.3729	-71.3565
51.68	-69.0138	-72.5191	-71.7713	-70.775			51.68	-70.7715	-69.3732	-71.3561
51.72	-68.9012	-72.5122	-71.7725	-70.775			51.72	-70.7715	-69.3735	-71.3557
51.76	-68.9487	-72.5417	-71.8225	-70.8038			51.76	-70.7715	-69.3737	-71.3553
51.8	-68.9612	-72.4983	-71.6937	-70.7488			51.8	-70.7715	-69.3739	-71.3548
51.84	-68.9875	-72.5191	-71.8475	-70.7725			51.84	-70.7715	-69.374	-71.3544
51.88	-68.9187	-72.5226	-71.7213	-70.8613			51.88	-70.7715	-69.3741	-71.3539
51.92	-69.0038	-72.5573	-71.7625	-70.7162			51.92	-70.7715	-69.3741	-71.3535
51.96	-68.92	-72.5191	-71.78	-70.8025			51.96	-70.7715	-69.3741	-71.353
52	-69.0013	-72.5573	-71.7975	-70.7762			52	-70.7715	-69.374	-71.3525
52.04	-68.9138	-72.4965	-71.7675	-70.8			52.04	-70.7715	-69.3739	-71.352
52.08	-68.9425	-72.5486	-71.8463	-70.8175			52.08	-70.7715	-69.3737	-71.3515
52.12	-68.9787	-72.5069	-71.71	-70.7637			52.12	-70.7715	-69.3735	-71.351
52.16	-68.9712	-72.5347	-71.7975	-70.7962			52.16	-70.7716	-69.3732	-71.3504
52.2	-68.8837	-72.4809	-71.755	-70.8088			52.2	-70.7716	-69.3729	-71.3499
52.24	-68.9838	-72.559	-71.765	-70.71			52.24	-70.7716	-69.3725	-71.3493
52.28	-68.8925	-72.5174	-71.7887	-70.8138			52.28	-70.7717	-69.3721	-71.3488
52.32	-69	-72.5781	-71.7862	-70.755			52.32	-70.7717	-69.3716	-71.3482
52.36	-68.9363	-72.4566	-71.7138	-70.795			52.36	-70.7718	-69.3711	-71.3477
52.4	-68.9112	-72.5087	-71.8387	-70.7488			52.4	-70.7718	-69.3706	-71.3471
52.44	-68.9837	-72.474	-71.685	-70.825			52.44	-70.7719	-69.37	-71.3465
52.48	-68.9575	-72.5382	-71.815	-70.7487			52.48	-70.7719	-69.3694	-71.346
52.52	-68.88	-72.5121	-71.7412	-70.865			52.52	-70.772	-69.3687	-71.3454
52.56	-68.9875	-72.5556	-71.7562	-70.7212			52.56	-70.7721	-69.3681	-71.3448
52.6	-68.8987	-72.4844	-71.7875	-70.8488			52.6	-70.7721	-69.3674	-71.3442
52.64	-69.0037	-72.5312	-71.8187	-70.7887			52.64	-70.7722	-69.3667	-71.3437
52.68	-68.915	-72.4896	-71.7612	-70.79			52.68	-70.7723	-69.366	-71.3431
52.72	-68.9225	-72.5538	-71.8113	-70.8			52.72	-70.7723	-69.3652	-71.3425
52.76	-68.935	-72.4688	-71.73	-70.7825			52.76	-70.7724	-69.3645	-71.342
52.8	-68.91	-72.5469	-71.8025	-70.7975			52.8	-70.7725	-69.3638	-71.3414
52.84	-68.8637	-72.526	-71.7487	-70.8775			52.84	-70.7726	-69.3631	-71.3409
52.88	-68.9762	-72.5208	-71.7413	-70.7675			52.88	-70.7727	-69.3625	-71.3403
52.92	-68.8975	-72.5226	-71.7663	-70.845			52.92	-70.7727	-69.3618	-71.3398
52.96	-68.9575	-72.5451	-71.7937	-70.8			52.96	-70.7728	-69.3612	-71.3392
53	-68.9463	-72.526	-71.7113	-70.775			53	-70.7729	-69.3606	-71.3387
53.04	-68.9275	-72.5208	-71.7938	-70.7825			53.04	-70.773	-69.3601	-71.3382
53.08	-68.9388	-72.5156	-71.7212	-70.7838			53.08	-70.7731	-69.3596	-71.3376
53.12	-68.9712	-72.5278	-71.7625	-70.7725			53.12	-70.7732	-69.3592	-71.3371
53.16	-68.8775	-72.5399	-71.78	-70.8437			53.16	-70.7733	-69.3588	-71.3366
53.2	-69.0025	-72.5451	-71.7137	-70.75			53.2	-70.7734	-69.3585	-71.3361
53.24	-68.8887	-72.5573	-71.7587	-70.8388			53.24	-70.7735	-69.3582	-71.3357
53.28	-68.94	-72.5451	-71.7925	-70.8212			53.28	-70.7736	-69.358	-71.3352
53.32	-68.9712	-72.5521	-71.7387	-70.7362			53.32	-70.7737	-69.3579	-71.3347
53.36	-68.9225	-72.5139	-71.81	-70.7962			53.36	-70.7738	-69.3579	-71.3343
53.4	-68.965	-72.5573	-71.7513	-70.7813			53.4	-70.7739	-69.358	-71.3339
53.44	-68.97	-72.5226	-71.7638	-70.7675			53.44	-70.774	-69.3581	-71.3335
53.48	-68.9037	-72.5556	-71.7675	-70.8375			53.48	-70.774	-69.3583	-71.333
53.52	-69.015	-72.5121	-71.6737	-70.79			53.52	-70.7741	-69.3586	-71.3327
53.56	-68.8675	-72.5677	-71.78	-70.82			53.56	-70.7742	-69.359	-71.3323
53.6	-68.9125	-72.5295	-71.8137	-70.8325			53.6	-70.7743	-69.3595	-71.3319
53.64	-68.9475	-72.5938	-71.7113	-70.74			53.64	-70.7744	-69.36	-71.3316
53.68	-68.955	-72.4705	-71.7662	-70.7875			53.68	-70.7745	-69.3606	-71.3312
53.72	-68.9425	-72.5625	-71.7463	-70.825			53.72	-70.7746	-69.3613	-71.3309
53.76	-68.9987	-72.5104	-71.7312	-70.7262			53.76	-70.7747	-69.3621	-71.3306
53.8	-68.875	-72.5608	-71.81	-70.8137			53.8	-70.7748	-69.3629	-71.3303
53.84	-69	-72.526	-71.7075	-70.7725			53.84	-70.7749	-69.3637	-71.33
53.88	-68.915	-72.5695	-71.775	-70.8062			53.88	-70.775	-69.3646	-71.3298
53.92	-68.9412	-72.5313	-71.7788	-70.8138			53.92	-70.775	-69.3655	-71.3295
53.96	-68.9787	-72.5694	-71.7287	-70.7525			53.96	-70.7751	-69.3665	-71.3293
54	-68.9163	-72.4913	-71.8062	-70.7638			54	-70.7752	-69.3675	-71.3291
54.04	-68.9313	-72.5729	-71.735	-70.8125			54.04	-70.7753	-69.3685	-71.3289
54.08	-68.9725	-72.5087	-71.7025	-70.6888			54.08	-70.7754	-69.3695	-71.3287
54.12	-68.8775	-72.5799	-71.745	-70.8162			54.12	-70.7754	-69.3705	-71.3285
54.16	-68.9513	-72.5121	-71.7212	-70.7913			54.16	-70.7755	-69.3715	-71.3284
54.2	-68.9137	-72.5729	-71.76	-70.8312			54.2	-70.7756	-69.3725	-71.3283
54.24	-68.905	-72.4931	-71.795	-70.8325			54.24	-70.7756	-69.3735	-71.3281
54.28	-68.9738	-72.5503	-71.6912	-70.7875			54.28	-70.7757	-69.3744	-71.328
54.32	-68.8987	-72.5104	-71.78	-70.7575			54.32	-70.7758	-69.3753	-71.3279
54.36	-68.935	-72.5781	-71.7737	-70.8038			54.36	-70.7758	-69.3761	-71.3279
54.4	-68.9625	-72.5191	-71.7338	-70.6987			54.4	-70.7759	-69.3769	-71.3278
54.44	-68.9237	-72.5469	-71.7113	-70.83			54.44	-70.7759	-69.3776	-71.3278
54.48	-68.9225	-72.5556	-71.725	-70.74			54.48	-70.776	-69.3783	-71.3277
54.52	-68.9425	-72.5538	-71.7537	-70.7725			54.52	-70.776	-69.3789	-71.3277
54.56	-68.92	-72.5625	-71.765	-70.805			54.56	-70.776	-69.3795	-71.3277
54.6	-69.0075	-72.5226	-71.7212	-70.7888			54.6	-70.7761	-69.3799	-71.3277
54.64	-68.92	-72.5035	-71.7487	-70.7625			54.64	-70.7761	-69.3804	-71.3277
54.68	-68.94	-72.5347	-71.8037	-70.82			54.68	-70.7761	-69.3807	-71.3278
54.72	-68.985	-72.5486	-71.6862	-70.6987			54.72	-70.7762	-69.381	-71.3278
54.76	-68.9087	-72.4931	-71.765	-70.835			54.76	-70.7762	-69.3812	-71.3279
54.8	-68.9375	-72.526	-71.7225	-70.795			54.8	-70.7762	-69.3814	-71.328
54.84	-68.97	-72.5191	-71.7238	-70.7838			54.84	-70.7762	-69.3815	-71.328
54.88	-68.9275	-72.5365	-71.7425	-70.795			54.88	-70.7762	-69.3816	-71.3281
54.92	-69.0275	-72.5243	-71.7275	-70.83			54.92	-70.7762	-69.3816	-71.3282
54.96	-68.9462	-72.5486	-71.7588	-70.7775			54.96	-70.7762	-69.3815	-71.3283
55	-68.91	-72.5729	-71.8012	-70.8125			55	-70.7762	-69.3815	-71.3285
55.04	-68.9875	-72.5729	-71.725	-70.66			55.04	-70.7762	-69.3814	-71.3286
55.08	-68.9287	-72.5174	-71.7812	-70.8575			55.08	-70.7762	-69.3812	-71.3287
55.12	-68.9463	-72.6094	-71.7263	-70.7825			55.12	-70.7762	-69.3811	-71.3289
55.16	-68.9725	-72.533	-71.73	-70.8063			55.16	-70.7762	-69.3809	-71.3291
55.2	-68.87	-72.5764	-71.7863	-70.7738			55.2	-70.7761	-69.3808	-71.3292
55.24	-68.985	-72.5243	-71.745	-70.8763			55.24	-70.7761	-69.3806	-71.3294
55.28	-68.9387	-72.5555	-71.7575	-70.7313			55.28	-70.7761	-69.3805	-71.3296
55.32	-68.9025	-72.5417	-71.835	-70.8662			55.32	-70.776	-69.3803	-71.3297
55.36	-69.0263	-72.5781	-71.6825	-70.7163			55.36	-70.776	-69.3802	-71.3299
55.4	-68.9463	-72.4896	-71.7925	-70.8487			55.4	-70.7759	-69.3801	-71.3301
55.44	-68.9287	-72.5747	-71.7163	-70.7925			55.44	-70.7759	-69.3801	-71.3303
55.48	-68.9737	-72.5052	-71.7375	-70.7763			55.48	-70.7758	-69.38	-71.3305
55.52	-68.9075	-72.5382	-71.7537	-70.825			55.52	-70.7758	-69.38	-71.3307
55.56	-68.9725	-72.4878	-71.7762	-70.825			55.56	-70.7757	-69.3801	-71.3309
55.6	-68.9513	-72.5903	-71.735	-70.7463			55.6	-70.7756	-69.3802	-71.3312
55.64	-68.905	-72.5191	-71.815	-70.8437			55.64	-70.7755	-69.3803	-71.3314
55.68	-69.0238	-72.5955	-71.6912	-70.7438			55.68	-70.7755	-69.3805	-71.3316
55.72	-68.935	-72.4514	-71.76	-70.8275			55.72	-70.7754	-69.3808	-71.3318
55.76	-68.9112	-72.5365	-71.7525	-70.7787			55.76	-70.7753	-69.381	-71.332
55.8	-68.9987	-72.4983	-71.705	-70.7637			55.8	-70.7752	-69.3814	-71.3322
55.84	-68.9162	-72.5382	-71.74	-70.785			55.84	-70.7751	-69.3817	-71.3324
55.88	-68.9775	-72.4774	-71.7387	-70.8375			55.88	-70.775	-69.3821	-71.3326
55.92	-68.9713	-72.5521	-71.7225	-70.6838			55.92	-70.7749	-69.3826	-71.3328
55.96	-68.9363	-72.4861	-71.8238	-70.8475			55.96	-70.7748	-69.383	-71.333
56	-68.9788	-72.5451	-71.6825	-70.755			56	-70.7747	-69.3835	-71.3332
56.04	-68.9737	-72.4965	-71.805	-70.8113			56.04	-70.7745	-69.384	-71.3334
56.08	-68.91	-72.5573	-71.7675	-70.7712			56.08	-70.7744	-69.3845	-71.3336
56.12	-69.0362	-72.5434	-71.725	-70.7463			56.12	-70.7743	-69.3851	-71.3338
56.16	-68.9287	-72.5434	-71.7537	-70.7688			56.16	-70.7741	-69.3856	-71.334
56.2	-69.0037	-72.5035	-71.7375	-70.8575			56.2	-70.774	-69.3862	-71.3342
56.24	-68.94	-72.5312	-71.7475	-70.7063			56.24	-70.7739	-69.3867	-71.3344
56.28	-68.9237	-72.526	-71.7763	-70.7925			56.28	-70.7737	-69.3873	-71.3345
56.32	-68.96	-72.5503	-71.7212	-70.7012			56.32	-70.7736	-69.3878	-71.3347
56.36	-68.9725	-72.4844	-71.7687	-70.7725			56.36	-70.7734	-69.3883	-71.3348
56.4	-68.9037	-72.5399	-71.7687	-70.7737			56.4	-70.7733	-69.3888	-71.335
56.44	-69.0188	-72.5191	-71.7375	-70.76			56.44	-70.7731	-69.3893	-71.3351
56.48	-68.93	-72.5434	-71.7412	-70.7825			56.48	-70.7729	-69.3898	-71.3353
56.52	-68.995	-72.5608	-71.77	-70.8538			56.52	-70.7728	-69.3902	-71.3354
56.56	-68.9525	-72.5313	-71.6963	-70.7225			56.56	-70.7726	-69.3906	-71.3355
56.6	-68.9725	-72.5399	-71.7938	-70.83			56.6	-70.7724	-69.391	-71.3356
56.64	-68.9525	-72.5313	-71.7062	-70.7838			56.64	-70.7722	-69.3913	-71.3357
56.68	-68.9737	-72.533	-71.7788	-70.79			56.68	-70.7721	-69.3916	-71.3358
56.72	-68.8687	-72.526	-71.7837	-70.8088			56.72	-70.7719	-69.3919	-71.3359
56.76	-69.0413	-72.5486	-71.7163	-70.7975			56.76	-70.7717	-69.3921	-71.336
56.8	-68.9038	-72.5035	-71.7387	-70.7712			56.8	-70.7715	-69.3923	-71.336
56.84	-68.9588	-72.5868	-71.7813	-70.8688			56.84	-70.7713	-69.3925	-71.3361
56.88	-68.9687	-72.5017	-71.7075	-70.71			56.88	-70.7711	-69.3926	-71.3362
56.92	-68.985	-72.5556	-71.7825	-70.8375			56.92	-70.7709	-69.3927	-71.3362
56.96	-68.9263	-72.5122	-71.7512	-70.7425			56.96	-70.7707	-69.3928	-71.3362
57	-69.0238	-72.5382	-71.7587	-70.7775			57	-70.7705	-69.3928	-71.3363
57.04	-68.855	-72.4653	-71.7925	-70.7325			57.04	-70.7703	-69.3928	-71.3363
57.08	-69.045	-72.5295	-71.72	-70.8337			57.08	-70.7701	-69.3927	-71.3363
57.12	-68.9025	-72.467	-71.7237	-70.73			57.12	-70.7699	-69.3926	-71.3363
57.16	-68.95	-72.559	-71.79	-70.8587			57.16	-70.7697	-69.3925	-71.3363
57.2	-68.9463	-72.4913	-71.695	-70.7075			57.2	-70.7695	-69.3923	-71.3362
57.24	-68.9638	-72.5278	-71.82	-70.815			57.24	-70.7693	-69.3922	-71.3362
57.28	-68.9287	-72.4826	-71.7313	-70.7875			57.28	-70.7691	-69.392	-71.3362
57.32	-69.0012	-72.533	-71.7513	-70.7462			57.32	-70.7689	-69.3918	-71.3361
57.36	-68.8863	-72.4722	-71.7362	-70.755			57.36	-70.7687	-69.3915	-71.3361
57.4	-69.035	-72.5538	-71.755	-70.7875			57.4	-70.7685	-69.3913	-71.336
57.44	-68.8975	-72.5017	-71.6775	-70.7463			57.44	-70.7683	-69.391	-71.336
57.48	-68.9538	-72.5399	-71.79	-70.8113			57.48	-70.7681	-69.3907	-71.3359
57.52	-69	-72.4878	-71.6487	-70.71			57.52	-70.7679	-69.3904	-71.3358
57.56	-68.9425	-72.566	-71.7988	-70.8038			57.56	-70.7677	-69.3901	-71.3357
57.6	-68.9263	-72.5173	-71.715	-70.8013			57.6	-70.7675	-69.3898	-71.3357
57.64	-68.9938	-72.5538	-71.745	-70.71			57.64	-70.7673	-69.3895	-71.3356
57.68	-68.9037	-72.4844	-71.7013	-70.7675			57.68	-70.7671	-69.3892	-71.3355
57.72	-69.0325	-72.5503	-71.77	-70.7188			57.72	-70.7669	-69.3889	-71.3354
57.76	-68.9013	-72.4792	-71.685	-70.7775			57.76	-70.7667	-69.3886	-71.3352
57.8	-68.9525	-72.5278	-71.7725	-70.7787			57.8	-70.7665	-69.3883	-71.3351
57.84	-68.9713	-72.5208	-71.6662	-70.7387			57.84	-70.7663	-69.388	-71.335
57.88	-68.94	-72.5503	-71.7888	-70.79			57.88	-70.7661	-69.3877	-71.3349
57.92	-68.9137	-72.5243	-71.7462	-70.8125			57.92	-70.7659	-69.3874	-71.3348
57.96	-69.0288	-72.5434	-71.7175	-70.7175			57.96	-70.7658	-69.3871	-71.3346
58	-68.92	-72.5382	-71.7338	-70.79			58	-70.7656	-69.3868	-71.3345
58.04	-69.005	-72.5139	-71.7525	-70.7475			58.04	-70.7654	-69.3865	-71.3344
58.08	-68.9362	-72.5365	-71.69	-70.7712			58.08	-70.7652	-69.3863	-71.3342
58.12	-68.945	-72.5729	-71.7825	-70.7912			58.12	-70.7651	-69.386	-71.3341
58.16	-68.9925	-72.5451	-71.6337	-70.7813			58.16	-70.7649	-69.3857	-71.3339
58.2	-68.9675	-72.5052	-71.7625	-70.7675			58.2	-70.7647	-69.3854	-71.3338
58.24	-68.9025	-72.5226	-71.7313	-70.79			58.24	-70.7646	-69.3851	-71.3336
58.28	-69.0025	-72.5486	-71.755	-70.6588			58.28	-70.7644	-69.3848	-71.3335
58.32	-68.9013	-72.526	-71.7037	-70.7962			58.32	-70.7643	-69.3845	-71.3334
58.36	-69.0037	-72.5417	-71.7288	-70.7425			58.36	-70.7641	-69.3841	-71.3332
58.4	-68.945	-72.5417	-71.695	-70.7213			58.4	-70.764	-69.3837	-71.3331
58.44	-68.9213	-72.5087	-71.7412	-70.7162			58.44	-70.7638	-69.3833	-71.3329
58.48	-68.965	-72.4965	-71.69	-70.7588			58.48	-70.7637	-69.3829	-71.3328
58.52	-68.9325	-72.4913	-71.7613	-70.7337			58.52	-70.7636	-69.3824	-71.3326
58.56	-68.8888	-72.559	-71.7425	-70.8075			58.56	-70.7635	-69.3819	-71.3325
58.6	-69.025	-72.4965	-71.71	-70.6688			58.6	-70.7633	-69.3814	-71.3323
58.64	-68.8925	-72.5434	-71.7238	-70.7788			58.64	-70.7632	-69.3808	-71.3322
58.68	-68.9737	-72.4826	-71.77	-70.74			58.68	-70.7631	-69.3802	-71.3321
58.72	-68.945	-72.5382	-71.6762	-70.7425			58.72	-70.763	-69.3795	-71.3319
58.76	-68.9237	-72.4792	-71.7388	-70.7262			58.76	-70.7629	-69.3788	-71.3318
58.8	-68.9675	-72.5573	-71.7175	-70.7675			58.8	-70.7628	-69.378	-71.3317
58.84	-68.9463	-72.474	-71.765	-70.7075			58.84	-70.7627	-69.3771	-71.3315
58.88	-68.8675	-72.5608	-71.765	-70.83			58.88	-70.7627	-69.3763	-71.3314
58.92	-69.0562	-72.526	-71.6813	-70.7125			58.92	-70.7626	-69.3753	-71.3313
58.96	-68.9225	-72.5469	-71.76	-70.79			58.96	-70.7625	-69.3744	-71.3312
59	-68.9463	-72.5	-71.77	-70.7775			59	-70.7624	-69.3733	-71.331
59.04	-68.9263	-72.5608	-71.685	-70.73			59.04	-70.7624	-69.3722	-71.3309
59.08	-68.9525	-72.4635	-71.7362	-70.7712			59.08	-70.7623	-69.3711	-71.3308
59.12	-68.9137	-72.5139	-71.7187	-70.7687			59.12	-70.7623	-69.37	-71.3307
59.16	-68.965	-72.4809	-71.7362	-70.7475			59.16	-70.7622	-69.3687	-71.3306
59.2	-68.8625	-72.5451	-71.7713	-70.8037			59.2	-70.7622	-69.3675	-71.3305
59.24	-69.01	-72.4653	-71.6975	-70.7462			59.24	-70.7621	-69.3662	-71.3304
59.28	-68.9138	-72.5191	-71.7413	-70.8013			59.28	-70.7621	-69.3649	-71.3303
59.32	-68.9588	-72.5069	-71.7825	-70.7712			59.32	-70.7621	-69.3636	-71.3302
59.36	-68.95	-72.5625	-71.6637	-70.73			59.36	-70.762	-69.3622	-71.3302
59.4	-68.93	-72.5226	-71.7762	-70.725			59.4	-70.762	-69.3609	-71.3301
59.44	-68.9438	-72.5521	-71.7062	-70.8075			59.44	-70.762	-69.3595	-71.33
59.48	-68.9813	-72.5191	-71.7363	-70.6775			59.48	-70.762	-69.3581	-71.3299
59.52	-68.8625	-72.5382	-71.7613	-70.8125			59.52	-70.762	-69.3567	-71.3299
59.56	-69.0175	-72.5278	-71.7037	-70.7325			59.56	-70.762	-69.3554	-71.3298
59.6	-68.8562	-72.5174	-71.7412	-70.7912			59.6	-70.762	-69.354	-71.3298
59.64	-68.9375	-72.5469	-71.7925	-70.7363			59.64	-70.762	-69.3527	-71.3297
59.68	-68.9738	-72.5174	-71.6725	-70.7313			59.68	-70.762	-69.3514	-71.3296
59.72	-68.93	-72.5104	-71.7537	-70.71			59.72	-70.762	-69.3501	-71.3296
59.76	-68.91	-72.5312	-71.71	-70.8112			59.76	-70.762	-69.3489	-71.3296
59.8	-69.0038	-72.5451	-71.7362	-70.6713			59.8	-70.762	-69.3478	-71.3295
59.84	-68.8975	-72.5139	-71.72	-70.8187			59.84	-70.762	-69.3467	-71.3295
59.88	-68.9862	-72.5139	-71.7325	-70.725			59.88	-70.7621	-69.3456	-71.3295
59.92	-68.9	-72.5174	-71.7237	-70.7662			59.92	-70.7621	-69.3447	-71.3294
59.96	-68.9087	-72.5243	-71.7437	-70.77			59.96	-70.7621	-69.3438	-71.3294
60	-68.9675	-72.4983	-71.6663	-70.7638			60	-70.7621	-69.343	-71.3294
60.04	-68.9125	-72.5486	-71.7387	-70.7087			60.04	-70.7622	-69.3423	-71.3294
60.08	-68.9363	-72.5278	-71.7363	-70.8325			60.08	-70.7622	-69.3416	-71.3293
60.12	-68.9712	-72.5174	-71.6925	-70.6838			60.12	-70.7622	-69.3411	-71.3293
60.16	-68.88	-72.507	-71.725	-70.82			60.16	-70.7623	-69.3406	-71.3293
60.2	-68.9962	-72.5625	-71.71	-70.73			60.2	-70.7623	-69.3403	-71.3293
60.24	-68.9213	-72.4931	-71.7	-70.7588			60.24	-70.7623	-69.34	-71.3293
60.28	-68.9025	-72.559	-71.7662	-70.7587			60.28	-70.7624	-69.3398	-71.3293
60.32	-68.9763	-72.5191	-71.655	-70.8112			60.32	-70.7624	-69.3397	-71.3293
60.36	-68.915	-72.5503	-71.7325	-70.73			60.36	-70.7625	-69.3398	-71.3293
60.4	-68.91	-72.5035	-71.7438	-70.8213			60.4	-70.7625	-69.3399	-71.3293
60.44	-68.9925	-72.566	-71.6638	-70.675			60.44	-70.7625	-69.34	-71.3293
60.48	-68.8975	-72.4844	-71.7412	-70.8075			60.48	-70.7626	-69.3403	-71.3294
60.52	-68.9363	-72.5642	-71.7175	-70.7463			60.52	-70.7626	-69.3406	-71.3294
60.56	-68.9525	-72.4809	-71.665	-70.7363			60.56	-70.7626	-69.341	-71.3294
60.6	-68.9037	-72.5365	-71.7638	-70.7587			60.6	-70.7627	-69.3414	-71.3294
60.64	-68.99	-72.4792	-71.6925	-70.8225			60.64	-70.7627	-69.3419	-71.3294
60.68	-68.9075	-72.5486	-71.7525	-70.7337			60.68	-70.7627	-69.3424	-71.3294
60.72	-68.905	-72.4948	-71.7587	-70.86			60.72	-70.7628	-69.343	-71.3295
60.76	-69.0025	-72.5677	-71.6675	-70.6888			60.76	-70.7628	-69.3435	-71.3295
60.8	-68.9212	-72.4757	-71.735	-70.8488			60.8	-70.7628	-69.3441	-71.3295
60.84	-68.9438	-72.5538	-71.74	-70.745			60.84	-70.7629	-69.3447	-71.3296
60.88	-68.9175	-72.5278	-71.715	-70.7713			60.88	-70.7629	-69.3453	-71.3296
60.92	-68.905	-72.5799	-71.7588	-70.7612			60.92	-70.7629	-69.3459	-71.3296
60.96	-68.9413	-72.5	-71.7338	-70.8163			60.96	-70.7629	-69.3465	-71.3296
61	-68.9387	-72.5191	-71.7313	-70.735			61	-70.7629	-69.347	-71.3297
61.04	-68.9113	-72.4792	-71.7575	-70.8462			61.04	-70.7629	-69.3476	-71.3297
61.08	-69.005	-72.5156	-71.6813	-70.6812			61.08	-70.763	-69.348	-71.3298
61.12	-68.915	-72.4948	-71.755	-70.85			61.12	-70.763	-69.3485	-71.3298
61.16	-68.92	-72.5538	-71.72	-70.8138			61.16	-70.763	-69.3489	-71.3298
61.2	-68.9575	-72.4826	-71.7063	-70.7888			61.2	-70.763	-69.3492	-71.3299
61.24	-68.9038	-72.5469	-71.7137	-70.7825			61.24	-70.7629	-69.3495	-71.3299
61.28	-68.9375	-72.4948	-71.7525	-70.7963			61.28	-70.7629	-69.3498	-71.33
61.32	-68.9325	-72.526	-71.74	-70.7462			61.32	-70.7629	-69.35	-71.33
61.36	-68.8737	-72.5226	-71.785	-70.86			61.36	-70.7629	-69.3501	-71.33
61.4	-68.9775	-72.5243	-71.7025	-70.7737			61.4	-70.7629	-69.3502	-71.3301
61.44	-68.88	-72.5382	-71.7675	-70.8537			61.44	-70.7628	-69.3502	-71.3301
61.48	-68.8912	-72.5503	-71.7587	-70.83			61.48	-70.7628	-69.3502	-71.3302
61.52	-68.9413	-72.4983	-71.6875	-70.795			61.52	-70.7628	-69.3501	-71.3302
61.56	-68.8863	-72.5156	-71.735	-70.8275			61.56	-70.7627	-69.35	-71.3303
61.6	-68.9575	-72.5417	-71.76	-70.8437			61.6	-70.7627	-69.3498	-71.3303
61.64	-68.9087	-72.5156	-71.7662	-70.735			61.64	-70.7626	-69.3496	-71.3304
61.68	-68.8713	-72.5295	-71.7675	-70.8337			61.68	-70.7626	-69.3493	-71.3304
61.72	-68.955	-72.5035	-71.6887	-70.7888			61.72	-70.7625	-69.349	-71.3305
61.76	-68.8887	-72.5208	-71.7637	-70.825			61.76	-70.7624	-69.3486	-71.3305
61.8	-68.8712	-72.4948	-71.725	-70.8162			61.8	-70.7624	-69.3482	-71.3306
61.84	-68.9725	-72.5399	-71.7013	-70.7712			61.84	-70.7623	-69.3478	-71.3306
61.88	-68.8862	-72.5174	-71.735	-70.8063			61.88	-70.7622	-69.3474	-71.3307
61.92	-68.9188	-72.5608	-71.75	-70.8625			61.92	-70.7621	-69.3469	-71.3308
61.96	-68.9488	-72.5243	-71.6987	-70.7525			61.96	-70.762	-69.3464	-71.3308
62	-68.9038	-72.5313	-71.8088	-70.805			62	-70.7619	-69.3459	-71.3309
62.04	-68.9287	-72.4792	-71.7113	-70.7637			62.04	-70.7618	-69.3454	-71.3309
62.08	-68.8975	-72.5486	-71.7987	-70.8163			62.08	-70.7617	-69.3449	-71.331
62.12	-68.8775	-72.5035	-71.7537	-70.8225			62.12	-70.7616	-69.3443	-71.3311
62.16	-68.98	-72.559	-71.715	-70.7788			62.16	-70.7615	-69.3438	-71.3311
62.2	-68.8638	-72.4948	-71.7337	-70.815			62.2	-70.7613	-69.3433	-71.3312
62.24	-68.9262	-72.5451	-71.7712	-70.8463			62.24	-70.7612	-69.3427	-71.3312
62.28	-68.935	-72.4705	-71.7038	-70.755			62.28	-70.7611	-69.3422	-71.3313
62.32	-68.9237	-72.5521	-71.7912	-70.8212			62.32	-70.761	-69.3416	-71.3314
62.36	-68.9137	-72.5069	-71.7425	-70.7688			62.36	-70.7608	-69.3411	-71.3314
62.4	-68.9438	-72.5521	-71.7912	-70.8012			62.4	-70.7607	-69.3406	-71.3315
62.44	-68.865	-72.4983	-71.755	-70.8362			62.44	-70.7605	-69.34	-71.3316
62.48	-68.9813	-72.5469	-71.7288	-70.7963			62.48	-70.7604	-69.3395	-71.3316
62.52	-68.8788	-72.4844	-71.7663	-70.8075			62.52	-70.7602	-69.339	-71.3317
62.56	-68.9675	-72.5764	-71.8213	-70.8288			62.56	-70.7601	-69.3384	-71.3318
62.6	-68.94	-72.5174	-71.7463	-70.7225			62.6	-70.7599	-69.3379	-71.3318
62.64	-68.9425	-72.5486	-71.765	-70.8563			62.64	-70.7597	-69.3374	-71.3319
62.68	-68.9313	-72.5121	-71.7787	-70.7688			62.68	-70.7596	-69.3368	-71.332
62.72	-68.9688	-72.5156	-71.7637	-70.815			62.72	-70.7594	-69.3363	-71.3321
62.76	-68.85	-72.5104	-71.7962	-70.7762			62.76	-70.7592	-69.3358	-71.3321
62.8	-69.0125	-72.5382	-71.7325	-70.875			62.8	-70.7591	-69.3352	-71.3322
62.84	-68.9212	-72.4931	-71.77	-70.7825			62.84	-70.7589	-69.3347	-71.3323
62.88	-68.93	-72.5313	-71.8125	-70.9			62.88	-70.7587	-69.3341	-71.3324
62.92	-68.93	-72.5243	-71.665	-70.7213			62.92	-70.7585	-69.3336	-71.3324
62.96	-68.9225	-72.4948	-71.8163	-70.8262			62.96	-70.7584	-69.333	-71.3325
63	-68.915	-72.4896	-71.7288	-70.7912			63	-70.7582	-69.3324	-71.3326
63.04	-68.9987	-72.5278	-71.7775	-70.785			63.04	-70.758	-69.3319	-71.3327
63.08	-68.8588	-72.5278	-71.76	-70.7725			63.08	-70.7578	-69.3313	-71.3328
63.12	-68.9675	-72.5625	-71.7537	-70.81			63.12	-70.7577	-69.3307	-71.3328
63.16	-68.8538	-72.5313	-71.735	-70.7875			63.16	-70.7575	-69.3301	-71.3329
63.2	-68.935	-72.5121	-71.8112	-70.8787			63.2	-70.7573	-69.3294	-71.333
63.24	-68.9538	-72.5	-71.7063	-70.7337			63.24	-70.7572	-69.3288	-71.3331
63.28	-68.9212	-72.4983	-71.7913	-70.8375			63.28	-70.757	-69.3281	-71.3332
63.32	-68.9025	-72.5278	-71.6862	-70.825			63.32	-70.7568	-69.3275	-71.3332
63.36	-69.0038	-72.5139	-71.7338	-70.7575			63.36	-70.7566	-69.3268	-71.3333
63.4	-68.8625	-72.5625	-71.7138	-70.805			63.4	-70.7565	-69.3261	-71.3334
63.44	-68.975	-72.5069	-71.7787	-70.7988			63.44	-70.7563	-69.3254	-71.3335
63.48	-68.8887	-72.5434	-71.6875	-70.7575			63.48	-70.7562	-69.3246	-71.3336
63.52	-68.8988	-72.5087	-71.8037	-70.835			63.52	-70.756	-69.3239	-71.3337
63.56	-68.955	-72.5469	-71.6675	-70.76			63.56	-70.7558	-69.3231	-71.3338
63.6	-68.9175	-72.5035	-71.8013	-70.8025			63.6	-70.7557	-69.3222	-71.3339
63.64	-68.9	-72.5451	-71.735	-70.8337			63.64	-70.7555	-69.3214	-71.334
63.68	-69.0062	-72.5104	-71.7188	-70.7325			63.68	-70.7554	-69.3205	-71.334
63.72	-68.8837	-72.5764	-71.715	-70.8037			63.72	-70.7553	-69.3196	-71.3341
63.76	-68.9787	-72.5087	-71.7512	-70.8038			63.76	-70.7551	-69.3187	-71.3342
63.8	-68.92	-72.5399	-71.6887	-70.7688			63.8	-70.755	-69.3177	-71.3343
63.84	-68.8988	-72.4792	-71.8137	-70.8062			63.84	-70.7549	-69.3167	-71.3344
63.88	-68.9488	-72.5295	-71.685	-70.7738			63.88	-70.7547	-69.3157	-71.3345
63.92	-68.9262	-72.4931	-71.76	-70.8075			63.92	-70.7546	-69.3146	-71.3346
63.96	-68.8725	-72.566	-71.7412	-70.8075			63.96	-70.7545	-69.3136	-71.3348
64	-69	-72.4931	-71.7512	-70.7263			64	-70.7544	-69.3124	-71.3349
64.04	-68.8588	-72.5208	-71.7512	-70.7875			64.04	-70.7543	-69.3113	-71.335
64.08	-68.9237	-72.4878	-71.7313	-70.8175			64.08	-70.7542	-69.3102	-71.3351
64.12	-68.9038	-72.5208	-71.6963	-70.7237			64.12	-70.7541	-69.309	-71.3352
64.16	-68.9063	-72.4861	-71.8	-70.8175			64.16	-70.754	-69.3078	-71.3353
64.2	-68.8925	-72.5208	-71.7163	-70.7675			64.2	-70.7539	-69.3066	-71.3354
64.24	-68.925	-72.5382	-71.805	-70.82			64.24	-70.7539	-69.3055	-71.3356
64.28	-68.8825	-72.5851	-71.7513	-70.8175			64.28	-70.7538	-69.3043	-71.3357
64.32	-69.0013	-72.5451	-71.7425	-70.7337			64.32	-70.7537	-69.3031	-71.3358
64.36	-68.8937	-72.5417	-71.7512	-70.8225			64.36	-70.7537	-69.302	-71.3359
64.4	-68.9525	-72.5017	-71.79	-70.8138			64.4	-70.7536	-69.3009	-71.3361
64.44	-68.9125	-72.5382	-71.7075	-70.7525			64.44	-70.7536	-69.2998	-71.3362
64.48	-68.905	-72.4948	-71.7938	-70.8263			64.48	-70.7535	-69.2988	-71.3363
64.52	-68.895	-72.5417	-71.7287	-70.7913			64.52	-70.7535	-69.2978	-71.3365
64.56	-68.9137	-72.5365	-71.8362	-70.7987			64.56	-70.7535	-69.2968	-71.3366
64.6	-68.8488	-72.566	-71.8063	-70.8587			64.6	-70.7535	-69.296	-71.3368
64.64	-69.0062	-72.5069	-71.74	-70.795			64.64	-70.7534	-69.2952	-71.3369
64.68	-68.8613	-72.5191	-71.7775	-70.7987			64.68	-70.7534	-69.2945	-71.3371
64.72	-68.9538	-72.5313	-71.7737	-70.855			64.72	-70.7534	-69.2938	-71.3373
64.76	-68.8988	-72.533	-71.7062	-70.7313			64.76	-70.7534	-69.2933	-71.3374
64.8	-68.9588	-72.5278	-71.7625	-70.8563			64.8	-70.7534	-69.2928	-71.3376
64.84	-68.9113	-72.5087	-71.7525	-70.7788			64.84	-70.7534	-69.2924	-71.3378
64.88	-68.9187	-72.5347	-71.76	-70.815			64.88	-70.7535	-69.2921	-71.338
64.92	-68.8725	-72.4965	-71.77	-70.8213			64.92	-70.7535	-69.292	-71.3382
64.96	-69.03	-72.5208	-71.705	-70.7863			64.96	-70.7535	-69.2919	-71.3383
65	-68.8712	-72.5	-71.8037	-70.785			65	-70.7535	-69.2919	-71.3385
65.04	-68.9512	-72.533	-71.815	-70.865			65.04	-70.7536	-69.292	-71.3387
65.08	-68.9663	-72.4931	-71.6925	-70.7125			65.08	-70.7536	-69.2922	-71.3389
65.12	-68.9088	-72.5261	-71.7763	-70.8563			65.12	-70.7537	-69.2924	-71.3392
65.16	-68.9275	-72.5087	-71.69	-70.84			65.16	-70.7537	-69.2928	-71.3394
65.2	-68.9438	-72.5226	-71.7775	-70.7763			65.2	-70.7538	-69.2932	-71.3396
65.24	-68.8612	-72.5121	-71.7638	-70.84			65.24	-70.7539	-69.2937	-71.3398
65.28	-69.0075	-72.5382	-71.7475	-70.7788			65.28	-70.7539	-69.2943	-71.34
65.32	-68.9088	-72.5139	-71.7438	-70.8212			65.32	-70.754	-69.295	-71.3403
65.36	-68.9313	-72.5677	-71.79	-70.81			65.36	-70.7541	-69.2957	-71.3405
65.4	-68.9463	-72.474	-71.7	-70.7725			65.4	-70.7541	-69.2964	-71.3407
65.44	-68.8987	-72.5017	-71.7712	-70.8075			65.44	-70.7542	-69.2972	-71.341
65.48	-68.9213	-72.4705	-71.7225	-70.8362			65.48	-70.7543	-69.298	-71.3412
65.52	-68.985	-72.5798	-71.7575	-70.7462			65.52	-70.7544	-69.2988	-71.3415
65.56	-68.895	-72.5104	-71.7662	-70.8363			65.56	-70.7545	-69.2996	-71.3417
65.6	-68.9762	-72.5243	-71.7475	-70.7725			65.6	-70.7546	-69.3005	-71.342
65.64	-68.8837	-72.4062	-71.7575	-70.73			65.64	-70.7547	-69.3013	-71.3423
65.68	-68.9313	-72.5399	-71.8063	-70.79			65.68	-70.7548	-69.3022	-71.3425
65.72	-68.985	-72.4757	-71.6712	-70.7387			65.72	-70.7549	-69.3031	-71.3428
65.76	-68.945	-72.4965	-71.8025	-70.7738			65.76	-70.755	-69.3039	-71.3431
65.8	-68.9225	-72.4635	-71.76	-70.81			65.8	-70.7551	-69.3047	-71.3433
65.84	-69.015	-72.5278	-71.7313	-70.7363			65.84	-70.7552	-69.3055	-71.3436
65.88	-68.8975	-72.4306	-71.7537	-70.81			65.88	-70.7554	-69.3063	-71.3439
65.92	-68.9725	-72.5278	-71.7762	-70.745			65.92	-70.7555	-69.3071	-71.3442
65.96	-68.92	-72.4722	-71.745	-70.7663			65.96	-70.7556	-69.3078	-71.3445
66	-68.905	-72.526	-71.8112	-70.765			66	-70.7557	-69.3086	-71.3448
66.04	-68.9563	-72.4514	-71.6925	-70.7988			66.04	-70.7558	-69.3093	-71.345
66.08	-68.9437	-72.5035	-71.7812	-70.7687			66.08	-70.756	-69.3099	-71.3453
66.12	-68.8525	-72.4809	-71.7787	-70.8162			66.12	-70.7561	-69.3106	-71.3456
66.16	-69.0037	-72.5052	-71.7288	-70.7075			66.16	-70.7562	-69.3112	-71.3459
66.2	-68.8913	-72.4444	-71.7475	-70.8513			66.2	-70.7563	-69.3119	-71.3462
66.24	-68.96	-72.5417	-71.765	-70.7713			66.24	-70.7565	-69.3125	-71.3465
66.28	-68.9312	-72.5017	-71.7038	-70.7913			66.28	-70.7566	-69.3131	-71.3467
66.32	-68.885	-72.5104	-71.7962	-70.7237			66.32	-70.7567	-69.3137	-71.347
66.36	-68.98	-72.4774	-71.6775	-70.8			66.36	-70.7569	-69.3143	-71.3473
66.4	-68.935	-72.5417	-71.7838	-70.7338			66.4	-70.757	-69.3149	-71.3476
66.44	-68.8688	-72.5365	-71.745	-70.8275			66.44	-70.7571	-69.3155	-71.3478
66.48	-68.9738	-72.5313	-71.725	-70.7087			66.48	-70.7573	-69.3161	-71.3481
66.52	-68.8763	-72.5156	-71.76	-70.8187			66.52	-70.7574	-69.3167	-71.3484
66.56	-68.9575	-72.5104	-71.7513	-70.7963			66.56	-70.7575	-69.3174	-71.3486
66.6	-68.91	-72.474	-71.7075	-70.7512			66.6	-70.7577	-69.318	-71.3489
66.64	-68.8988	-72.507	-71.7675	-70.7987			66.64	-70.7578	-69.3187	-71.3491
66.68	-68.945	-72.4705	-71.7087	-70.8038			66.68	-70.7579	-69.3194	-71.3494
66.72	-68.9338	-72.4688	-71.7412	-70.7662			66.72	-70.7581	-69.3202	-71.3496
66.76	-68.8863	-72.5451	-71.7437	-70.845			66.76	-70.7582	-69.321	-71.3499
66.8	-69.0025	-72.5226	-71.69	-70.7575			66.8	-70.7583	-69.3218	-71.3501
66.84	-68.865	-72.5017	-71.7537	-70.8462			66.84	-70.7585	-69.3227	-71.3503
66.88	-68.9175	-72.4913	-71.7437	-70.82			66.88	-70.7586	-69.3236	-71.3505
66.92	-68.93	-72.5365	-71.7338	-70.77			66.92	-70.7587	-69.3245	-71.3507
66.96	-68.8937	-72.4861	-71.7375	-70.775			66.96	-70.7589	-69.3255	-71.3509
67	-68.9313	-72.5191	-71.7575	-70.825			67	-70.759	-69.3265	-71.3511
67.04	-68.935	-72.4705	-71.7238	-70.7588			67.04	-70.7591	-69.3276	-71.3513
67.08	-68.85	-72.5243	-71.7638	-70.8375			67.08	-70.7592	-69.3287	-71.3515
67.12	-69.0088	-72.4965	-71.6625	-70.7537			67.12	-70.7594	-69.3298	-71.3516
67.16	-68.9062	-72.5261	-71.7487	-70.8425			67.16	-70.7595	-69.331	-71.3518
67.2	-68.92	-72.4826	-71.7425	-70.7875			67.2	-70.7596	-69.3322	-71.3519
67.24	-68.945	-72.5712	-71.6925	-70.7612			67.24	-70.7597	-69.3334	-71.3521
67.28	-68.9338	-72.4653	-71.7087	-70.7863			67.28	-70.7599	-69.3346	-71.3522
67.32	-68.9475	-72.5347	-71.7325	-70.8525			67.32	-70.76	-69.3359	-71.3523
67.36	-68.9425	-72.4757	-71.6912	-70.7163			67.36	-70.7601	-69.3372	-71.3524
67.4	-68.8413	-72.533	-71.7863	-70.8687			67.4	-70.7602	-69.3385	-71.3525
67.44	-68.975	-72.4983	-71.6725	-70.7487			67.44	-70.7603	-69.3398	-71.3526
67.48	-68.8888	-72.5156	-71.7413	-70.8687			67.48	-70.7604	-69.3411	-71.3526
67.52	-68.9263	-72.4548	-71.7413	-70.7987			67.52	-70.7606	-69.3423	-71.3527
67.56	-68.9537	-72.5156	-71.725	-70.795			67.56	-70.7607	-69.3436	-71.3527
67.6	-68.885	-72.4514	-71.7262	-70.7963			67.6	-70.7608	-69.3449	-71.3528
67.64	-68.93	-72.5278	-71.72	-70.88			67.64	-70.7609	-69.3461	-71.3528
67.68	-68.9438	-72.4497	-71.6925	-70.7363			67.68	-70.761	-69.3473	-71.3528
67.72	-68.875	-72.5226	-71.78	-70.86			67.72	-70.7611	-69.3485	-71.3528
67.76	-68.9625	-72.4757	-71.7125	-70.755			67.76	-70.7612	-69.3497	-71.3528
67.8	-68.9075	-72.5052	-71.79	-70.8			67.8	-70.7613	-69.3508	-71.3528
67.84	-68.9175	-72.4913	-71.72	-70.825			67.84	-70.7614	-69.3519	-71.3528
67.88	-68.995	-72.5035	-71.6625	-70.7763			67.88	-70.7615	-69.3529	-71.3527
67.92	-68.9225	-72.4635	-71.7475	-70.7512			67.92	-70.7616	-69.3539	-71.3527
67.96	-68.9575	-72.5278	-71.7263	-70.8625			67.96	-70.7617	-69.3549	-71.3526
68	-68.9425	-72.5243	-71.6825	-70.7213			68	-70.7618	-69.3558	-71.3526
68.04	-68.8925	-72.4635	-71.7475	-70.8425			68.04	-70.7619	-69.3566	-71.3525
68.08	-68.9325	-72.4653	-71.7213	-70.7625			68.08	-70.762	-69.3574	-71.3524
68.12	-68.9287	-72.4844	-71.75	-70.83			68.12	-70.7621	-69.3582	-71.3523
68.16	-68.9012	-72.5052	-71.7437	-70.8112			68.16	-70.7621	-69.3589	-71.3522
68.2	-68.975	-72.5	-71.7125	-70.8125			68.2	-70.7622	-69.3596	-71.352
68.24	-68.9087	-72.5156	-71.7563	-70.7725			68.24	-70.7623	-69.3602	-71.3519
68.28	-68.9075	-72.5226	-71.76	-70.8775			68.28	-70.7624	-69.3608	-71.3518
68.32	-68.945	-72.566	-71.6862	-70.7088			68.32	-70.7625	-69.3613	-71.3516
68.36	-68.91	-72.4635	-71.7812	-70.8937			68.36	-70.7625	-69.3617	-71.3515
68.4	-68.925	-72.5382	-71.7062	-70.7987			68.4	-70.7626	-69.3622	-71.3513
68.44	-68.9212	-72.4635	-71.725	-70.8175			68.44	-70.7627	-69.3625	-71.3511
68.48	-68.8338	-72.533	-71.7563	-70.785			68.48	-70.7628	-69.3629	-71.351
68.52	-68.9937	-72.5122	-71.72	-70.845			68.52	-70.7628	-69.3631	-71.3508
68.56	-68.855	-72.5382	-71.7475	-70.78			68.56	-70.7629	-69.3634	-71.3506
68.6	-68.9025	-72.5052	-71.785	-70.875			68.6	-70.763	-69.3635	-71.3504
68.64	-68.9338	-72.5625	-71.7038	-70.7188			68.64	-70.763	-69.3637	-71.3502
68.68	-68.8888	-72.4983	-71.7913	-70.8687			68.68	-70.7631	-69.3638	-71.35
68.72	-68.9212	-72.5729	-71.7087	-70.8188			68.72	-70.7631	-69.3638	-71.3497
68.76	-68.9213	-72.4844	-71.7587	-70.7775			68.76	-70.7632	-69.3638	-71.3495
68.8	-68.8763	-72.5243	-71.7225	-70.8012			68.8	-70.7632	-69.3638	-71.3493
68.84	-68.9862	-72.4757	-71.7563	-70.8437			68.84	-70.7633	-69.3637	-71.3491
68.88	-68.8663	-72.559	-71.7088	-70.7625			68.88	-70.7633	-69.3635	-71.3489
68.92	-68.8875	-72.5104	-71.8163	-70.8612			68.92	-70.7634	-69.3634	-71.3486
68.96	-68.935	-72.5434	-71.695	-70.7288			68.96	-70.7634	-69.3631	-71.3484
69	-68.8975	-72.5208	-71.7762	-70.8675			69	-70.7635	-69.3629	-71.3482
69.04	-68.9088	-72.5538	-71.7287	-70.8238			69.04	-70.7635	-69.3626	-71.3479
69.08	-68.9412	-72.5	-71.7437	-70.795			69.08	-70.7635	-69.3622	-71.3477
69.12	-68.8837	-72.5365	-71.7387	-70.7975			69.12	-70.7636	-69.3619	-71.3475
69.16	-68.9712	-72.4774	-71.74	-70.8488			69.16	-70.7636	-69.3614	-71.3472
69.2	-68.8925	-72.5521	-71.725	-70.7588			69.2	-70.7636	-69.361	-71.347
69.24	-68.93	-72.4861	-71.79	-70.8612			69.24	-70.7637	-69.3605	-71.3468
69.28	-68.945	-72.5312	-71.6875	-70.7662			69.28	-70.7637	-69.36	-71.3465
69.32	-68.9025	-72.4844	-71.8037	-70.8425			69.32	-70.7637	-69.3594	-71.3463
69.36	-68.8862	-72.5521	-71.7138	-70.8238			69.36	-70.7637	-69.3588	-71.3461
69.4	-68.9725	-72.4809	-71.7162	-70.7912			69.4	-70.7637	-69.3582	-71.3459
69.44	-68.8775	-72.5035	-71.7013	-70.8137			69.44	-70.7637	-69.3576	-71.3457
69.48	-68.9538	-72.441	-71.7375	-70.8362			69.48	-70.7637	-69.3569	-71.3455
69.52	-68.9025	-72.5104	-71.7075	-70.7862			69.52	-70.7637	-69.3562	-71.3453
69.56	-68.9188	-72.5399	-71.7987	-70.85			69.56	-70.7637	-69.3554	-71.3451
69.6	-68.9425	-72.5347	-71.6675	-70.7963			69.6	-70.7637	-69.3547	-71.3449
69.64	-68.9463	-72.5243	-71.7262	-70.855			69.64	-70.7637	-69.3539	-71.3447
69.68	-68.85	-72.5208	-71.7225	-70.8012			69.68	-70.7637	-69.3531	-71.3445
69.72	-68.9587	-72.5226	-71.6863	-70.7888			69.72	-70.7637	-69.3523	-71.3443
69.76	-68.8512	-72.5417	-71.7	-70.8113			69.76	-70.7637	-69.3515	-71.3442
69.8	-68.9725	-72.5451	-71.74	-70.8712			69.8	-70.7637	-69.3507	-71.344
69.84	-68.9187	-72.5208	-71.7062	-70.8013			69.84	-70.7637	-69.3498	-71.3439
69.88	-68.8775	-72.5208	-71.8025	-70.84			69.88	-70.7636	-69.349	-71.3437
69.92	-68.9075	-72.4948	-71.67	-70.81			69.92	-70.7636	-69.3481	-71.3436
69.96	-68.9438	-72.5608	-71.7812	-70.7813			69.96	-70.7636	-69.3473	-71.3435
70	-68.8562	-72.5122	-71.735	-70.8812			70	-70.7636	-69.3464	-71.3434
70.04	-68.9813	-72.5365	-71.7175	-70.7687			70.04	-70.7635	-69.3455	-71.3433
70.08	-68.86	-72.4618	-71.745	-70.8237			70.08	-70.7635	-69.3447	-71.3432
70.12	-68.9438	-72.5625	-71.725	-70.8487			70.12	-70.7635	-69.3439	-71.3431
70.16	-68.9075	-72.5087	-71.7025	-70.7712			70.16	-70.7634	-69.3431	-71.3431
70.2	-68.905	-72.5417	-71.76	-70.87			70.2	-70.7634	-69.3423	-71.343
70.24	-68.9262	-72.4844	-71.7462	-70.785			70.24	-70.7633	-69.3415	-71.343
70.28	-68.9425	-72.5347	-71.7725	-70.8225			70.28	-70.7633	-69.3408	-71.343
70.32	-68.8437	-72.5069	-71.735	-70.8337			70.32	-70.7632	-69.34	-71.343
70.36	-69.0225	-72.5434	-71.705	-70.7887			70.36	-70.7632	-69.3393	-71.343
70.4	-68.895	-72.5174	-71.6988	-70.8113			70.4	-70.7631	-69.3387	-71.343
70.44	-68.9575	-72.5469	-71.755	-70.8413			70.44	-70.7631	-69.3381	-71.343
70.48	-68.9238	-72.4896	-71.6813	-70.76			70.48	-70.763	-69.3375	-71.343
70.52	-68.9275	-72.5312	-71.7613	-70.865			70.52	-70.7629	-69.337	-71.3431
70.56	-68.9287	-72.4809	-71.69	-70.8225			70.56	-70.7629	-69.3365	-71.3431
70.6	-68.9675	-72.5608	-71.7975	-70.7538			70.6	-70.7628	-69.3361	-71.3432
70.64	-68.8362	-72.4792	-71.76	-70.8075			70.64	-70.7627	-69.3357	-71.3433
70.68	-69.0113	-72.5261	-71.7213	-70.7413			70.68	-70.7627	-69.3354	-71.3434
70.72	-68.8775	-72.4757	-71.7	-70.8225			70.72	-70.7626	-69.3351	-71.3435
70.76	-68.93	-72.5781	-71.8225	-70.8175			70.76	-70.7625	-69.3349	-71.3436
70.8	-68.925	-72.5035	-71.68	-70.765			70.8	-70.7624	-69.3347	-71.3438
70.84	-68.9187	-72.5278	-71.765	-70.8025			70.84	-70.7623	-69.3346	-71.3439
70.88	-68.895	-72.5226	-71.7375	-70.805			70.88	-70.7623	-69.3345	-71.3441
70.92	-68.9912	-72.592	-71.7775	-70.7287			70.92	-70.7622	-69.3345	-71.3442
70.96	-68.835	-72.5156	-71.7838	-70.8075			70.96	-70.7621	-69.3345	-71.3444
71	-68.9887	-72.5521	-71.745	-70.7487			71	-70.762	-69.3346	-71.3446
71.04	-68.87	-72.5226	-71.7288	-70.7913			71.04	-70.7619	-69.3348	-71.3448
71.08	-68.9412	-72.5677	-71.7688	-70.805			71.08	-70.7618	-69.335	-71.345
71.12	-68.9413	-72.5156	-71.6775	-70.74			71.12	-70.7617	-69.3352	-71.3452
71.16	-68.93	-72.5156	-71.795	-70.805			71.16	-70.7616	-69.3355	-71.3455
71.2	-68.8962	-72.4965	-71.71	-70.84			71.2	-70.7615	-69.3359	-71.3457
71.24	-68.955	-72.5417	-71.7563	-70.7062			71.24	-70.7614	-69.3363	-71.3459
71.28	-68.8625	-72.5347	-71.7388	-70.7875			71.28	-70.7613	-69.3367	-71.3462
71.32	-68.9987	-72.5156	-71.745	-70.73			71.32	-70.7612	-69.3372	-71.3465
71.36	-68.8812	-72.5278	-71.725	-70.765			71.36	-70.7611	-69.3377	-71.3467
71.4	-68.9163	-72.5191	-71.7888	-70.7912			71.4	-70.761	-69.3383	-71.347
71.44	-68.9337	-72.5121	-71.6825	-70.7763			71.44	-70.7608	-69.3389	-71.3473
71.48	-68.9163	-72.5156	-71.825	-70.77			71.48	-70.7607	-69.3395	-71.3476
71.52	-68.87	-72.5538	-71.7588	-70.855			71.52	-70.7606	-69.3402	-71.3479
71.56	-68.9862	-72.5208	-71.775	-70.7063			71.56	-70.7605	-69.3408	-71.3481
71.6	-68.8712	-72.5139	-71.725	-70.825			71.6	-70.7603	-69.3415	-71.3484
71.64	-68.9863	-72.5087	-71.7762	-70.7437			71.64	-70.7602	-69.3423	-71.3487
71.68	-68.875	-72.5451	-71.715	-70.79			71.68	-70.7601	-69.343	-71.349
71.72	-68.8912	-72.4931	-71.8175	-70.7775			71.72	-70.7599	-69.3438	-71.3493
71.76	-68.975	-72.5347	-71.665	-70.8575			71.76	-70.7598	-69.3446	-71.3496
71.8	-68.965	-72.5313	-71.8	-70.7863			71.8	-70.7596	-69.3454	-71.3499
71.84	-68.89	-72.5764	-71.755	-70.8625			71.84	-70.7595	-69.3462	-71.3502
71.88	-69.0063	-72.5434	-71.74	-70.7225			71.88	-70.7593	-69.347	-71.3505
71.92	-68.8787	-72.5313	-71.7525	-70.8475			71.92	-70.7592	-69.3478	-71.3508
71.96	-68.96	-72.5278	-71.785	-70.8413			71.96	-70.759	-69.3486	-71.3511
72	-68.9025	-72.559	-71.7263	-70.7788			72	-70.7588	-69.3494	-71.3514
72.04	-68.925	-72.5087	-71.7975	-70.8038			72.04	-70.7587	-69.3502	-71.3517
72.08	-68.95	-72.5695	-71.6937	-70.8587			72.08	-70.7585	-69.351	-71.3519
72.12	-68.9275	-72.4931	-71.805	-70.8			72.12	-70.7583	-69.3517	-71.3522
72.16	-68.8862	-72.5469	-71.7362	-70.8925			72.16	-70.7581	-69.3525	-71.3525
72.2	-68.9887	-72.5017	-71.7563	-70.71			72.2	-70.7579	-69.3533	-71.3527
72.24	-68.89	-72.5139	-71.7588	-70.8425			72.24	-70.7577	-69.354	-71.3529
72.28	-68.9675	-72.4913	-71.77	-70.8187			72.28	-70.7575	-69.3547	-71.3532
72.32	-68.925	-72.5538	-71.7262	-70.785			72.32	-70.7573	-69.3554	-71.3534
72.36	-68.9437	-72.5069	-71.7963	-70.7837			72.36	-70.7571	-69.3561	-71.3536
72.4	-68.94	-72.5208	-71.7175	-70.8187			72.4	-70.7569	-69.3567	-71.3538
72.44	-68.9512	-72.4774	-71.7687	-70.795			72.44	-70.7566	-69.3573	-71.354
72.48	-68.8712	-72.5642	-71.7488	-70.8787			72.48	-70.7564	-69.3579	-71.3541
72.52	-68.985	-72.4948	-71.7038	-70.7812			72.52	-70.7562	-69.3584	-71.3543
72.56	-68.8675	-72.5625	-71.78	-70.8387			72.56	-70.7559	-69.359	-71.3544
72.6	-68.9513	-72.5156	-71.76	-70.8025			72.6	-70.7557	-69.3595	-71.3545
72.64	-68.9325	-72.5312	-71.6913	-70.79			72.64	-70.7554	-69.3599	-71.3546
72.68	-68.8987	-72.5017	-71.7762	-70.8			72.68	-70.7552	-69.3603	-71.3547
72.72	-68.915	-72.5521	-71.6963	-70.85			72.72	-70.7549	-69.3607	-71.3547
72.76	-68.9488	-72.5191	-71.745	-70.775			72.76	-70.7546	-69.3611	-71.3548
72.8	-68.8425	-72.5295	-71.7737	-70.8937			72.8	-70.7543	-69.3614	-71.3548
72.84	-68.995	-72.5365	-71.725	-70.79			72.84	-70.7541	-69.3616	-71.3548
72.88	-68.8675	-72.5486	-71.73	-70.8475			72.88	-70.7538	-69.3618	-71.3548
72.92	-68.9262	-72.5538	-71.755	-70.8013			72.92	-70.7535	-69.362	-71.3547
72.96	-68.9325	-72.5417	-71.7425	-70.7487			72.96	-70.7532	-69.3622	-71.3547
73	-68.91	-72.5139	-71.755	-70.8362			73	-70.7528	-69.3622	-71.3546
73.04	-68.935	-72.5382	-71.7175	-70.8313			73.04	-70.7525	-69.3623	-71.3545
73.08	-68.93	-72.526	-71.7325	-70.785			73.08	-70.7522	-69.3623	-71.3543
73.12	-68.86	-72.5174	-71.76	-70.8513			73.12	-70.7519	-69.3622	-71.3542
73.16	-68.9937	-72.5208	-71.7	-70.8288			73.16	-70.7516	-69.3621	-71.354
73.2	-68.9125	-72.533	-71.7275	-70.8312			73.2	-70.7512	-69.362	-71.3538
73.24	-68.8975	-72.5417	-71.7537	-70.8212			73.24	-70.7509	-69.3618	-71.3536
73.28	-68.94	-72.5434	-71.685	-70.7787			73.28	-70.7505	-69.3616	-71.3533
73.32	-68.9075	-72.5122	-71.755	-70.8112			73.32	-70.7502	-69.3614	-71.353
73.36	-68.9212	-72.5486	-71.7263	-70.8763			73.36	-70.7498	-69.3611	-71.3527
73.4	-68.96	-72.5399	-71.71	-70.7388			73.4	-70.7495	-69.3608	-71.3524
73.44	-68.8775	-72.5174	-71.7688	-70.8462			73.44	-70.7491	-69.3604	-71.3521
73.48	-68.9725	-72.533	-71.7238	-70.7963			73.48	-70.7487	-69.3601	-71.3517
73.52	-68.9187	-72.5295	-71.745	-70.8562			73.52	-70.7483	-69.3597	-71.3513
73.56	-68.8938	-72.5382	-71.74	-70.8575			73.56	-70.748	-69.3593	-71.3509
73.6	-68.9525	-72.5208	-71.68	-70.7787			73.6	-70.7476	-69.3588	-71.3504
73.64	-68.8725	-72.5434	-71.7575	-70.7838			73.64	-70.7472	-69.3584	-71.3499
73.68	-68.9062	-72.5122	-71.7363	-70.87			73.68	-70.7468	-69.358	-71.3495
73.72	-68.9662	-72.5625	-71.6763	-70.7475			73.72	-70.7464	-69.3576	-71.3489
73.76	-68.8825	-72.5226	-71.7175	-70.8712			73.76	-70.746	-69.3571	-71.3484
73.8	-68.9312	-72.5382	-71.7125	-70.7812			73.8	-70.7456	-69.3567	-71.3478
73.84	-68.9062	-72.4982	-71.7625	-70.8412			73.84	-70.7453	-69.3563	-71.3473
73.88	-68.885	-72.559	-71.7575	-70.8			73.88	-70.7449	-69.3559	-71.3467
73.92	-68.9625	-72.5087	-71.7025	-70.8125			73.92	-70.7445	-69.3556	-71.3461
73.96	-68.8775	-72.5556	-71.7338	-70.7838			73.96	-70.7441	-69.3552	-71.3454
74	-68.8887	-72.5347	-71.745	-70.8512			74	-70.7437	-69.3549	-71.3448
74.04	-68.9375	-72.5382	-71.6775	-70.7387			74.04	-70.7433	-69.3546	-71.3441
74.08	-68.8813	-72.4635	-71.7525	-70.8713			74.08	-70.7429	-69.3544	-71.3434
74.12	-68.9338	-72.5226	-71.71	-70.785			74.12	-70.7425	-69.3541	-71.3427
74.16	-68.9462	-72.4809	-71.7163	-70.8262			74.16	-70.7421	-69.3539	-71.342
74.2	-68.8713	-72.5608	-71.7675	-70.8075			74.2	-70.7417	-69.3538	-71.3412
74.24	-68.9538	-72.5104	-71.7275	-70.8275			74.24	-70.7413	-69.3536	-71.3405
74.28	-68.9012	-72.5486	-71.7437	-70.7975			74.28	-70.7409	-69.3536	-71.3397
74.32	-68.8987	-72.5052	-71.7687	-70.875			74.32	-70.7405	-69.3535	-71.3389
74.36	-68.9475	-72.533	-71.6725	-70.75			74.36	-70.7401	-69.3535	-71.3382
74.4	-68.8837	-72.4705	-71.7462	-70.8762			74.4	-70.7398	-69.3535	-71.3374
74.44	-68.9075	-72.5434	-71.7013	-70.8262			74.44	-70.7394	-69.3535	-71.3366
74.48	-68.91	-72.4983	-71.72	-70.7975			74.48	-70.739	-69.3536	-71.3358
74.52	-68.8838	-72.5295	-71.7637	-70.7712			74.52	-70.7386	-69.3537	-71.3349
74.56	-68.96	-72.5069	-71.6937	-70.8375			74.56	-70.7383	-69.3538	-71.3341
74.6	-68.8938	-72.5347	-71.7325	-70.7512			74.6	-70.7379	-69.3539	-71.3333
74.64	-68.8862	-72.5104	-71.7825	-70.8787			74.64	-70.7376	-69.3541	-71.3325
74.68	-68.9575	-72.5174	-71.6812	-70.755			74.68	-70.7372	-69.3543	-71.3317
74.72	-68.8975	-72.5174	-71.765	-70.8587			74.72	-70.7369	-69.3544	-71.3308
74.76	-68.9375	-72.5677	-71.73	-70.8375			74.76	-70.7365	-69.3546	-71.33
74.8	-68.925	-72.5451	-71.735	-70.8075			74.8	-70.7362	-69.3548	-71.3292
74.84	-68.875	-72.559	-71.7325	-70.8363			74.84	-70.7359	-69.3549	-71.3284
74.88	-68.9088	-72.533	-71.7575	-70.8188			74.88	-70.7355	-69.3551	-71.3276
74.92	-68.9138	-72.5121	-71.7225	-70.7675			74.92	-70.7352	-69.3552	-71.3268
74.96	-68.8762	-72.5434	-71.7862	-70.8537			74.96	-70.7349	-69.3554	-71.326
75	-68.9588	-72.5	-71.645	-70.7888			75	-70.7346	-69.3555	-71.3252
75.04	-68.9	-72.5226	-71.7725	-70.8338			75.04	-70.7343	-69.3555	-71.3244
75.08	-68.905	-72.5017	-71.745	-70.875			75.08	-70.734	-69.3556	-71.3236
75.12	-68.9675	-72.5035	-71.7237	-70.7975			75.12	-70.7337	-69.3556	-71.3229
75.16	-68.8825	-72.5121	-71.7237	-70.8263			75.16	-70.7334	-69.3555	-71.3221
75.2	-68.9262	-72.5399	-71.7787	-70.8138			75.2	-70.7331	-69.3554	-71.3214
75.24	-68.9162	-72.5208	-71.6975	-70.7725			75.24	-70.7329	-69.3553	-71.3207
75.28	-68.8763	-72.5816	-71.8025	-70.8538			75.28	-70.7326	-69.3551	-71.32
75.32	-68.9513	-72.5017	-71.685	-70.8038			75.32	-70.7324	-69.3548	-71.3193
75.36	-68.9062	-72.5625	-71.7913	-70.8463			75.36	-70.7321	-69.3546	-71.3187
75.4	-68.86	-72.5156	-71.7662	-70.8475			75.4	-70.7319	-69.3542	-71.318
75.44	-68.9512	-72.5851	-71.7213	-70.79			75.44	-70.7316	-69.3538	-71.3174
75.48	-68.8513	-72.4983	-71.77	-70.8175			75.48	-70.7314	-69.3534	-71.3168
75.52	-68.9187	-72.5521	-71.7512	-70.8725			75.52	-70.7312	-69.3528	-71.3162
75.56	-68.8787	-72.5	-71.7162	-70.715			75.56	-70.731	-69.3523	-71.3157
75.6	-68.8637	-72.5399	-71.795	-70.8225			75.6	-70.7307	-69.3517	-71.3152
75.64	-68.8888	-72.5139	-71.6675	-70.7838			75.64	-70.7305	-69.351	-71.3146
75.68	-68.9237	-72.5503	-71.7737	-70.8188			75.68	-70.7303	-69.3503	-71.3142
75.72	-68.875	-72.5104	-71.7762	-70.8475			75.72	-70.7301	-69.3496	-71.3137
75.76	-68.9562	-72.5503	-71.735	-70.7812			75.76	-70.7299	-69.3489	-71.3133
75.8	-68.8937	-72.5347	-71.725	-70.815			75.8	-70.7298	-69.3481	-71.3129
75.84	-68.9512	-72.566	-71.7487	-70.8512			75.84	-70.7296	-69.3472	-71.3125
75.88	-68.88	-72.5208	-71.7	-70.7263			75.88	-70.7294	-69.3464	-71.3122
75.92	-68.9237	-72.526	-71.79	-70.815			75.92	-70.7292	-69.3455	-71.3118
75.96	-68.9137	-72.5208	-71.7325	-70.78			75.96	-70.7291	-69.3447	-71.3115
76	-68.9313	-72.5521	-71.775	-70.8112			76	-70.7289	-69.3438	-71.3113
76.04	-68.8787	-72.5295	-71.75	-70.8375			76.04	-70.7288	-69.3429	-71.311
76.08	-69.0025	-72.5486	-71.705	-70.8063			76.08	-70.7286	-69.342	-71.3108
76.12	-68.8662	-72.5121	-71.7325	-70.8013			76.12	-70.7285	-69.3412	-71.3107
76.16	-68.9463	-72.5712	-71.79	-70.8725			76.16	-70.7283	-69.3403	-71.3105
76.2	-68.9237	-72.5087	-71.6863	-70.7038			76.2	-70.7282	-69.3394	-71.3104
76.24	-68.9262	-72.5156	-71.7687	-70.8587			76.24	-70.728	-69.3386	-71.3103
76.28	-68.94	-72.5382	-71.71	-70.7775			76.28	-70.7279	-69.3378	-71.3102
76.32	-68.9737	-72.5069	-71.7775	-70.79			76.32	-70.7278	-69.337	-71.3102
76.36	-68.8762	-72.5642	-71.74	-70.8262			76.36	-70.7276	-69.3362	-71.3102
76.4	-69.0263	-72.5174	-71.7175	-70.8125			76.4	-70.7275	-69.3355	-71.3102
76.44	-68.8612	-72.5174	-71.7387	-70.7887			76.44	-70.7274	-69.3347	-71.3102
76.48	-68.9262	-72.5174	-71.7688	-70.8737			76.48	-70.7272	-69.334	-71.3103
76.52	-68.945	-72.5087	-71.69	-70.7287			76.52	-70.7271	-69.3334	-71.3104
76.56	-68.9325	-72.4844	-71.7762	-70.8637			76.56	-70.727	-69.3327	-71.3105
76.6	-68.9113	-72.5434	-71.7225	-70.7763			76.6	-70.7269	-69.3321	-71.3107
76.64	-68.9675	-72.5121	-71.7275	-70.7825			76.64	-70.7268	-69.3316	-71.3108
76.68	-68.8662	-72.5226	-71.7362	-70.7875			76.68	-70.7266	-69.3311	-71.311
76.72	-68.985	-72.4878	-71.7475	-70.8288			76.72	-70.7265	-69.3306	-71.3112
76.76	-68.9125	-72.5	-71.73	-70.7987			76.76	-70.7264	-69.3301	-71.3115
76.8	-68.9025	-72.5069	-71.8463	-70.87			76.8	-70.7263	-69.3298	-71.3117
76.84	-68.95	-72.5035	-71.665	-70.7488			76.84	-70.7262	-69.3294	-71.312
76.88	-68.9312	-72.5035	-71.8	-70.8037			76.88	-70.7261	-69.3291	-71.3123
76.92	-68.9138	-72.5521	-71.69	-70.8138			76.92	-70.7259	-69.3289	-71.3126
76.96	-68.9963	-72.5295	-71.7525	-70.7312			76.96	-70.7258	-69.3287	-71.3129
77	-68.86	-72.5729	-71.7213	-70.7612			77	-70.7257	-69.3286	-71.3133
77.04	-68.9712	-72.5104	-71.7312	-70.7938			77.04	-70.7256	-69.3286	-71.3136
77.08	-68.9088	-72.5677	-71.71	-70.7663			77.08	-70.7255	-69.3286	-71.314
77.12	-68.9012	-72.4844	-71.7825	-70.8075			77.12	-70.7254	-69.3287	-71.3144
77.16	-68.9788	-72.5347	-71.6562	-70.7263			77.16	-70.7252	-69.3289	-71.3148
77.2	-68.94	-72.4757	-71.7737	-70.7725			77.2	-70.7251	-69.3291	-71.3152
77.24	-68.9187	-72.526	-71.72	-70.8087			77.24	-70.725	-69.3295	-71.3156
77.28	-68.9825	-72.4965	-71.72	-70.7187			77.28	-70.7249	-69.3299	-71.316
77.32	-68.8888	-72.5365	-71.705	-70.7988			77.32	-70.7248	-69.3303	-71.3165
77.36	-69.0037	-72.4826	-71.74	-70.7325			77.36	-70.7247	-69.3309	-71.3169
77.4	-68.9087	-72.5503	-71.7063	-70.725			77.4	-70.7245	-69.3315	-71.3173
77.44	-68.9475	-72.5052	-71.7925	-70.7625			77.44	-70.7244	-69.3322	-71.3178
77.48	-68.965	-72.5625	-71.6512	-70.75			77.48	-70.7243	-69.333	-71.3182
77.52	-68.9212	-72.5104	-71.7587	-70.7075			77.52	-70.7242	-69.3339	-71.3187
77.56	-68.8912	-72.5503	-71.7475	-70.7625			77.56	-70.7241	-69.3348	-71.3192
77.6	-69.005	-72.5156	-71.7025	-70.665			77.6	-70.7239	-69.3358	-71.3196
77.64	-68.8875	-72.5417	-71.7238	-70.7625			77.64	-70.7238	-69.3369	-71.3201
77.68	-68.9575	-72.5243	-71.775	-70.75			77.68	-70.7237	-69.338	-71.3205
77.72	-68.9375	-72.533	-71.7238	-70.7075			77.72	-70.7236	-69.3392	-71.321
77.76	-68.92	-72.5243	-71.8137	-70.74			77.76	-70.7234	-69.3404	-71.3214
77.8	-68.9737	-72.533	-71.6862	-70.7562			77.8	-70.7233	-69.3416	-71.3219
77.84	-68.95	-72.5191	-71.8013	-70.7088			77.84	-70.7232	-69.3428	-71.3223
77.88	-68.8913	-72.5573	-71.7888	-70.7987			77.88	-70.7231	-69.3441	-71.3227
77.92	-69.0238	-72.5261	-71.7038	-70.685			77.92	-70.723	-69.3454	-71.3232
77.96	-68.8713	-72.5	-71.7587	-70.7862			77.96	-70.7228	-69.3466	-71.3236
78	-68.9913	-72.5295	-71.7413	-70.75			78	-70.7227	-69.3479	-71.324
78.04	-68.9525	-72.5417	-71.7225	-70.7537			78.04	-70.7226	-69.3491	-71.3244
78.08	-68.9387	-72.5243	-71.765	-70.7225			78.08	-70.7225	-69.3503	-71.3248
78.12	-68.9375	-72.5382	-71.7562	-70.7788			78.12	-70.7223	-69.3514	-71.3252
78.16	-68.985	-72.5278	-71.7775	-70.7325			78.16	-70.7222	-69.3525	-71.3255
78.2	-68.8813	-72.5313	-71.7963	-70.7787			78.2	-70.7221	-69.3536	-71.3259
78.24	-69.02	-72.5226	-71.7288	-70.6912			78.24	-70.722	-69.3545	-71.3262
78.28	-68.8913	-72.4948	-71.7762	-70.7662			78.28	-70.7219	-69.3554	-71.3265
78.32	-68.9787	-72.5278	-71.7613	-70.7912			78.32	-70.7217	-69.3562	-71.3268
78.36	-68.9463	-72.5365	-71.7125	-70.7175			78.36	-70.7216	-69.357	-71.3271
78.4	-68.9313	-72.5382	-71.7587	-70.7713			78.4	-70.7215	-69.3576	-71.3274
78.44	-68.915	-72.5365	-71.7675	-70.7487			78.44	-70.7214	-69.3582	-71.3277
78.48	-68.9512	-72.5556	-71.7475	-70.7337			78.48	-70.7213	-69.3586	-71.3279
78.52	-68.8562	-72.5174	-71.7613	-70.7637			78.52	-70.7212	-69.3589	-71.3282
78.56	-69.005	-72.5052	-71.7	-70.685			78.56	-70.7211	-69.3592	-71.3284
78.6	-68.87	-72.5156	-71.7675	-70.7287			78.6	-70.7209	-69.3593	-71.3286
78.64	-68.9438	-72.5677	-71.795	-70.7675			78.64	-70.7208	-69.3594	-71.3288
78.68	-68.9787	-72.5434	-71.725	-70.7413			78.68	-70.7207	-69.3593	-71.3289
78.72	-68.9637	-72.5295	-71.7713	-70.765			78.72	-70.7206	-69.3592	-71.3291
78.76	-68.925	-72.5087	-71.7588	-70.7863			78.76	-70.7205	-69.3589	-71.3292
78.8	-68.97	-72.5747	-71.77	-70.6837			78.8	-70.7204	-69.3586	-71.3294
78.84	-68.895	-72.4792	-71.7987	-70.7625			78.84	-70.7203	-69.3582	-71.3295
78.88	-69.025	-72.5382	-71.7062	-70.7162			78.88	-70.7202	-69.3577	-71.3296
78.92	-68.9	-72.5208	-71.7725	-70.745			78.92	-70.7201	-69.3571	-71.3296
78.96	-68.9313	-72.6007	-71.7962	-70.7562			78.96	-70.72	-69.3565	-71.3297
79	-68.9875	-72.4983	-71.7075	-70.6925			79	-70.7199	-69.3557	-71.3297
79.04	-68.9475	-72.5208	-71.795	-70.77			79.04	-70.7198	-69.355	-71.3297
79.08	-68.9338	-72.5017	-71.75	-70.7813			79.08	-70.7197	-69.3541	-71.3298
79.12	-68.9687	-72.5642	-71.775	-70.6612			79.12	-70.7197	-69.3533	-71.3298
79.16	-68.9075	-72.4792	-71.7625	-70.7863			79.16	-70.7196	-69.3523	-71.3297
79.2	-68.9975	-72.5503	-71.7537	-70.68			79.2	-70.7195	-69.3514	-71.3297
79.24	-68.9137	-72.4965	-71.7487	-70.7638			79.24	-70.7194	-69.3503	-71.3297
79.28	-68.895	-72.5399	-71.7887	-70.7525			79.28	-70.7193	-69.3493	-71.3296
79.32	-68.955	-72.5156	-71.7	-70.765			79.32	-70.7192	-69.3483	-71.3295
79.36	-68.94	-72.526	-71.7825	-70.7263			79.36	-70.7192	-69.3472	-71.3294
79.4	-68.9275	-72.4948	-71.7538	-70.82			79.4	-70.7191	-69.3461	-71.3293
79.44	-68.9737	-72.5469	-71.7487	-70.68			79.44	-70.719	-69.345	-71.3292
79.48	-68.9	-72.5087	-71.7588	-70.8175			79.48	-70.719	-69.3439	-71.3291
79.52	-68.9662	-72.5677	-71.765	-70.7238			79.52	-70.7189	-69.3427	-71.329
79.56	-68.9425	-72.5365	-71.7075	-70.7687			79.56	-70.7188	-69.3416	-71.3289
79.6	-68.9225	-72.5503	-71.7862	-70.7625			79.6	-70.7188	-69.3404	-71.3287
79.64	-69	-72.526	-71.6775	-70.8138			79.64	-70.7187	-69.3393	-71.3286
79.68	-68.92	-72.5208	-71.8075	-70.72			79.68	-70.7187	-69.3382	-71.3284
79.72	-68.9213	-72.5451	-71.7737	-70.83			79.72	-70.7186	-69.337	-71.3282
79.76	-68.995	-72.5312	-71.715	-70.6337			79.76	-70.7186	-69.3359	-71.3281
79.8	-68.91	-72.5208	-71.7638	-70.805			79.8	-70.7186	-69.3347	-71.3279
79.84	-68.955	-72.5243	-71.7238	-70.725			79.84	-70.7185	-69.3336	-71.3277
[truncated: 10,603 more rows]

## Sheet: Figure 2c
LM to V1, PV, left										vM1 to vS1, PV, right
	Cell 1	Cell 3	Cell 4	Cell 5	Cell 6	Cell 7	Cell 8				Cell 2	Cell 3	Cell 4	Cell 5	Cell 8
Time (ms)	EPSP (mV)	EPSP (mV)	EPSP (mV)	EPSP (mV)	EPSP (mV)	EPSP (mV)	EPSP (mV)			Time (ms)	EPSP (mV)	EPSP (mV)	EPSP (mV)	EPSP (mV)	EPSP (mV)
0	-68.691	-66.0297	-68.1724	-67.4782	-71.658	-70.8601	-69.7111			0	-69.8729	-71.4781	-67.7538	-69.9115	-69.4113
0.04	-68.6936	-66.0226	-68.1674	-67.4823	-71.657	-70.8588	-69.714			0.04	-69.8699	-71.4958	-67.7532	-69.9105	-69.4086
0.08	-68.6963	-66.0148	-68.1627	-67.4863	-71.6552	-70.8571	-69.7159			0.08	-69.8669	-71.5135	-67.7525	-69.9096	-69.4058
0.12	-68.6988	-66.0067	-68.1586	-67.4896	-71.6528	-70.8551	-69.7163			0.12	-69.8639	-71.5311	-67.7519	-69.9087	-69.4031
0.16	-68.7005	-65.9989	-68.1557	-67.4918	-71.6501	-70.8532	-69.7152			0.16	-69.8609	-71.5486	-67.7512	-69.9078	-69.4005
0.2	-68.7012	-65.9916	-68.1543	-67.4924	-71.6478	-70.8513	-69.713			0.2	-69.858	-71.5659	-67.7506	-69.9069	-69.3978
0.24	-68.7004	-65.9854	-68.1544	-67.4913	-71.6462	-70.8498	-69.7102			0.24	-69.8551	-71.5831	-67.7499	-69.906	-69.3951
0.28	-68.6983	-65.9803	-68.1557	-67.4883	-71.6456	-70.8487	-69.7076			0.28	-69.8522	-71.6001	-67.7492	-69.9051	-69.3925
0.32	-68.6952	-65.9768	-68.1579	-67.4838	-71.6459	-70.848	-69.7056			0.32	-69.8494	-71.6169	-67.7485	-69.9042	-69.3899
0.36	-68.6917	-65.9751	-68.1606	-67.4781	-71.647	-70.8476	-69.7046			0.36	-69.8465	-71.6334	-67.7479	-69.9034	-69.3873
0.4	-68.6883	-65.9752	-68.1633	-67.472	-71.6485	-70.8474	-69.7049			0.4	-69.8437	-71.6498	-67.7471	-69.9025	-69.3848
0.44	-68.6855	-65.9772	-68.1657	-67.4661	-71.6504	-70.8475	-69.7068			0.44	-69.841	-71.6659	-67.7464	-69.9017	-69.3823
0.48	-68.6836	-65.9809	-68.1677	-67.4613	-71.6524	-70.8478	-69.7104			0.48	-69.8383	-71.6818	-67.7457	-69.9008	-69.3798
0.52	-68.6828	-65.986	-68.1692	-67.458	-71.6543	-70.8485	-69.7158			0.52	-69.8356	-71.6974	-67.745	-69.9	-69.3773
0.56	-68.683	-65.9923	-68.1705	-67.4566	-71.6562	-70.8496	-69.723			0.56	-69.8329	-71.7127	-67.7442	-69.8992	-69.3749
0.6	-68.6843	-65.999	-68.1718	-67.4573	-71.6578	-70.8511	-69.7317			0.6	-69.8304	-71.7277	-67.7435	-69.8984	-69.3726
0.64	-68.6866	-66.0057	-68.1734	-67.4597	-71.6587	-70.8529	-69.7414			0.64	-69.8278	-71.7424	-67.7427	-69.8977	-69.3702
0.68	-68.6896	-66.0119	-68.1757	-67.4635	-71.6589	-70.8549	-69.7512			0.68	-69.8253	-71.7568	-67.742	-69.8969	-69.368
0.72	-68.6928	-66.0169	-68.1784	-67.4682	-71.6584	-70.8569	-69.7601			0.72	-69.8229	-71.7709	-67.7412	-69.8962	-69.3657
0.76	-68.6958	-66.0202	-68.1814	-67.4732	-71.6573	-70.8588	-69.7673			0.76	-69.8205	-71.7846	-67.7404	-69.8954	-69.3635
0.8	-68.698	-66.0218	-68.1843	-67.4778	-71.656	-70.8608	-69.7721			0.8	-69.8182	-71.798	-67.7396	-69.8947	-69.3614
0.84	-68.6989	-66.0215	-68.1867	-67.4814	-71.655	-70.8626	-69.7742			0.84	-69.8159	-71.811	-67.7388	-69.894	-69.3593
0.88	-68.6982	-66.0198	-68.1884	-67.4837	-71.6547	-70.8645	-69.774			0.88	-69.8137	-71.8236	-67.738	-69.8934	-69.3572
0.92	-68.6961	-66.0173	-68.1894	-67.4846	-71.6554	-70.8664	-69.7723			0.92	-69.8115	-71.8359	-67.7372	-69.8927	-69.3552
0.96	-68.6928	-66.0147	-68.1898	-67.4841	-71.657	-70.8681	-69.7701			0.96	-69.8094	-71.8478	-67.7364	-69.8921	-69.3533
1	-68.6889	-66.0124	-68.1901	-67.4827	-71.6592	-70.8696	-69.7682			1	-69.8074	-71.8594	-67.7356	-69.8915	-69.3514
1.04	-68.6849	-66.0105	-68.1906	-67.4812	-71.6616	-70.8708	-69.7671			1.04	-69.8054	-71.8705	-67.7348	-69.8909	-69.3496
1.08	-68.6815	-66.0093	-68.1915	-67.4801	-71.6638	-70.8716	-69.767			1.08	-69.8035	-71.8812	-67.7339	-69.8903	-69.3478
1.12	-68.6791	-66.0087	-68.1931	-67.48	-71.6655	-70.8723	-69.7677			1.12	-69.8016	-71.8916	-67.7331	-69.8897	-69.3461
1.16	-68.6779	-66.0086	-68.1953	-67.481	-71.6667	-70.8731	-69.7691			1.16	-69.7999	-71.9016	-67.7322	-69.8892	-69.3444
1.2	-68.6777	-66.009	-68.1981	-67.4829	-71.6676	-70.8742	-69.7712			1.2	-69.7981	-71.9111	-67.7314	-69.8887	-69.3428
1.24	-68.6781	-66.0095	-68.2011	-67.4854	-71.6681	-70.8755	-69.7742			1.24	-69.7965	-71.9203	-67.7305	-69.8882	-69.3413
1.28	-68.6787	-66.0096	-68.204	-67.4879	-71.6685	-70.8767	-69.7781			1.28	-69.7949	-71.9291	-67.7297	-69.8877	-69.3398
1.32	-68.6792	-66.0084	-68.2062	-67.4903	-71.6688	-70.8774	-69.7829			1.32	-69.7934	-71.9375	-67.7288	-69.8873	-69.3384
1.36	-68.6794	-66.0054	-68.2075	-67.4925	-71.6689	-70.8773	-69.7882			1.36	-69.7919	-71.9455	-67.728	-69.8868	-69.337
1.4	-68.6795	-66.0004	-68.2079	-67.4944	-71.669	-70.8761	-69.7934			1.4	-69.7905	-71.953	-67.7271	-69.8864	-69.3357
1.44	-68.6798	-65.9938	-68.2077	-67.4964	-71.6691	-70.8742	-69.7977			1.44	-69.7892	-71.9602	-67.7262	-69.886	-69.3344
1.48	-68.6805	-65.9866	-68.2074	-67.4986	-71.6693	-70.8719	-69.8004			1.48	-69.788	-71.9671	-67.7253	-69.8856	-69.3332
1.52	-68.6819	-65.9798	-68.2074	-67.5008	-71.6698	-70.8697	-69.8012			1.52	-69.7868	-71.9735	-67.7245	-69.8853	-69.3321
1.56	-68.6837	-65.9745	-68.2082	-67.5029	-71.6705	-70.8682	-69.8			1.56	-69.7856	-71.9795	-67.7236	-69.8849	-69.331
1.6	-68.6857	-65.9708	-68.2098	-67.5046	-71.6717	-70.8677	-69.7973			1.6	-69.7846	-71.9852	-67.7227	-69.8846	-69.33
1.64	-68.6874	-65.9688	-68.212	-67.5054	-71.6733	-70.8682	-69.7937			1.64	-69.7836	-71.9905	-67.7218	-69.8843	-69.329
1.68	-68.6885	-65.968	-68.2143	-67.5052	-71.6753	-70.8697	-69.7898			1.68	-69.7826	-71.9955	-67.721	-69.884	-69.3281
1.72	-68.6885	-65.968	-68.2162	-67.5037	-71.6777	-70.8718	-69.7863			1.72	-69.7818	-72.0001	-67.7201	-69.8837	-69.3273
1.76	-68.6875	-65.9683	-68.2175	-67.5007	-71.6803	-70.8742	-69.7838			1.76	-69.7809	-72.0043	-67.7192	-69.8835	-69.3265
1.8	-68.6855	-65.9692	-68.2177	-67.4961	-71.6827	-70.8767	-69.7825			1.8	-69.7802	-72.0082	-67.7183	-69.8832	-69.3257
1.84	-68.6828	-65.9707	-68.2166	-67.49	-71.6846	-70.8791	-69.7825			1.84	-69.7795	-72.0118	-67.7174	-69.883	-69.3251
1.88	-68.6796	-65.973	-68.2143	-67.4824	-71.6859	-70.8813	-69.784			1.88	-69.7788	-72.015	-67.7166	-69.8828	-69.3244
1.92	-68.6761	-65.9759	-68.2112	-67.4737	-71.6863	-70.8831	-69.7868			1.92	-69.7783	-72.0179	-67.7157	-69.8826	-69.3239
1.96	-68.6728	-65.9791	-68.208	-67.4648	-71.6856	-70.8844	-69.7908			1.96	-69.7777	-72.0206	-67.7148	-69.8824	-69.3233
2	-68.6697	-65.982	-68.2054	-67.4568	-71.6839	-70.8852	-69.796			2	-69.7772	-72.0229	-67.714	-69.8823	-69.3229
2.04	-68.667	-65.9844	-68.2044	-67.4509	-71.6812	-70.8854	-69.8023			2.04	-69.7768	-72.0249	-67.7131	-69.8822	-69.3224
2.08	-68.665	-65.9862	-68.2053	-67.448	-71.6781	-70.8852	-69.8096			2.08	-69.7764	-72.0266	-67.7123	-69.882	-69.3221
2.12	-68.6639	-65.9874	-68.2081	-67.4486	-71.675	-70.8848	-69.8177			2.12	-69.7761	-72.0281	-67.7114	-69.8819	-69.3217
2.16	-68.6636	-65.9884	-68.2123	-67.4523	-71.6725	-70.8841	-69.8259			2.16	-69.7758	-72.0293	-67.7106	-69.8818	-69.3214
2.2	-68.6643	-65.9895	-68.2173	-67.4581	-71.6709	-70.8834	-69.8334			2.2	-69.7756	-72.0302	-67.7098	-69.8817	-69.3212
2.24	-68.6657	-65.9909	-68.2224	-67.4647	-71.6702	-70.8826	-69.8394			2.24	-69.7754	-72.0309	-67.7089	-69.8817	-69.321
2.28	-68.6674	-65.9926	-68.2272	-67.4706	-71.6706	-70.8819	-69.8428			2.28	-69.7753	-72.0314	-67.7081	-69.8816	-69.3209
2.32	-68.6691	-65.9943	-68.2317	-67.4745	-71.6715	-70.8812	-69.8432			2.32	-69.7751	-72.0317	-67.7073	-69.8816	-69.3208
2.36	-68.6704	-65.9957	-68.2357	-67.4758	-71.673	-70.8807	-69.8403			2.36	-69.7751	-72.0317	-67.7065	-69.8816	-69.3207
2.4	-68.6712	-65.9967	-68.2394	-67.4743	-71.6748	-70.8806	-69.8345			2.4	-69.775	-72.0315	-67.7057	-69.8816	-69.3207
2.44	-68.6718	-65.997	-68.2428	-67.4702	-71.6769	-70.8807	-69.8266			2.44	-69.775	-72.0312	-67.705	-69.8816	-69.3207
2.48	-68.6724	-65.9968	-68.2456	-67.4641	-71.679	-70.8807	-69.8173			2.48	-69.7751	-72.0307	-67.7042	-69.8816	-69.3207
2.52	-68.6731	-65.9964	-68.2476	-67.4568	-71.6811	-70.8803	-69.8075			2.52	-69.7751	-72.03	-67.7034	-69.8816	-69.3208
2.56	-68.6742	-65.9961	-68.2487	-67.4492	-71.6827	-70.8795	-69.7981			2.56	-69.7752	-72.0291	-67.7027	-69.8816	-69.3209
2.6	-68.6754	-65.9961	-68.249	-67.4421	-71.6834	-70.8784	-69.7898			2.6	-69.7753	-72.0281	-67.702	-69.8817	-69.321
2.64	-68.6764	-65.9967	-68.2487	-67.436	-71.683	-70.8774	-69.7832			2.64	-69.7755	-72.027	-67.7013	-69.8817	-69.3212
2.68	-68.677	-65.9978	-68.2481	-67.4315	-71.6814	-70.8771	-69.7787			2.68	-69.7756	-72.0257	-67.7006	-69.8818	-69.3214
2.72	-68.6773	-65.9994	-68.2473	-67.4292	-71.679	-70.8779	-69.7766			2.72	-69.7758	-72.0243	-67.6999	-69.8819	-69.3216
2.76	-68.6774	-66.0014	-68.2466	-67.4292	-71.6764	-70.8801	-69.777			2.76	-69.776	-72.0228	-67.6992	-69.882	-69.3219
2.8	-68.6776	-66.0038	-68.2459	-67.4314	-71.6745	-70.8834	-69.7795			2.8	-69.7763	-72.0212	-67.6986	-69.8821	-69.3221
2.84	-68.6784	-66.007	-68.2452	-67.4354	-71.6739	-70.8873	-69.7837			2.84	-69.7765	-72.0195	-67.6979	-69.8822	-69.3224
2.88	-68.6799	-66.0111	-68.2445	-67.4405	-71.6746	-70.8911	-69.7889			2.88	-69.7767	-72.0178	-67.6973	-69.8823	-69.3228
2.92	-68.6818	-66.0161	-68.2439	-67.4459	-71.6764	-70.8941	-69.7946			2.92	-69.777	-72.0159	-67.6967	-69.8825	-69.3231
2.96	-68.6837	-66.0215	-68.2434	-67.451	-71.6785	-70.8957	-69.8005			2.96	-69.7773	-72.014	-67.6961	-69.8826	-69.3235
3	-68.6852	-66.0267	-68.2429	-67.4554	-71.6804	-70.8958	-69.8064			3	-69.7776	-72.0121	-67.6956	-69.8828	-69.3238
3.04	-68.686	-66.0305	-68.2424	-67.459	-71.6817	-70.8946	-69.8125			3.04	-69.7779	-72.0101	-67.695	-69.8829	-69.3242
3.08	-68.6861	-66.0322	-68.2416	-67.4618	-71.6823	-70.8925	-69.8185			3.08	-69.7782	-72.0081	-67.6945	-69.8831	-69.3246
3.12	-68.6858	-66.0316	-68.2404	-67.4641	-71.6826	-70.8901	-69.8243			3.12	-69.7785	-72.006	-67.694	-69.8833	-69.325
3.16	-68.6854	-66.029	-68.2386	-67.466	-71.6828	-70.8877	-69.8293			3.16	-69.7788	-72.004	-67.6935	-69.8835	-69.3255
3.2	-68.6854	-66.0253	-68.2363	-67.4677	-71.6828	-70.8859	-69.8329			3.2	-69.7791	-72.0019	-67.693	-69.8837	-69.3259
3.24	-68.6857	-66.0217	-68.2334	-67.4694	-71.6826	-70.8846	-69.8347			3.24	-69.7794	-71.9998	-67.6926	-69.8839	-69.3263
3.28	-68.6866	-66.0193	-68.2303	-67.471	-71.682	-70.8841	-69.8347			3.28	-69.7797	-71.9977	-67.6922	-69.8841	-69.3268
3.32	-68.6876	-66.0183	-68.2271	-67.4726	-71.6809	-70.8843	-69.8333			3.32	-69.78	-71.9956	-67.6918	-69.8843	-69.3272
3.36	-68.6884	-66.0188	-68.2239	-67.4741	-71.6796	-70.8854	-69.8313			3.36	-69.7803	-71.9936	-67.6914	-69.8846	-69.3277
3.4	-68.6887	-66.0198	-68.221	-67.4756	-71.6784	-70.8872	-69.8297			3.4	-69.7805	-71.9915	-67.691	-69.8848	-69.3282
3.44	-68.6884	-66.0203	-68.2184	-67.477	-71.6781	-70.8895	-69.8291			3.44	-69.7808	-71.9895	-67.6907	-69.8851	-69.3286
3.48	-68.6876	-66.0194	-68.2162	-67.4783	-71.6789	-70.8921	-69.83			3.48	-69.7811	-71.9875	-67.6904	-69.8853	-69.3291
3.52	-68.6868	-66.0166	-68.2144	-67.4795	-71.6809	-70.8945	-69.8325			3.52	-69.7814	-71.9856	-67.6901	-69.8856	-69.3296
3.56	-68.6864	-66.012	-68.213	-67.4804	-71.6838	-70.8966	-69.8364			3.56	-69.7816	-71.9837	-67.6898	-69.8859	-69.3301
3.6	-68.6866	-66.0061	-68.2119	-67.481	-71.6871	-70.8982	-69.8412			3.6	-69.7819	-71.9818	-67.6896	-69.8861	-69.3305
3.64	-68.6878	-66	-68.211	-67.4811	-71.6903	-70.8994	-69.8463			3.64	-69.7821	-71.98	-67.6894	-69.8864	-69.331
3.68	-68.6896	-65.9944	-68.2101	-67.4808	-71.6929	-70.9001	-69.8512			3.68	-69.7823	-71.9782	-67.6892	-69.8867	-69.3315
3.72	-68.692	-65.9904	-68.2091	-67.4802	-71.6948	-70.9006	-69.8553			3.72	-69.7825	-71.9765	-67.689	-69.887	-69.3319
3.76	-68.6943	-65.9884	-68.2079	-67.4796	-71.696	-70.901	-69.8584			3.76	-69.7827	-71.9748	-67.6888	-69.8873	-69.3324
3.8	-68.6962	-65.9887	-68.2064	-67.4793	-71.6966	-70.9013	-69.86			3.8	-69.7829	-71.9732	-67.6887	-69.8876	-69.3328
3.84	-68.6978	-65.9913	-68.2047	-67.4794	-71.6967	-70.9016	-69.8602			3.84	-69.783	-71.9717	-67.6886	-69.8879	-69.3333
3.88	-68.6989	-65.9958	-68.203	-67.4797	-71.696	-70.9019	-69.8589			3.88	-69.7832	-71.9702	-67.6885	-69.8883	-69.3337
3.92	-68.7	-66.0017	-68.2013	-67.4801	-71.6943	-70.9022	-69.8563			3.92	-69.7833	-71.9688	-67.6884	-69.8886	-69.3341
3.96	-68.7013	-66.0084	-68.1998	-67.4802	-71.6913	-70.9024	-69.853			3.96	-69.7834	-71.9674	-67.6884	-69.8889	-69.3346
4	-68.7028	-66.0154	-68.1986	-67.48	-71.6871	-70.9027	-69.8496			4	-69.7835	-71.9662	-67.6884	-69.8893	-69.335
4.04	-68.7044	-66.0219	-68.1977	-67.4794	-71.6819	-70.9028	-69.8466			4.04	-69.7835	-71.9649	-67.6884	-69.8896	-69.3354
4.08	-68.7055	-66.0277	-68.1969	-67.4785	-71.6762	-70.903	-69.8447			4.08	-69.7836	-71.9638	-67.6884	-69.8899	-69.3357
4.12	-68.7059	-66.0325	-68.1963	-67.4778	-71.6706	-70.9029	-69.8444			4.12	-69.7836	-71.9627	-67.6884	-69.8903	-69.3361
4.16	-68.7055	-66.0364	-68.1957	-67.4777	-71.6658	-70.9025	-69.8457			4.16	-69.7836	-71.9618	-67.6885	-69.8906	-69.3365
4.2	-68.7044	-66.0394	-68.1951	-67.4785	-71.6619	-70.9017	-69.8486			4.2	-69.7836	-71.9608	-67.6886	-69.891	-69.3368
4.24	-68.7031	-66.0419	-68.1945	-67.4806	-71.6591	-70.9005	-69.8525			4.24	-69.7836	-71.96	-67.6887	-69.8914	-69.3372
4.28	-68.7022	-66.0439	-68.1941	-67.4836	-71.657	-70.8992	-69.8567			4.28	-69.7835	-71.9592	-67.6888	-69.8917	-69.3375
4.32	-68.702	-66.0455	-68.1941	-67.4871	-71.6556	-70.8981	-69.8605			4.32	-69.7835	-71.9585	-67.689	-69.8921	-69.3378
4.36	-68.7026	-66.0467	-68.1948	-67.4904	-71.6546	-70.8976	-69.8633			4.36	-69.7834	-71.9578	-67.6891	-69.8924	-69.3381
4.4	-68.7039	-66.0471	-68.1962	-67.4928	-71.654	-70.898	-69.8648			4.4	-69.7832	-71.9573	-67.6893	-69.8928	-69.3384
4.44	-68.7055	-66.0465	-68.1984	-67.4938	-71.6535	-70.8991	-69.8652			4.44	-69.7831	-71.9568	-67.6895	-69.8932	-69.3386
4.48	-68.7068	-66.0446	-68.2011	-67.4934	-71.6531	-70.9005	-69.8647			4.48	-69.783	-71.9563	-67.6897	-69.8936	-69.3389
4.52	-68.7077	-66.0415	-68.2038	-67.4917	-71.6524	-70.9018	-69.8642			4.52	-69.7828	-71.956	-67.6899	-69.8939	-69.3391
4.56	-68.7078	-66.0376	-68.2064	-67.4891	-71.6511	-70.9025	-69.8641			4.56	-69.7826	-71.9557	-67.6902	-69.8943	-69.3393
4.6	-68.7074	-66.0335	-68.2085	-67.4863	-71.6492	-70.9026	-69.8648			4.6	-69.7824	-71.9554	-67.6904	-69.8947	-69.3395
4.64	-68.7067	-66.0297	-68.2103	-67.4838	-71.6466	-70.902	-69.8665			4.64	-69.7821	-71.9553	-67.6907	-69.8951	-69.3397
4.68	-68.7061	-66.0267	-68.2116	-67.482	-71.6435	-70.9012	-69.8691			4.68	-69.7819	-71.9551	-67.691	-69.8955	-69.3399
4.72	-68.706	-66.0249	-68.2126	-67.4813	-71.6401	-70.9004	-69.8722			4.72	-69.7816	-71.9551	-67.6913	-69.8958	-69.34
4.76	-68.7066	-66.0241	-68.2133	-67.4818	-71.6369	-70.9001	-69.8757			4.76	-69.7813	-71.9551	-67.6916	-69.8962	-69.3402
4.8	-68.7081	-66.0242	-68.2136	-67.4834	-71.6341	-70.9004	-69.8789			4.8	-69.781	-71.9551	-67.6919	-69.8966	-69.3403
4.84	-68.7101	-66.0245	-68.2137	-67.4856	-71.632	-70.9013	-69.8817			4.84	-69.7807	-71.9552	-67.6923	-69.897	-69.3404
4.88	-68.7123	-66.0247	-68.2138	-67.4879	-71.631	-70.9026	-69.8838			4.88	-69.7804	-71.9553	-67.6926	-69.8974	-69.3405
4.92	-68.7143	-66.0243	-68.2142	-67.4895	-71.6312	-70.9041	-69.8851			4.92	-69.78	-71.9555	-67.693	-69.8978	-69.3405
4.96	-68.7156	-66.023	-68.215	-67.49	-71.6324	-70.9055	-69.8859			4.96	-69.7796	-71.9557	-67.6934	-69.8981	-69.3406
5	-68.7163	-66.0212	-68.2163	-67.4892	-71.6342	-70.9068	-69.8864			5	-69.7792	-71.956	-67.6937	-69.8985	-69.3407
5.04	-68.7165	-66.0193	-68.2178	-67.4872	-71.636	-70.9078	-69.8873			5.04	-69.7788	-71.9563	-67.6941	-69.8989	-69.3407
5.08	-68.7164	-66.0181	-68.2192	-67.4844	-71.6375	-70.9088	-69.8893			5.08	-69.7784	-71.9566	-67.6945	-69.8993	-69.3407
5.12	-68.7164	-66.0183	-68.22	-67.4816	-71.6386	-70.9097	-69.893			5.12	-69.778	-71.957	-67.6949	-69.8997	-69.3407
5.16	-68.7168	-66.02	-68.2202	-67.4795	-71.6395	-70.9108	-69.8988			5.16	-69.7775	-71.9574	-67.6953	-69.9	-69.3407
5.2	-68.7177	-66.0231	-68.2195	-67.4789	-71.6409	-70.912	-69.9064			5.2	-69.7771	-71.9578	-67.6957	-69.9004	-69.3406
5.24	-68.7192	-66.0267	-68.2182	-67.4802	-71.643	-70.9133	-69.9152			5.24	-69.7766	-71.9582	-67.6961	-69.9008	-69.3406
5.28	-68.7213	-66.03	-68.2166	-67.4834	-71.646	-70.9146	-69.9242			5.28	-69.7761	-71.9587	-67.6965	-69.9012	-69.3405
5.32	-68.7239	-66.0322	-68.215	-67.4881	-71.6497	-70.9157	-69.9321			5.32	-69.7756	-71.9592	-67.6969	-69.9016	-69.3405
5.36	-68.7267	-66.0332	-68.2139	-67.4935	-71.6533	-70.9169	-69.9384			5.36	-69.7751	-71.9597	-67.6974	-69.9019	-69.3404
5.4	-68.7295	-66.0332	-68.2135	-67.4987	-71.6564	-70.918	-69.9427			5.4	-69.7746	-71.9602	-67.6978	-69.9023	-69.3403
5.44	-68.7317	-66.0326	-68.2141	-67.5027	-71.6584	-70.9191	-69.9449			5.44	-69.7741	-71.9607	-67.6982	-69.9027	-69.3402
5.48	-68.7329	-66.0319	-68.2159	-67.5053	-71.6592	-70.9202	-69.9455			5.48	-69.7735	-71.9612	-67.6986	-69.903	-69.3401
5.52	-68.7328	-66.0313	-68.2189	-67.5064	-71.6591	-70.921	-69.9448			5.52	-69.773	-71.9617	-67.699	-69.9034	-69.3399
5.56	-68.7314	-66.0308	-68.2232	-67.5065	-71.6585	-70.9214	-69.943			5.56	-69.7725	-71.9622	-67.6994	-69.9038	-69.3398
5.6	-68.7288	-66.0303	-68.2282	-67.5061	-71.6577	-70.9215	-69.9404			5.6	-69.7719	-71.9627	-67.6999	-69.9041	-69.3396
5.64	-68.7257	-66.0297	-68.2335	-67.506	-71.6568	-70.9213	-69.937			5.64	-69.7714	-71.9632	-67.7003	-69.9045	-69.3395
5.68	-68.7227	-66.0292	-68.2386	-67.5063	-71.656	-70.9211	-69.9334			5.68	-69.7708	-71.9636	-67.7007	-69.9049	-69.3393
5.72	-68.7206	-66.0289	-68.243	-67.507	-71.655	-70.921	-69.9298			5.72	-69.7702	-71.9641	-67.7011	-69.9052	-69.3391
5.76	-68.7199	-66.029	-68.2463	-67.508	-71.6538	-70.9213	-69.9269			5.76	-69.7697	-71.9646	-67.7015	-69.9056	-69.3389
5.8	-68.7205	-66.0295	-68.2486	-67.5091	-71.6524	-70.9219	-69.9251			5.8	-69.7691	-71.965	-67.7019	-69.9059	-69.3387
5.84	-68.7221	-66.03	-68.2498	-67.51	-71.651	-70.9225	-69.9243			5.84	-69.7685	-71.9654	-67.7023	-69.9063	-69.3385
5.88	-68.7241	-66.0304	-68.2502	-67.5106	-71.6498	-70.9228	-69.9244			5.88	-69.7679	-71.9659	-67.7026	-69.9066	-69.3383
5.92	-68.726	-66.0301	-68.25	-67.5111	-71.6491	-70.9225	-69.9247			5.92	-69.7674	-71.9662	-67.703	-69.907	-69.3381
5.96	-68.7273	-66.0292	-68.2493	-67.5115	-71.6488	-70.9215	-69.9248			5.96	-69.7668	-71.9666	-67.7034	-69.9073	-69.3379
6	-68.7279	-66.0277	-68.2482	-67.5122	-71.6489	-70.9198	-69.9243			6	-69.7662	-71.9669	-67.7037	-69.9076	-69.3377
6.04	-68.728	-66.0257	-68.2467	-67.5131	-71.6491	-70.9177	-69.9234			6.04	-69.7656	-71.9673	-67.7041	-69.908	-69.3374
6.08	-68.7277	-66.0236	-68.2453	-67.5144	-71.6492	-70.9155	-69.9224			6.08	-69.7651	-71.9675	-67.7044	-69.9083	-69.3372
6.12	-68.7273	-66.0215	-68.2439	-67.5159	-71.6491	-70.9135	-69.922			6.12	-69.7645	-71.9678	-67.7048	-69.9086	-69.337
6.16	-68.7266	-66.0194	-68.2429	-67.5173	-71.6489	-70.912	-69.9225			6.16	-69.7639	-71.968	-67.7051	-69.909	-69.3367
6.2	-68.7256	-66.0171	-68.2423	-67.5185	-71.6482	-70.9108	-69.9242			6.2	-69.7634	-71.9682	-67.7054	-69.9093	-69.3365
6.24	-68.7239	-66.0146	-68.2421	-67.5191	-71.647	-70.9099	-69.9268			6.24	-69.7628	-71.9684	-67.7057	-69.9096	-69.3362
6.28	-68.7213	-66.0119	-68.242	-67.5188	-71.6448	-70.9091	-69.9301			6.28	-69.7622	-71.9685	-67.7061	-69.9099	-69.336
6.32	-68.7181	-66.0094	-68.2418	-67.5178	-71.6414	-70.9082	-69.9336			6.32	-69.7617	-71.9686	-67.7063	-69.9102	-69.3358
6.36	-68.7143	-66.0078	-68.2415	-67.5161	-71.6365	-70.907	-69.9373			6.36	-69.7612	-71.9687	-67.7066	-69.9105	-69.3355
6.4	-68.7105	-66.0076	-68.2412	-67.5142	-71.6305	-70.9055	-69.9408			6.4	-69.7606	-71.9687	-67.7069	-69.9109	-69.3353
6.44	-68.7069	-66.0089	-68.2411	-67.5126	-71.6239	-70.9039	-69.9442			6.44	-69.7601	-71.9687	-67.7072	-69.9112	-69.335
6.48	-68.7038	-66.0116	-68.2416	-67.5118	-71.6174	-70.9024	-69.9472			6.48	-69.7596	-71.9687	-67.7074	-69.9115	-69.3348
6.52	-68.7013	-66.0148	-68.2431	-67.5121	-71.6119	-70.9014	-69.9501			6.52	-69.7591	-71.9686	-67.7077	-69.9117	-69.3345
6.56	-68.6993	-66.0176	-68.2457	-67.5136	-71.6082	-70.901	-69.9526			6.56	-69.7586	-71.9685	-67.7079	-69.912	-69.3343
6.6	-68.698	-66.0192	-68.2491	-67.5162	-71.6068	-70.9015	-69.9549			6.6	-69.7581	-71.9684	-67.7082	-69.9123	-69.334
6.64	-68.6974	-66.0187	-68.2529	-67.5196	-71.6075	-70.9028	-69.957			6.64	-69.7576	-71.9682	-67.7084	-69.9126	-69.3338
6.68	-68.6976	-66.016	-68.2564	-67.5229	-71.6099	-70.9046	-69.959			6.68	-69.7572	-71.968	-67.7086	-69.9129	-69.3336
6.72	-68.6988	-66.0114	-68.2591	-67.5257	-71.6131	-70.9067	-69.9609			6.72	-69.7567	-71.9678	-67.7088	-69.9132	-69.3334
6.76	-68.701	-66.0055	-68.2605	-67.5274	-71.6163	-70.909	-69.9625			6.76	-69.7563	-71.9675	-67.709	-69.9134	-69.3331
6.8	-68.7042	-65.9993	-68.2606	-67.5277	-71.619	-70.9112	-69.9637			6.8	-69.7558	-71.9672	-67.7092	-69.9137	-69.3329
6.84	-68.7079	-65.9933	-68.2598	-67.5268	-71.6208	-70.9134	-69.9645			6.84	-69.7554	-71.9669	-67.7094	-69.914	-69.3327
6.88	-68.7116	-65.988	-68.2582	-67.525	-71.6218	-70.9155	-69.9652			6.88	-69.755	-71.9665	-67.7095	-69.9142	-69.3325
6.92	-68.7148	-65.9836	-68.2562	-67.5227	-71.6221	-70.9177	-69.9663			6.92	-69.7546	-71.9661	-67.7097	-69.9145	-69.3323
6.96	-68.7169	-65.9799	-68.2541	-67.5203	-71.6223	-70.9198	-69.9682			6.96	-69.7542	-71.9657	-67.7098	-69.9147	-69.3321
7	-68.7177	-65.9769	-68.2519	-67.5181	-71.6226	-70.9219	-69.9713			7	-69.7539	-71.9653	-67.71	-69.915	-69.3319
7.04	-68.7171	-65.9743	-68.2497	-67.5162	-71.6231	-70.9238	-69.9759			7.04	-69.7535	-71.9648	-67.7101	-69.9152	-69.3318
7.08	-68.7151	-65.9721	-68.2475	-67.5146	-71.624	-70.9252	-69.982			7.08	-69.7532	-71.9643	-67.7103	-69.9154	-69.3316
7.12	-68.7122	-65.9704	-68.2458	-67.5133	-71.625	-70.9261	-69.9895			7.12	-69.7529	-71.9637	-67.7104	-69.9156	-69.3314
7.16	-68.7087	-65.9691	-68.245	-67.5124	-71.6262	-70.9262	-69.9976			7.16	-69.7525	-71.9632	-67.7105	-69.9158	-69.3313
7.2	-68.7052	-65.9682	-68.2454	-67.5121	-71.6272	-70.9257	-70.0057			7.2	-69.7523	-71.9626	-67.7107	-69.9161	-69.3311
7.24	-68.7021	-65.9676	-68.2473	-67.5123	-71.628	-70.9247	-70.0129			7.24	-69.752	-71.962	-67.7108	-69.9163	-69.331
7.28	-68.6999	-65.967	-68.2504	-67.5128	-71.6283	-70.9235	-70.0189			7.28	-69.7517	-71.9613	-67.7109	-69.9165	-69.3309
7.32	-68.6989	-65.9664	-68.2538	-67.5135	-71.6281	-70.9226	-70.0232			7.32	-69.7515	-71.9607	-67.711	-69.9166	-69.3308
7.36	-68.6993	-65.9654	-68.2569	-67.5143	-71.6275	-70.9222	-70.0258			7.36	-69.7512	-71.96	-67.7111	-69.9168	-69.3307
7.4	-68.7009	-65.964	-68.2589	-67.5149	-71.6269	-70.9226	-70.0269			7.4	-69.751	-71.9593	-67.7112	-69.917	-69.3306
7.44	-68.7033	-65.9622	-68.2597	-67.5155	-71.6265	-70.9238	-70.0268			7.44	-69.7508	-71.9586	-67.7113	-69.9172	-69.3305
7.48	-68.7063	-65.9604	-68.2594	-67.5161	-71.6265	-70.9255	-70.0255			7.48	-69.7506	-71.9579	-67.7114	-69.9173	-69.3304
7.52	-68.7094	-65.9589	-68.2584	-67.5167	-71.6271	-70.9275	-70.0231			7.52	-69.7504	-71.9572	-67.7115	-69.9175	-69.3304
7.56	-68.7123	-65.9583	-68.2573	-67.5176	-71.6281	-70.9294	-70.0199			7.56	-69.7503	-71.9564	-67.7116	-69.9176	-69.3303
7.6	-68.7148	-65.9588	-68.256	-67.5187	-71.6292	-70.9307	-70.0156			7.6	-69.7501	-71.9557	-67.7117	-69.9178	-69.3303
7.64	-68.7167	-65.9606	-68.2544	-67.5198	-71.6302	-70.9314	-70.0104			7.64	-69.75	-71.9549	-67.7118	-69.9179	-69.3303
7.68	-68.7177	-65.9635	-68.252	-67.5207	-71.6307	-70.9314	-70.0043			7.68	-69.7499	-71.9541	-67.712	-69.918	-69.3303
7.72	-68.718	-65.9672	-68.2485	-67.5212	-71.6309	-70.9308	-69.9972			7.72	-69.7498	-71.9533	-67.7121	-69.9181	-69.3303
7.76	-68.7176	-65.9713	-68.2439	-67.521	-71.631	-70.9299	-69.9896			7.76	-69.7497	-71.9526	-67.7122	-69.9182	-69.3303
7.8	-68.7169	-65.9755	-68.2386	-67.52	-71.6312	-70.9289	-69.9821			7.8	-69.7496	-71.9518	-67.7123	-69.9183	-69.3303
7.84	-68.7164	-65.9799	-68.2334	-67.5184	-71.632	-70.9282	-69.9754			7.84	-69.7496	-71.951	-67.7124	-69.9184	-69.3303
7.88	-68.7165	-65.9844	-68.229	-67.5162	-71.6334	-70.9278	-69.9705			7.88	-69.7495	-71.9502	-67.7125	-69.9184	-69.3304
7.92	-68.7176	-65.989	-68.226	-67.5137	-71.6352	-70.9279	-69.9681			7.92	-69.7495	-71.9494	-67.7126	-69.9185	-69.3304
7.96	-68.7195	-65.9933	-68.2243	-67.5111	-71.6372	-70.9281	-69.9683			7.96	-69.7494	-71.9487	-67.7128	-69.9186	-69.3305
8	-68.7216	-65.9968	-68.2237	-67.5088	-71.6393	-70.9282	-69.9709			8	-69.7494	-71.9479	-67.7129	-69.9186	-69.3306
8.04	-68.7233	-65.9987	-68.2237	-67.5069	-71.6413	-70.9281	-69.9753			8.04	-69.7494	-71.9471	-67.713	-69.9186	-69.3307
8.08	-68.7238	-65.9986	-68.2237	-67.506	-71.6432	-70.9276	-69.9805			8.08	-69.7494	-71.9464	-67.7132	-69.9187	-69.3308
8.12	-68.7227	-65.9966	-68.2235	-67.5065	-71.6451	-70.9268	-69.9857			8.12	-69.7495	-71.9456	-67.7133	-69.9187	-69.3309
8.16	-68.7201	-65.993	-68.2227	-67.5087	-71.6469	-70.9259	-69.9899			8.16	-69.7495	-71.9449	-67.7135	-69.9187	-69.3311
8.2	-68.7164	-65.9887	-68.2212	-67.5126	-71.6485	-70.9253	-69.9923			8.2	-69.7496	-71.9441	-67.7137	-69.9187	-69.3312
8.24	-68.7123	-65.9846	-68.2189	-67.5174	-71.6496	-70.9251	-69.9925			8.24	-69.7496	-71.9434	-67.7138	-69.9186	-69.3314
8.28	-68.7086	-65.9815	-68.2158	-67.5224	-71.65	-70.9255	-69.9904			8.28	-69.7497	-71.9427	-67.714	-69.9186	-69.3315
8.32	-68.706	-65.9798	-68.212	-67.5262	-71.6496	-70.9266	-69.986			8.32	-69.7498	-71.942	-67.7142	-69.9186	-69.3317
8.36	-68.7046	-65.9792	-68.2078	-67.528	-71.6486	-70.9281	-69.98			8.36	-69.7498	-71.9414	-67.7144	-69.9185	-69.3319
8.4	-68.7046	-65.9793	-68.2034	-67.527	-71.6472	-70.9297	-69.9735			8.4	-69.7499	-71.9407	-67.7146	-69.9184	-69.3321
8.44	-68.7056	-65.9795	-68.1995	-67.5234	-71.646	-70.9311	-69.9673			8.44	-69.75	-71.9401	-67.7148	-69.9184	-69.3323
8.48	-68.7074	-65.9792	-68.1964	-67.5179	-71.6457	-70.9319	-69.9627			8.48	-69.7502	-71.9395	-67.7151	-69.9183	-69.3325
8.52	-68.7097	-65.9779	-68.1945	-67.5113	-71.6466	-70.9319	-69.9602			8.52	-69.7503	-71.9389	-67.7153	-69.9182	-69.3327
8.56	-68.7123	-65.9756	-68.1938	-67.5047	-71.6489	-70.9307	-69.9601			8.56	-69.7504	-71.9383	-67.7156	-69.9181	-69.333
8.6	-68.7151	-65.9728	-68.1943	-67.499	-71.6523	-70.9283	-69.962			8.6	-69.7505	-71.9378	-67.7158	-69.9179	-69.3332
8.64	-68.718	-65.97	-68.1955	-67.4949	-71.6564	-70.9248	-69.9653			8.64	-69.7507	-71.9372	-67.7161	-69.9178	-69.3335
8.68	-68.7209	-65.9679	-68.1972	-67.4926	-71.6606	-70.9209	-69.9692			8.68	-69.7508	-71.9367	-67.7164	-69.9177	-69.3338
8.72	-68.7237	-65.9667	-68.199	-67.4922	-71.6645	-70.9169	-69.973			8.72	-69.751	-71.9362	-67.7167	-69.9175	-69.334
8.76	-68.7265	-65.9667	-68.2006	-67.4935	-71.6679	-70.9136	-69.9764			8.76	-69.7511	-71.9358	-67.7169	-69.9173	-69.3343
8.8	-68.7291	-65.9674	-68.2019	-67.4964	-71.6706	-70.9113	-69.9793			8.8	-69.7513	-71.9354	-67.7173	-69.9172	-69.3346
8.84	-68.7313	-65.9684	-68.2028	-67.5002	-71.6726	-70.9105	-69.9815			8.84	-69.7515	-71.9349	-67.7176	-69.917	-69.3349
8.88	-68.7329	-65.969	-68.2033	-67.5047	-71.674	-70.911	-69.9831			8.88	-69.7517	-71.9346	-67.7179	-69.9168	-69.3352
8.92	-68.7336	-65.969	-68.2035	-67.5093	-71.6745	-70.9125	-69.9843			8.92	-69.7518	-71.9342	-67.7182	-69.9166	-69.3355
8.96	-68.7332	-65.9681	-68.2034	-67.5134	-71.6738	-70.9143	-69.9852			8.96	-69.752	-71.9339	-67.7186	-69.9163	-69.3359
9	-68.7314	-65.9665	-68.2029	-67.5169	-71.6716	-70.9159	-69.9859			9	-69.7522	-71.9336	-67.719	-69.9161	-69.3362
9.04	-68.7282	-65.9648	-68.2021	-67.5193	-71.6678	-70.9168	-69.9864			9.04	-69.7524	-71.9333	-67.7193	-69.9158	-69.3365
9.08	-68.7238	-65.9636	-68.2008	-67.5208	-71.6624	-70.9169	-69.9866			9.08	-69.7526	-71.933	-67.7197	-69.9156	-69.3369
9.12	-68.7185	-65.9636	-68.1993	-67.5212	-71.6559	-70.9161	-69.9862			9.12	-69.7528	-71.9328	-67.7201	-69.9153	-69.3372
9.16	-68.7128	-65.9652	-68.1976	-67.5207	-71.6488	-70.9151	-69.9848			9.16	-69.7529	-71.9326	-67.7205	-69.915	-69.3376
9.2	-68.7073	-65.9685	-68.1964	-67.5194	-71.6418	-70.9143	-69.9822			9.2	-69.7531	-71.9324	-67.7209	-69.9147	-69.338
9.24	-68.7026	-65.9731	-68.1959	-67.5171	-71.6353	-70.9142	-69.9784			9.24	-69.7533	-71.9323	-67.7213	-69.9144	-69.3383
9.28	-68.6993	-65.9783	-68.1965	-67.5142	-71.6295	-70.9151	-69.9736			9.28	-69.7535	-71.9322	-67.7218	-69.9141	-69.3387
9.32	-68.6981	-65.9832	-68.1985	-67.5109	-71.6245	-70.9168	-69.9686			9.32	-69.7537	-71.9321	-67.7222	-69.9138	-69.3391
9.36	-68.6992	-65.987	-68.2018	-67.5077	-71.62	-70.9189	-69.9642			9.36	-69.7539	-71.9321	-67.7226	-69.9135	-69.3394
9.4	-68.7025	-65.9894	-68.2062	-67.5053	-71.616	-70.9207	-69.9612			9.4	-69.7541	-71.932	-67.7231	-69.9131	-69.3398
9.44	-68.7075	-65.9904	-68.2112	-67.5041	-71.6124	-70.9219	-69.9601			9.44	-69.7543	-71.932	-67.7236	-69.9127	-69.3402
9.48	-68.7134	-65.9903	-68.2163	-67.5044	-71.6091	-70.922	-69.9609			9.48	-69.7545	-71.9321	-67.724	-69.9124	-69.3406
9.52	-68.719	-65.9897	-68.2212	-67.506	-71.6064	-70.9212	-69.9633			9.52	-69.7546	-71.9321	-67.7245	-69.912	-69.341
9.56	-68.7239	-65.9891	-68.2254	-67.5085	-71.6042	-70.9197	-69.9667			9.56	-69.7548	-71.9322	-67.725	-69.9116	-69.3414
9.6	-68.7273	-65.989	-68.2285	-67.5115	-71.6028	-70.918	-69.9704			9.6	-69.755	-71.9323	-67.7255	-69.9112	-69.3418
9.64	-68.7294	-65.9897	-68.2306	-67.5142	-71.6022	-70.9165	-69.9735			9.64	-69.7552	-71.9325	-67.726	-69.9108	-69.3422
9.68	-68.7306	-65.9911	-68.2316	-67.5162	-71.6026	-70.9156	-69.9755			9.68	-69.7554	-71.9327	-67.7265	-69.9104	-69.3426
9.72	-68.7312	-65.9928	-68.2316	-67.5171	-71.6036	-70.9155	-69.976			9.72	-69.7555	-71.9329	-67.727	-69.9099	-69.343
9.76	-68.7317	-65.9945	-68.2308	-67.517	-71.6052	-70.9159	-69.9752			9.76	-69.7557	-71.9331	-67.7276	-69.9095	-69.3434
9.8	-68.7321	-65.9957	-68.2293	-67.5159	-71.6069	-70.9166	-69.9732			9.8	-69.7559	-71.9334	-67.7281	-69.909	-69.3438
9.84	-68.7326	-65.996	-68.2272	-67.5141	-71.6086	-70.917	-69.9707			9.84	-69.756	-71.9336	-67.7286	-69.9086	-69.3442
9.88	-68.733	-65.9954	-68.2246	-67.5119	-71.6098	-70.9169	-69.9682			9.88	-69.7562	-71.9339	-67.7292	-69.9081	-69.3446
9.92	-68.7333	-65.9942	-68.2215	-67.5096	-71.6105	-70.916	-69.966			9.92	-69.7563	-71.9343	-67.7297	-69.9076	-69.345
9.96	-68.7336	-65.9928	-68.218	-67.5072	-71.6104	-70.9144	-69.9647			9.96	-69.7565	-71.9346	-67.7303	-69.9071	-69.3454
10	-68.7337	-65.9919	-68.2141	-67.505	-71.6094	-70.9123	-69.9643			10	-69.7566	-71.935	-67.7308	-69.9066	-69.3458
10.04	-68.7336	-65.9919	-68.2101	-67.5029	-71.6075	-70.9101	-69.9652			10.04	-69.7568	-71.9354	-67.7314	-69.906	-69.3462
10.08	-68.7332	-65.9929	-68.2059	-67.501	-71.6048	-70.9085	-69.9675			10.08	-69.7569	-71.9358	-67.7319	-69.9055	-69.3465
10.12	-68.7325	-65.9945	-68.2017	-67.4997	-71.6016	-70.9075	-69.971			10.12	-69.7571	-71.9363	-67.7325	-69.905	-69.3469
10.16	-68.7314	-65.9963	-68.1976	-67.4992	-71.5984	-70.9074	-69.9754			10.16	-69.7572	-71.9368	-67.7331	-69.9044	-69.3473
10.2	-68.7303	-65.9977	-68.1936	-67.4997	-71.5956	-70.9079	-69.9803			10.2	-69.7573	-71.9372	-67.7336	-69.9038	-69.3477
10.24	-68.7295	-65.9981	-68.1897	-67.5011	-71.5936	-70.9088	-69.9852			10.24	-69.7574	-71.9377	-67.7342	-69.9033	-69.348
10.28	-68.7292	-65.9976	-68.186	-67.5032	-71.5927	-70.9097	-69.9895			10.28	-69.7576	-71.9383	-67.7348	-69.9027	-69.3484
10.32	-68.7298	-65.9964	-68.1824	-67.5055	-71.5928	-70.9106	-69.9932			10.32	-69.7577	-71.9388	-67.7354	-69.9021	-69.3488
10.36	-68.7312	-65.9949	-68.179	-67.5075	-71.5938	-70.9112	-69.996			10.36	-69.7578	-71.9394	-67.7359	-69.9015	-69.3491
10.4	-68.7331	-65.9935	-68.1761	-67.5091	-71.5954	-70.9116	-69.9979			10.4	-69.7579	-71.9399	-67.7365	-69.9008	-69.3495
10.44	-68.7352	-65.9926	-68.1738	-67.5103	-71.5973	-70.9118	-69.9989			10.44	-69.758	-71.9405	-67.7371	-69.9002	-69.3498
10.48	-68.7368	-65.9922	-68.1725	-67.5111	-71.5994	-70.9119	-69.9989			10.48	-69.7581	-71.9411	-67.7377	-69.8996	-69.3501
10.52	-68.7378	-65.9922	-68.1721	-67.5118	-71.6013	-70.912	-69.9977			10.52	-69.7582	-71.9417	-67.7382	-69.8989	-69.3504
10.56	-68.7378	-65.9921	-68.1726	-67.5125	-71.6029	-70.9121	-69.9957			10.56	-69.7582	-71.9423	-67.7388	-69.8982	-69.3507
10.6	-68.7371	-65.9918	-68.1738	-67.5131	-71.604	-70.912	-69.9929			10.6	-69.7583	-71.943	-67.7394	-69.8976	-69.351
10.64	-68.7363	-65.9912	-68.1752	-67.5136	-71.6045	-70.9117	-69.9899			10.64	-69.7584	-71.9436	-67.7399	-69.8969	-69.3513
10.68	-68.7356	-65.9903	-68.1764	-67.5139	-71.6043	-70.9111	-69.9876			10.68	-69.7585	-71.9442	-67.7405	-69.8962	-69.3516
10.72	-68.7356	-65.9895	-68.1771	-67.5143	-71.6032	-70.9101	-69.9866			10.72	-69.7585	-71.9449	-67.7411	-69.8955	-69.3519
10.76	-68.7363	-65.989	-68.1773	-67.5147	-71.6015	-70.9092	-69.9873			10.76	-69.7586	-71.9456	-67.7416	-69.8948	-69.3521
10.8	-68.7376	-65.989	-68.1768	-67.5153	-71.5996	-70.9086	-69.99			10.8	-69.7586	-71.9462	-67.7422	-69.894	-69.3524
10.84	-68.7389	-65.9896	-68.1758	-67.5163	-71.5978	-70.9088	-69.9943			10.84	-69.7587	-71.9469	-67.7427	-69.8933	-69.3526
10.88	-68.7399	-65.9906	-68.1743	-67.5177	-71.5965	-70.9098	-69.9994			10.88	-69.7587	-71.9476	-67.7433	-69.8926	-69.3528
10.92	-68.7403	-65.9919	-68.1727	-67.5196	-71.5962	-70.9117	-70.0046			10.92	-69.7588	-71.9482	-67.7438	-69.8918	-69.353
10.96	-68.7399	-65.9931	-68.171	-67.522	-71.5968	-70.914	-70.0091			10.96	-69.7588	-71.9489	-67.7443	-69.8911	-69.3532
11	-68.739	-65.994	-68.1693	-67.5246	-71.5982	-70.9164	-70.0125			11	-69.7588	-71.9496	-67.7449	-69.8903	-69.3534
11.04	-68.7379	-65.9945	-68.1677	-67.5272	-71.6001	-70.9184	-70.0148			11.04	-69.7589	-71.9503	-67.7454	-69.8895	-69.3536
11.08	-68.7369	-65.9948	-68.1664	-67.5292	-71.6023	-70.9196	-70.016			11.08	-69.7589	-71.951	-67.7459	-69.8888	-69.3537
11.12	-68.7362	-65.995	-68.1652	-67.5303	-71.6045	-70.9202	-70.0163			11.12	-69.7589	-71.9516	-67.7464	-69.888	-69.3539
11.16	-68.736	-65.9953	-68.1643	-67.5303	-71.6064	-70.9202	-70.0161			11.16	-69.7589	-71.9523	-67.7469	-69.8872	-69.354
11.2	-68.7361	-65.9958	-68.1637	-67.5294	-71.608	-70.92	-70.0153			11.2	-69.7589	-71.953	-67.7474	-69.8864	-69.3541
11.24	-68.7366	-65.9964	-68.1636	-67.528	-71.6093	-70.92	-70.0143			11.24	-69.7589	-71.9537	-67.7479	-69.8856	-69.3542
11.28	-68.7374	-65.9969	-68.1642	-67.5266	-71.6104	-70.9203	-70.0132			11.28	-69.7589	-71.9543	-67.7484	-69.8848	-69.3543
11.32	-68.7386	-65.9971	-68.1655	-67.5257	-71.6118	-70.9212	-70.0123			11.32	-69.7589	-71.955	-67.7488	-69.884	-69.3543
11.36	-68.7399	-65.9969	-68.1676	-67.5255	-71.6136	-70.9226	-70.0119			11.36	-69.7589	-71.9556	-67.7493	-69.8832	-69.3544
11.4	-68.7413	-65.9964	-68.1704	-67.5258	-71.6159	-70.9242	-70.012			11.4	-69.7589	-71.9563	-67.7498	-69.8824	-69.3544
11.44	-68.7425	-65.9959	-68.1736	-67.5264	-71.6187	-70.9257	-70.0128			11.44	-69.7589	-71.9569	-67.7502	-69.8815	-69.3544
11.48	-68.7433	-65.9955	-68.1771	-67.5268	-71.6217	-70.9269	-70.0143			11.48	-69.7589	-71.9576	-67.7506	-69.8807	-69.3544
11.52	-68.7435	-65.9952	-68.1804	-67.5269	-71.6245	-70.9275	-70.0168			11.52	-69.7589	-71.9582	-67.7511	-69.8799	-69.3543
11.56	-68.743	-65.995	-68.1833	-67.5268	-71.627	-70.9275	-70.0205			11.56	-69.7589	-71.9588	-67.7515	-69.8791	-69.3543
11.6	-68.7417	-65.9943	-68.1856	-67.5265	-71.6291	-70.9269	-70.0253			11.6	-69.7589	-71.9594	-67.7519	-69.8783	-69.3542
11.64	-68.7399	-65.993	-68.1873	-67.5266	-71.631	-70.9256	-70.0311			11.64	-69.7589	-71.96	-67.7523	-69.8775	-69.3541
11.68	-68.7379	-65.9909	-68.1885	-67.5273	-71.6328	-70.9238	-70.0373			11.68	-69.7588	-71.9606	-67.7527	-69.8767	-69.354
11.72	-68.7364	-65.988	-68.1893	-67.5289	-71.6347	-70.9218	-70.0431			11.72	-69.7588	-71.9611	-67.7531	-69.8759	-69.3539
11.76	-68.7356	-65.9848	-68.1899	-67.531	-71.6366	-70.9195	-70.0479			11.76	-69.7588	-71.9617	-67.7534	-69.8751	-69.3538
11.8	-68.736	-65.9818	-68.1907	-67.5329	-71.6384	-70.9172	-70.0508			11.8	-69.7588	-71.9622	-67.7538	-69.8743	-69.3536
11.84	-68.7373	-65.9792	-68.1917	-67.5338	-71.6398	-70.9149	-70.0516			11.84	-69.7587	-71.9628	-67.7542	-69.8735	-69.3534
11.88	-68.7391	-65.9776	-68.1933	-67.5329	-71.6407	-70.9129	-70.0505			11.88	-69.7587	-71.9633	-67.7545	-69.8727	-69.3532
11.92	-68.7409	-65.9769	-68.1956	-67.5299	-71.6412	-70.911	-70.048			11.92	-69.7587	-71.9638	-67.7548	-69.8719	-69.353
11.96	-68.7421	-65.9768	-68.1985	-67.5253	-71.6416	-70.9094	-70.0447			11.96	-69.7587	-71.9642	-67.7552	-69.8711	-69.3528
12	-68.7424	-65.9769	-68.202	-67.5201	-71.6423	-70.9081	-70.0416			12	-69.7587	-71.9647	-67.7555	-69.8704	-69.3525
12.04	-68.7417	-65.9766	-68.2061	-67.5157	-71.6436	-70.907	-70.0391			12.04	-69.7586	-71.9652	-67.7558	-69.8696	-69.3523
12.08	-68.7402	-65.9756	-68.2103	-67.5135	-71.6454	-70.9063	-70.0378			12.08	-69.7586	-71.9656	-67.7561	-69.8689	-69.352
12.12	-68.7383	-65.9739	-68.2141	-67.5146	-71.6475	-70.9062	-70.0377			12.12	-69.7586	-71.966	-67.7564	-69.8682	-69.3517
12.16	-68.7364	-65.9717	-68.2171	-67.5193	-71.6495	-70.9069	-70.0388			12.16	-69.7586	-71.9664	-67.7566	-69.8675	-69.3514
12.2	-68.735	-65.9695	-68.2186	-67.5269	-71.6508	-70.9087	-70.0406			12.2	-69.7586	-71.9668	-67.7569	-69.8668	-69.351
12.24	-68.7341	-65.9681	-68.2186	-67.5365	-71.6515	-70.9113	-70.0423			12.24	-69.7586	-71.9671	-67.7572	-69.8661	-69.3507
12.28	-68.7339	-65.9677	-68.2172	-67.5465	-71.6516	-70.9146	-70.0433			12.28	-69.7585	-71.9675	-67.7574	-69.8654	-69.3503
12.32	-68.7343	-65.9684	-68.2148	-67.5555	-71.6516	-70.9181	-70.0428			12.32	-69.7585	-71.9678	-67.7576	-69.8648	-69.3499
12.36	-68.7353	-65.97	-68.212	-67.5626	-71.652	-70.9213	-70.0404			12.36	-69.7585	-71.9681	-67.7579	-69.8641	-69.3495
12.4	-68.7365	-65.9719	-68.2095	-67.5673	-71.6531	-70.9237	-70.0362			12.4	-69.7585	-71.9684	-67.7581	-69.8635	-69.3491
12.44	-68.738	-65.9738	-68.2077	-67.5697	-71.655	-70.9249	-70.0307			12.44	-69.7585	-71.9686	-67.7583	-69.8629	-69.3487
12.48	-68.7395	-65.9753	-68.2068	-67.5701	-71.6574	-70.9251	-70.0246			12.48	-69.7585	-71.9689	-67.7585	-69.8624	-69.3483
12.52	-68.7409	-65.9764	-68.2068	-67.5691	-71.66	-70.9245	-70.0191			12.52	-69.7585	-71.9691	-67.7587	-69.8618	-69.3478
12.56	-68.7424	-65.9771	-68.2075	-67.5668	-71.6624	-70.9233	-70.0147			12.56	-69.7585	-71.9693	-67.7589	-69.8613	-69.3473
12.6	-68.7438	-65.9775	-68.2085	-67.5635	-71.6641	-70.922	-70.0119			12.6	-69.7586	-71.9695	-67.7591	-69.8608	-69.3469
12.64	-68.745	-65.9775	-68.2098	-67.5593	-71.665	-70.921	-70.0106			12.64	-69.7586	-71.9697	-67.7593	-69.8603	-69.3464
12.68	-68.7461	-65.9773	-68.2108	-67.5545	-71.6654	-70.9202	-70.0105			12.68	-69.7586	-71.9699	-67.7594	-69.8598	-69.3459
12.72	-68.7467	-65.9769	-68.2115	-67.5495	-71.6654	-70.9198	-70.0111			12.72	-69.7586	-71.97	-67.7596	-69.8594	-69.3454
12.76	-68.7466	-65.9765	-68.2118	-67.5449	-71.6655	-70.9195	-70.0121			12.76	-69.7586	-71.9701	-67.7597	-69.859	-69.3449
12.8	-68.7456	-65.9764	-68.2117	-67.5415	-71.6658	-70.9193	-70.0135			12.8	-69.7587	-71.9702	-67.7599	-69.8586	-69.3443
12.84	-68.744	-65.9766	-68.2115	-67.5398	-71.6664	-70.9193	-70.0153			12.84	-69.7587	-71.9703	-67.76	-69.8582	-69.3438
12.88	-68.7421	-65.9773	-68.2115	-67.54	-71.6672	-70.9195	-70.0177			12.88	-69.7587	-71.9704	-67.7601	-69.8579	-69.3433
12.92	-68.7404	-65.9784	-68.212	-67.5419	-71.668	-70.92	-70.0208			12.92	-69.7588	-71.9705	-67.7603	-69.8576	-69.3427
12.96	-68.7394	-65.9797	-68.2132	-67.5448	-71.6686	-70.9207	-70.0241			12.96	-69.7588	-71.9706	-67.7604	-69.8573	-69.3422
13	-68.7389	-65.9812	-68.215	-67.548	-71.6692	-70.9216	-70.0273			13	-69.7589	-71.9706	-67.7605	-69.857	-69.3416
13.04	-68.7388	-65.9828	-68.2172	-67.5508	-71.6697	-70.9225	-70.0299			13.04	-69.7589	-71.9706	-67.7606	-69.8568	-69.3411
13.08	-68.7386	-65.9845	-68.2195	-67.5526	-71.6704	-70.9232	-70.0312			13.08	-69.759	-71.9707	-67.7607	-69.8566	-69.3405
13.12	-68.7377	-65.9864	-68.2217	-67.5532	-71.6715	-70.9237	-70.0314			13.12	-69.7591	-71.9707	-67.7608	-69.8564	-69.3399
13.16	-68.7358	-65.9883	-68.2234	-67.5525	-71.6729	-70.9239	-70.0303			13.16	-69.7591	-71.9707	-67.7609	-69.8563	-69.3394
13.2	-68.7331	-65.9903	-68.2245	-67.5507	-71.6745	-70.9238	-70.0285			13.2	-69.7592	-71.9707	-67.761	-69.8561	-69.3388
13.24	-68.7296	-65.9924	-68.2248	-67.548	-71.6759	-70.9234	-70.0264			13.24	-69.7593	-71.9707	-67.761	-69.8561	-69.3383
13.28	-68.7258	-65.9944	-68.2241	-67.5444	-71.6767	-70.9225	-70.0243			13.28	-69.7594	-71.9706	-67.7611	-69.856	-69.3377
13.32	-68.722	-65.9964	-68.2226	-67.54	-71.6767	-70.9212	-70.0227			13.32	-69.7595	-71.9706	-67.7612	-69.856	-69.3371
13.36	-68.7183	-65.9981	-68.2204	-67.5349	-71.6759	-70.9197	-70.0217			13.36	-69.7596	-71.9706	-67.7613	-69.856	-69.3366
13.4	-68.715	-65.999	-68.2179	-67.5294	-71.6748	-70.9181	-70.0215			13.4	-69.7597	-71.9705	-67.7613	-69.856	-69.336
13.44	-68.712	-65.9987	-68.2155	-67.524	-71.6741	-70.917	-70.0221			13.44	-69.7598	-71.9705	-67.7614	-69.856	-69.3355
13.48	-68.7096	-65.9968	-68.2135	-67.5194	-71.6743	-70.9166	-70.0236			13.48	-69.7599	-71.9704	-67.7614	-69.8561	-69.335
13.52	-68.7077	-65.993	-68.2119	-67.5164	-71.6759	-70.9169	-70.026			13.52	-69.76	-71.9704	-67.7615	-69.8562	-69.3344
13.56	-68.7064	-65.9877	-68.2107	-67.5159	-71.6791	-70.918	-70.0293			13.56	-69.7602	-71.9703	-67.7615	-69.8563	-69.3339
13.6	-68.7056	-65.9818	-68.2099	-67.5181	-71.6834	-70.9195	-70.0332			13.6	-69.7603	-71.9702	-67.7616	-69.8565	-69.3334
13.64	-68.7055	-65.9762	-68.2095	-67.5231	-71.6884	-70.9211	-70.0374			13.64	-69.7605	-71.9701	-67.7616	-69.8566	-69.3329
13.68	-68.7059	-65.9717	-68.2095	-67.5301	-71.6932	-70.9226	-70.0413			13.68	-69.7606	-71.9701	-67.7616	-69.8568	-69.3324
13.72	-68.7069	-65.9689	-68.2098	-67.5383	-71.6975	-70.9238	-70.0444			13.72	-69.7607	-71.97	-67.7617	-69.8571	-69.3319
13.76	-68.7084	-65.9679	-68.2103	-67.5464	-71.7006	-70.9245	-70.0461			13.76	-69.7609	-71.9699	-67.7617	-69.8573	-69.3314
13.8	-68.7101	-65.9684	-68.211	-67.5536	-71.7026	-70.9248	-70.046			13.8	-69.7611	-71.9698	-67.7617	-69.8576	-69.331
13.84	-68.7118	-65.97	-68.2117	-67.559	-71.7033	-70.9244	-70.0441			13.84	-69.7612	-71.9697	-67.7617	-69.8579	-69.3306
13.88	-68.7133	-65.972	-68.2126	-67.5626	-71.7027	-70.9234	-70.0404			13.88	-69.7614	-71.9696	-67.7617	-69.8582	-69.3301
13.92	-68.7143	-65.9741	-68.2135	-67.5643	-71.7011	-70.9219	-70.0357			13.92	-69.7616	-71.9696	-67.7617	-69.8585	-69.3297
13.96	-68.715	-65.976	-68.2145	-67.5648	-71.6989	-70.9205	-70.0305			13.96	-69.7618	-71.9695	-67.7618	-69.8589	-69.3293
14	-68.7155	-65.9775	-68.2154	-67.5648	-71.6964	-70.9194	-70.0257			14	-69.762	-71.9694	-67.7618	-69.8592	-69.3289
14.04	-68.7163	-65.9783	-68.216	-67.5647	-71.6941	-70.9189	-70.0219			14.04	-69.7622	-71.9693	-67.7618	-69.8596	-69.3286
14.08	-68.7174	-65.9784	-68.2163	-67.5648	-71.6921	-70.9192	-70.0195			14.08	-69.7624	-71.9692	-67.7618	-69.86	-69.3282
14.12	-68.719	-65.9772	-68.2159	-67.5652	-71.6904	-70.9201	-70.0185			14.12	-69.7626	-71.9692	-67.7617	-69.8604	-69.3279
14.16	-68.721	-65.9747	-68.2151	-67.5654	-71.689	-70.9212	-70.0186			14.16	-69.7628	-71.9691	-67.7617	-69.8609	-69.3276
14.2	-68.7232	-65.9708	-68.2141	-67.565	-71.6879	-70.922	-70.0194			14.2	-69.763	-71.969	-67.7617	-69.8613	-69.3273
14.24	-68.7252	-65.9661	-68.2132	-67.5635	-71.6872	-70.9223	-70.0203			14.24	-69.7632	-71.969	-67.7617	-69.8618	-69.3271
14.28	-68.7269	-65.9613	-68.2127	-67.5609	-71.687	-70.9221	-70.021			14.28	-69.7634	-71.9689	-67.7617	-69.8622	-69.3268
14.32	-68.7283	-65.9572	-68.2127	-67.5572	-71.6872	-70.9215	-70.0213			14.32	-69.7637	-71.9689	-67.7617	-69.8627	-69.3266
14.36	-68.7291	-65.9547	-68.213	-67.5529	-71.6879	-70.9209	-70.0211			14.36	-69.7639	-71.9688	-67.7616	-69.8632	-69.3264
14.4	-68.7294	-65.9545	-68.2135	-67.5484	-71.6888	-70.9205	-70.0202			14.4	-69.7641	-71.9688	-67.7616	-69.8637	-69.3263
14.44	-68.7289	-65.9565	-68.214	-67.544	-71.6896	-70.9205	-70.0187			14.44	-69.7644	-71.9687	-67.7616	-69.8642	-69.3261
14.48	-68.7277	-65.9602	-68.2145	-67.54	-71.6899	-70.9205	-70.0165			14.48	-69.7646	-71.9687	-67.7615	-69.8647	-69.326
14.52	-68.7261	-65.9646	-68.2152	-67.5362	-71.6897	-70.9204	-70.0134			14.52	-69.7649	-71.9687	-67.7615	-69.8652	-69.3259
14.56	-68.7244	-65.9688	-68.2161	-67.5325	-71.6891	-70.9199	-70.0097			14.56	-69.7651	-71.9687	-67.7614	-69.8657	-69.3258
[truncated: 12,235 more rows]

## Sheet: Figure 2d
LM to V1, SST, left									vM1 to vS1, SST, right
[truncated: 12,602 more rows]

## Sheet: Figure 2e
LM to V1, VIP, left							vM1 to vS1, VIP, right
[truncated: 12,602 more rows]

## Sheet: Figure 3
Animal	Cell	Site	Slice	Type	EPSC (pA)	EPSC_baseline (pA)	EPSP (mV)	EPSP_baseline (mV)	ifSpiked
[truncated: 516 more rows]

[truncated: 30 more sheets: Figure 4a, Figure 4b, Figure 4c-d, Figure 5a, Figure 5b, Figure 5c, Figure 5d, Figure 5e-f, Figure s2a, Figure s2b, Figure s2c, Figure s2d, Figure s3a, Figure s3b, Figure s4, Figure s5a, Figure s5b, Figure s5c, Figure s6, Figure s7 …]
