# Supplementary material for: Distinct organization of two cortico-cortical feedback pathways
Source: Nat Commun. 2022 Oct 27;13:6389. doi: 10.1038/s41467-022-33883-9 (PMC9613627; doi:10.1038/s41467-022-33883-9)
Supplement: Supplementary file 4 — Source Data [file 41467_2022_33883_MOESM4_ESM.zip › Source_Data_File/figure_s2b_red_S1-SOM.ASC]

;	V3 text file written for MicroBrightField products.

(Description
)  ;  End of description
(ImageCoords)
(TimePointManager 1 "-1" "-1" 0)

("CellBody"
  (Color Cyan)
  (CellBody)
  (  -12.65    -1.13    -1.95     1.34)  ;  1, 1
  (  -13.21    -2.13    -1.60     1.34)  ;  1, 2
  (  -14.75    -4.00    -1.35     1.34)  ;  1, 3
  (  -15.92    -5.60    -1.30     1.34)  ;  1, 4
  (  -17.85    -8.18    -1.20     1.34)  ;  1, 5
  (  -18.57    -9.42    -0.90     1.34)  ;  1, 6
  (  -20.05   -12.45     1.80     1.34)  ;  1, 7
  (  -20.32   -13.25     1.80     1.34)  ;  1, 8
  (  -20.53   -14.12     1.80     1.34)  ;  1, 9
  (  -20.95   -15.85     1.80     1.34)  ;  1, 10
  (  -20.93   -16.50     1.80     1.34)  ;  1, 11
  (  -20.59   -17.20     1.80     1.34)  ;  1, 12
  (  -20.29   -17.71     1.80     1.34)  ;  1, 13
  (  -18.67   -19.14     1.80     1.34)  ;  1, 14
  (  -17.50   -19.85     1.80     1.34)  ;  1, 15
  (  -16.14   -20.21     1.80     1.34)  ;  1, 16
  (  -15.58   -20.31     1.80     1.34)  ;  1, 17
  (  -15.42   -20.14     1.80     1.34)  ;  1, 18
  (  -11.64   -19.14     3.85     1.34)  ;  1, 19
  (  -10.28   -19.49     3.85     1.34)  ;  1, 20
  (   -9.57   -19.49     3.05     1.34)  ;  1, 21
  (   -9.12   -19.11     3.05     1.34)  ;  1, 22
  (   -7.64   -18.78     0.30     1.34)  ;  1, 23
  (   -6.13   -17.48    -0.25     1.34)  ;  1, 24
  (   -5.70   -16.84    -0.25     1.34)  ;  1, 25
  (   -5.41   -16.25     0.90     1.34)  ;  1, 26
  (   -5.33   -16.20     0.90     1.34)  ;  1, 27
  (   -4.69   -15.47     0.95     1.34)  ;  1, 28
  (   -4.50   -14.72     1.00     1.34)  ;  1, 29
  (   -4.29   -13.47     1.75     1.34)  ;  1, 30
  (   -4.62   -12.38     2.40     1.34)  ;  1, 31
  (   -5.18   -11.45     2.65     1.34)  ;  1, 32
  (   -5.41   -10.57     2.65     1.34)  ;  1, 33
  (   -5.40    -9.35     2.70     1.34)  ;  1, 34
  (   -5.54    -8.61     2.70     1.34)  ;  1, 35
  (   -5.77    -7.67     2.70     1.34)  ;  1, 36
  (   -6.20    -6.83     2.70     1.34)  ;  1, 37
  (   -6.83    -6.01     2.70     1.34)  ;  1, 38
  (   -7.41    -5.21     2.00     1.34)  ;  1, 39
  (   -8.11    -4.38     1.55     1.34)  ;  1, 40
  (   -9.35    -3.33     1.55     1.34)  ;  1, 41
  (   -9.92    -2.91     1.55     1.34)  ;  1, 42
  (  -10.82    -2.11     1.55     1.34)  ;  1, 43
  (  -11.14    -1.74     1.55     1.34)  ;  1, 44
)  ;  End of contour

( (Color RGB (64, 128, 128))
  (Axon)
  (   68.67   214.88     4.90     0.38)  ; Root
  (   71.91   217.67     8.15     0.38)  ; 1, R
  (   72.01   217.50     6.85     0.38)  ; 2
  (   72.44   217.75     6.85     0.38)  ; 3
  (   72.60   217.63     6.85     0.38)  ; 4
  (   73.73   217.56     2.05     0.38)  ; 5
  (   74.70   217.15     2.05     0.38)  ; 6
  (   74.79   216.82     1.70     0.38)  ; 7
  (   74.37   216.07     1.70     0.38)  ; 8
  (   72.97   214.64     3.60     0.38)  ; 9
  (   73.26   214.22     3.60     0.38)  ; 10
  (   73.65   214.10     3.60     0.38)  ; 11
  (   74.17   214.23     8.15     0.38)  ; 12
  (   72.11   212.97     8.45     0.38)  ; 13
  (   70.82   212.38     8.45     0.38)  ; 14
  (   70.76   212.03    12.70     0.38)  ; 15
  (   70.87   211.63    12.70     0.38)  ; 16
  (   69.57   210.82    13.05     0.38)  ; 17
  (   68.47   210.29    13.05     0.38)  ; 18
  (   64.72   209.01    10.50     0.38)  ; 19
  (   63.82   208.85    10.50     0.38)  ; 20
  (   61.42   208.97     9.20     0.38)  ; 21
  (   58.75   209.37     9.20     0.38)  ; 22
  (   58.48   209.42     9.20     0.38)  ; 23
  (   58.36   209.49     9.20     0.38)  ; 24
  (   57.74   209.06     9.15     0.38)  ; 25
  (   57.00   208.32     9.15     0.38)  ; 26
  (   55.19   207.92     9.45     0.38)  ; 27
  (   53.20   207.24     9.45     0.38)  ; 28
  (   52.48   207.05    12.80     0.38)  ; 29
  (   50.99   206.41    12.80     0.38)  ; 30
  (   49.75   205.63    12.80     0.38)  ; 31
  (   48.24   204.89    12.65     0.38)  ; 32
  (   47.85   205.02    12.65     0.38)  ; 33
  (   47.78   205.11    12.65     0.38)  ; 34
  (   42.39   202.40    12.05     0.38)  ; 35
  (   39.47   201.16    12.45     0.38)  ; 36
  (   38.32   201.13    12.50     0.38)  ; 37
  (   36.76   200.83    12.50     0.38)  ; 38
  (   34.58   199.94    12.50     0.38)  ; 39
  (   34.02   199.86    12.50     0.38)  ; 40
  (   31.83   199.12    12.50     0.38)  ; 41
  (   29.96   198.91    12.50     0.38)  ; 42
  (   28.49   198.91    12.50     0.38)  ; 43
  (   27.12   199.11    12.50     0.38)  ; 44
  (   24.36   199.16    17.65     0.38)  ; 45
  (   16.67   197.87    17.70     0.38)  ; 46
  (   14.91   197.97    17.70     0.38)  ; 47
  (   12.45   197.60    16.60     0.38)  ; 48
  (    7.20   196.13    16.60     0.38)  ; 49
  (    4.43   195.68    16.60     0.38)  ; 50
  (    0.75   194.07    15.25     0.38)  ; 51
  (   -3.81   190.83    14.95     0.38)  ; 52
  (   -5.82   188.91    14.95     0.38)  ; 53
  (   -9.54   186.26    14.90     0.38)  ; 54
  (  -12.57   183.93    14.90     0.38)  ; 55
  (  -12.98   183.96    14.90     0.38)  ; 56
  (  -11.35   183.19    18.70     0.38)  ; 57
  (  -13.07   182.55    18.80     0.38)  ; 58
  (  -17.98   180.93    18.80     0.38)  ; 59
  (  -21.01   179.85    15.90     0.38)  ; 60
  (  -25.35   176.85    13.80     0.38)  ; 61
  (  -26.07   177.12    13.80     0.38)  ; 62
  (  -27.59   177.84    13.80     0.38)  ; 63
  (  -31.91   178.74    13.10     0.38)  ; 64
  (  -35.23   180.08    13.10     0.38)  ; 65
  (  -37.51   181.35    13.10     0.38)  ; 66
  (  -39.03   182.31    13.10     0.38)  ; 67
  (  -42.00   184.28    13.10     0.38)  ; 68
  (  -44.99   185.92    13.10     0.38)  ; 69
  (  -47.25   186.84    13.10     0.38)  ; 70
  (  -49.86   187.50    13.10     0.38)  ; 71
  (
    (  -50.26   187.85    13.10     0.38)  ; 1, R-1
    (  -50.05   187.76    13.10     0.38)  ; 2
    (  -53.23   189.57    17.30     0.38)  ; 3
    (  -54.20   190.21    17.30     0.38)  ; 4
    (  -55.05   190.31    17.50     0.38)  ; 5
    (  -56.92   190.34    17.50     0.38)  ; 6
    (  -58.14   190.20    16.80     0.38)  ; 7
    (  -59.23   190.44    16.80     0.38)  ; 8
    (  -60.39   191.57    16.80     0.38)  ; 9
    (  -61.61   193.21    14.95     0.38)  ; 10
    (  -63.24   194.79    14.85     0.38)  ; 11
    (  -63.55   194.57    14.85     0.38)  ; 12
    (  -63.98   193.96    14.85     0.38)  ; 13
    (  -64.40   193.87    14.85     0.38)  ; 14
    (  -65.68   194.34    14.85     0.38)  ; 15
    (  -66.11   194.41    12.25     0.38)  ; 16
    (  -67.52   194.13    11.85     0.38)  ; 17
    (  -72.25   195.52    11.65     0.38)  ; 18
    (  -73.24   196.13    10.80     0.38)  ; 19
    (  -73.47   196.69    10.80     0.38)  ; 20
    (  -73.95   197.29    10.70     0.38)  ; 21
    (  -73.81   198.49    10.65     0.38)  ; 22
    (  -73.24   199.62    10.65     0.38)  ; 23
    (  -73.09   200.50    10.65     0.38)  ; 24
    (  -73.42   201.19     7.15     0.38)  ; 25
    (  -74.20   202.68     7.15     0.38)  ; 26
    (  -75.94   204.98     5.75     0.38)  ; 27
    (  -77.06   206.33     5.75     0.38)  ; 28
    (  -78.40   207.20     5.75     0.38)  ; 29
    (  -80.32   207.71     5.15     0.38)  ; 30
    (  -81.50   207.91     5.15     0.38)  ; 31
     Normal
  |
    (  -48.35   186.14    13.10     0.05)  ; 1, R-2
    (  -48.25   185.76    13.10     0.51)  ; 2
    (
      (  -48.46   185.98    13.10     0.51)  ; 1, R-2-1
      (  -49.11   186.74    13.10     0.51)  ; 2
      (  -51.74   187.18    12.60     0.51)  ; 3
      (  -51.78   186.94    11.40     0.51)  ; 4
      (  -52.59   187.52     9.45     0.51)  ; 5
      (  -52.84   187.56     9.15     0.51)  ; 6
      (  -53.26   188.15     7.85     0.51)  ; 7
      (  -53.46   188.89     7.85     0.51)  ; 8
      (  -54.91   190.56     7.85     0.51)  ; 9
      (  -56.02   192.03     7.85     0.51)  ; 10
      (  -56.88   193.08     5.80     0.51)  ; 11
      (  -58.05   194.12     5.80     0.51)  ; 12
      (  -62.48   196.55     4.85     0.51)  ; 13
      (  -64.67   197.31     4.85     0.51)  ; 14
      (  -65.87   198.22     4.70     0.51)  ; 15
      (  -66.79   200.05     4.75     0.51)  ; 16
      (  -66.86   200.06     4.75     0.51)  ; 17
      (
        (  -69.90   204.89     6.40     0.51)  ; 1, R-2-1-1
        (  -73.87   208.54     6.40     0.51)  ; 2
        (  -76.68   210.95     6.40     0.51)  ; 3
        (  -79.67   210.27     0.05     0.51)  ; 4
        (  -81.32   211.96     0.05     0.51)  ; 5
        (  -81.97   212.27    -0.15     0.51)  ; 6
        (  -83.96   211.57     3.45     0.51)  ; 7
        (  -85.64   211.60     3.85     0.51)  ; 8
        (  -86.57   211.76     3.90     0.51)  ; 9
        (
          (  -88.08   211.23     3.45     0.51)  ; 1, R-2-1-1-1
          (  -89.50   211.22     1.45     0.51)  ; 2
          (
            (  -92.98   210.50    -2.85     0.38)  ; 1, R-2-1-1-1-1
            (  -93.05   210.51     0.80     0.38)  ; 2
            (  -93.25   210.47     6.80     0.38)  ; 3
            (  -94.83   209.91     5.80     0.38)  ; 4
            (  -94.96   209.93     3.30     0.38)  ; 5
             Generated
          )  ;  End of split
        )  ;  End of split
      )  ;  End of split
    |
      (  -46.29   181.68    13.10     0.51)  ; 1, R-2-2
      (  -44.92   178.67    13.10     0.51)  ; 2
      (  -42.89   176.98    13.10     0.51)  ; 3
      (  -41.75   175.36    13.10     0.51)  ; 4
      (  -40.30   172.47    13.10     0.51)  ; 5
      (  -37.88   169.22    13.15     0.51)  ; 6
      (  -37.47   168.96    13.15     0.51)  ; 7
      (  -37.26   167.96    13.15     0.51)  ; 8
      (  -36.06   165.11    13.15     0.51)  ; 9
      (  -34.48   161.81    13.15     0.51)  ; 10
      (  -34.26   159.71    14.15     0.51)  ; 11
      (  -34.81   157.23    14.15     0.51)  ; 12
      (  -33.96   154.86     8.40     0.51)  ; 13
      (  -34.03   154.87     8.40     0.51)  ; 14
      (  -34.41   153.77     8.40     0.51)  ; 15
      (  -34.72   150.79     8.40     0.51)  ; 16
      (  -35.05   148.08     8.40     0.51)  ; 17
      (  -35.22   146.30     9.05     0.51)  ; 18
      (  -35.43   144.65     9.05     0.51)  ; 19
      (  -36.00   140.89    10.00     0.51)  ; 20
      (  -35.97   140.68    10.00     0.51)  ; 21
      (  -35.51   138.41     8.20     0.51)  ; 22
      (  -35.14   133.77     7.35     0.51)  ; 23
      (  -33.80   131.42     7.35     0.51)  ; 24
      (
        (  -33.81   129.90     3.30     0.38)  ; 1, R-2-2-1
        (  -31.13   129.38     1.80     0.38)  ; 2
        (  -30.21   129.48     1.80     0.38)  ; 3
        (  -29.20   129.31     0.50     0.38)  ; 4
        (  -28.74   128.98     0.50     0.38)  ; 5
        (  -26.76   127.73     5.30     0.38)  ; 6
        (  -26.66   127.52     6.10     0.38)  ; 7
        (  -26.28   127.15     5.50     0.38)  ; 8
        (  -26.11   126.98     4.25     0.38)  ; 9
        (  -25.58   126.70     3.90     0.38)  ; 10
        (  -25.03   126.54     3.55     0.38)  ; 11
        (  -24.63   126.99     2.85     0.38)  ; 12
        (  -24.25   127.31     2.35     0.38)  ; 13
        (  -24.24   127.76     2.35     0.38)  ; 14
        (  -24.92   129.43     2.00     0.38)  ; 15
        (  -24.77   129.98     1.00     0.38)  ; 16
        (  -24.08   130.64     1.00     0.38)  ; 17
        (  -22.10   131.66     0.60     0.38)  ; 18
        (  -21.75   132.18     0.35     0.38)  ; 19
        (  -22.06   132.29    -0.45     0.38)  ; 20
        (  -23.38   132.07    -0.45     0.38)  ; 21
        (  -25.33   132.34    -0.50     0.38)  ; 22
        (  -26.23   132.81    -2.95     0.38)  ; 23
        (  -26.76   133.41    -2.95     0.38)  ; 24
        (  -26.55   134.35    -2.95     0.38)  ; 25
        (  -25.91   135.07    -3.85     0.38)  ; 26
        (  -24.77   135.66    -3.85     0.38)  ; 27
        (  -22.31   136.92    -4.25     0.38)  ; 28
        (  -20.59   137.92    -4.25     0.38)  ; 29
        (  -19.39   138.88    -4.25     0.38)  ; 30
        (  -17.83   140.16    -4.25     0.38)  ; 31
        (  -16.66   140.16    -1.80     0.38)  ; 32
        (  -16.68   140.04    -1.80     0.38)  ; 33
        (
          (  -14.92   143.60    -0.75     0.38)  ; 1, R-2-2-1-1
          (  -13.55   149.05    -0.95     0.38)  ; 2
          (  -13.74   151.40    -0.95     0.38)  ; 3
          (  -14.29   154.99    -1.05     0.38)  ; 4
          (  -14.41   158.49    -1.05     0.38)  ; 5
          (  -15.16   157.98    -7.25     0.38)  ; 6
          (  -15.56   158.32    -7.25     0.38)  ; 7
          (  -16.56   159.58    -7.90     0.38)  ; 8
          (  -17.97   161.95    -4.95     0.38)  ; 9
          (  -18.10   161.97    -4.95     0.38)  ; 10
          (  -19.94   162.92     0.20     0.38)  ; 11
          (  -21.43   163.63     0.20     0.38)  ; 12
          (  -23.15   164.88     0.60     0.38)  ; 13
          (  -24.04   164.97    -1.65     0.38)  ; 14
          (  -25.20   164.97    -1.65     0.38)  ; 15
          (  -27.11   166.26    -2.70     0.38)  ; 16
          (  -27.84   167.28    -2.70     0.38)  ; 17
          (  -28.04   167.64    -2.70     0.38)  ; 18
          (  -28.37   169.12    -3.00     0.38)  ; 19
          (  -28.68   170.34    -3.00     0.38)  ; 20
          (  -29.88   172.02    -3.00     0.38)  ; 21
          (  -31.11   173.52    -4.65     0.38)  ; 22
          (  -31.26   174.52    -4.65     0.38)  ; 23
          (  -31.18   175.01    -5.05     0.38)  ; 24
          (  -30.93   175.36    -5.05     0.38)  ; 25
           Normal
        |
          (  -15.47   139.78     1.30     0.38)  ; 1, R-2-2-1-2
          (  -15.42   139.64     1.45     0.38)  ; 2
          (  -14.62   139.00     1.45     0.38)  ; 3
          (  -14.20   138.86    -1.45     0.38)  ; 4
          (  -13.92   138.23    -3.30     0.38)  ; 5
          (  -13.57   137.98    -4.20     0.38)  ; 6
          (  -11.81   137.36    -5.20     0.38)  ; 7
          (  -10.26   136.19    -5.75     0.38)  ; 8
          (   -9.53   135.94    -6.75     0.38)  ; 9
          (   -8.27   135.80    -0.55     0.38)  ; 10
          (   -7.95   136.57    -0.55     0.38)  ; 11
          (   -7.24   136.91    -0.55     0.38)  ; 12
          (   -5.38   136.85     1.70     0.38)  ; 13
          (   -5.08   137.06     1.70     0.38)  ; 14
          (   -3.89   138.40     1.70     0.38)  ; 15
          (   -2.72   139.24     0.90     0.38)  ; 16
          (    1.57   140.97     0.90     0.38)  ; 17
          (    2.64   141.95    -1.55     0.38)  ; 18
          (    2.70   141.94    -1.55     0.38)  ; 19
          (
            (    7.34   143.87     2.80     0.38)  ; 1, R-2-2-1-2-1
            (    8.30   144.92     2.80     0.38)  ; 2
            (    8.85   145.54     2.80     0.38)  ; 3
            (    9.04   146.22     3.30     0.38)  ; 4
            (    9.50   148.60     1.40     0.38)  ; 5
            (    9.35   150.75     4.75     0.38)  ; 6
            (    9.55   151.94     4.75     0.38)  ; 7
            (   10.83   153.86     4.75     0.38)  ; 8
            (   11.18   154.32     4.75     0.38)  ; 9
            (   11.19   154.38     4.75     0.38)  ; 10
            (   11.82   156.65     3.05     0.38)  ; 11
            (   13.72   159.05     3.15     0.38)  ; 12
            (   14.30   159.46     2.35     0.38)  ; 13
            (   15.87   159.97     0.85     0.38)  ; 14
            (   16.02   160.14     0.60     0.38)  ; 15
            (   16.44   160.26     0.60     0.38)  ; 16
            (   18.24   160.21     0.60     0.38)  ; 17
            (   20.99   159.75     0.60     0.38)  ; 18
            (   23.19   159.77     0.60     0.38)  ; 19
            (   25.04   159.33     0.60     0.38)  ; 20
            (   27.89   158.20     0.60     0.38)  ; 21
            (
              (   30.82   158.24     4.70     0.38)  ; 1, R-2-2-1-2-1-1
              (   31.58   158.50     4.70     0.38)  ; 2
              (   34.51   158.71     1.45     0.38)  ; 3
              (   35.53   159.00     1.45     0.38)  ; 4
              (   38.01   161.86    -1.20     0.38)  ; 5
              (   39.40   162.86    -1.20     0.38)  ; 6
              (   40.28   163.48    -1.20     0.38)  ; 7
              (   42.96   164.45    -1.35     0.38)  ; 8
              (   46.75   165.55    -1.35     0.38)  ; 9
              (   49.37   166.14    -1.15     0.38)  ; 10
              (   53.01   166.24    -1.15     0.38)  ; 11
              (   55.16   167.16    -0.55     0.38)  ; 12
              (   56.31   167.94    -0.55     0.38)  ; 13
              (   57.81   169.88    -0.50     0.38)  ; 14
              (   60.92   172.25    -0.50     0.38)  ; 15
              (   60.91   172.19    -0.50     0.38)  ; 16
              (   63.05   175.31    -0.50     0.38)  ; 17
              (   64.77   176.38    -0.50     0.38)  ; 18
              (   66.25   176.77    -0.50     0.38)  ; 19
              (   67.05   176.19    -0.60     0.38)  ; 20
              (   68.02   177.38    -0.60     0.38)  ; 21
              (   69.63   179.30    -0.60     0.38)  ; 22
              (   71.25   180.83     0.05     0.38)  ; 23
              (   73.11   181.94     0.05     0.38)  ; 24
              (   76.77   183.00     0.05     0.38)  ; 25
              (   78.24   184.10    -0.90     0.38)  ; 26
              (   79.23   185.30    -0.90     0.38)  ; 27
              (   80.07   186.50    -2.00     0.38)  ; 28
              (   82.78   187.66    -2.00     0.38)  ; 29
              (   84.57   188.33    -2.00     0.38)  ; 30
               Normal
            |
              (   27.91   158.34     0.85     0.38)  ; 1, R-2-2-1-2-1-2
              (   27.83   157.89     0.85     0.38)  ; 2
              (   28.28   157.11     2.05     0.38)  ; 3
              (   29.21   155.72     2.05     0.38)  ; 4
              (   29.85   154.14     5.60     0.38)  ; 5
              (   30.00   153.53     5.60     0.38)  ; 6
              (   30.46   152.86     7.20     0.38)  ; 7
              (   31.72   152.27     7.75     0.38)  ; 8
              (   31.99   151.58     7.95     0.38)  ; 9
              (   33.73   150.06     2.85     0.38)  ; 10
              (   33.71   149.55     2.85     0.38)  ; 11
              (   33.81   149.40     4.60     0.38)  ; 12
              (   33.36   148.64     8.05     0.38)  ; 13
              (   33.31   148.33     8.05     0.38)  ; 14
              (   33.51   147.97     4.20     0.38)  ; 15
              (   31.07   148.06     2.10     0.38)  ; 16
              (   30.40   148.30     2.10     0.38)  ; 17
              (   28.90   149.33     2.10     0.38)  ; 18
              (   27.52   149.88     1.65     0.38)  ; 19
              (   26.95   150.04     1.65     0.38)  ; 20
              (   25.72   151.15     1.40     0.38)  ; 21
              (   25.99   152.33     1.40     0.38)  ; 22
              (   26.16   152.57    -2.00     0.38)  ; 23
              (   25.00   153.73    -2.00     0.38)  ; 24
              (   24.11   154.14    -2.00     0.38)  ; 25
              (   23.20   154.09    -2.00     0.38)  ; 26
              (   21.90   153.35    -2.65     0.38)  ; 27
              (   21.42   152.01    -2.65     0.38)  ; 28
              (   21.12   150.64    -2.75     0.38)  ; 29
              (   20.75   150.32    -2.75     0.38)  ; 30
              (   19.06   149.83    -2.90     0.38)  ; 31
              (   18.01   149.74    -2.90     0.38)  ; 32
              (   14.47   150.15    -4.15     0.38)  ; 33
              (   14.06   150.03    -5.95     0.38)  ; 34
              (   13.52   149.86    -9.10     0.38)  ; 35
              (   13.36   149.70    -9.10     0.38)  ; 36
              (   12.75   149.86    -9.25     0.38)  ; 37
              (   12.83   150.75    -9.25     0.38)  ; 38
               Normal
            )  ;  End of split
          |
            (    1.33   142.24    -0.40     0.38)  ; 1, R-2-2-1-2-2
            (   -0.72   143.43    -0.40     0.38)  ; 2
            (   -0.58   144.30    -0.50     0.38)  ; 3
            (   -0.76   145.50    -0.50     0.38)  ; 4
            (   -1.67   147.39    -1.70     0.38)  ; 5
            (   -4.57   151.56    -1.70     0.38)  ; 6
            (   -3.83   154.47    -4.45     0.38)  ; 7
            (   -3.95   154.55    -4.55     0.38)  ; 8
            (
              (   -6.58   157.61    -7.60     0.38)  ; 1, R-2-2-1-2-2-1
              (   -6.43   158.87    -9.10     0.38)  ; 2
              (   -6.50   158.88    -9.10     0.38)  ; 3
              (   -5.02   160.76   -11.40     0.38)  ; 4
              (   -3.22   162.27   -13.15     0.38)  ; 5
              (   -2.51   163.44   -13.15     0.38)  ; 6
              (   -2.06   164.91   -13.95     0.38)  ; 7
              (   -1.78   166.93   -13.95     0.38)  ; 8
              (   -1.75   167.50   -14.25     0.38)  ; 9
              (   -1.34   168.08   -14.25     0.38)  ; 10
              (   -0.05   169.21   -17.55     0.38)  ; 11
              (    0.68   169.67   -18.10     0.38)  ; 12
              (    1.35   169.82   -18.10     0.38)  ; 13
              (    1.78   169.75   -18.40     0.38)  ; 14
              (    2.94   168.97   -18.40     0.38)  ; 15
              (    3.69   168.78   -18.40     0.38)  ; 16
              (    3.95   169.19   -18.40     0.38)  ; 17
              (    4.42   171.95   -18.40     0.38)  ; 18
              (    4.53   173.02   -18.40     0.38)  ; 19
               Normal
            |
              (   -6.05   153.91     0.30     0.38)  ; 1, R-2-2-1-2-2-2
              (   -6.26   153.81    -0.45     0.38)  ; 2
              (   -5.90   154.40    -2.95     0.38)  ; 3
              (   -4.63   155.41    -2.95     0.38)  ; 4
              (   -4.25   156.18    -3.60     0.38)  ; 5
              (   -4.18   157.72    -3.60     0.38)  ; 6
              (   -4.45   158.80    -3.60     0.38)  ; 7
              (   -5.28   160.75    -3.85     0.38)  ; 8
              (   -6.19   162.57    -3.85     0.38)  ; 9
              (   -7.65   164.70    -0.65     0.38)  ; 10
              (   -8.46   165.60    -0.65     0.38)  ; 11
              (   -8.82   166.12    -0.65     0.38)  ; 12
              (   -9.68   166.33    -0.10     0.38)  ; 13
               Normal
            )  ;  End of split
          )  ;  End of split
        )  ;  End of split
      |
        (  -33.84   131.16     7.35     0.51)  ; 1, R-2-2-2
        (  -34.26   130.59     6.10     0.51)  ; 2
        (  -35.34   129.16     5.75     0.51)  ; 3
        (  -35.59   129.20     9.20     0.51)  ; 4
        (  -38.09   127.32     0.80     0.51)  ; 5
        (  -37.99   126.33     0.80     0.51)  ; 6
        (  -36.39   120.90     0.80     0.51)  ; 7
        (  -35.68   116.72     0.90     0.51)  ; 8
        (  -35.33   114.21     0.90     0.51)  ; 9
        (  -33.63   111.34     0.90     0.51)  ; 10
        (  -31.81   107.94     0.90     0.51)  ; 11
        (  -31.05   105.55     3.10     0.51)  ; 12
        (  -30.61   105.54     3.10     0.51)  ; 13
        (  -30.44   105.00     3.10     0.51)  ; 14
        (  -30.00   103.05     3.10     0.51)  ; 15
        (  -30.48    99.41     2.20     0.51)  ; 16
        (  -30.37    99.27     2.20     0.51)  ; 17
        (  -30.06    97.28     2.25     0.51)  ; 18
        (  -29.11    94.14     2.25     0.51)  ; 19
        (  -28.04    92.03     2.25     0.51)  ; 20
        (  -26.84    89.63     2.85     0.51)  ; 21
        (  -26.40    88.01     2.85     0.51)  ; 22
        (  -26.39    83.88     2.80     0.51)  ; 23
        (  -25.89    83.41     1.65     0.51)  ; 24
        (  -25.57    82.26     1.65     0.51)  ; 25
        (  -24.54    79.96     0.90     0.51)  ; 26
        (  -25.07    76.82     1.30     0.51)  ; 27
        (  -25.51    76.44     2.00     0.51)  ; 28
        (  -25.59    76.01     4.25     0.51)  ; 29
        (  -24.49    74.15     0.35     0.51)  ; 30
        (  -24.42    74.14     0.35     0.51)  ; 31
        (  -24.33    73.99    -1.25     0.51)  ; 32
        (  -23.37    73.28     0.75     0.64)  ; 33
        (
          (  -24.37    70.80     2.60     0.64)  ; 1, R-2-2-2-1
          (  -25.19    70.49     2.60     0.64)  ; 2
          (  -26.17    69.68     4.45     0.64)  ; 3
          (  -26.35    68.94     4.45     0.64)  ; 4
          (  -26.19    68.07     4.45     0.64)  ; 5
          (  -26.07    67.21    -0.25     0.64)  ; 6
          (  -26.09    66.71    -1.05     0.64)  ; 7
          (  -26.61    66.28    -1.05     0.64)  ; 8
          (  -29.06    65.20    -1.65     0.64)  ; 9
          (  -29.53    64.70    -1.65     0.64)  ; 10
          (  -29.77    64.03     0.05     0.64)  ; 11
          (  -29.73    63.13     0.05     0.64)  ; 12
          (  -30.34    61.81     0.70     0.64)  ; 13
          (  -30.79    60.66     0.70     0.64)  ; 14
          (  -30.86    59.84     0.70     0.64)  ; 15
          (  -30.29    59.80     0.70     0.64)  ; 16
          (  -32.99    57.16    -1.90     0.64)  ; 17
          (  -33.61    56.16    -1.90     0.64)  ; 18
          (  -35.53    54.37    -1.90     0.64)  ; 19
          (  -37.79    53.20    -1.90     0.64)  ; 20
          (  -39.13    51.36    -1.90     0.64)  ; 21
          (  -39.20    50.98    -1.90     0.64)  ; 22
          (  -38.87    49.07    -5.80     0.51)  ; 23
          (  -38.99    48.00    -5.80     0.51)  ; 24
          (  -39.21    47.84    -6.45     0.51)  ; 25
          (  -39.16    47.76    -6.45     0.51)  ; 26
          (  -39.40    47.09    -1.00     0.51)  ; 27
          (  -39.25    45.65    -1.00     0.51)  ; 28
          (  -39.36    45.03    -1.00     0.51)  ; 29
          (  -40.58    43.49    -0.95     0.51)  ; 30
          (  -41.01    42.14    -0.95     0.51)  ; 31
          (  -41.54    41.33    -0.95     0.51)  ; 32
          (  -43.18    40.38    -0.95     0.51)  ; 33
          (  -43.89    39.59    -0.95     0.51)  ; 34
          (  -44.56    37.52    -2.45     0.51)  ; 35
          (  -45.43    36.95    -2.45     0.51)  ; 36
          (  -48.55    36.06    -2.45     0.51)  ; 37
          (  -50.83    35.54    -2.90     0.51)  ; 38
          (  -52.72    34.70    -2.90     0.51)  ; 39
          (  -55.69    33.14    -2.95     0.51)  ; 40
          (  -55.86    33.61    -2.95     0.51)  ; 41
           Normal
        |
          (  -23.72    73.14     0.75     0.64)  ; 1, R-2-2-2-2
          (  -23.62    73.32     0.75     0.64)  ; 2
          (  -22.63    74.25     0.75     0.64)  ; 3
          (  -21.56    74.84     1.00     0.64)  ; 4
          (  -20.39    75.68     1.00     0.64)  ; 5
          (  -20.11    76.21     2.30     0.64)  ; 6
          (  -19.77    76.67     5.10     0.64)  ; 7
          (  -20.38    76.90     3.90     0.64)  ; 8
          (  -20.29    77.40     3.90     0.64)  ; 9
          (  -19.45    78.55     3.90     0.64)  ; 10
          (  -17.29    79.87     2.30     0.64)  ; 11
          (  -16.52    81.02     2.30     0.64)  ; 12
          (  -16.21    82.07     2.30     0.64)  ; 13
          (  -15.35    82.25    -0.85     0.64)  ; 14
          (  -14.68    82.00    -2.65     0.64)  ; 15
          (  -13.40    81.14    -1.95     0.64)  ; 16
          (  -13.53    80.39    -4.95     0.64)  ; 17
          (
            (  -12.04    78.08    -3.95     0.38)  ; 1, R-2-2-2-2-1
            (  -11.89    78.19    -5.50     0.38)  ; 2
            (   -6.92    75.99    -6.80     0.38)  ; 3
            (   -5.43    75.61    -7.35     0.38)  ; 4
            (   -2.42    75.11    -7.35     0.38)  ; 5
            (   -1.31    75.23    -7.35     0.38)  ; 6
            (   -0.40    75.27    -4.05     0.38)  ; 7
            (   -0.21    75.24    -4.05     0.38)  ; 8
            (    1.27    75.18    -7.20     0.38)  ; 9
            (    3.42    74.95    -7.20     0.38)  ; 10
            (    6.09    74.69    -6.15     0.38)  ; 11
            (    7.63    74.63    -6.15     0.38)  ; 12
            (    8.79    74.69    -6.15     0.38)  ; 13
            (    9.30    74.61    -6.15     0.38)  ; 14
            (   12.50    74.90    -3.25     0.38)  ; 15
            (   15.73    74.48    -3.25     0.38)  ; 16
            (   17.10    74.64    -3.80     0.38)  ; 17
            (   18.96    75.68    -3.80     0.38)  ; 18
            (   21.72    78.31    -3.80     0.38)  ; 19
            (   24.80    81.66    -4.00     0.38)  ; 20
            (   29.09    84.93    -4.05     0.38)  ; 21
            (   31.18    88.90    -2.25     0.38)  ; 22
            (   34.96    92.58    -2.25     0.38)  ; 23
            (   37.61    96.01    -2.25     0.38)  ; 24
            (   39.82   100.34    -4.15     0.38)  ; 25
            (   41.53   102.45    -4.15     0.38)  ; 26
            (   44.11   104.39    -4.45     0.38)  ; 27
            (   46.86   106.90    -4.45     0.38)  ; 28
            (   47.20   107.36    -4.45     0.38)  ; 29
            (   46.49   109.59    -7.50     0.25)  ; 30
            (   46.28   110.60    -7.95     0.25)  ; 31
            (   46.25   110.80    -8.15     0.25)  ; 32
            (   43.66   114.91    -8.15     0.25)  ; 33
            (   43.16   116.16    -8.15     0.25)  ; 34
            (   43.12   116.74    -9.15     0.25)  ; 35
            (   42.92   117.03    -9.15     0.25)  ; 36
            (   42.02   120.86   -10.50     0.25)  ; 37
            (   40.64   123.42   -10.50     0.25)  ; 38
            (   39.72   124.80   -10.55     0.25)  ; 39
            (   39.12   126.65   -10.55     0.25)  ; 40
            (   39.11   128.07   -10.55     0.25)  ; 41
            (   39.97   131.67   -10.55     0.25)  ; 42
            (   39.22   134.43   -10.55     0.25)  ; 43
            (   37.43   139.07   -13.95     0.25)  ; 44
            (   33.76   143.31   -13.95     0.25)  ; 45
            (   31.89   145.24   -13.95     0.25)  ; 46
            (   30.18   146.55   -12.45     0.25)  ; 47
            (   28.81   148.01   -12.45     0.25)  ; 48
            (   27.79   149.60   -12.45     0.25)  ; 49
            (   27.37   152.78   -12.45     0.25)  ; 50
            (   26.49   155.64   -12.45     0.25)  ; 51
            (   25.50   158.19   -12.45     0.25)  ; 52
            (   25.48   159.22   -12.65     0.25)  ; 53
            (   25.88   161.92   -12.85     0.25)  ; 54
            (   21.63   166.25   -15.70     0.38)  ; 55
            (   21.65   167.54   -16.10     0.38)  ; 56
            (   21.21   170.26   -16.10     0.38)  ; 57
            (   20.78   171.49   -13.50     0.38)  ; 58
            (   18.52   174.59    -8.35     0.38)  ; 59
            (   16.03   178.16    -8.35     0.38)  ; 60
            (   15.33   179.70    -9.50     0.38)  ; 61
            (   15.51   181.55    -9.50     0.38)  ; 62
            (   17.28   184.40   -11.40     0.38)  ; 63
            (   17.86   185.14   -11.40     0.38)  ; 64
            (   18.63   185.47   -11.40     0.38)  ; 65
            (   19.10   185.26   -11.40     0.38)  ; 66
            (   19.75   184.50    -8.60     0.38)  ; 67
            (   20.09   183.86    -8.60     0.38)  ; 68
            (   20.12   183.28    -8.60     0.38)  ; 69
            (   19.94   182.22    -8.35     0.38)  ; 70
            (   19.27   181.30    -8.35     0.38)  ; 71
            (   17.90   180.05   -11.90     0.38)  ; 72
            (   17.39   179.35   -11.90     0.38)  ; 73
            (   16.75   178.17   -12.95     0.38)  ; 74
            (   15.60   177.08   -13.00     0.38)  ; 75
            (   15.13   176.25   -13.00     0.38)  ; 76
            (   15.00   175.11   -13.00     0.38)  ; 77
            (   14.94   173.96   -13.00     0.38)  ; 78
            (   14.49   173.20   -13.00     0.38)  ; 79
            (   14.28   172.33   -14.55     0.38)  ; 80
            (   15.17   171.53   -14.55     0.38)  ; 81
            (   15.98   171.01   -14.55     0.38)  ; 82
            (   16.29   170.90   -14.75     0.38)  ; 83
            (   17.70   171.24   -14.75     0.38)  ; 84
            (   19.01   172.50   -14.75     0.38)  ; 85
            (   19.53   173.64   -14.75     0.38)  ; 86
            (   20.00   175.30   -14.75     0.38)  ; 87
            (   20.06   175.29   -14.90     0.38)  ; 88
            (   19.71   173.22   -14.90     0.38)  ; 89
            (   18.98   171.54   -14.90     0.38)  ; 90
            (   17.88   169.98   -13.15     0.38)  ; 91
            (   15.52   168.63   -13.15     0.38)  ; 92
            (    8.36   167.07   -12.55     0.38)  ; 93
            (    8.02   167.00   -12.55     0.38)  ; 94
            (    6.93   166.99   -12.55     0.38)  ; 95
            (    4.72   168.01   -12.55     0.38)  ; 96
            (    3.20   168.98   -12.55     0.38)  ; 97
            (    2.49   169.74   -12.55     0.38)  ; 98
            (    2.62   170.88   -12.55     0.38)  ; 99
             Normal
          |
            (  -13.59    80.40    -4.80     0.64)  ; 1, R-2-2-2-2-2
            (  -14.22    78.95    -4.20     0.64)  ; 2
            (  -14.54    78.18    -1.40     0.57)  ; 3
            (  -14.65    77.55    -1.20     0.57)  ; 4
            (  -14.65    76.44    -4.40     0.83)  ; 5
            (
              (  -15.72    78.43    -7.80     0.83)  ; 1, R-2-2-2-2-2-1
              (  -16.27    79.35    -8.10     0.83)  ; 2
              (  -17.41    80.58    -8.45     0.83)  ; 3
              (  -17.77    81.16    -8.45     0.83)  ; 4
              (  -18.71    81.70    -8.45     0.83)  ; 5
              (  -19.40    83.69    -6.55     0.83)  ; 6
              (  -20.12    84.07    -7.10     0.83)  ; 7
              (  -20.38    84.82    -7.20     0.83)  ; 8
              (  -22.85    87.37    -7.40     0.83)  ; 9
              (  -23.05    87.66    -7.40     0.83)  ; 10
              (  -23.46    87.93    -7.40     0.83)  ; 11
              (  -23.82    88.11    -7.40     0.83)  ; 12
              (  -24.04    88.34    -7.40     0.83)  ; 13
              (
                (  -24.45    89.71    -6.40     0.83)  ; 1, R-2-2-2-2-2-1-1
                (  -24.74    91.04    -6.65     0.83)  ; 2
                (  -25.09    92.07    -6.65     0.83)  ; 3
                (  -25.19    94.86    -7.50     0.83)  ; 4
                (  -25.28    95.84    -7.90     0.83)  ; 5
                (  -25.57    96.47    -7.90     0.83)  ; 6
                (  -25.55    96.92    -8.25     0.83)  ; 7
                (
                  (  -27.10    99.24    -7.35     0.70)  ; 1, R-2-2-2-2-2-1-1-1
                  (  -28.33   100.36    -7.35     0.70)  ; 2
                  (  -29.16   100.82    -7.35     0.70)  ; 3
                  (  -29.86   101.58    -7.35     0.70)  ; 4
                  (  -33.71   104.75    -7.35     0.70)  ; 5
                  (  -35.19   106.29    -7.35     0.70)  ; 6
                  (  -36.93   109.03    -7.35     0.70)  ; 7
                  (  -37.24   109.80    -7.35     0.70)  ; 8
                  (  -37.22   109.93    -7.35     0.70)  ; 9
                  (  -38.97   111.40    -6.05     0.64)  ; 10
                  (  -38.93   111.64    -6.05     0.64)  ; 11
                  (
                    (  -40.44   112.23    -8.25     0.64)  ; 1, R-2-2-2-2-2-1-1-1-1
                    (  -41.02   112.65    -8.25     0.64)  ; 2
                    (  -44.64   115.26    -9.35     0.64)  ; 3
                    (  -46.46   116.27   -10.00     0.64)  ; 4
                    (  -47.95   117.43   -11.10     0.64)  ; 5
                    (  -54.42   121.10   -11.15     0.64)  ; 6
                    (  -57.59   122.60   -10.60     0.64)  ; 7
                    (  -58.63   122.91   -10.60     0.64)  ; 8
                    (
                      (  -59.24   121.98    -7.45     0.64)  ; 1, R-2-2-2-2-2-1-1-1-1-1
                      (  -61.79   123.70    -6.75     0.64)  ; 2
                      (  -64.09   125.32    -7.20     0.64)  ; 3
                      (  -65.98   126.34    -7.20     0.64)  ; 4
                      (  -68.55   127.16    -7.20     0.64)  ; 5
                      (  -70.29   127.52    -7.85     0.64)  ; 6
                      (  -73.51   127.31   -13.45     0.57)  ; 7
                      (  -75.00   126.91   -13.45     0.57)  ; 8
                      (  -77.12   126.56   -14.15     0.57)  ; 9
                      (  -79.07   126.12   -14.35     0.57)  ; 10
                      (  -81.44   126.20   -12.90     0.57)  ; 11
                      (  -82.17   126.07   -12.90     0.57)  ; 12
                      (  -83.02   125.63   -12.85     0.57)  ; 13
                      (  -83.49   125.51   -12.85     0.57)  ; 14
                      (  -83.59   125.66   -12.85     0.57)  ; 15
                      (
                        (  -86.14   125.89   -13.35     0.57)  ; 1, R-2-2-2-2-2-1-1-1-1-1-1
                        (  -88.49   126.87   -14.80     0.57)  ; 2
                        (  -92.35   127.27   -14.80     0.57)  ; 3
                        (  -94.21   127.71   -14.85     0.57)  ; 4
                        (  -95.78   128.37   -14.85     0.57)  ; 5
                        (  -96.40   128.47   -14.85     0.57)  ; 6
                        (  -96.38   128.60   -14.85     0.57)  ; 7
                        ( -100.92   128.85   -14.85     0.57)  ; 8
                        ( -104.31   129.35   -14.85     0.57)  ; 9
                        (
                          ( -104.72   129.68   -16.40     0.57)  ; 1, R-2-2-2-2-2-1-1-1-1-1-1-1
                          ( -104.70   129.81   -16.40     0.57)  ; 2
                          ( -104.92   130.04   -16.00     0.57)  ; 3
                          ( -106.32   131.63   -16.00     0.57)  ; 4
                          ( -106.89   132.12   -15.60     0.57)  ; 5
                          ( -107.07   132.21   -15.60     0.57)  ; 6
                          ( -107.68   132.76   -15.45     0.57)  ; 7
                          ( -109.15   134.75   -16.10     0.57)  ; 8
                          ( -109.79   135.18   -16.10     0.57)  ; 9
                          ( -109.76   135.37   -16.10     0.57)  ; 10
                          ( -112.03   137.17   -19.05     0.57)  ; 11
                          ( -113.94   138.46   -19.05     0.57)  ; 12
                          ( -115.82   139.56   -19.75     0.57)  ; 13
                          ( -118.46   140.33   -19.75     0.57)  ; 14
                          ( -124.85   141.47   -20.35     0.57)  ; 15
                          ( -129.74   141.91   -20.35     0.57)  ; 16
                          ( -132.45   141.91   -20.35     0.57)  ; 17
                          ( -134.72   142.56   -20.35     0.57)  ; 18
                          ( -135.46   143.13   -20.35     0.57)  ; 19
                          ( -137.91   142.48   -23.65     0.57)  ; 20
                          ( -140.77   143.48   -23.65     0.57)  ; 21
                          ( -144.35   144.08   -24.05     0.57)  ; 22
                          ( -145.92   143.90   -24.05     0.57)  ; 23
                          ( -147.73   143.50   -24.75     0.57)  ; 24
                          ( -148.99   143.32   -24.75     0.57)  ; 25
                          ( -150.62   143.21   -24.75     0.57)  ; 26
                          ( -150.82   143.18   -26.05     0.57)  ; 27
                          ( -150.48   143.25   -26.05     0.57)  ; 28
                          ( -152.45   143.45   -26.70     0.57)  ; 29
                          ( -162.35   145.51   -28.50     0.57)  ; 30
                          ( -164.65   146.42   -28.65     0.57)  ; 31
                          ( -169.38   148.96   -28.65     0.57)  ; 32
                          ( -172.17   150.01   -28.80     0.57)  ; 33
                          (
                            ( -171.20   150.83   -31.80     0.57)  ; 1, R-2-2-2-2-2-1-1-1-1-1-1-1-1
                            ( -172.34   151.35   -32.30     0.57)  ; 2
                            ( -174.35   152.07   -32.75     0.57)  ; 3
                            ( -174.32   152.58   -32.90     0.57)  ; 4
                            ( -174.43   152.72   -32.90     0.57)  ; 5
                            (
                              ( -175.92   153.36   -30.50     0.57)  ; 1, R-2-2-2-2-2-1-1-1-1-1-1-1-1-1
                              ( -175.73   154.10   -30.40     0.57)  ; 2
                              ( -175.78   154.18   -30.40     0.57)  ; 3
                              (
                                ( -174.00   155.17   -34.95     0.57)  ; 1, R-2-2-2-2-2-1-1-1-1-1-1-1-1-1-1
                                ( -174.93   157.71   -34.95     0.57)  ; 2
                                ( -176.11   159.07   -34.25     0.57)  ; 3
                                ( -176.86   159.97   -34.25     0.57)  ; 4
                                ( -177.06   160.33   -34.25     0.57)  ; 5
                                ( -177.37   160.44   -34.25     0.57)  ; 6
                                ( -178.74   162.99   -37.85     0.57)  ; 7
                                ( -179.29   163.54   -37.85     0.57)  ; 8
                                ( -180.64   164.35   -37.90     0.57)  ; 9
                                ( -181.14   164.82   -37.90     0.57)  ; 10
                                (
                                  ( -182.12   165.12   -41.60     0.57)  ; 1, R-2-2-2-2-2-1-1-1-1-1-1-1-1-1-1-1
                                  ( -182.82   165.94   -42.05     0.57)  ; 2
                                  ( -183.23   166.21   -42.80     0.57)  ; 3
                                  ( -183.47   166.31   -47.75     0.57)  ; 4
                                  ( -183.49   166.58   -47.75     0.57)  ; 5
                                  (
                                    ( -183.12   168.38   -44.10     0.57)  ; 1, R-2-2-2-2-2-1-1-1-1-1-1-1-1-1-1-1-1
                                    ( -183.08   169.02   -44.10     0.57)  ; 2
                                    ( -183.07   169.79   -44.10     0.57)  ; 3
                                    ( -182.99   170.23   -44.10     0.57)  ; 4
                                    ( -184.28   172.19   -50.25     0.45)  ; 5
                                    ( -184.83   172.35   -51.10     0.45)  ; 6
                                    ( -186.39   173.45   -51.10     0.45)  ; 7
                                    ( -187.56   175.26   -51.20     0.45)  ; 8
                                    ( -187.85   176.28   -51.20     0.45)  ; 9
                                    ( -188.69   177.78   -51.20     0.45)  ; 10
                                    ( -189.57   179.02   -51.20     0.45)  ; 11
                                    ( -189.80   179.19   -51.20     0.45)  ; 12
                                    ( -189.59   178.15   -54.95     0.45)  ; 13
                                    ( -189.64   178.55   -55.30     0.45)  ; 14
                                    ( -190.94   180.44   -51.90     0.45)  ; 15
                                    ( -191.83   181.30   -51.90     0.45)  ; 16
                                    ( -192.25   181.50   -48.60     0.45)  ; 17
                                    ( -192.75   181.52   -48.60     0.45)  ; 18
                                    ( -194.18   181.12   -48.60     0.45)  ; 19
                                    ( -195.00   180.80   -47.60     0.45)  ; 20
                                    ( -195.30   180.60   -47.60     0.45)  ; 21
                                    ( -199.40   179.61   -47.60     0.45)  ; 22
                                    ( -199.81   179.48   -47.60     0.45)  ; 23
                                    ( -200.44   179.53   -43.60     0.45)  ; 24
                                    ( -202.87   181.17   -37.30     0.32)  ; 25
                                    ( -207.13   184.21   -36.60     0.32)  ; 26
                                    ( -208.88   186.05   -36.60     0.32)  ; 27
                                    ( -209.40   187.17   -36.60     0.32)  ; 28
                                    ( -209.58   188.42   -36.60     0.32)  ; 29
                                     Normal
                                  |
                                    ( -183.17   165.71   -40.30     0.32)  ; 1, R-2-2-2-2-2-1-1-1-1-1-1-1-1-1-1-1-2
                                    ( -184.48   165.99   -35.50     0.32)  ; 2
                                    ( -185.20   166.31   -35.50     0.32)  ; 3
                                    ( -186.99   166.80   -34.75     0.32)  ; 4
                                    ( -190.00   166.86   -34.75     0.32)  ; 5
                                    ( -194.07   166.07   -34.75     0.32)  ; 6
                                    ( -196.18   165.39   -37.85     0.32)  ; 7
                                    ( -197.96   164.85   -37.85     0.32)  ; 8
                                    ( -198.32   164.59   -37.85     0.32)  ; 9
                                    ( -199.61   163.84   -43.40     0.32)  ; 10
                                    ( -199.91   163.57   -44.05     0.32)  ; 11
                                    ( -201.19   163.65   -44.05     0.32)  ; 12
                                    ( -207.07   166.65   -44.80     0.32)  ; 13
                                    ( -208.16   167.48   -43.85     0.32)  ; 14
                                     Normal
                                  )  ;  End of split
                                |
                                  ( -178.10   164.08   -31.55     0.32)  ; 1, R-2-2-2-2-2-1-1-1-1-1-1-1-1-1-1-2
                                  ( -178.10   164.08   -31.35     0.32)  ; 2
                                  ( -176.68   163.65   -26.80     0.32)  ; 3
                                  ( -174.91   161.93   -26.55     0.32)  ; 4
                                  ( -174.36   161.77   -27.05     0.32)  ; 5
                                  ( -174.03   161.39   -28.80     0.32)  ; 6
                                  ( -173.87   160.85   -28.80     0.32)  ; 7
                                  ( -173.13   159.89   -30.00     0.32)  ; 8
                                   Normal
                                )  ;  End of split
                              |
                                ( -176.81   153.79   -25.60     0.32)  ; 1, R-2-2-2-2-2-1-1-1-1-1-1-1-1-1-2
                                ( -176.73   153.46   -27.00     0.32)  ; 2
                                ( -176.41   152.63   -27.00     0.32)  ; 3
                                ( -176.29   151.52   -29.85     0.32)  ; 4
                                ( -175.96   150.75   -29.85     0.32)  ; 5
                                ( -175.25   150.05   -29.85     0.32)  ; 6
                                ( -173.05   149.30   -30.45     0.32)  ; 7
                                ( -173.10   149.04   -30.45     0.32)  ; 8
                                ( -174.43   148.36   -30.50     0.32)  ; 9
                                ( -177.90   147.66   -30.50     0.32)  ; 10
                                ( -179.38   146.94   -30.50     0.32)  ; 11
                                ( -179.20   147.23   -30.50     0.32)  ; 12
                                ( -180.57   145.19   -38.90     0.32)  ; 13
                                ( -181.11   143.92   -38.90     0.32)  ; 14
                                ( -182.06   138.99   -37.05     0.32)  ; 15
                                ( -182.12   139.06   -37.05     0.32)  ; 16
                                ( -182.25   139.47   -30.65     0.32)  ; 17
                                ( -182.59   138.95   -28.95     0.32)  ; 18
                                ( -183.16   138.60   -28.65     0.32)  ; 19
                                ( -184.42   138.42   -28.65     0.32)  ; 20
                                ( -186.88   138.77   -30.20     0.32)  ; 21
                                ( -187.45   139.19   -30.20     0.32)  ; 22
                                 Normal
                              )  ;  End of split
                            )  ;  End of split
                          |
                            ( -170.45   149.74   -31.50     0.32)  ; 1, R-2-2-2-2-2-1-1-1-1-1-1-1-2
                            ( -170.13   150.07   -28.85     0.32)  ; 2
                            ( -170.24   150.60   -28.85     0.32)  ; 3
                            ( -170.68   151.01   -28.85     0.32)  ; 4
                            ( -171.60   151.35   -29.70     0.32)  ; 5
                            ( -172.95   151.33   -29.70     0.32)  ; 6
                            ( -173.78   151.07   -33.65     0.32)  ; 7
                            ( -174.01   150.86   -33.80     0.32)  ; 8
                            ( -174.33   150.78   -35.00     0.32)  ; 9
                            ( -175.98   151.00   -36.05     0.32)  ; 10
                            ( -177.25   149.98   -36.05     0.32)  ; 11
                            ( -177.86   148.99   -36.15     0.32)  ; 12
                            ( -178.32   148.55   -36.15     0.32)  ; 13
                            ( -179.15   148.63   -34.15     0.32)  ; 14
                            ( -180.04   149.10   -34.15     0.32)  ; 15
                            ( -180.34   149.60   -33.10     0.32)  ; 16
                            ( -181.46   150.63   -33.10     0.32)  ; 17
                            ( -183.99   151.32   -39.35     0.32)  ; 18
                            ( -185.64   151.79   -40.55     0.32)  ; 19
                            ( -186.08   151.92   -40.55     0.32)  ; 20
                            ( -187.15   152.43   -40.55     0.32)  ; 21
                            ( -189.03   153.13   -40.55     0.32)  ; 22
                            ( -192.19   153.93   -40.55     0.32)  ; 23
                            ( -194.04   154.37   -44.70     0.32)  ; 24
                             Normal
                          )  ;  End of split
                        |
                          ( -103.63   128.68   -17.05     0.32)  ; 1, R-2-2-2-2-2-1-1-1-1-1-1-2
                          ( -104.09   128.62   -15.50     0.32)  ; 2
                          ( -104.50   128.04   -15.40     0.32)  ; 3
                          ( -105.09   127.63   -15.40     0.32)  ; 4
                          ( -107.62   126.84   -15.40     0.32)  ; 5
                          ( -108.48   126.33   -15.40     0.32)  ; 6
                          ( -108.53   126.34   -15.40     0.32)  ; 7
                          ( -108.91   126.79   -20.45     0.32)  ; 8
                          ( -110.85   126.41   -20.50     0.32)  ; 9
                          ( -111.33   126.62   -22.70     0.32)  ; 10
                          ( -113.05   128.59   -22.70     0.32)  ; 11
                          ( -113.23   129.13   -23.55     0.32)  ; 12
                          ( -113.97   129.26   -23.55     0.32)  ; 13
                          ( -116.03   128.57   -23.55     0.32)  ; 14
                          ( -116.81   128.12   -23.55     0.32)  ; 15
                          ( -117.75   127.57   -23.75     0.32)  ; 16
                          ( -119.09   127.22   -23.75     0.32)  ; 17
                          ( -121.80   127.62   -23.75     0.32)  ; 18
                          ( -125.49   128.24   -23.80     0.32)  ; 19
                          ( -127.01   128.10   -23.80     0.32)  ; 20
                          ( -128.72   127.49   -23.80     0.32)  ; 21
                          ( -129.83   127.42   -23.80     0.32)  ; 22
                          ( -130.38   127.96   -23.80     0.32)  ; 23
                          ( -134.83   127.62   -23.80     0.32)  ; 24
                          ( -137.45   127.74   -23.80     0.32)  ; 25
                          ( -140.61   128.53   -23.80     0.32)  ; 26
                          ( -141.26   128.83   -23.80     0.32)  ; 27
                          ( -141.23   128.96   -23.80     0.32)  ; 28
                          ( -143.69   130.36   -28.90     0.32)  ; 29
                          ( -143.87   130.45   -28.90     0.32)  ; 30
                          ( -144.76   130.93   -14.30     0.32)  ; 31
                          ( -145.68   131.14   -13.15     0.32)  ; 32
                          ( -146.31   132.80   -13.15     0.32)  ; 33
                          ( -147.43   133.76   -13.15     0.32)  ; 34
                          ( -148.80   134.06   -13.15     0.32)  ; 35
                          ( -149.66   133.62   -15.00     0.32)  ; 36
                          ( -149.90   133.66   -15.00     0.32)  ; 37
                           Normal
                        )  ;  End of split
                      |
                        (  -84.83   125.07   -11.10     0.32)  ; 1, R-2-2-2-2-2-1-1-1-1-1-2
                        (  -85.27   124.37   -11.10     0.32)  ; 2
                        (  -85.85   124.01   -11.10     0.32)  ; 3
                        (  -86.39   121.53   -11.45     0.32)  ; 4
                        (  -86.47   121.02   -11.45     0.32)  ; 5
                        (  -86.33   120.73   -11.45     0.32)  ; 6
                        (  -86.44   119.73   -16.80     0.32)  ; 7
                        (  -86.19   118.14   -17.20     0.32)  ; 8
                        (  -86.64   118.08   -19.00     0.32)  ; 9
                        (  -86.68   117.89   -19.05     0.32)  ; 10
                        (
                          (  -86.23   114.85   -13.50     0.32)  ; 1, R-2-2-2-2-2-1-1-1-1-1-2-1
                          (  -86.91   113.48   -13.50     0.32)  ; 2
                          (  -87.32   112.20   -13.40     0.32)  ; 3
                          (  -88.32   110.88   -13.40     0.32)  ; 4
                          (  -89.73   109.38   -13.95     0.32)  ; 5
                          (  -90.75   108.33   -13.95     0.32)  ; 6
                          (  -91.63   107.64   -17.65     0.32)  ; 7
                          (  -92.15   107.66   -17.65     0.32)  ; 8
                          (  -93.40   106.38   -17.65     0.32)  ; 9
                          (  -95.32   103.42   -17.65     0.32)  ; 10
                          (  -95.75   102.33   -17.65     0.32)  ; 11
                          (  -96.52    99.36   -17.65     0.32)  ; 12
                          (  -96.53    99.30   -17.65     0.32)  ; 13
                          (  -98.44    96.54   -19.55     0.32)  ; 14
                          (  -99.83    92.84   -20.35     0.32)  ; 15
                          (  -99.96    92.87   -20.35     0.32)  ; 16
                          ( -100.72    91.44   -22.25     0.32)  ; 17
                          ( -101.36    89.94   -22.25     0.32)  ; 18
                          (
                            ( -100.89    85.41   -24.15     0.32)  ; 1, R-2-2-2-2-2-1-1-1-1-1-2-1-1
                            ( -100.45    84.18   -24.65     0.32)  ; 2
                            (  -99.61    82.68   -27.10     0.32)  ; 3
                            (  -98.73    82.20   -27.10     0.32)  ; 4
                            (  -97.42    81.92   -27.10     0.32)  ; 5
                            (  -96.53    81.45   -28.40     0.32)  ; 6
                            (  -95.79    80.49   -28.40     0.32)  ; 7
                            (  -95.50    79.54   -28.70     0.32)  ; 8
                            (  -95.77    78.35   -28.70     0.32)  ; 9
                            (  -96.06    77.37   -28.90     0.32)  ; 10
                            (  -96.05    77.43   -28.90     0.32)  ; 11
                            (  -95.19    76.77   -22.90     0.32)  ; 12
                            (  -95.50    76.11   -24.65     0.32)  ; 13
                            (  -95.57    76.12   -24.65     0.32)  ; 14
                            (  -95.63    75.75   -28.55     0.32)  ; 15
                            (  -95.98    73.67   -28.90     0.32)  ; 16
                            (  -95.73    72.80   -29.95     0.32)  ; 17
                            (  -96.26    71.99   -29.95     0.32)  ; 18
                            (  -96.35    71.49   -30.15     0.32)  ; 19
                            (  -96.35    70.71   -30.15     0.32)  ; 20
                            (  -96.58    70.11   -30.15     0.32)  ; 21
                            (  -96.70    70.13   -30.15     0.32)  ; 22
                            (  -96.73    70.38   -30.15     0.32)  ; 23
                             Normal
                          |
                            ( -102.74    86.39   -17.25     0.32)  ; 1, R-2-2-2-2-2-1-1-1-1-1-2-1-2
                            ( -104.52    84.95   -17.20     0.32)  ; 2
                            ( -104.78    83.77   -17.20     0.32)  ; 3
                            ( -104.63    82.00   -17.20     0.32)  ; 4
                            ( -104.51    81.60   -21.90     0.32)  ; 5
                            ( -104.50    81.66   -21.90     0.32)  ; 6
                            ( -104.06    81.58   -26.15     0.32)  ; 7
                            ( -104.10    80.95   -26.60     0.32)  ; 8
                            ( -104.34    80.67   -26.60     0.32)  ; 9
                            ( -105.10    80.72   -26.60     0.32)  ; 10
                             Normal
                          )  ;  End of split
                        |
                          (  -87.07   118.87   -23.85     0.32)  ; 1, R-2-2-2-2-2-1-1-1-1-1-2-2
                          (  -89.72   118.80   -23.90     0.32)  ; 2
                          (  -90.21   118.56   -23.90     0.32)  ; 3
                          (
                            (  -94.42   120.75   -20.55     0.32)  ; 1, R-2-2-2-2-2-1-1-1-1-1-2-2-1
                            (  -96.37   122.18   -20.55     0.32)  ; 2
                            (  -99.91   123.36   -16.85     0.32)  ; 3
                            ( -100.52   123.20   -16.85     0.32)  ; 4
                            ( -101.79   122.58   -19.20     0.32)  ; 5
                            ( -101.78   122.64   -19.20     0.32)  ; 6
                            ( -102.25   122.92   -23.00     0.32)  ; 7
                            ( -103.06   123.05   -23.80     0.32)  ; 8
                            (
                              ( -104.49   124.91   -26.60     0.32)  ; 1, R-2-2-2-2-2-1-1-1-1-1-2-2-1-1
                              ( -105.19   125.74   -26.60     0.32)  ; 2
                              ( -106.05   126.34   -27.15     0.32)  ; 3
                              ( -107.10   126.64   -27.15     0.32)  ; 4
                              ( -107.71   126.49   -27.50     0.32)  ; 5
                              ( -108.54   125.01   -28.60     0.32)  ; 6
                              ( -108.89   124.81   -28.60     0.32)  ; 7
                              ( -109.17   124.66   -28.60     0.32)  ; 8
                              ( -109.05   124.58   -29.65     0.32)  ; 9
                              (
                                ( -107.40   129.01   -29.55     0.32)  ; 1, R-2-2-2-2-2-1-1-1-1-1-2-2-1-1-1
                                ( -108.89   130.87   -29.80     0.32)  ; 2
                                ( -109.02   132.39   -29.80     0.32)  ; 3
                                ( -109.00   132.51   -29.80     0.32)  ; 4
                                ( -109.10   134.65   -34.60     0.32)  ; 5
                                ( -110.71   135.44   -34.60     0.32)  ; 6
                                ( -113.30   137.62   -34.95     0.32)  ; 7
                                ( -114.08   139.50   -34.95     0.32)  ; 8
                                ( -114.11   140.08   -34.95     0.32)  ; 9
                                ( -114.00   140.39   -34.95     0.32)  ; 10
                                 Normal
                              |
                                ( -111.94   123.59   -29.20     0.32)  ; 1, R-2-2-2-2-2-1-1-1-1-1-2-2-1-1-2
                                ( -113.09   123.27   -29.20     0.32)  ; 2
                                ( -113.71   123.05   -26.45     0.32)  ; 3
                                ( -116.29   122.64   -26.45     0.32)  ; 4
                                ( -118.66   121.95   -25.10     0.32)  ; 5
                                ( -118.84   121.98   -25.10     0.32)  ; 6
                                ( -119.19   121.84   -32.95     0.32)  ; 7
                                ( -119.32   121.86   -32.95     0.32)  ; 8
                                ( -119.41   122.14   -28.90     0.32)  ; 9
                                ( -119.45   122.21   -25.10     0.32)  ; 10
                                (
                                  ( -123.00   124.88   -20.65     0.32)  ; 1, R-2-2-2-2-2-1-1-1-1-1-2-2-1-1-2-1
                                  ( -125.47   126.26   -20.65     0.32)  ; 2
                                  ( -129.22   128.51   -21.80     0.32)  ; 3
                                  ( -130.51   128.92   -21.80     0.32)  ; 4
                                  ( -131.61   128.91   -23.80     0.32)  ; 5
                                  ( -133.11   128.78   -23.80     0.32)  ; 6
                                  ( -135.03   128.91   -23.80     0.32)  ; 7
                                  ( -139.79   129.71   -26.50     0.32)  ; 8
                                  ( -139.78   129.77   -26.50     0.32)  ; 9
                                  ( -141.36   129.20   -30.30     0.32)  ; 10
                                  ( -142.60   129.54   -30.30     0.32)  ; 11
                                  ( -143.41   130.06   -30.35     0.32)  ; 12
                                  ( -143.95   130.28   -30.35     0.32)  ; 13
                                   Normal
                                |
                                  ( -118.34   120.41   -17.95     0.32)  ; 1, R-2-2-2-2-2-1-1-1-1-1-2-2-1-1-2-2
                                  ( -118.23   119.94   -17.55     0.32)  ; 2
                                  ( -118.89   119.08   -22.40     0.32)  ; 3
                                  ( -118.93   118.44   -30.75     0.32)  ; 4
                                  ( -119.82   117.76   -30.75     0.32)  ; 5
                                  ( -120.70   116.74   -30.95     0.32)  ; 6
                                  ( -120.87   116.13   -30.95     0.32)  ; 7
                                  ( -121.43   115.83   -33.55     0.32)  ; 8
                                  ( -123.33   115.32   -35.45     0.32)  ; 9
                                  ( -126.11   115.27   -35.45     0.32)  ; 10
                                  ( -133.19   116.47   -36.20     0.32)  ; 11
                                  ( -136.05   115.92   -38.70     0.32)  ; 12
                                  ( -137.95   115.79   -38.95     0.32)  ; 13
                                  ( -138.89   115.95   -38.95     0.32)  ; 14
                                  ( -138.96   116.67   -38.95     0.32)  ; 15
                                  ( -144.88   118.28   -32.35     0.32)  ; 16
                                  ( -145.57   119.18   -32.35     0.32)  ; 17
                                  ( -146.20   120.44   -32.35     0.32)  ; 18
                                   Normal
                                )  ;  End of split
                              )  ;  End of split
                            |
                              ( -101.55   121.75   -22.80     0.32)  ; 1, R-2-2-2-2-2-1-1-1-1-1-2-2-1-2
                              ( -101.76   121.66   -25.15     0.32)  ; 2
                              ( -102.61   120.83   -25.15     0.32)  ; 3
                              ( -103.84   120.01   -26.05     0.32)  ; 4
                              ( -105.56   118.62   -26.05     0.32)  ; 5
                              ( -106.00   117.92   -26.05     0.32)  ; 6
                              ( -108.59   116.36   -20.80     0.32)  ; 7
                              ( -109.44   115.86   -20.80     0.32)  ; 8
                              ( -110.23   115.74   -20.85     0.32)  ; 9
                              ( -112.13   115.99   -21.80     0.32)  ; 10
                              ( -113.69   117.09   -24.10     0.32)  ; 11
                              ( -114.10   117.29   -24.10     0.32)  ; 12
                              ( -115.75   118.60   -24.65     0.32)  ; 13
                              ( -115.82   119.71   -26.05     0.32)  ; 14
                              ( -116.32   120.95   -27.10     0.32)  ; 15
                              ( -116.62   121.46   -27.10     0.32)  ; 16
                              ( -117.23   122.47   -27.10     0.32)  ; 17
                              ( -118.09   123.06   -27.45     0.32)  ; 18
                              ( -118.11   123.32   -27.45     0.32)  ; 19
                              ( -119.01   124.90   -23.15     0.32)  ; 20
                              ( -120.68   126.85   -22.70     0.32)  ; 21
                              ( -121.64   128.76   -20.00     0.32)  ; 22
                              ( -121.83   129.17   -20.00     0.32)  ; 23
                              ( -122.14   129.67   -19.10     0.32)  ; 24
                              ( -123.91   131.39   -18.75     0.32)  ; 25
                              ( -125.13   133.34   -18.70     0.32)  ; 26
                              ( -125.59   134.39   -18.70     0.32)  ; 27
                              ( -126.11   135.18   -18.70     0.32)  ; 28
                              ( -126.84   135.44   -18.70     0.32)  ; 29
                               Normal
                            )  ;  End of split
                          |
                            (  -90.82   117.68   -20.50     0.32)  ; 1, R-2-2-2-2-2-1-1-1-1-1-2-2-2
                            (  -91.84   116.95   -23.30     0.32)  ; 2
                            (  -91.98   116.90   -23.30     0.32)  ; 3
                            (
                              (  -92.47   114.80   -20.45     0.32)  ; 1, R-2-2-2-2-2-1-1-1-1-1-2-2-2-1
                              (  -93.93   114.91   -19.75     0.32)  ; 2
                              (  -94.62   115.03   -19.50     0.32)  ; 3
                              (  -94.62   115.42   -19.50     0.32)  ; 4
                              (  -94.85   115.98   -19.40     0.32)  ; 5
                              (  -95.33   116.57   -19.40     0.32)  ; 6
                              (  -95.32   116.63   -19.40     0.32)  ; 7
                              (
                                (  -95.22   116.49   -19.35     0.32)  ; 1, R-2-2-2-2-2-1-1-1-1-1-2-2-2-1-1
                                (  -96.97   117.95   -16.85     0.32)  ; 2
                                (  -99.53   119.54   -16.50     0.32)  ; 3
                                (  -99.99   120.65   -16.50     0.32)  ; 4
                                ( -100.06   122.53   -16.50     0.32)  ; 5
                                ( -100.02   124.72   -21.00     0.32)  ; 6
                                ( -100.36   126.13   -20.20     0.32)  ; 7
                                ( -100.65   127.08   -15.75     0.32)  ; 8
                                ( -100.58   127.52   -15.40     0.32)  ; 9
                                (  -99.36   128.93   -17.00     0.32)  ; 10
                                (  -99.15   129.47   -17.00     0.32)  ; 11
                                (  -98.41   130.83   -22.85     0.32)  ; 12
                                (  -98.53   131.23   -22.85     0.32)  ; 13
                                (  -99.40   132.55   -23.05     0.32)  ; 14
                                (  -99.37   133.51   -23.05     0.32)  ; 15
                                (  -99.51   133.85   -21.55     0.32)  ; 16
                                (
                                  ( -101.04   133.53   -20.70     0.32)  ; 1, R-2-2-2-2-2-1-1-1-1-1-2-2-2-1-1-1
                                  ( -103.74   135.86   -18.30     0.32)  ; 2
                                  ( -105.95   138.49   -18.30     0.32)  ; 3
                                  ( -106.62   139.06   -18.30     0.32)  ; 4
                                  ( -107.04   141.13   -23.70     0.32)  ; 5
                                  ( -107.94   141.92   -24.75     0.32)  ; 6
                                  ( -109.72   143.19   -24.75     0.32)  ; 7
                                  ( -112.36   144.74   -25.50     0.32)  ; 8
                                  ( -113.79   145.49   -25.50     0.32)  ; 9
                                  ( -116.95   146.99   -25.50     0.32)  ; 10
                                  ( -119.75   148.37   -26.05     0.32)  ; 11
                                  ( -124.00   149.93   -26.05     0.32)  ; 12
                                  ( -125.11   149.86   -26.05     0.32)  ; 13
                                  ( -126.69   150.06   -26.10     0.32)  ; 14
                                  ( -126.68   150.12   -26.10     0.32)  ; 15
                                  ( -130.54   151.68   -20.20     0.32)  ; 16
                                  ( -134.47   149.30   -26.30     0.32)  ; 17
                                  ( -135.14   149.55   -26.30     0.32)  ; 18
                                  ( -136.40   150.08   -26.70     0.32)  ; 19
                                  ( -138.31   151.04   -26.70     0.32)  ; 20
                                  ( -137.82   151.23   -20.25     0.32)  ; 21
                                  ( -139.85   152.60   -12.65     0.32)  ; 22
                                  ( -140.65   152.80   -12.00     0.32)  ; 23
                                  ( -141.20   153.34   -11.65     0.32)  ; 24
                                  ( -141.94   153.98   -12.30     0.32)  ; 25
                                  ( -142.06   154.40   -12.30     0.32)  ; 26
                                  (
                                    ( -142.14   155.43   -12.65     0.32)  ; 1, R-2-2-2-2-2-1-1-1-1-1-2-2-2-1-1-1-1
                                    ( -142.06   155.55   -12.65     0.32)  ; 2
                                    ( -141.83   155.77   -12.65     0.32)  ; 3
                                     Normal
                                  |
                                    ( -142.15   155.37   -12.30     0.32)  ; 1, R-2-2-2-2-2-1-1-1-1-1-2-2-2-1-1-1-2
                                    ( -144.43   155.95   -12.30     0.32)  ; 2
                                    ( -144.50   155.96   -12.25     0.32)  ; 3
                                    ( -145.57   156.14   -12.25     0.32)  ; 4
                                     Normal
                                  )  ;  End of split
                                |
                                  (  -99.18   134.43   -19.20     0.32)  ; 1, R-2-2-2-2-2-1-1-1-1-1-2-2-2-1-1-2
                                  (  -98.92   134.83   -19.20     0.32)  ; 2
                                  (  -99.31   136.70   -27.55     0.32)  ; 3
                                  (  -99.14   137.32   -27.55     0.32)  ; 4
                                  (  -99.83   140.08   -30.90     0.32)  ; 5
                                  (  -99.73   141.09   -31.15     0.32)  ; 6
                                  (  -98.22   142.00   -31.15     0.32)  ; 7
                                  (  -97.72   144.17   -31.15     0.32)  ; 8
                                   Normal
                                )  ;  End of split
                              |
                                (  -98.24   116.65   -19.15     0.32)  ; 1, R-2-2-2-2-2-1-1-1-1-1-2-2-2-1-2
                                (  -98.37   116.35   -21.85     0.32)  ; 2
                                (  -98.28   116.08   -21.85     0.32)  ; 3
                                (  -98.24   115.56   -26.65     0.32)  ; 4
                                (  -98.59   114.26   -26.65     0.32)  ; 5
                                (  -97.90   112.20   -26.65     0.32)  ; 6
                                (  -97.50   108.85   -27.30     0.32)  ; 7
                                (  -97.10   107.42   -27.30     0.32)  ; 8
                                (  -96.97   106.31   -27.35     0.32)  ; 9
                                (  -97.22   105.52   -27.35     0.32)  ; 10
                                (  -98.36   104.54   -27.35     0.32)  ; 11
                                (  -98.98   103.55   -27.35     0.32)  ; 12
                                (  -99.00   103.42   -27.35     0.32)  ; 13
                                (  -97.55   104.35   -27.35     0.32)  ; 14
                                (  -99.21   102.54   -22.60     0.32)  ; 15
                                (  -99.65   101.06   -22.60     0.32)  ; 16
                                (  -99.26   101.06   -22.60     0.32)  ; 17
                                (  -99.17   100.40   -29.10     0.32)  ; 18
                                ( -100.00   100.15   -31.20     0.32)  ; 19
                                ( -100.27    99.68   -31.20     0.32)  ; 20
                                ( -100.41    98.42   -31.65     0.32)  ; 21
                                ( -100.24    97.16   -31.65     0.32)  ; 22
                                ( -100.28    96.52   -31.65     0.32)  ; 23
                                ( -101.58    94.55   -31.70     0.32)  ; 24
                                ( -101.80    94.01   -31.70     0.32)  ; 25
                                ( -100.45    95.20   -31.70     0.32)  ; 26
                                ( -100.84    94.04   -36.20     0.32)  ; 27
                                ( -100.77    93.64   -36.20     0.32)  ; 28
                                (  -99.91    92.59   -36.20     0.32)  ; 29
                                (  -97.53    91.10   -36.30     0.32)  ; 30
                                (  -97.00    90.42   -36.30     0.32)  ; 31
                                (  -97.20    89.55   -38.35     0.32)  ; 32
                                (  -97.42    89.07   -38.35     0.32)  ; 33
                                (  -97.86    88.70   -38.65     0.32)  ; 34
                                (  -98.15    89.26   -38.65     0.32)  ; 35
                                 Normal
                              )  ;  End of split
                            |
                              (  -93.58   116.75   -19.40     0.32)  ; 1, R-2-2-2-2-2-1-1-1-1-1-2-2-2-2
                              (  -94.91   117.68   -20.40     0.32)  ; 2
                              (  -95.96   118.30   -21.25     0.32)  ; 3
                              (  -96.34   118.76   -21.45     0.32)  ; 4
                               Normal
                            )  ;  End of split
                          )  ;  End of split
                        )  ;  End of split
                      )  ;  End of split
                    |
                      (  -57.98   124.02    -9.30     0.38)  ; 1, R-2-2-2-2-2-1-1-1-1-2
                      (  -58.04   124.49    -9.30     0.38)  ; 2
                      (  -57.94   125.76    -9.40     0.38)  ; 3
                      (  -58.13   126.25    -9.40     0.38)  ; 4
                      (  -57.87   128.91    -6.75     0.38)  ; 5
                      (  -57.79   129.74    -6.55     0.38)  ; 6
                      (  -57.72   130.56    -6.55     0.38)  ; 7
                      (  -56.48   133.32    -8.95     0.38)  ; 8
                      (  -56.44   133.95    -9.15     0.38)  ; 9
                      (  -56.50   133.96    -9.15     0.38)  ; 10
                      (  -56.44   135.12   -11.80     0.38)  ; 11
                      (  -56.41   135.63    -9.70     0.38)  ; 12
                      (  -57.02   136.58    -9.00     0.38)  ; 13
                      (  -57.13   136.72    -9.00     0.38)  ; 14
                      (  -57.19   136.73    -9.00     0.38)  ; 15
                      (  -57.09   137.74    -6.80     0.38)  ; 16
                      (  -56.93   139.01    -6.80     0.38)  ; 17
                      (  -57.64   140.61    -6.80     0.38)  ; 18
                      (  -57.58   141.70    -7.65     0.38)  ; 19
                      (  -57.34   142.37    -7.65     0.38)  ; 20
                      (  -57.34   143.08    -7.80     0.38)  ; 21
                      (  -58.05   145.39    -7.80     0.38)  ; 22
                      (  -58.31   146.53    -7.85     0.38)  ; 23
                      (  -60.05   148.82    -7.90     0.38)  ; 24
                      (  -61.14   150.04    -7.90     0.38)  ; 25
                      (  -61.54   151.07    -7.90     0.38)  ; 26
                      (  -63.52   150.98   -11.80     0.38)  ; 27
                      (  -66.70   151.65   -12.65     0.38)  ; 28
                      (  -69.03   152.69   -13.85     0.38)  ; 29
                      (  -70.72   153.42   -13.85     0.38)  ; 30
                      (  -72.95   155.09   -13.95     0.38)  ; 31
                      (  -73.82   156.08   -16.35     0.38)  ; 32
                      (  -73.94   156.48   -16.35     0.38)  ; 33
                      (  -74.00   156.56   -16.35     0.38)  ; 34
                      (  -77.63   159.50   -17.45     0.38)  ; 35
                      (  -80.45   161.13   -17.45     0.38)  ; 36
                      (  -84.32   163.78   -17.45     0.38)  ; 37
                      (  -87.11   166.38   -17.40     0.38)  ; 38
                      (  -86.98   168.30   -17.40     0.38)  ; 39
                      (  -87.58   169.63   -16.35     0.38)  ; 40
                      (  -89.91   171.50   -16.35     0.38)  ; 41
                      (  -93.07   173.84   -16.00     0.38)  ; 42
                      (  -94.78   173.67   -10.55     0.38)  ; 43
                      (  -97.61   174.86   -12.20     0.38)  ; 44
                      (  -98.17   174.95   -12.20     0.38)  ; 45
                      (  -99.88   175.88   -20.90     0.38)  ; 46
                      ( -101.50   176.29   -21.40     0.38)  ; 47
                      ( -102.62   176.86   -21.40     0.38)  ; 48
                      ( -103.49   177.46   -21.90     0.38)  ; 49
                      ( -104.09   177.69   -21.95     0.38)  ; 50
                      ( -104.08   177.76   -21.95     0.38)  ; 51
                      (
                        ( -103.25   177.59   -21.40     0.38)  ; 1, R-2-2-2-2-2-1-1-1-1-2-1
                        ( -103.41   178.13   -21.40     0.38)  ; 2
                        ( -103.73   178.51   -22.20     0.38)  ; 3
                        ( -103.85   178.59   -23.70     0.38)  ; 4
                        ( -102.66   178.00   -23.85     0.38)  ; 5
                        ( -102.47   178.36   -23.85     0.38)  ; 6
                        ( -102.05   181.26   -23.85     0.38)  ; 7
                        ( -102.04   181.64   -23.85     0.38)  ; 8
                        ( -102.93   180.78   -23.85     0.38)  ; 9
                        ( -103.90   180.75   -23.85     0.38)  ; 10
                        ( -108.68   181.43   -23.65     0.38)  ; 11
                        ( -111.01   182.34   -25.90     0.38)  ; 12
                        ( -112.53   183.02   -25.90     0.38)  ; 13
                        ( -115.07   182.49   -28.30     0.38)  ; 14
                        ( -117.34   182.60   -28.70     0.38)  ; 15
                        ( -118.88   182.50   -28.70     0.38)  ; 16
                        ( -127.98   182.01   -29.10     0.38)  ; 17
                        ( -128.27   181.98   -29.10     0.38)  ; 18
                        ( -130.10   182.04   -20.50     0.38)  ; 19
                        ( -131.28   182.10   -20.50     0.38)  ; 20
                        ( -134.52   181.35   -20.50     0.38)  ; 21
                        ( -134.69   181.40   -24.35     0.38)  ; 22
                        ( -138.32   180.54   -18.95     0.38)  ; 23
                        ( -138.53   180.63   -18.50     0.38)  ; 24
                        ( -139.59   180.62   -15.90     0.38)  ; 25
                        ( -139.78   180.57   -13.75     0.38)  ; 26
                        ( -142.79   180.87   -13.25     0.38)  ; 27
                        ( -145.68   180.65   -13.10     0.38)  ; 28
                        ( -146.64   180.25   -12.60     0.38)  ; 29
                        ( -147.53   179.98   -21.15     0.38)  ; 30
                        ( -147.91   179.88   -25.40     0.38)  ; 31
                        ( -149.19   179.50   -25.40     0.38)  ; 32
                        ( -151.37   178.30   -25.85     0.38)  ; 33
                        ( -152.36   177.27   -25.85     0.38)  ; 34
                        ( -153.30   176.73   -25.85     0.38)  ; 35
                        ( -155.41   176.33   -25.85     0.38)  ; 36
                        ( -157.63   176.02   -25.85     0.38)  ; 37
                        ( -158.83   175.99   -25.85     0.38)  ; 38
                        ( -158.97   176.21   -25.85     0.38)  ; 39
                         Normal
                      )  ;  End of split
                    )  ;  End of split
                  |
                    (  -37.89   111.73     3.80     0.45)  ; 1, R-2-2-2-2-2-1-1-1-2
                    (  -38.21   112.56     3.75     0.45)  ; 2
                    (  -37.92   113.87     7.40     0.45)  ; 3
                    (  -38.56   114.61     7.60     0.45)  ; 4
                    (  -39.19   115.50     7.60     0.45)  ; 5
                    (  -40.14   116.37     6.30     0.45)  ; 6
                    (  -41.98   117.65     6.70     0.45)  ; 7
                    (  -42.20   117.94     4.45     0.45)  ; 8
                    (  -42.43   118.05     4.45     0.45)  ; 9
                    (  -42.08   118.63     2.60     0.45)  ; 10
                    (  -42.76   118.81     2.15     0.45)  ; 11
                    (  -43.61   119.47     1.00     0.45)  ; 12
                    (  -43.82   119.82     1.00     0.45)  ; 13
                    (
                      (  -44.41   120.44     6.95     0.45)  ; 1, R-2-2-2-2-2-1-1-1-2-1
                      (  -45.71   125.76     7.75     0.45)  ; 2
                      (  -46.14   127.45     7.65     0.45)  ; 3
                      (  -46.20   127.46     7.65     0.45)  ; 4
                      (
                        (  -47.22   126.40     5.85     0.45)  ; 1, R-2-2-2-2-2-1-1-1-2-1-1
                         Generated
                      |
                        (  -45.32   126.31     3.85     0.45)  ; 1, R-2-2-2-2-2-1-1-1-2-1-2
                        (  -45.64   127.08     3.30     0.45)  ; 2
                        (  -46.82   128.12     0.05     0.45)  ; 3
                        (  -47.31   129.03     0.05     0.45)  ; 4
                        (  -47.44   130.55    -0.90     0.45)  ; 5
                        (  -47.35   131.11    -0.90     0.45)  ; 6
                        (  -47.14   131.52    -0.90     0.45)  ; 7
                        (  -47.08   131.90    -0.90     0.45)  ; 8
                        (  -46.91   135.16     2.85     0.45)  ; 9
                        (  -44.74   138.47     3.25     0.45)  ; 10
                        (  -43.70   139.71     3.25     0.45)  ; 11
                        (  -42.90   140.61     3.25     0.45)  ; 12
                        (  -40.25   142.56     2.70     0.45)  ; 13
                        (  -38.51   145.22     2.70     0.45)  ; 14
                        (  -38.33   147.07     0.50     0.45)  ; 15
                        (  -39.02   149.51     0.50     0.45)  ; 16
                        (  -38.55   150.33     0.50     0.45)  ; 17
                        (  -36.65   152.07     0.30     0.45)  ; 18
                        (  -35.77   152.70     0.30     0.45)  ; 19
                        (  -37.12   153.46     5.50     0.45)  ; 20
                        (  -34.74   156.53     6.05     0.45)  ; 21
                        (  -34.40   157.32     6.05     0.45)  ; 22
                        (  -33.66   161.71    -3.55     0.45)  ; 23
                        (  -33.46   162.51    -3.55     0.45)  ; 24
                        (  -32.63   164.37    -5.05     0.45)  ; 25
                        (  -31.99   165.55    -5.05     0.45)  ; 26
                        (  -31.58   166.39    -5.05     0.45)  ; 27
                        (  -31.30   167.70    -5.05     0.45)  ; 28
                        (  -32.27   170.38    -5.45     0.45)  ; 29
                        (  -33.47   172.00    -5.45     0.45)  ; 30
                        (  -34.55   172.89    -5.45     0.45)  ; 31
                        (  -37.10   174.15    -6.45     0.45)  ; 32
                        (  -38.69   174.75    -6.45     0.45)  ; 33
                        (  -38.04   174.38    -6.45     0.45)  ; 34
                        (  -32.67   172.57    -6.45     0.45)  ; 35
                        (  -31.68   172.27    -6.45     0.45)  ; 36
                        (  -32.15   177.19    -6.45     0.45)  ; 37
                        (  -32.15   177.90    -6.45     0.45)  ; 38
                        (  -29.54   172.65   -11.90     0.45)  ; 39
                        (  -27.09   173.40   -12.90     0.45)  ; 40
                        (  -22.95   174.96   -11.90     0.45)  ; 41
                        (  -21.50   175.17   -11.90     0.45)  ; 42
                        (  -18.47   174.78   -10.05     0.45)  ; 43
                         Normal
                      )  ;  End of split
                    |
                      (  -43.41   119.64     1.10     0.45)  ; 1, R-2-2-2-2-2-1-1-1-2-2
                      (  -44.33   119.53    -1.70     0.45)  ; 2
                      (  -44.65   119.59    -2.50     0.45)  ; 3
                      (  -44.93   119.84    -2.50     0.45)  ; 4
                      (  -45.16   120.00     2.50     0.45)  ; 5
                      (  -46.04   120.47     4.10     0.45)  ; 6
                      (  -47.25   120.94     5.60     0.45)  ; 7
                      (  -49.05   121.37     5.60     0.45)  ; 8
                      (  -50.20   122.21     5.70     0.45)  ; 9
                      (  -51.31   122.91     5.75     0.45)  ; 10
                      (  -51.56   122.18    -3.15     0.32)  ; 11
                      (  -51.86   123.07     8.25     0.32)  ; 12
                      (  -51.85   123.13     8.80     0.32)  ; 13
                      (  -52.35   123.21     7.90     0.32)  ; 14
                      (  -52.39   123.35    11.55     0.32)  ; 15
                      (  -52.39   123.35     9.45     0.32)  ; 16
                      (  -53.98   125.42     4.50     0.32)  ; 17
                      (  -55.50   126.33     2.75     0.32)  ; 18
                       Normal
                    )  ;  End of split
                  )  ;  End of split
                |
                  (  -22.76    98.96    -7.45     0.32)  ; 1, R-2-2-2-2-2-1-1-2
                  (  -22.47    99.17    -7.40     0.32)  ; 2
                  (  -21.96    99.48    -7.80     0.32)  ; 3
                  (  -20.18   100.08    -8.35     0.32)  ; 4
                  (  -19.02   100.85    -7.20     0.32)  ; 5
                  (  -17.86   101.63    -6.85     0.32)  ; 6
                  (  -16.82   102.47    -6.80     0.32)  ; 7
                  (  -15.24   102.99    -6.80     0.32)  ; 8
                  (  -13.75   103.38    -6.75     0.32)  ; 9
                  (  -10.61   104.46    -6.50     0.32)  ; 10
                  (  -10.12   104.64    -7.20     0.32)  ; 11
                  (   -8.41   104.87    -8.15     0.32)  ; 12
                  (   -6.98   103.78   -11.05     0.32)  ; 13
                  (   -4.84   103.48   -12.10     0.32)  ; 14
                  (
                    (   -1.66   104.04    -8.70     0.32)  ; 1, R-2-2-2-2-2-1-1-2-1
                    (   -1.24   104.23    -8.70     0.32)  ; 2
                    (   -0.11   104.75    -8.50     0.32)  ; 3
                    (    1.19   105.57    -8.50     0.32)  ; 4
                    (    2.30   106.80    -8.50     0.32)  ; 5
                    (    3.57   108.64    -9.65     0.32)  ; 6
                    (    3.79   108.80    -9.65     0.32)  ; 7
                    (    4.77   109.21    -7.90     0.32)  ; 8
                    (    7.77   112.13    -7.90     0.32)  ; 9
                    (    9.72   114.44    -7.90     0.32)  ; 10
                    (    9.73   114.51    -7.90     0.32)  ; 11
                    (   11.41   115.49    -9.50     0.32)  ; 12
                    (   11.97   116.17    -9.50     0.32)  ; 13
                    (   12.58   117.49    -7.30     0.32)  ; 14
                    (   13.35   118.19    -8.85     0.32)  ; 15
                    (   13.39   118.45    -8.85     0.32)  ; 16
                    (   14.84   122.08   -10.05     0.32)  ; 17
                    (   15.14   122.66   -10.05     0.32)  ; 18
                    (   15.91   124.93   -10.05     0.32)  ; 19
                    (   16.09   125.99   -10.05     0.32)  ; 20
                    (
                      (   15.02   126.94   -11.90     0.32)  ; 1, R-2-2-2-2-2-1-1-2-1-1
                      (   13.88   128.23   -11.95     0.32)  ; 2
                      (   12.42   129.13    -9.10     0.32)  ; 3
                      (   10.90   130.02    -8.85     0.32)  ; 4
                      (    9.99   130.77    -8.75     0.32)  ; 5
                      (    8.79   131.28    -8.75     0.32)  ; 6
                      (    7.32   133.66    -9.65     0.32)  ; 7
                      (    7.35   133.85    -9.65     0.32)  ; 8
                      (    5.93   135.77    -9.30     0.32)  ; 9
                      (    3.41   138.39    -9.25     0.32)  ; 10
                      (    3.01   138.72    -9.25     0.32)  ; 11
                      (    2.37   139.08    -9.25     0.32)  ; 12
                      (    0.75   139.42    -9.10     0.32)  ; 13
                      (   -0.11   139.31    -8.55     0.32)  ; 14
                      (   -0.36   139.35    -8.55     0.32)  ; 15
                      (
                        (   -2.40   140.98    -7.75     0.32)  ; 1, R-2-2-2-2-2-1-1-2-1-1-1
                        (   -3.24   141.39    -7.70     0.32)  ; 2
                        (   -3.80   141.48    -7.70     0.32)  ; 3
                        (
                          (   -7.15   142.65    -8.25     0.32)  ; 1, R-2-2-2-2-2-1-1-2-1-1-1-1
                          (   -7.34   142.68    -8.10     0.32)  ; 2
                          (   -8.64   142.97    -6.80     0.32)  ; 3
                          (   -9.21   143.06    -6.30     0.32)  ; 4
                          (  -10.04   143.52    -6.30     0.32)  ; 5
                          (  -11.24   144.05    -6.35     0.32)  ; 6
                          (  -12.53   144.78    -8.35     0.32)  ; 7
                          (  -13.39   145.38    -8.40     0.32)  ; 8
                          (  -16.25   146.44    -8.40     0.32)  ; 9
                          (  -18.14   146.31    -6.60     0.32)  ; 10
                          (  -19.43   146.27    -6.60     0.32)  ; 11
                          (  -23.47   146.44    -4.45     0.32)  ; 12
                          (  -25.52   146.13    -3.55     0.32)  ; 13
                          (  -26.24   145.74    -3.55     0.32)  ; 14
                          (  -26.62   144.97    -3.55     0.32)  ; 15
                          (  -27.42   142.91    -3.55     0.32)  ; 16
                          (  -27.58   142.68    -3.85     0.32)  ; 17
                          (  -28.68   142.73    -4.00     0.32)  ; 18
                          (  -28.99   142.78    -4.00     0.32)  ; 19
                          (  -29.08   142.99    -2.50     0.32)  ; 20
                          (  -29.24   143.21    -2.50     0.32)  ; 21
                          (  -29.47   143.38    -1.90     0.32)  ; 22
                          (  -29.86   143.71    -1.90     0.32)  ; 23
                          (  -29.95   143.98    -1.90     0.32)  ; 24
                          (  -29.86   144.48    -1.90     0.32)  ; 25
                          (
                            (  -31.93   145.60    -5.95     0.32)  ; 1, R-2-2-2-2-2-1-1-2-1-1-1-1-1
                            (  -32.90   146.35    -6.40     0.32)  ; 2
                            (  -34.78   146.67    -2.95     0.32)  ; 3
                            (  -35.71   146.51    -1.10     0.32)  ; 4
                            (  -37.75   145.88    -0.95     0.32)  ; 5
                            (  -38.83   144.83    -0.95     0.32)  ; 6
                            (  -39.78   144.55    -0.95     0.32)  ; 7
                            (  -39.92   144.51    -0.95     0.32)  ; 8
                            (  -43.01   142.49     2.45     0.32)  ; 9
                            (  -42.93   141.12     0.70     0.32)  ; 10
                            (  -42.95   140.99    -0.30     0.32)  ; 11
                            (  -43.46   139.08    -1.70     0.32)  ; 12
                            (  -43.90   137.22    -2.90     0.32)  ; 13
                            (  -44.20   136.63    -2.90     0.32)  ; 14
                            (  -46.27   135.10    -3.05     0.32)  ; 15
                            (  -46.73   134.22    -1.05     0.32)  ; 16
                            (  -46.86   133.86    -1.05     0.32)  ; 17
                            (  -47.09   133.63     0.20     0.32)  ; 18
                            (  -47.88   133.51     0.20     0.32)  ; 19
                            (  -49.04   133.90     0.20     0.32)  ; 20
                            (  -50.10   134.52     0.20     0.32)  ; 21
                            (  -50.72   135.80     0.20     0.32)  ; 22
                            (  -51.02   136.75     0.20     0.32)  ; 23
                            (  -51.17   137.74     0.20     0.32)  ; 24
                            (  -51.18   137.95     0.20     0.32)  ; 25
                            (  -51.56   139.11     1.30     0.32)  ; 26
                            (  -52.02   139.90     1.80     0.32)  ; 27
                            (  -52.24   140.06     1.80     0.32)  ; 28
                            (  -52.63   140.06     1.80     0.32)  ; 29
                            (  -54.07   139.59     1.80     0.32)  ; 30
                            (  -57.83   140.17     1.60     0.32)  ; 31
                            (  -60.92   139.85     0.05     0.32)  ; 32
                            (  -63.15   140.03     0.05     0.32)  ; 33
                            (  -64.52   140.33     0.30     0.32)  ; 34
                            (  -64.96   140.72     0.30     0.32)  ; 35
                            (  -68.33   142.59     0.30     0.32)  ; 36
                            (  -71.67   142.70     4.85     0.32)  ; 37
                            (  -72.19   142.59     6.30     0.32)  ; 38
                            (  -73.75   142.92     6.30     0.32)  ; 39
                            (  -77.95   144.79     4.90     0.32)  ; 40
                            (  -80.25   146.02     4.90     0.32)  ; 41
                            (  -81.34   146.46     4.20     0.32)  ; 42
                            (  -82.19   147.57     4.20     0.32)  ; 43
                            (  -83.01   149.20     4.20     0.32)  ; 44
                            (  -83.86   151.47     4.05     0.32)  ; 45
                            (  -84.23   154.62     4.05     0.32)  ; 46
                            (  -84.13   155.90     4.05     0.32)  ; 47
                            (  -84.71   154.88     8.30     0.32)  ; 48
                            (  -86.22   154.68     8.30     0.32)  ; 49
                            (  -87.38   154.75    10.05     0.32)  ; 50
                            (  -88.18   156.04    10.35     0.32)  ; 51
                            (  -88.90   156.81    10.35     0.32)  ; 52
                            (  -88.99   157.02    10.35     0.32)  ; 53
                            (  -90.35   159.25    14.85     0.32)  ; 54
                            (  -90.60   159.68    14.85     0.32)  ; 55
                            (  -90.42   161.91    17.40     0.32)  ; 56
                            (  -90.86   163.14    17.40     0.32)  ; 57
                            (  -91.92   164.16    18.05     0.32)  ; 58
                            (  -93.25   165.03    18.05     0.32)  ; 59
                            (  -94.52   166.27    18.05     0.32)  ; 60
                            (  -96.11   167.57    18.05     0.32)  ; 61
                            (  -97.54   169.04    18.05     0.32)  ; 62
                            (  -98.51   169.34    18.05     0.32)  ; 63
                            (  -98.65   171.23    13.55     0.32)  ; 64
                            (  -99.08   172.14    13.55     0.32)  ; 65
                            (  -99.54   172.80    13.55     0.32)  ; 66
                            (  -99.99   173.58    13.50     0.32)  ; 67
                            ( -100.11   173.66    13.50     0.32)  ; 68
                            ( -101.39   174.85    23.10     0.32)  ; 69
                            ( -102.73   176.11    23.10     0.32)  ; 70
                            ( -107.10   182.27    23.30     0.32)  ; 71
                            ( -107.30   182.63    23.30     0.32)  ; 72
                            ( -108.39   186.10    27.00     0.32)  ; 73
                            ( -109.47   187.32    27.55     0.32)  ; 74
                            ( -109.56   187.58    27.55     0.32)  ; 75
                            ( -109.43   188.76    31.55     0.32)  ; 76
                            ( -109.80   189.21    31.55     0.32)  ; 77
                            ( -112.50   190.43    32.40     0.32)  ; 78
                            ( -114.26   191.11    32.40     0.32)  ; 79
                            ( -115.69   191.75    29.30     0.32)  ; 80
                             Normal
                          |
                            (  -29.32   144.18    -1.90     0.32)  ; 1, R-2-2-2-2-2-1-1-2-1-1-1-1-2
                            (  -28.19   143.93    -1.90     0.32)  ; 2
                            (  -27.42   144.37    -1.90     0.32)  ; 3
                            (  -27.08   144.83    -1.90     0.32)  ; 4
                            (  -26.92   145.39    -0.85     0.32)  ; 5
                            (  -27.67   146.28    -0.85     0.32)  ; 6
                            (  -29.02   147.41    -0.05     0.32)  ; 7
                            (  -29.89   147.63    -0.05     0.32)  ; 8
                            (  -30.35   147.64    -0.05     0.32)  ; 9
                            (  -30.55   147.94    -4.60     0.32)  ; 10
                            (  -32.10   149.10    -6.15     0.32)  ; 11
                            (  -33.43   150.75    -6.45     0.32)  ; 12
                            (  -35.25   152.15    -8.25     0.32)  ; 13
                            (  -36.10   152.48    -8.25     0.32)  ; 14
                            (  -37.24   152.62    -8.25     0.32)  ; 15
                            (  -38.15   152.25    -9.50     0.32)  ; 16
                            (  -38.80   151.78   -10.20     0.32)  ; 17
                            (  -39.15   150.48   -10.90     0.32)  ; 18
                            (  -39.46   150.15   -10.90     0.32)  ; 19
                            (  -39.92   150.10   -12.55     0.32)  ; 20
                            (  -40.53   150.72   -12.70     0.32)  ; 21
                            (  -40.65   150.74   -11.80     0.32)  ; 22
                            (
                              (  -40.60   151.05    -8.15     0.32)  ; 1, R-2-2-2-2-2-1-1-2-1-1-1-1-2-1
                              (  -40.56   151.63    -8.15     0.32)  ; 2
                              (  -40.80   152.95    -8.15     0.32)  ; 3
                              (  -40.91   153.43    -7.95     0.32)  ; 4
                              (  -40.63   156.61    -8.15     0.32)  ; 5
                              (  -39.46   158.15    -8.15     0.32)  ; 6
                              (  -38.68   158.98    -6.70     0.32)  ; 7
                              (  -38.59   159.16    -6.70     0.32)  ; 8
                              (  -37.83   160.97    -4.40     0.32)  ; 9
                              (  -37.26   161.64    -4.40     0.32)  ; 10
                              (  -36.57   162.31    -4.65     0.32)  ; 11
                              (  -36.35   162.91    -4.65     0.32)  ; 12
                              (  -35.86   164.57    -5.35     0.32)  ; 13
                              (  -35.47   165.41    -5.35     0.32)  ; 14
                              (  -35.21   165.81    -5.35     0.32)  ; 15
                              (  -35.18   166.78    -6.30     0.32)  ; 16
                              (  -36.02   169.44    -6.30     0.32)  ; 17
                              (  -35.95   170.20    -6.35     0.32)  ; 18
                              (  -37.77   169.40    -2.85     0.32)  ; 19
                              (  -40.93   170.90    -2.10     0.32)  ; 20
                              (  -41.80   171.10    -3.60     0.32)  ; 21
                              (  -44.62   170.81    -3.60     0.32)  ; 22
                              (  -46.62   171.21    -3.60     0.32)  ; 23
                              (  -48.59   172.84    -5.40     0.32)  ; 24
                              (  -50.11   175.35    -5.40     0.32)  ; 25
                              (  -51.26   176.96    -5.40     0.32)  ; 26
                              (  -51.32   177.36    -5.45     0.32)  ; 27
                               Normal
                            |
                              (  -42.45   150.83   -11.15     0.32)  ; 1, R-2-2-2-2-2-1-1-2-1-1-1-1-2-2
                              (  -45.25   149.50    -9.40     0.32)  ; 2
                              (  -45.84   149.08    -9.40     0.32)  ; 3
                              (  -46.42   148.73    -9.05     0.32)  ; 4
                              (  -46.81   148.66    -9.05     0.32)  ; 5
                              (  -47.87   148.13   -11.75     0.32)  ; 6
                              (  -49.14   147.89   -11.75     0.32)  ; 7
                              (  -50.62   147.89   -11.75     0.32)  ; 8
                              (  -52.43   148.25   -11.90     0.32)  ; 9
                              (  -57.47   150.47   -11.85     0.32)  ; 10
                              (  -58.70   150.80   -11.85     0.32)  ; 11
                              (  -62.73   151.41   -11.85     0.32)  ; 12
                              (  -65.33   151.66   -11.85     0.32)  ; 13
                              (  -68.50   152.39   -11.85     0.32)  ; 14
                              (  -68.50   152.41   -11.85     0.32)  ; 15
                              (
                                (  -68.65   152.61   -11.85     0.32)  ; 1, R-2-2-2-2-2-1-1-2-1-1-1-1-2-2-1
                                (  -68.58   153.38   -11.85     0.32)  ; 2
                                (  -71.01   154.30   -11.85     0.32)  ; 3
                                (  -70.99   154.42   -11.85     0.32)  ; 4
                                (  -72.39   155.69   -11.85     0.32)  ; 5
                                (  -72.57   155.78   -11.85     0.32)  ; 6
                                (  -70.97   157.01    -9.70     0.32)  ; 7
                                (  -72.39   158.87   -10.60     0.32)  ; 8
                                (  -73.80   160.52   -10.60     0.32)  ; 9
                                (  -75.09   161.97   -10.60     0.32)  ; 10
                                (  -76.58   164.29   -10.60     0.32)  ; 11
                                (  -77.54   165.42   -10.60     0.32)  ; 12
                                (  -79.84   167.09   -10.60     0.32)  ; 13
                                (  -81.72   167.79   -11.25     0.32)  ; 14
                                (  -84.35   169.02   -14.45     0.32)  ; 15
                                (  -93.56   170.64   -16.75     0.32)  ; 16
                                (  -93.67   170.79   -18.50     0.32)  ; 17
                                (  -94.32   171.09   -18.50     0.32)  ; 18
                                 Normal
                              |
                                (  -69.54   153.54   -11.85     0.45)  ; 1, R-2-2-2-2-2-1-1-2-1-1-1-1-2-2-2
                                (  -69.84   153.65   -11.85     0.45)  ; 2
                                (  -71.22   153.56   -10.90     0.45)  ; 3
                                (  -72.88   153.85   -10.90     0.45)  ; 4
                                (  -73.56   154.43   -10.90     0.45)  ; 5
                                (  -76.56   158.35   -13.30     0.45)  ; 6
                                (  -77.47   159.39   -13.90     0.45)  ; 7
                                (  -78.85   159.30   -13.95     0.45)  ; 8
                                (  -79.14   159.74   -13.95     0.45)  ; 9
                                (  -80.98   161.32   -14.00     0.45)  ; 10
                                (  -81.17   162.21   -16.55     0.45)  ; 11
                                (  -82.80   162.44   -18.90     0.45)  ; 12
                                (  -84.57   162.49   -12.70     0.45)  ; 13
                                (  -85.75   162.40   -12.70     0.45)  ; 14
                                (  -86.71   163.01    -9.00     0.45)  ; 15
                                (  -88.51   163.53    -9.00     0.45)  ; 16
                                (  -90.90   163.83   -11.15     0.45)  ; 17
                                (  -92.26   163.82   -11.15     0.45)  ; 18
                                (  -93.10   163.52   -12.00     0.45)  ; 19
                                (  -94.18   162.40   -12.00     0.45)  ; 20
                                (  -94.57   161.79   -12.00     0.45)  ; 21
                                (  -96.00   160.88   -12.10     0.45)  ; 22
                                ( -100.08   159.45   -12.10     0.45)  ; 23
                                ( -102.27   159.34   -12.30     0.45)  ; 24
                                ( -103.06   159.67   -12.30     0.45)  ; 25
                                ( -104.27   162.14   -12.30     0.45)  ; 26
                                ( -107.40   162.79    -8.45     0.45)  ; 27
                                ( -107.80   162.79    -9.15     0.45)  ; 28
                                ( -109.50   163.21    -9.15     0.45)  ; 29
                                ( -109.72   163.46   -11.65     0.45)  ; 30
                                ( -111.53   164.38   -13.00     0.45)  ; 31
                                ( -112.37   164.82   -13.00     0.45)  ; 32
                                ( -115.95   166.59   -13.00     0.45)  ; 33
                                ( -118.52   167.91   -13.20     0.45)  ; 34
                                ( -119.96   168.75   -13.20     0.45)  ; 35
                                ( -122.20   170.73   -13.20     0.45)  ; 36
                                ( -122.22   170.78   -13.20     0.45)  ; 37
                                ( -123.06   172.05    -7.75     0.45)  ; 38
                                ( -126.51   173.80    -7.30     0.45)  ; 39
                                ( -129.31   174.84    -7.30     0.45)  ; 40
                                ( -129.93   174.88    -6.95     0.45)  ; 41
                                ( -132.82   176.02    -6.95     0.45)  ; 42
                                ( -134.67   176.66    -6.95     0.45)  ; 43
                                ( -137.85   177.83    -6.95     0.45)  ; 44
                                ( -139.74   179.18    -7.85     0.45)  ; 45
                                ( -143.07   180.02    -7.85     0.45)  ; 46
                                ( -146.54   180.70    -7.85     0.45)  ; 47
                                ( -148.62   181.23    -7.85     0.45)  ; 48
                                ( -150.75   182.51    -7.85     0.45)  ; 49
                                ( -151.45   183.14    -7.85     0.45)  ; 50
                                ( -151.47   183.20    -7.85     0.45)  ; 51
                                ( -154.45   184.37    -7.85     0.45)  ; 52
                                ( -154.90   185.68    -2.80     0.45)  ; 53
                                ( -155.85   186.62    -2.80     0.45)  ; 54
                                ( -156.72   187.39    -8.40     0.45)  ; 55
                                ( -157.87   188.53    -8.40     0.45)  ; 56
                                ( -158.57   189.57    -8.40     0.45)  ; 57
                                ( -158.79   190.37    -9.00     0.45)  ; 58
                                ( -158.73   191.94   -10.05     0.45)  ; 59
                                ( -158.88   192.16   -10.05     0.45)  ; 60
                                ( -160.48   192.68   -14.90     0.45)  ; 61
                                ( -162.60   192.60   -14.90     0.45)  ; 62
                                ( -164.75   192.38   -14.90     0.45)  ; 63
                                ( -168.66   192.55   -17.85     0.45)  ; 64
                                ( -171.18   192.81   -17.85     0.45)  ; 65
                                ( -171.61   193.27   -17.85     0.45)  ; 66
                                ( -171.91   194.11   -20.15     0.45)  ; 67
                                ( -172.08   194.59   -20.15     0.45)  ; 68
                                ( -173.40   194.32   -21.95     0.45)  ; 69
                                ( -174.51   193.46   -21.95     0.45)  ; 70
                                ( -175.36   192.81   -22.00     0.45)  ; 71
                                ( -176.69   192.02   -22.00     0.45)  ; 72
                                ( -180.78   190.58   -22.00     0.45)  ; 73
                                ( -184.55   189.04   -19.05     0.45)  ; 74
                                ( -186.66   188.70   -17.80     0.45)  ; 75
                                ( -188.30   188.79   -17.80     0.45)  ; 76
                                ( -192.27   190.09   -17.75     0.45)  ; 77
                                ( -194.18   191.31   -17.75     0.45)  ; 78
                                ( -194.40   191.57   -17.75     0.45)  ; 79
                                ( -192.99   187.58   -13.20     0.45)  ; 80
                                ( -194.73   187.38   -11.85     0.45)  ; 81
                                ( -195.63   186.86   -11.85     0.45)  ; 82
                                ( -197.96   184.88   -12.00     0.45)  ; 83
                                ( -200.43   183.07   -12.00     0.45)  ; 84
                                ( -200.03   183.28   -12.00     0.45)  ; 85
                                ( -205.03   181.98   -18.75     0.45)  ; 86
                                ( -207.44   180.59   -18.75     0.45)  ; 87
                                ( -208.77   178.64   -18.50     0.45)  ; 88
                                ( -210.65   175.55   -18.50     0.45)  ; 89
                                ( -211.83   173.92   -18.50     0.45)  ; 90
                                ( -214.20   171.67   -16.40     0.45)  ; 91
                                ( -216.96   170.29   -16.40     0.45)  ; 92
                                ( -218.72   170.14   -16.40     0.45)  ; 93
                                ( -220.28   170.94   -16.35     0.45)  ; 94
                                ( -220.86   172.96   -16.35     0.45)  ; 95
                                ( -221.10   174.97   -16.35     0.45)  ; 96
                                 Normal
                              )  ;  End of split
                            )  ;  End of split
                          )  ;  End of split
                        |
                          (   -2.66   142.62    -9.80     0.32)  ; 1, R-2-2-2-2-2-1-1-2-1-1-1-2
                          (   -2.43   144.31    -9.80     0.32)  ; 2
                          (   -2.84   145.36   -12.00     0.32)  ; 3
                          (   -2.69   146.23   -12.80     0.32)  ; 4
                          (   -2.15   146.78   -12.80     0.32)  ; 5
                          (   -2.05   146.96   -10.50     0.32)  ; 6
                          (   -2.05   148.89    -9.25     0.32)  ; 7
                          (   -1.91   149.33    -9.25     0.32)  ; 8
                          (   -0.79   150.23   -10.95     0.32)  ; 9
                          (    0.79   151.58   -11.60     0.32)  ; 10
                          (    2.75   152.09   -12.20     0.32)  ; 11
                          (    4.26   152.28   -13.45     0.32)  ; 12
                          (    5.82   152.67   -13.65     0.32)  ; 13
                          (    7.96   153.98   -13.65     0.32)  ; 14
                          (    8.65   154.57   -13.65     0.32)  ; 15
                          (    9.26   156.66   -13.65     0.32)  ; 16
                          (    9.84   159.73   -13.65     0.32)  ; 17
                          (   10.35   160.41   -13.65     0.32)  ; 18
                          (   10.41   160.40   -13.65     0.32)  ; 19
                          (   13.35   163.26   -13.65     0.32)  ; 20
                          (   13.60   163.60   -13.70     0.32)  ; 21
                          (   13.71   164.29   -13.70     0.32)  ; 22
                          (   12.78   165.72   -17.40     0.32)  ; 23
                          (   12.58   166.07   -17.40     0.32)  ; 24
                          (   10.97   167.18   -17.40     0.32)  ; 25
                          (    9.64   167.73   -17.40     0.32)  ; 26
                          (    9.38   167.70   -17.40     0.32)  ; 27
                          (    8.95   167.52   -17.40     0.32)  ; 28
                          (    8.44   167.48   -18.35     0.32)  ; 29
                          (    6.99   167.72   -16.95     0.32)  ; 30
                          (    6.32   167.51   -16.95     0.32)  ; 31
                          (
                            (    5.64   168.14    -9.85     0.32)  ; 1, R-2-2-2-2-2-1-1-2-1-1-1-2-1
                            (    4.62   168.58    -9.55     0.32)  ; 2
                            (    3.80   168.26   -17.65     0.32)  ; 3
                            (    3.45   167.74   -18.30     0.32)  ; 4
                            (    2.77   167.15   -19.70     0.32)  ; 5
                            (    2.28   166.90   -19.90     0.32)  ; 6
                            (    1.50   166.84   -19.90     0.32)  ; 7
                            (    1.05   166.53   -22.20     0.32)  ; 8
                            (    0.58   166.75   -22.20     0.32)  ; 9
                            (   -0.55   167.32   -23.00     0.32)  ; 10
                            (   -0.64   167.20   -23.05     0.32)  ; 11
                            (   -1.91   166.90   -23.05     0.32)  ; 12
                            (   -2.44   166.47   -25.45     0.32)  ; 13
                            (   -2.60   165.86   -26.25     0.32)  ; 14
                            (
                              (   -3.79   164.97   -22.75     0.32)  ; 1, R-2-2-2-2-2-1-1-2-1-1-1-2-1-1
                              (   -5.06   165.05   -23.85     0.32)  ; 2
                              (   -6.08   164.77   -23.85     0.32)  ; 3
                              (   -7.27   163.81   -26.25     0.32)  ; 4
                              (   -8.60   163.58   -27.10     0.32)  ; 5
                              (   -9.61   163.69   -28.60     0.32)  ; 6
                              (  -10.26   163.28   -28.60     0.32)  ; 7
                              (  -11.58   162.02   -29.95     0.32)  ; 8
                              (  -11.91   161.56   -29.95     0.32)  ; 9
                              (  -13.75   161.36   -31.50     0.32)  ; 10
                              (  -14.42   160.82   -31.50     0.32)  ; 11
                              (  -14.77   160.30   -31.50     0.32)  ; 12
                              (  -16.28   159.01   -33.05     0.32)  ; 13
                              (  -17.26   158.53   -33.05     0.32)  ; 14
                              (  -17.51   158.57   -33.15     0.32)  ; 15
                              (  -18.99   156.69   -33.15     0.32)  ; 16
                              (  -21.21   154.61   -33.15     0.32)  ; 17
                              (  -21.54   153.77   -33.15     0.32)  ; 18
                              (  -21.66   153.46   -33.15     0.32)  ; 19
                              (  -21.74   153.36   -33.15     0.32)  ; 20
                              (  -22.43   152.28   -38.10     0.32)  ; 21
                              (  -24.11   151.52   -40.05     0.32)  ; 22
                              (  -25.31   151.27   -42.85     0.32)  ; 23
                              (  -26.60   149.43   -43.70     0.32)  ; 24
                              (  -27.41   148.80   -43.70     0.32)  ; 25
                              (  -30.86   148.21   -43.80     0.32)  ; 26
                              (  -31.63   147.82   -43.80     0.32)  ; 27
                              (  -32.58   146.44   -43.80     0.32)  ; 28
                              (  -34.14   145.60   -41.55     0.32)  ; 29
                              (  -36.09   145.10   -41.55     0.32)  ; 30
                              (  -35.63   145.54   -41.55     0.32)  ; 31
                              (  -36.38   144.95   -39.20     0.32)  ; 32
                              (  -37.27   144.20   -39.20     0.32)  ; 33
                              (  -37.71   143.88   -39.20     0.32)  ; 34
                              (  -37.81   143.71   -39.20     0.32)  ; 35
                              (  -38.49   143.11   -40.40     0.32)  ; 36
                              (  -40.18   141.53   -41.10     0.32)  ; 37
                              (  -40.85   140.22   -41.10     0.32)  ; 38
                              (  -40.90   138.43   -41.80     0.32)  ; 39
                              (  -41.68   137.20   -41.80     0.32)  ; 40
                              (  -44.17   135.43   -41.90     0.32)  ; 41
                              (  -46.47   133.63   -41.90     0.32)  ; 42
                              (  -46.41   134.00   -41.90     0.32)  ; 43
                              (  -47.52   131.29   -41.90     0.32)  ; 44
                              (  -49.29   129.98   -41.90     0.32)  ; 45
                              (  -51.44   129.11   -41.90     0.32)  ; 46
                              (  -53.80   128.42   -41.90     0.32)  ; 47
                              (  -53.79   128.48   -41.90     0.32)  ; 48
                              (  -55.67   126.45   -46.90     0.32)  ; 49
                              (  -57.07   126.17   -47.20     0.32)  ; 50
                              (  -58.47   125.50   -47.20     0.32)  ; 51
                              (  -59.65   124.22   -47.20     0.32)  ; 52
                              (  -60.83   122.61   -47.40     0.32)  ; 53
                              (  -62.19   121.81   -47.40     0.32)  ; 54
                              (  -62.77   121.01   -47.40     0.32)  ; 55
                              (
                                (  -66.22   120.82   -49.35     0.32)  ; 1, R-2-2-2-2-2-1-1-2-1-1-1-2-1-1-1
                                (  -67.92   120.72   -49.35     0.32)  ; 2
                                (  -70.62   119.62   -49.85     0.32)  ; 3
                                (  -73.05   118.61   -49.85     0.32)  ; 4
                                (  -75.87   117.92   -47.60     0.32)  ; 5
                                (  -76.61   117.73   -47.60     0.32)  ; 6
                                (  -76.51   118.36   -47.60     0.32)  ; 7
                                (  -78.16   117.41   -44.50     0.32)  ; 8
                                (  -78.33   117.12   -44.50     0.32)  ; 9
                                (  -78.92   116.70   -44.45     0.32)  ; 10
                                (  -80.26   116.34   -44.45     0.32)  ; 11
                                (  -82.14   116.35   -44.40     0.32)  ; 12
                                (  -82.88   116.15   -44.40     0.32)  ; 13
                                (  -83.59   115.75   -47.00     0.32)  ; 14
                                (  -84.13   115.26   -47.00     0.32)  ; 15
                                (  -84.33   115.22   -47.00     0.32)  ; 16
                                (  -84.28   115.48   -47.00     0.32)  ; 17
                                (  -85.61   115.25   -50.60     0.32)  ; 18
                                (  -86.48   114.69   -50.60     0.32)  ; 19
                                (  -88.84   113.66   -51.20     0.32)  ; 20
                                (  -89.93   113.73   -51.40     0.32)  ; 21
                                (  -91.38   113.52   -51.40     0.32)  ; 22
                                (  -93.13   112.72   -51.40     0.32)  ; 23
                                (  -94.25   112.19   -52.05     0.32)  ; 24
                                (  -95.36   112.13   -52.05     0.32)  ; 25
                                (  -95.95   112.48   -52.05     0.32)  ; 26
                                (  -95.57   108.97   -56.30     0.32)  ; 27
                                (  -96.65   108.31   -56.55     0.32)  ; 28
                                (  -96.94   107.72   -57.25     0.32)  ; 29
                                (  -97.19   107.76   -57.30     0.32)  ; 30
                                (  -97.59   108.08   -57.30     0.32)  ; 31
                                 Normal
                              |
                                (  -62.09   121.40   -46.70     0.32)  ; 1, R-2-2-2-2-2-1-1-2-1-1-1-2-1-1-2
                                (  -62.09   120.95   -44.30     0.32)  ; 2
                                (  -62.07   119.97   -44.30     0.32)  ; 3
                                (  -62.17   119.80   -44.30     0.32)  ; 4
                                (  -62.45   119.59   -41.80     0.32)  ; 5
                                (  -62.58   119.61   -41.80     0.32)  ; 6
                                (  -62.94   119.03   -44.20     0.32)  ; 7
                                (  -63.36   118.45   -47.20     0.32)  ; 8
                                (  -64.03   118.31   -47.85     0.32)  ; 9
                                (  -64.32   118.49   -43.85     0.32)  ; 10
                                (  -64.59   118.79   -40.10     0.32)  ; 11
                                (  -64.73   118.37   -40.10     0.32)  ; 12
                                (  -65.22   118.12   -40.10     0.32)  ; 13
                                (  -65.60   118.13   -40.10     0.32)  ; 14
                                (  -65.88   118.43   -37.20     0.32)  ; 15
                                (  -66.47   119.89   -35.75     0.32)  ; 16
                                (  -66.76   119.67   -35.75     0.32)  ; 17
                                (  -67.71   119.83   -35.75     0.32)  ; 18
                                (  -68.58   119.59   -34.50     0.32)  ; 19
                                (  -70.14   118.38   -34.50     0.32)  ; 20
                                (  -70.77   118.09   -30.00     0.32)  ; 21
                                (  -73.52   115.91   -30.00     0.32)  ; 22
                                (  -74.55   114.79   -30.00     0.32)  ; 23
                                (  -75.34   114.35   -30.00     0.32)  ; 24
                                (  -76.49   114.02   -32.55     0.32)  ; 25
                                (  -78.97   114.25   -32.55     0.32)  ; 26
                                (  -79.90   116.34   -33.35     0.32)  ; 27
                                (  -79.86   118.14   -33.35     0.32)  ; 28
                                (  -79.62   118.75   -33.35     0.32)  ; 29
                                 Normal
                              )  ;  End of split
                            |
                              (   -2.59   166.61   -18.70     0.32)  ; 1, R-2-2-2-2-2-1-1-2-1-1-1-2-1-2
                              (   -2.23   167.26   -17.85     0.32)  ; 2
                              (   -3.08   166.76   -27.85     0.32)  ; 3
                              (   -3.74   166.68   -29.60     0.32)  ; 4
                              (   -5.47   166.00   -29.60     0.32)  ; 5
                              (   -7.81   164.72   -30.10     0.32)  ; 6
                              (  -11.17   163.55   -30.10     0.32)  ; 7
                              (  -16.02   162.30   -30.10     0.32)  ; 8
                              (  -18.13   162.01   -30.10     0.32)  ; 9
                              (  -20.52   161.96   -25.80     0.32)  ; 10
                              (  -23.82   162.33   -25.80     0.32)  ; 11
                              (  -25.80   162.41   -25.60     0.32)  ; 12
                              (  -26.61   162.28   -25.60     0.32)  ; 13
                              (  -27.57   161.92   -25.60     0.32)  ; 14
                              (  -27.84   161.46   -28.70     0.32)  ; 15
                              (  -27.53   162.51   -28.70     0.32)  ; 16
                              (  -29.86   160.19   -33.00     0.32)  ; 17
                              (  -30.18   158.62   -33.00     0.32)  ; 18
                              (  -30.96   157.47   -33.90     0.32)  ; 19
                              (  -31.91   156.47   -33.90     0.32)  ; 20
                              (  -32.40   156.17   -34.20     0.32)  ; 21
                              (  -33.47   155.96   -34.20     0.32)  ; 22
                              (  -35.05   156.16   -35.00     0.32)  ; 23
                              (  -36.03   156.07   -35.00     0.32)  ; 24
                              (  -37.11   156.18   -36.05     0.32)  ; 25
                              (  -37.29   156.67   -37.00     0.32)  ; 26
                              (  -37.82   156.95   -37.00     0.32)  ; 27
                              (  -38.52   157.01   -39.95     0.32)  ; 28
                              (  -41.00   156.78   -39.95     0.32)  ; 29
                              (  -43.26   156.78   -40.40     0.32)  ; 30
                              (  -43.79   157.50   -40.40     0.32)  ; 31
                              (  -44.46   160.40   -40.40     0.32)  ; 32
                              (  -44.28   162.23   -40.40     0.32)  ; 33
                              (  -43.91   164.43   -40.45     0.32)  ; 34
                              (  -43.41   165.44   -40.45     0.32)  ; 35
                              (  -43.39   165.57   -40.45     0.32)  ; 36
                              (  -46.37   164.42   -44.10     0.32)  ; 37
                              (  -47.74   163.17   -44.10     0.32)  ; 38
                              (  -47.86   163.25   -44.20     0.32)  ; 39
                               Normal
                            )  ;  End of split
                          |
                            (    4.04   168.58   -15.40     0.32)  ; 1, R-2-2-2-2-2-1-1-2-1-1-1-2-2
                            (    4.01   168.78   -17.80     0.32)  ; 2
                            (    3.91   168.93   -17.80     0.32)  ; 3
                            (    3.23   171.82   -21.35     0.32)  ; 4
                            (    4.55   173.08   -21.30     0.32)  ; 5
                            (    8.10   173.90   -21.30     0.32)  ; 6
                            (    8.49   173.90   -21.30     0.32)  ; 7
                            (    9.96   173.84   -15.30     0.32)  ; 8
                            (   10.94   173.16   -15.30     0.32)  ; 9
                            (   12.32   173.25   -15.30     0.32)  ; 10
                            (   16.26   174.07   -16.80     0.32)  ; 11
                            (   17.20   174.30   -16.80     0.32)  ; 12
                            (   18.74   174.30   -16.50     0.32)  ; 13
                            (   20.21   174.18   -16.50     0.32)  ; 14
                            (   22.39   174.91   -16.50     0.32)  ; 15
                            (   23.97   175.87   -13.40     0.32)  ; 16
                            (   24.94   176.22   -13.20     0.32)  ; 17
                            (   24.93   177.70   -17.15     0.32)  ; 18
                            (   25.78   178.14   -17.15     0.32)  ; 19
                            (   26.88   179.31   -17.60     0.32)  ; 20
                            (   28.62   179.73   -17.20     0.32)  ; 21
                            (   29.47   180.16   -17.20     0.32)  ; 22
                            (   29.71   180.39   -17.20     0.32)  ; 23
                            (   32.89   180.55   -21.45     0.32)  ; 24
                            (   33.44   180.78   -21.50     0.32)  ; 25
                            (   33.96   180.76   -21.50     0.32)  ; 26
                            (   35.48   179.86   -24.30     0.32)  ; 27
                            (   36.45   179.50   -25.50     0.32)  ; 28
                            (   36.91   179.17   -25.50     0.32)  ; 29
                            (   38.39   178.79   -26.20     0.32)  ; 30
                            (   39.03   178.74   -26.20     0.32)  ; 31
                            (   40.13   177.98   -26.70     0.32)  ; 32
                            (   41.34   177.90   -29.00     0.32)  ; 33
                            (   42.38   178.31   -30.30     0.32)  ; 34
                            (   42.74   178.95   -30.60     0.32)  ; 35
                            (   42.85   179.19   -30.60     0.32)  ; 36
                            (   43.29   179.50   -30.60     0.32)  ; 37
                            (   43.68   179.57   -31.10     0.32)  ; 38
                            (   43.90   179.34   -31.10     0.32)  ; 39
                            (   44.55   176.77   -36.20     0.32)  ; 40
                            (   45.80   176.56   -36.75     0.32)  ; 41
                            (   46.91   176.18   -36.75     0.32)  ; 42
                            (   47.90   175.57   -36.75     0.32)  ; 43
                            (   49.63   175.14   -35.60     0.32)  ; 44
                            (   50.82   174.56   -32.50     0.32)  ; 45
                            (   51.28   173.83   -32.50     0.32)  ; 46
                            (   51.73   172.66   -32.50     0.32)  ; 47
                            (   52.98   171.68   -32.50     0.32)  ; 48
                            (   55.30   170.51   -32.25     0.32)  ; 49
                            (   55.52   169.89   -32.25     0.32)  ; 50
                            (   56.91   168.56   -32.25     0.32)  ; 51
                            (   59.18   167.91   -32.25     0.32)  ; 52
                            (   60.73   167.91   -32.25     0.32)  ; 53
                            (   61.80   168.89   -34.35     0.32)  ; 54
                            (   63.69   171.29   -34.35     0.32)  ; 55
                            (   65.36   173.20   -34.35     0.32)  ; 56
                            (   66.85   174.37   -34.85     0.32)  ; 57
                            (   72.15   177.14   -34.85     0.32)  ; 58
                            (   72.62   177.25   -34.85     0.32)  ; 59
                             Normal
                          )  ;  End of split
                        )  ;  End of split
                      |
                        (   -1.55   139.18    -9.95     0.32)  ; 1, R-2-2-2-2-2-1-1-2-1-1-2
                        (   -1.58   138.99    -9.90     0.32)  ; 2
                        (   -3.26   138.56    -9.75     0.32)  ; 3
                        (   -4.97   138.79    -9.45     0.32)  ; 4
                        (   -5.46   138.55    -9.50     0.32)  ; 5
                        (   -6.70   138.82   -14.45     0.32)  ; 6
                        (   -6.97   138.74   -13.10     0.32)  ; 7
                        (   -8.03   138.60   -13.85     0.32)  ; 8
                        (   -8.50   138.09   -14.00     0.32)  ; 9
                        (   -8.88   137.38   -14.00     0.32)  ; 10
                        (   -9.47   136.90   -14.00     0.32)  ; 11
                        (  -10.79   137.13   -17.75     0.32)  ; 12
                        (  -11.83   135.17   -18.30     0.32)  ; 13
                        (  -12.13   134.90   -18.30     0.32)  ; 14
                        (  -13.39   134.72   -18.30     0.32)  ; 15
                        (  -15.10   134.95   -18.50     0.32)  ; 16
                        (  -15.11   134.88   -18.50     0.32)  ; 17
                        (  -15.59   134.32   -11.20     0.32)  ; 18
                        (  -16.51   134.54   -10.80     0.32)  ; 19
                        (  -17.74   134.94    -8.20     0.32)  ; 20
                        (  -17.82   137.15    -7.20     0.32)  ; 21
                        (  -18.34   137.50    -7.85     0.32)  ; 22
                        (  -19.04   137.54    -7.85     0.32)  ; 23
                        (  -19.18   137.51   -10.55     0.32)  ; 24
                        (  -19.28   137.66   -10.90     0.32)  ; 25
                        (  -20.91   138.32   -11.25     0.32)  ; 26
                        (  -22.13   139.10   -11.30     0.32)  ; 27
                        (  -21.94   139.45   -11.35     0.32)  ; 28
                        (  -21.80   139.50   -11.35     0.32)  ; 29
                        (  -22.84   139.48    -7.25     0.32)  ; 30
                        (  -23.44   139.78    -9.10     0.32)  ; 31
                        (  -23.67   139.88    -9.95     0.32)  ; 32
                        (  -24.86   140.92    -9.95     0.32)  ; 33
                        (  -25.39   141.20    -9.95     0.32)  ; 34
                        (  -25.39   141.97    -9.95     0.32)  ; 35
                        (  -25.68   142.92    -9.95     0.32)  ; 36
                        (  -26.37   144.14    -9.95     0.32)  ; 37
                        (  -27.39   145.02   -11.75     0.32)  ; 38
                        (  -28.53   145.09   -11.75     0.32)  ; 39
                        (  -30.37   144.56   -12.45     0.32)  ; 40
                        (  -31.02   144.15   -12.65     0.32)  ; 41
                        (  -33.70   144.66   -12.70     0.32)  ; 42
                        (  -35.70   146.23   -12.70     0.32)  ; 43
                        (  -37.61   148.30   -12.70     0.32)  ; 44
                        (  -39.08   149.06   -12.70     0.32)  ; 45
                        (  -39.50   148.94   -12.70     0.32)  ; 46
                        (  -39.26   149.26   -10.00     0.32)  ; 47
                        (  -39.82   149.81   -10.00     0.32)  ; 48
                        (  -40.38   149.90    -8.65     0.32)  ; 49
                        (  -41.66   149.60    -8.35     0.32)  ; 50
                        (  -43.85   148.81    -8.35     0.32)  ; 51
                        (  -45.66   148.79    -8.35     0.32)  ; 52
                        (  -47.53   149.17    -9.15     0.32)  ; 53
                        (  -48.12   149.46    -9.15     0.32)  ; 54
                        (  -48.18   150.32   -10.60     0.32)  ; 55
                        (  -48.44   151.07   -10.60     0.32)  ; 56
                        (  -49.08   151.05   -11.10     0.32)  ; 57
                        (  -50.61   150.79   -11.10     0.32)  ; 58
                        (  -52.82   151.04   -11.20     0.32)  ; 59
                        (  -54.44   151.37   -11.20     0.32)  ; 60
                        (  -55.35   151.78   -12.10     0.32)  ; 61
                        (  -55.60   152.53   -12.10     0.32)  ; 62
                        (  -55.60   153.31   -12.90     0.32)  ; 63
                        (  -54.39   155.49   -12.90     0.32)  ; 64
                        (  -53.97   157.23   -13.20     0.32)  ; 65
                        (  -54.46   159.31   -13.20     0.32)  ; 66
                        (  -55.24   161.95   -14.20     0.32)  ; 67
                        (  -56.75   164.41   -14.45     0.32)  ; 68
                        (  -57.29   165.08   -14.45     0.32)  ; 69
                        (  -59.77   166.40   -14.45     0.32)  ; 70
                        (  -60.52   166.53   -14.45     0.32)  ; 71
                        (  -63.34   171.65   -14.45     0.32)  ; 72
                        (  -64.15   172.94   -14.45     0.32)  ; 73
                        (  -65.73   173.86   -14.45     0.32)  ; 74
                        (  -68.03   174.82   -14.45     0.32)  ; 75
                        (  -70.31   175.40   -14.45     0.32)  ; 76
                        (  -73.73   177.59   -10.25     0.32)  ; 77
                        (  -74.46   177.52   -10.25     0.32)  ; 78
                        (  -76.20   177.11   -10.25     0.32)  ; 79
                        (  -77.17   177.08    -9.85     0.32)  ; 80
                        (  -77.45   177.32    -9.85     0.32)  ; 81
                        (  -77.62   177.57    -9.85     0.38)  ; 82
                        (  -81.31   177.44    -9.85     0.38)  ; 83
                        (  -84.04   177.33   -12.30     0.38)  ; 84
                        (  -87.02   176.37   -12.30     0.38)  ; 85
                        (  -88.24   175.62   -12.30     0.38)  ; 86
                        (  -92.84   177.20   -14.50     0.38)  ; 87
                        (  -94.45   177.32   -14.50     0.38)  ; 88
                        (  -97.12   177.21   -14.50     0.38)  ; 89
                        ( -102.13   177.60   -14.50     0.38)  ; 90
                        ( -105.89   177.47   -14.50     0.38)  ; 91
                        ( -108.69   176.71   -14.50     0.38)  ; 92
                        ( -110.07   175.70   -14.50     0.38)  ; 93
                        ( -110.90   174.92   -14.50     0.38)  ; 94
                        ( -111.20   174.77   -14.50     0.38)  ; 95
                        ( -118.00   174.86   -16.05     0.38)  ; 96
                        ( -118.06   174.86   -12.65     0.38)  ; 97
                        ( -124.90   175.74    -9.00     0.38)  ; 98
                        ( -127.27   175.91    -8.00     0.38)  ; 99
                        ( -129.48   175.59    -8.00     0.38)  ; 100
                        ( -133.47   173.71    -7.95     0.38)  ; 101
                        ( -135.41   172.52    -7.95     0.38)  ; 102
                        ( -139.47   170.89    -7.95     0.38)  ; 103
                        ( -142.55   170.24    -7.95     0.38)  ; 104
                        ( -143.78   169.75    -7.95     0.38)  ; 105
                        ( -148.67   168.77    -3.65     0.38)  ; 106
                        ( -152.61   169.26    -3.60     0.38)  ; 107
                        ( -156.40   168.87    -3.60     0.38)  ; 108
                        ( -160.20   167.76    -6.00     0.38)  ; 109
                        ( -161.99   166.98    -6.00     0.38)  ; 110
                        ( -164.91   165.32    -6.35     0.38)  ; 111
                        ( -168.58   163.59    -6.35     0.38)  ; 112
                        ( -169.12   163.16    -6.35     0.38)  ; 113
                        ( -172.88   162.38    -6.35     0.38)  ; 114
                        ( -174.36   161.74    -6.35     0.38)  ; 115
                        ( -177.85   160.74    -6.35     0.38)  ; 116
                        ( -182.51   161.85     3.00     0.38)  ; 117
                        ( -184.36   161.17     3.00     0.38)  ; 118
                        ( -186.06   160.13     3.70     0.38)  ; 119
                        ( -187.26   159.38     3.70     0.38)  ; 120
                        ( -189.99   159.09     6.45     0.38)  ; 121
                        ( -190.74   158.89     6.45     0.38)  ; 122
                        ( -191.56   158.76     2.90     0.38)  ; 123
                        ( -192.22   158.32     1.30     0.38)  ; 124
                        ( -193.95   157.66     1.30     0.38)  ; 125
                        ( -194.39   157.62     1.30     0.38)  ; 126
                        ( -195.05   158.51    11.75     0.38)  ; 127
                        ( -196.00   159.20    11.75     0.38)  ; 128
                        ( -198.29   159.83    13.70     0.38)  ; 129
                        ( -200.29   160.11    13.70     0.38)  ; 130
                        ( -201.44   160.07    13.70     0.38)  ; 131
                        ( -202.05   159.89     9.70     0.38)  ; 132
                        ( -204.64   159.47     7.35     0.38)  ; 133
                        ( -206.04   159.41     3.80     0.38)  ; 134
                        ( -208.89   159.87    -1.00     0.38)  ; 135
                        ( -211.20   159.99    -1.00     0.38)  ; 136
                        ( -211.26   160.04    -1.50     0.38)  ; 137
                         Normal
                      )  ;  End of split
                    |
                      (   16.25   127.07   -12.05     0.32)  ; 1, R-2-2-2-2-2-1-1-2-1-2
                      (   16.19   127.08   -12.05     0.32)  ; 2
                      (   16.59   125.66    -8.80     0.32)  ; 3
                      (   17.47   127.06    -7.05     0.32)  ; 4
                      (   17.65   127.74    -6.40     0.32)  ; 5
                      (   18.86   129.53    -6.35     0.32)  ; 6
                      (   19.10   129.82    -6.90     0.32)  ; 7
                      (   19.39   131.12   -12.20     0.32)  ; 8
                      (   19.50   131.81   -13.40     0.32)  ; 9
                      (   18.88   132.69   -13.40     0.32)  ; 10
                      (   18.66   132.92   -14.70     0.32)  ; 11
                      (   18.21   133.71   -14.70     0.32)  ; 12
                      (   18.08   134.50   -15.10     0.32)  ; 13
                      (   18.29   135.31   -15.10     0.32)  ; 14
                      (   18.74   136.46   -17.10     0.32)  ; 15
                      (   18.81   137.22   -17.10     0.32)  ; 16
                      (   18.56   137.71   -17.80     0.32)  ; 17
                      (   17.91   138.40   -19.25     0.32)  ; 18
                      (   17.38   138.69   -19.40     0.32)  ; 19
                      (   17.07   139.18   -19.40     0.32)  ; 20
                      (   17.09   139.70   -21.40     0.32)  ; 21
                      (   19.48   142.78   -22.85     0.32)  ; 22
                      (   20.40   144.05   -22.85     0.32)  ; 23
                      (   20.71   145.42   -22.05     0.32)  ; 24
                      (   20.36   147.21   -22.05     0.32)  ; 25
                      (   19.20   149.09   -22.05     0.32)  ; 26
                      (   18.77   149.99   -20.95     0.32)  ; 27
                      (   18.90   151.20   -20.95     0.32)  ; 28
                      (   19.42   152.66   -20.95     0.32)  ; 29
                      (   18.28   155.44   -25.30     0.32)  ; 30
                      (   18.36   155.55   -25.30     0.32)  ; 31
                      (   19.19   157.41   -16.40     0.32)  ; 32
                      (   19.16   158.77   -15.35     0.32)  ; 33
                      (   18.68   161.30   -15.35     0.32)  ; 34
                      (   18.53   161.52   -13.50     0.32)  ; 35
                      (   18.42   161.60   -13.50     0.32)  ; 36
                      (   18.43   161.67   -13.50     0.32)  ; 37
                      (
                        (   20.35   161.99   -18.10     0.32)  ; 1, R-2-2-2-2-2-1-1-2-1-2-1
                        (   21.15   163.27   -19.25     0.32)  ; 2
                        (   20.93   164.28    -9.00     0.32)  ; 3
                        (   20.93   164.28   -10.60     0.32)  ; 4
                        (   21.71   165.44   -19.20     0.32)  ; 5
                        (   21.86   166.70   -19.20     0.32)  ; 6
                        (   21.16   168.69   -18.20     0.32)  ; 7
                        (   19.51   171.87   -14.90     0.32)  ; 8
                        (   19.05   172.99   -12.10     0.32)  ; 9
                        (   18.85   174.83   -11.30     0.32)  ; 10
                        (   19.00   176.15   -11.30     0.32)  ; 11
                        (   19.44   177.17   -11.30     0.32)  ; 12
                        (   19.19   178.76   -11.30     0.32)  ; 13
                        (   18.68   180.73   -11.30     0.32)  ; 14
                        (   18.89   180.81   -11.30     0.32)  ; 15
                        (   23.04   179.28    -6.05     0.32)  ; 16
                        (   24.02   180.09    -6.05     0.32)  ; 17
                        (   26.26   181.19    -5.60     0.32)  ; 18
                        (   29.24   182.36    -5.60     0.32)  ; 19
                        (   31.94   182.69   -10.05     0.32)  ; 20
                        (   33.58   182.85   -10.05     0.32)  ; 21
                        (   34.81   183.30    -7.40     0.32)  ; 22
                        (   38.90   185.76    -6.15     0.32)  ; 23
                        (   40.77   186.86    -6.15     0.32)  ; 24
                        (   42.77   188.02    -6.15     0.32)  ; 25
                        (   44.07   189.60    -6.15     0.32)  ; 26
                        (   44.93   190.10    -6.95     0.32)  ; 27
                        (   46.99   190.85    -6.95     0.32)  ; 28
                        (   48.31   191.46    -6.95     0.32)  ; 29
                        (   49.09   192.23    -7.70     0.32)  ; 30
                        (   49.15   192.22    -7.70     0.32)  ; 31
                         Normal
                      |
                        (   15.59   164.54    -9.55     0.32)  ; 1, R-2-2-2-2-2-1-1-2-1-2-2
                        (   15.52   164.56    -9.55     0.32)  ; 2
                        (   14.84   164.73   -14.10     0.32)  ; 3
                        (   14.07   163.96   -15.70     0.32)  ; 4
                        (   13.67   163.83   -16.90     0.32)  ; 5
                        (   13.30   163.96   -18.25     0.32)  ; 6
                        (   12.89   166.16   -20.05     0.32)  ; 7
                        (   12.54   166.73   -20.05     0.32)  ; 8
                        (   11.02   167.25   -20.05     0.32)  ; 9
                        (    8.13   167.74   -20.05     0.32)  ; 10
                        (    7.74   167.35   -22.90     0.32)  ; 11
                        (    7.39   166.45   -22.90     0.32)  ; 12
                        (    6.94   166.07   -24.45     0.32)  ; 13
                        (    6.00   165.84   -24.45     0.32)  ; 14
                        (    4.68   166.00   -24.75     0.32)  ; 15
                        (    2.69   167.17   -24.75     0.32)  ; 16
                        (    2.32   166.91   -27.00     0.32)  ; 17
                        (    0.80   164.84   -27.80     0.32)  ; 18
                        (   -0.01   164.92   -27.80     0.32)  ; 19
                        (   -0.07   165.38   -27.80     0.32)  ; 20
                        (   -1.08   163.94   -21.80     0.32)  ; 21
                        (   -1.41   161.99   -21.80     0.32)  ; 22
                        (   -2.16   161.02   -21.65     0.32)  ; 23
                        (   -4.97   158.14   -21.65     0.32)  ; 24
                        (   -6.62   155.59   -21.65     0.32)  ; 25
                        (   -7.03   155.07   -21.65     0.32)  ; 26
                        (   -7.42   154.69   -21.65     0.32)  ; 27
                        (   -7.40   154.81   -21.65     0.32)  ; 28
                        (   -7.44   156.41   -19.80     0.32)  ; 29
                        (   -7.80   156.53   -21.15     0.32)  ; 30
                        (   -8.97   157.24   -22.15     0.32)  ; 31
                        (   -9.87   157.66   -22.15     0.32)  ; 32
                        (  -10.66   157.91   -22.15     0.32)  ; 33
                        (  -13.79   159.61   -24.60     0.32)  ; 34
                        (  -14.20   159.87   -24.60     0.32)  ; 35
                        (  -15.07   160.08   -18.30     0.32)  ; 36
                        (  -16.85   160.57   -17.95     0.32)  ; 37
                        (  -18.75   160.83   -14.70     0.32)  ; 38
                        (  -19.62   160.65   -14.70     0.32)  ; 39
                        (  -20.17   160.04   -14.70     0.32)  ; 40
                        (  -20.41   159.37   -13.90     0.32)  ; 41
                        (  -20.77   159.17   -13.90     0.32)  ; 42
                        (  -22.16   158.95   -13.90     0.32)  ; 43
                        (  -23.55   159.13   -15.15     0.32)  ; 44
                        (  -23.90   159.32   -15.15     0.32)  ; 45
                        (  -23.99   159.59   -15.15     0.32)  ; 46
                         Normal
                      )  ;  End of split
                    )  ;  End of split
                  |
                    (   -4.87   103.08   -13.00     0.32)  ; 1, R-2-2-2-2-2-1-1-2-2
                    (   -5.43   103.25   -13.40     0.32)  ; 2
                    (   -7.65   104.20   -13.95     0.32)  ; 3
                    (   -8.43   104.91   -13.95     0.32)  ; 4
                    (   -9.20   105.75   -13.95     0.32)  ; 5
                    (  -11.04   107.42   -13.95     0.32)  ; 6
                    (  -11.88   109.31   -13.95     0.32)  ; 7
                    (  -11.90   109.63   -13.95     0.32)  ; 8
                    (  -13.13   112.61   -17.60     0.32)  ; 9
                    (  -13.31   112.70   -18.10     0.32)  ; 10
                    (  -14.89   113.68   -17.50     0.32)  ; 11
                    (  -16.08   114.21   -14.60     0.32)  ; 12
                    (  -16.15   114.22   -14.60     0.32)  ; 13
                    (  -17.44   114.95    -9.55     0.32)  ; 14
                    (  -19.70   116.10    -8.70     0.32)  ; 15
                    (  -20.19   116.26    -9.25     0.32)  ; 16
                    (  -21.75   116.20   -11.05     0.32)  ; 17
                    (  -23.05   116.48   -11.05     0.32)  ; 18
                    (  -23.67   117.04   -11.05     0.32)  ; 19
                    (  -24.37   118.25   -11.85     0.32)  ; 20
                    (  -25.22   120.85   -11.85     0.32)  ; 21
                    (  -27.89   126.01   -11.95     0.32)  ; 22
                    (  -28.40   128.35   -11.95     0.32)  ; 23
                    (  -27.53   130.78   -11.95     0.32)  ; 24
                    (  -27.05   131.80   -12.00     0.32)  ; 25
                    (  -25.82   134.01   -11.10     0.32)  ; 26
                    (  -24.76   135.39   -11.10     0.32)  ; 27
                    (  -24.10   136.24    -9.60     0.32)  ; 28
                    (  -22.55   140.82   -11.90     0.32)  ; 29
                    (  -22.30   142.65   -12.00     0.32)  ; 30
                    (  -22.24   145.29   -12.00     0.32)  ; 31
                    (  -21.48   150.19   -12.00     0.32)  ; 32
                    (  -21.50   151.61   -12.00     0.32)  ; 33
                    (  -21.19   153.42   -12.00     0.32)  ; 34
                    (  -21.14   153.41   -12.00     0.32)  ; 35
                    (  -21.43   155.08   -10.45     0.32)  ; 36
                    (  -21.64   156.15   -10.45     0.32)  ; 37
                    (  -22.14   157.40   -10.45     0.32)  ; 38
                    (
                      (  -21.48   156.88    -7.55     0.32)  ; 1, R-2-2-2-2-2-1-1-2-2-1
                      (  -20.76   157.40    -7.55     0.32)  ; 2
                      (  -20.16   158.20    -7.50     0.32)  ; 3
                      (  -20.12   158.46    -7.50     0.32)  ; 4
                      (  -19.08   161.95    -7.30     0.32)  ; 5
                      (  -18.04   162.04    -7.20     0.32)  ; 6
                      (  -16.24   161.22    -5.15     0.32)  ; 7
                      (  -15.87   161.10    -5.15     0.32)  ; 8
                      (  -15.58   161.24    -5.50     0.32)  ; 9
                      (  -15.48   161.48    -5.50     0.32)  ; 10
                      (  -15.52   161.61    -6.65     0.32)  ; 11
                      (
                        (  -15.79   163.08    -8.80     0.32)  ; 1, R-2-2-2-2-2-1-1-2-2-1-1
                        (  -17.19   166.28    -9.40     0.32)  ; 2
                        (  -17.46   166.97   -10.00     0.32)  ; 3
                        (  -19.15   169.58   -10.50     0.32)  ; 4
                        (  -20.02   170.50   -11.45     0.32)  ; 5
                        (  -21.49   170.94   -12.05     0.32)  ; 6
                        (  -23.27   171.50    -7.80     0.32)  ; 7
                        (  -24.29   171.61    -7.25     0.32)  ; 8
                        (  -24.73   171.29    -7.10     0.32)  ; 9
                        (  -24.88   171.13    -6.80     0.32)  ; 10
                        (
                          (  -24.70   169.55   -10.65     0.32)  ; 1, R-2-2-2-2-2-1-1-2-2-1-1-1
                          (  -25.74   169.85   -10.65     0.32)  ; 2
                          (  -27.15   170.68   -10.75     0.32)  ; 3
                          (  -27.80   171.04   -10.75     0.32)  ; 4
                          (  -28.25   171.37   -10.75     0.32)  ; 5
                          (  -29.00   171.57   -10.75     0.32)  ; 6
                          (  -29.63   171.29   -10.75     0.32)  ; 7
                          (
                            (  -32.31   171.09    -6.25     0.32)  ; 1, R-2-2-2-2-2-1-1-2-2-1-1-1-1
                            (  -33.91   171.17    -6.65     0.32)  ; 2
                            (  -34.97   170.58    -6.65     0.32)  ; 3
                            (  -37.24   170.89   -10.25     0.32)  ; 4
                            (  -37.71   171.56   -10.25     0.32)  ; 5
                            (  -38.24   171.84   -10.95     0.32)  ; 6
                            (  -38.96   171.77   -10.95     0.32)  ; 7
                            (  -40.54   170.81   -11.25     0.32)  ; 8
                            (  -42.45   169.06   -11.95     0.32)  ; 9
                            (  -42.90   168.69   -11.95     0.32)  ; 10
                            (  -44.10   167.67   -11.95     0.32)  ; 11
                            (  -45.11   167.38   -12.20     0.32)  ; 12
                            (  -47.17   167.48   -12.20     0.32)  ; 13
                            (  -47.56   167.80   -12.20     0.32)  ; 14
                            (  -48.40   169.30   -12.20     0.32)  ; 15
                            (  -48.69   169.92   -12.20     0.32)  ; 16
                            (  -49.55   169.49   -12.20     0.45)  ; 17
                            (  -51.84   172.67   -12.20     0.45)  ; 18
                            (  -52.26   174.15   -12.20     0.45)  ; 19
                            (  -55.77   177.03   -19.50     0.45)  ; 20
                            (  -57.63   180.69   -20.70     0.45)  ; 21
                            (  -58.76   181.83   -20.70     0.45)  ; 22
                            (  -60.16   182.72   -21.80     0.45)  ; 23
                            (  -62.19   183.82   -21.80     0.45)  ; 24
                            (  -63.57   183.94   -23.70     0.45)  ; 25
                            (  -65.01   183.66   -23.70     0.45)  ; 26
                            (  -69.44   186.51   -28.10     0.45)  ; 27
                            (  -77.09   189.88   -28.15     0.45)  ; 28
                            (  -81.24   191.28   -28.15     0.45)  ; 29
                            (  -85.39   192.29   -28.15     0.45)  ; 30
                            (  -88.39   192.75   -28.15     0.45)  ; 31
                            (  -92.72   193.11   -21.00     0.45)  ; 32
                            (  -94.99   193.46   -21.00     0.45)  ; 33
                            (  -97.53   193.16   -23.90     0.45)  ; 34
                            ( -101.52   192.39   -23.90     0.45)  ; 35
                            ( -104.04   191.32   -26.50     0.45)  ; 36
                            ( -106.35   189.64   -26.60     0.45)  ; 37
                            ( -106.84   189.09   -26.60     0.45)  ; 38
                            ( -109.85   188.90   -24.75     0.45)  ; 39
                            ( -114.94   190.12   -23.95     0.45)  ; 40
                            ( -116.46   190.28   -23.95     0.45)  ; 41
                            ( -118.53   190.00   -24.85     0.45)  ; 42
                            ( -121.04   189.19   -24.85     0.45)  ; 43
                            ( -124.27   188.84   -24.85     0.45)  ; 44
                            ( -125.75   189.13   -26.30     0.45)  ; 45
                             Generated
                          |
                            (  -26.17   171.15    -5.05     0.32)  ; 1, R-2-2-2-2-2-1-1-2-2-1-1-1-2
                            (  -25.24   171.70    -5.45     0.32)  ; 2
                            (  -22.83   172.98    -7.95     0.32)  ; 3
                            (  -18.82   174.23    -9.25     0.32)  ; 4
                            (  -18.83   174.17    -9.25     0.32)  ; 5
                            (  -17.58   174.67     0.45     0.32)  ; 6
                            (  -15.01   174.95     0.45     0.32)  ; 7
                            (  -14.24   174.56     0.45     0.32)  ; 8
                            (  -13.46   173.84     0.45     0.32)  ; 9
                            (  -11.96   172.82    -2.20     0.32)  ; 10
                            (  -10.85   171.73    -2.20     0.32)  ; 11
                            (   -9.95   169.83    -3.70     0.32)  ; 12
                            (   -8.89   168.81    -3.70     0.32)  ; 13
                            (   -8.32   168.40    -3.75     0.32)  ; 14
                            (   -6.12   165.38    -2.35     0.32)  ; 15
                            (   -5.68   164.92    -2.35     0.32)  ; 16
                            (   -4.44   166.96    -1.45     0.32)  ; 17
                             Normal
                          )  ;  End of split
                        |
                          (  -23.72   171.12    -9.20     0.32)  ; 1, R-2-2-2-2-2-1-1-2-2-1-1-2
                          (  -23.39   170.81   -10.35     0.32)  ; 2
                          (  -22.50   170.34   -11.40     0.32)  ; 3
                          (  -19.54   169.51   -11.65     0.32)  ; 4
                          (  -18.86   169.01   -11.65     0.32)  ; 5
                          (  -18.40   169.01   -11.65     0.32)  ; 6
                          (  -17.75   169.86   -11.65     0.32)  ; 7
                          (  -17.58   170.87    -7.10     0.32)  ; 8
                          (  -17.81   173.29    -4.80     0.32)  ; 9
                          (  -15.93   175.68    -3.60     0.32)  ; 10
                          (  -15.07   177.34    -5.60     0.32)  ; 11
                          (  -14.83   179.10    -5.60     0.32)  ; 12
                          (  -14.17   180.29    -6.20     0.32)  ; 13
                          (  -12.95   181.05    -6.20     0.32)  ; 14
                          (  -11.70   181.61    -6.20     0.32)  ; 15
                          (  -11.23   178.66    -8.25     0.32)  ; 16
                          (   -9.14   179.66    -9.60     0.32)  ; 17
                          (   -7.56   180.17    -9.60     0.32)  ; 18
                          (   -6.00   180.29    -9.80     0.32)  ; 19
                          (   -1.77   179.77    -9.80     0.32)  ; 20
                          (    0.34   180.39    -9.80     0.32)  ; 21
                          (    2.27   181.86    -9.80     0.32)  ; 22
                           Normal
                        )  ;  End of split
                      |
                        (  -14.02   163.71    -8.85     0.32)  ; 1, R-2-2-2-2-2-1-1-2-2-1-2
                        (  -13.77   164.06    -6.85     0.32)  ; 2
                        (  -13.00   164.44    -6.85     0.32)  ; 3
                        (  -11.80   164.63    -4.40     0.32)  ; 4
                        (  -10.22   164.42    -4.40     0.32)  ; 5
                        (   -9.56   164.12    -4.40     0.32)  ; 6
                        (   -8.40   163.02    -5.15     0.32)  ; 7
                        (   -7.41   162.40    -5.15     0.32)  ; 8
                        (   -6.09   162.18    -5.15     0.32)  ; 9
                        (   -4.74   162.15    -3.55     0.32)  ; 10
                        (   -1.36   161.51    -3.55     0.32)  ; 11
                        (   -0.01   160.76    -2.70     0.32)  ; 12
                        (    3.52   159.46    -2.70     0.32)  ; 13
                        (    5.22   159.30    -2.70     0.32)  ; 14
                        (    6.87   159.48    -3.70     0.32)  ; 15
                        (    8.24   160.01    -3.70     0.32)  ; 16
                        (    9.06   160.65    -4.55     0.32)  ; 17
                        (   10.01   160.94    -4.65     0.32)  ; 18
                        (   10.14   160.92    -4.65     0.32)  ; 19
                        (
                          (   13.88   163.19    -2.70     0.32)  ; 1, R-2-2-2-2-2-1-1-2-2-1-2-1
                          (   14.41   164.39    -0.85     0.32)  ; 2
                          (   14.80   164.84    -0.85     0.32)  ; 3
                          (   15.37   165.13    -0.85     0.32)  ; 4
                          (   15.92   165.69    -0.30     0.32)  ; 5
                          (   17.17   166.25    -0.30     0.32)  ; 6
                          (   18.18   166.47    -0.30     0.32)  ; 7
                          (   18.61   167.17    -1.65     0.32)  ; 8
                          (   19.02   169.16    -1.80     0.32)  ; 9
                          (   19.68   171.25    -1.80     0.32)  ; 10
                          (   20.39   171.96     0.50     0.32)  ; 11
                          (   21.61   172.67     0.50     0.32)  ; 12
                          (   21.48   172.69     0.50     0.32)  ; 13
                          (   21.35   173.40     7.50     0.32)  ; 14
                          (   22.40   173.15     5.10     0.32)  ; 15
                          (   23.25   172.82     5.10     0.32)  ; 16
                          (   23.80   172.66     1.50     0.32)  ; 17
                          (   24.00   171.92     1.50     0.32)  ; 18
                          (   24.34   171.28     1.50     0.32)  ; 19
                          (   24.93   170.98    -0.90     0.32)  ; 20
                          (   25.39   170.65    -2.05     0.32)  ; 21
                          (   25.71   172.07    -2.05     0.32)  ; 22
                          (   26.18   172.58    -4.25     0.32)  ; 23
                          (   26.27   172.44    -4.25     0.32)  ; 24
                          (   26.71   172.29    -4.25     0.32)  ; 25
                          (   27.37   172.38    -4.25     0.32)  ; 26
                          (   27.68   172.72    -4.25     0.32)  ; 27
                           Normal
                        |
                          (    9.53   159.58    -3.15     0.32)  ; 1, R-2-2-2-2-2-1-1-2-2-1-2-2
                          (    7.72   158.41    -3.15     0.32)  ; 2
                          (    5.96   156.77    -3.15     0.32)  ; 3
                          (    4.83   156.12    -4.10     0.32)  ; 4
                          (    4.51   156.17    -4.10     0.32)  ; 5
                          (    4.20   156.23     0.00     0.32)  ; 6
                          (    4.03   155.61     0.00     0.32)  ; 7
                          (    4.16   154.49     0.40     0.32)  ; 8
                          (    4.30   153.76     0.40     0.32)  ; 9
                          (    4.27   153.25     0.40     0.32)  ; 10
                          (    3.65   152.65     0.45     0.32)  ; 11
                          (    3.46   151.84     0.45     0.32)  ; 12
                          (    4.82   149.61     0.45     0.32)  ; 13
                          (    5.18   149.09     0.45     0.32)  ; 14
                          (    5.70   147.58     0.45     0.32)  ; 15
                          (    5.83   147.56     0.45     0.32)  ; 16
                          (    3.65   144.68     4.20     0.32)  ; 17
                          (    3.12   144.25     5.40     0.32)  ; 18
                          (    1.53   143.61     5.40     0.32)  ; 19
                          (    0.67   143.50     6.20     0.32)  ; 20
                          (    0.46   143.79     5.65     0.32)  ; 21
                          (    0.40   145.36     5.65     0.32)  ; 22
                          (    0.10   146.62     5.65     0.32)  ; 23
                          (   -0.88   148.09     2.90     0.32)  ; 24
                          (   -2.13   149.45     2.90     0.32)  ; 25
                           Normal
                        )  ;  End of split
                      )  ;  End of split
                    )  ;  End of split
                  )  ;  End of split
                )  ;  End of split
              |
                (  -24.88    89.14    -4.95     0.32)  ; 1, R-2-2-2-2-2-1-2
                (  -24.93    89.22    -4.80     0.32)  ; 2
                (  -26.74    89.20    -1.30     0.32)  ; 3
                (  -26.99    89.24    -1.20     0.32)  ; 4
                (  -28.70    87.53    -2.90     0.38)  ; 5
                (  -29.22    86.32    -2.60     0.38)  ; 6
                (  -29.50    84.31    -0.20     0.38)  ; 7
                (  -30.02    83.17     0.45     0.38)  ; 8
                (  -30.13    83.19     0.45     0.38)  ; 9
                (  -30.99    82.30    -0.05     0.38)  ; 10
                (  -31.64    81.19    -2.30     0.38)  ; 11
                (  -32.17    79.22    -2.55     0.38)  ; 12
                (  -33.62    77.46    -2.55     0.38)  ; 13
                (  -34.93    76.58    -2.55     0.38)  ; 14
                (  -35.12    76.61    -2.55     0.38)  ; 15
                (  -35.80    76.80     1.10     0.38)  ; 16
                (  -36.04    76.51     1.10     0.38)  ; 17
                (  -36.49    75.36     1.10     0.38)  ; 18
                (  -36.82    74.97     0.25     0.38)  ; 19
                (  -39.01    74.18    -0.15     0.38)  ; 20
                (  -40.29    73.87    -0.15     0.38)  ; 21
                (  -40.42    73.90    -0.15     0.38)  ; 22
                (
                  (  -43.15    74.87     1.55     0.38)  ; 1, R-2-2-2-2-2-1-2-1
                  (  -43.61    75.22     0.75     0.38)  ; 2
                  (  -43.90    75.46     0.75     0.38)  ; 3
                  (  -44.36    76.11    -0.40     0.38)  ; 4
                  (  -45.13    76.57    -0.40     0.38)  ; 5
                  (  -46.48    77.31    -0.85     0.38)  ; 6
                  (  -48.25    79.03    -0.85     0.38)  ; 7
                  (  -51.38    80.39    -0.85     0.38)  ; 8
                  (  -52.02    81.15    -0.85     0.38)  ; 9
                  (  -52.72    81.59    -0.85     0.38)  ; 10
                  (  -55.06    82.63    -0.85     0.38)  ; 11
                  (  -55.86    82.51    -0.05     0.38)  ; 12
                  (  -58.37    82.86    -0.70     0.38)  ; 13
                  (  -59.82    83.04    -1.50     0.38)  ; 14
                  (  -60.02    83.46    -1.55     0.38)  ; 15
                  (  -59.99    83.65    -1.55     0.38)  ; 16
                  (
                    (  -60.86    84.04     1.55     0.38)  ; 1, R-2-2-2-2-2-1-2-1-1
                    (  -61.85    84.34     0.45     0.38)  ; 2
                    (  -61.86    84.27     0.45     0.38)  ; 3
                    (  -63.54    85.01     1.80     0.38)  ; 4
                    (  -64.37    85.09     2.55     0.38)  ; 5
                    (  -65.42    85.00     2.55     0.38)  ; 6
                    (  -66.85    85.31     0.65     0.38)  ; 7
                    (  -67.72    85.85     0.05     0.38)  ; 8
                    (  -68.40    87.58     0.05     0.38)  ; 9
                    (  -68.72    87.95     0.05     0.38)  ; 10
                    (  -69.13    88.15     0.05     0.38)  ; 11
                    (  -69.59    88.49     0.05     0.38)  ; 12
                    (  -71.28    89.22     3.30     0.38)  ; 13
                    (  -72.37    89.21     3.30     0.38)  ; 14
                    (  -73.46    89.65     3.20     0.38)  ; 15
                    (  -75.52    90.84     3.00     0.38)  ; 16
                    (  -76.34    91.30     3.00     0.38)  ; 17
                    (  -77.32    91.98     3.00     0.38)  ; 18
                    (  -78.12    92.25     3.00     0.38)  ; 19
                    (  -78.30    92.28     3.00     0.38)  ; 20
                    (
                      (  -79.34    93.03     4.80     0.38)  ; 1, R-2-2-2-2-2-1-2-1-1-1
                      (  -81.25    95.10     4.95     0.38)  ; 2
                      (  -81.39    95.38     4.95     0.38)  ; 3
                      (  -83.07    97.27     2.40     0.38)  ; 4
                      (  -84.26    97.86     2.40     0.38)  ; 5
                      (  -86.22    99.61     3.00     0.38)  ; 6
                      (  -86.76   100.28     3.00     0.38)  ; 7
                      (  -87.61   102.11     4.00     0.38)  ; 8
                      (  -90.83   105.17     4.00     0.38)  ; 9
                      (  -91.52   105.67     4.00     0.38)  ; 10
                      (  -92.69   106.27     7.10     0.38)  ; 11
                      (  -94.48   108.70     7.35     0.38)  ; 12
                      (  -94.80   109.08     5.30     0.38)  ; 13
                      (  -94.86   109.09     5.30     0.38)  ; 14
                      (
                        (  -95.28   108.84     5.20     0.38)  ; 1, R-2-2-2-2-2-1-2-1-1-1-1
                        (  -96.77   109.21     3.05     0.38)  ; 2
                        (  -97.13   109.40     3.05     0.38)  ; 3
                        (
                          (  -97.36   109.58     6.95     0.38)  ; 1, R-2-2-2-2-2-1-2-1-1-1-1-1
                          (  -99.78   111.27     7.30     0.38)  ; 2
                          ( -100.44   111.96     7.30     0.38)  ; 3
                          ( -102.32   113.77     7.10     0.38)  ; 4
                          ( -102.94   114.65     7.10     0.38)  ; 5
                          (
                            ( -102.05   117.66     9.55     0.38)  ; 1, R-2-2-2-2-2-1-2-1-1-1-1-1-1
                            ( -102.16   118.13     9.55     0.38)  ; 2
                            ( -102.68   118.92     9.85     0.38)  ; 3
                            ( -104.80   121.60     9.85     0.38)  ; 4
                            ( -105.53   123.41     9.85     0.38)  ; 5
                            ( -105.91   124.24     8.15     0.38)  ; 6
                            ( -106.57   127.58     6.10     0.38)  ; 7
                            ( -107.33   129.58     6.10     0.38)  ; 8
                            ( -109.27   133.78     5.50     0.38)  ; 9
                            ( -110.57   135.99     5.50     0.38)  ; 10
                            ( -111.72   139.49     5.50     0.38)  ; 11
                            ( -111.87   140.09     5.45     0.38)  ; 12
                            ( -113.12   140.39     3.05     0.38)  ; 13
                            ( -113.25   140.41     3.05     0.38)  ; 14
                            ( -113.64   141.51     3.05     0.38)  ; 15
                            ( -114.18   145.60     3.00     0.38)  ; 16
                            ( -114.61   147.61     3.00     0.38)  ; 17
                            ( -115.00   148.00     3.00     0.38)  ; 18
                            ( -115.49   150.41     6.25     0.38)  ; 19
                            ( -116.33   151.97     6.90     0.38)  ; 20
                            ( -118.57   155.05     6.90     0.38)  ; 21
                            ( -120.75   157.48     6.90     0.38)  ; 22
                            ( -123.18   160.61     6.90     0.38)  ; 23
                            ( -124.93   164.00     6.90     0.38)  ; 24
                            ( -125.23   164.95     6.90     0.38)  ; 25
                            ( -125.23   165.28     6.90     0.38)  ; 26
                            ( -129.41   171.85     6.90     0.38)  ; 27
                            ( -129.98   172.66     6.90     0.38)  ; 28
                            ( -130.89   174.47     0.90     0.38)  ; 29
                            ( -132.14   176.23     0.90     0.38)  ; 30
                            ( -133.94   179.30     0.90     0.38)  ; 31
                            ( -135.26   182.17     0.50     0.38)  ; 32
                            ( -135.25   182.23     0.50     0.38)  ; 33
                             Normal
                          |
                            ( -103.01   114.49     8.90     0.38)  ; 1, R-2-2-2-2-2-1-2-1-1-1-1-1-2
                            ( -104.53   115.38     7.95     0.38)  ; 2
                            ( -105.22   115.88     6.30     0.38)  ; 3
                            ( -105.39   116.04     6.30     0.38)  ; 4
                            ( -106.08   116.55     4.65     0.38)  ; 5
                            ( -106.62   116.44     4.65     0.38)  ; 6
                            ( -110.20   116.99     7.80     0.38)  ; 7
                            ( -111.77   117.58     8.80     0.38)  ; 8
                            ( -113.40   117.91    10.25     0.38)  ; 9
                            ( -115.69   117.65    10.25     0.38)  ; 10
                            ( -116.44   117.39    11.60     0.38)  ; 11
                            ( -116.88   117.08    11.90     0.38)  ; 12
                            ( -117.93   117.01    11.90     0.38)  ; 13
                            ( -119.13   117.14    11.20     0.38)  ; 14
                            ( -120.05   117.04     7.45     0.38)  ; 15
                            ( -121.67   117.37     7.40     0.38)  ; 16
                            ( -122.68   117.87     7.40     0.38)  ; 17
                            ( -123.60   118.54     8.10     0.38)  ; 18
                            ( -123.88   118.84     8.10     0.38)  ; 19
                            ( -126.27   120.74     7.80     0.38)  ; 20
                            ( -127.99   121.22     7.85     0.38)  ; 21
                            ( -128.43   121.22     7.85     0.38)  ; 22
                            ( -129.75   120.35    10.40     0.38)  ; 23
                            ( -130.07   119.96    10.40     0.38)  ; 24
                            ( -130.64   119.66    11.05     0.38)  ; 25
                            (
                              ( -132.12   121.98    10.35     0.38)  ; 1, R-2-2-2-2-2-1-2-1-1-1-1-1-2-1
                              ( -132.98   122.96     9.40     0.38)  ; 2
                              ( -133.71   124.38     9.40     0.38)  ; 3
                              ( -135.87   126.87     9.40     0.38)  ; 4
                              ( -138.35   129.35     9.10     0.38)  ; 5
                              ( -139.98   130.79     9.10     0.38)  ; 6
                              ( -141.85   129.79    15.10     0.38)  ; 7
                              ( -143.25   130.22    15.10     0.38)  ; 8
                              ( -144.57   130.83    15.10     0.38)  ; 9
                              ( -144.78   131.06    15.10     0.38)  ; 10
                               Normal
                            |
                              ( -133.46   119.86    11.90     0.38)  ; 1, R-2-2-2-2-2-1-2-1-1-1-1-1-2-2
                              ( -136.27   120.40    11.85     0.38)  ; 2
                              ( -138.04   120.95     9.55     0.38)  ; 3
                              ( -139.04   120.80     9.55     0.38)  ; 4
                              ( -140.02   120.38     8.65     0.38)  ; 5
                              ( -140.58   120.48     8.65     0.38)  ; 6
                              ( -143.03   120.83    14.45     0.38)  ; 7
                              ( -143.65   120.99    14.45     0.38)  ; 8
                              ( -144.17   121.35    15.05     0.38)  ; 9
                              ( -145.98   122.49    10.05     0.38)  ; 10
                              ( -146.49   122.51     9.35     0.38)  ; 11
                              ( -147.22   121.99     9.30     0.38)  ; 12
                              ( -148.17   122.15     9.30     0.38)  ; 13
                              ( -148.87   122.53     9.30     0.38)  ; 14
                              ( -150.81   121.37    14.85     0.38)  ; 15
                              ( -151.12   121.42    14.90     0.38)  ; 16
                              ( -152.06   122.41    14.90     0.38)  ; 17
                              ( -154.02   124.10    14.90     0.38)  ; 18
                              ( -157.24   126.84    14.90     0.38)  ; 19
                              ( -158.95   128.16    13.85     0.38)  ; 20
                              ( -164.40   131.79    13.85     0.38)  ; 21
                              ( -166.12   133.05    13.00     0.38)  ; 22
                              ( -166.28   133.27    13.00     0.38)  ; 23
                              ( -166.88   133.58    13.00     0.57)  ; 24
                              ( -170.16   134.07    13.00     0.57)  ; 25
                              ( -172.02   133.74    12.50     0.57)  ; 26
                              ( -172.59   133.78    12.40     0.57)  ; 27
                              ( -174.67   135.61    14.60     0.57)  ; 28
                              ( -176.28   136.72    14.05     0.57)  ; 29
                              ( -177.11   137.50    14.05     0.57)  ; 30
                              ( -177.63   137.92    13.85     0.57)  ; 31
                              ( -179.83   138.67    13.85     0.57)  ; 32
                              ( -180.97   138.73    13.85     0.57)  ; 33
                              ( -182.60   138.62    12.30     0.57)  ; 34
                              ( -183.18   138.66    11.65     0.57)  ; 35
                              ( -183.54   138.78    11.65     0.57)  ; 36
                              ( -187.21   141.14    10.45     0.57)  ; 37
                              ( -189.02   143.00     9.15     0.57)  ; 38
                              ( -191.47   144.90     8.95     0.57)  ; 39
                              ( -194.27   145.50     8.95     0.57)  ; 40
                              ( -196.14   146.26     8.95     0.57)  ; 41
                              ( -198.38   147.16     8.95     0.57)  ; 42
                              ( -198.74   147.35     8.95     0.57)  ; 43
                              ( -208.76   149.81     6.20     0.57)  ; 44
                              ( -210.58   150.05     6.20     0.57)  ; 45
                              ( -210.95   149.79     5.55     0.57)  ; 46
                              ( -211.49   149.30     5.55     0.57)  ; 47
                              ( -211.76   148.83     5.55     0.57)  ; 48
                              ( -212.21   148.46     4.35     0.57)  ; 49
                              ( -213.89   148.03     4.35     0.57)  ; 50
                              ( -214.71   148.10     3.90     0.57)  ; 51
                              ( -214.82   148.25     3.75     0.57)  ; 52
                              ( -216.29   148.76     3.10     0.57)  ; 53
                              ( -219.18   150.73     8.35     0.57)  ; 54
                              ( -220.45   151.20     7.40     0.57)  ; 55
                              ( -221.90   151.38     3.50     0.57)  ; 56
                              ( -222.48   151.42     3.50     0.57)  ; 57
                              ( -225.16   152.32     1.80     0.57)  ; 58
                              ( -225.69   152.22     1.80     0.57)  ; 59
                              ( -226.80   151.44     1.30     0.57)  ; 60
                              ( -227.12   151.04     1.00     0.57)  ; 61
                              ( -227.40   150.95     0.95     0.57)  ; 62
                              ( -227.60   150.87     0.95     0.57)  ; 63
                              ( -230.32   147.32     2.80     0.57)  ; 64
                              ( -230.46   147.28     2.80     0.57)  ; 65
                              ( -230.77   145.86     2.80     0.57)  ; 66
                              ( -232.17   145.19     2.80     0.57)  ; 67
                              ( -232.75   144.83     2.80     0.57)  ; 68
                              ( -234.35   142.97     2.80     0.57)  ; 69
                              ( -235.16   141.24     2.80     0.57)  ; 70
                              ( -235.26   141.00     2.80     0.57)  ; 71
                              ( -235.32   141.01     2.80     0.57)  ; 72
                              ( -234.50   135.30     7.45     0.57)  ; 73
                              ( -234.89   134.91     8.40     0.57)  ; 74
                              ( -236.04   134.59     8.40     0.57)  ; 75
                              ( -237.49   135.15     8.40     0.57)  ; 76
                              ( -239.18   136.61     8.45     0.57)  ; 77
                              ( -239.60   137.19     8.45     0.57)  ; 78
                              ( -240.04   138.81     8.45     0.57)  ; 79
                              ( -240.07   139.40     8.45     0.57)  ; 80
                               Normal
                            )  ;  End of split
                          )  ;  End of split
                        |
                          (  -98.04   109.02     3.05     0.38)  ; 1, R-2-2-2-2-2-1-2-1-1-1-1-2
                          (  -98.90   108.84     6.30     0.38)  ; 2
                          (  -99.37   109.12     5.55     0.38)  ; 3
                          ( -100.18   109.00    -0.25     0.38)  ; 4
                          ( -100.32   109.99     1.05     0.38)  ; 5
                          ( -101.05   110.30     7.35     0.38)  ; 6
                          ( -101.13   110.96     8.00     0.38)  ; 7
                          ( -100.97   111.51     8.00     0.38)  ; 8
                          ( -100.42   112.13     8.65     0.38)  ; 9
                          ( -100.32   112.69     8.65     0.38)  ; 10
                          ( -101.19   114.07     8.65     0.38)  ; 11
                          ( -101.43   114.88     6.90     0.38)  ; 12
                          ( -101.42   116.10     5.85     0.38)  ; 13
                          ( -101.81   116.49     5.60     0.38)  ; 14
                          ( -102.13   116.87     5.60     0.38)  ; 15
                           Normal
                        )  ;  End of split
                      |
                        (  -93.30   110.35     7.90     0.38)  ; 1, R-2-2-2-2-2-1-2-1-1-1-2
                        (  -93.01   110.94     5.65     0.38)  ; 2
                        (  -93.14   111.35     5.65     0.38)  ; 3
                        (  -94.79   112.60     5.30     0.38)  ; 4
                        (  -95.04   112.70     5.30     0.38)  ; 5
                        (  -95.35   112.37    11.25     0.38)  ; 6
                        (  -95.80   111.60    13.40     0.38)  ; 7
                        (  -96.55   111.35    13.40     0.38)  ; 8
                        (  -97.79   111.30    14.40     0.38)  ; 9
                        (  -99.25   110.65    14.80     0.38)  ; 10
                        ( -101.63   111.82    15.50     0.38)  ; 11
                        ( -102.56   112.04    15.50     0.38)  ; 12
                        ( -103.26   111.32    15.55     0.38)  ; 13
                        ( -103.58   110.60    15.55     0.38)  ; 14
                        ( -103.75   109.60    15.55     0.38)  ; 15
                        ( -104.06   109.26    16.35     0.38)  ; 16
                        ( -104.74   109.06    16.35     0.38)  ; 17
                        ( -106.14   109.16    17.25     0.38)  ; 18
                        ( -106.89   109.29    17.25     0.38)  ; 19
                        ( -106.73   109.52    18.60     0.38)  ; 20
                        ( -108.06   109.29    16.65     0.38)  ; 21
                        ( -109.99   109.24    15.30     0.38)  ; 22
                        ( -113.06   109.81    14.40     0.38)  ; 23
                        ( -115.02   110.47    14.05     0.38)  ; 24
                        ( -115.22   110.76    14.05     0.38)  ; 25
                        ( -116.22   112.86    16.25     0.38)  ; 26
                        ( -117.66   114.66    16.25     0.38)  ; 27
                        ( -120.06   116.87    17.15     0.38)  ; 28
                        ( -121.72   118.11    17.15     0.38)  ; 29
                        ( -126.63   120.75    17.65     0.38)  ; 30
                        ( -127.76   121.65    17.65     0.38)  ; 31
                        ( -131.46   122.23    21.45     0.38)  ; 32
                        ( -131.42   122.48    21.45     0.38)  ; 33
                        ( -131.40   122.93    21.70     0.38)  ; 34
                        ( -132.82   124.07    20.30     0.38)  ; 35
                        ( -135.63   125.76    20.30     0.38)  ; 36
                        ( -136.20   125.80    18.50     0.38)  ; 37
                        ( -138.64   126.67    18.40     0.38)  ; 38
                        ( -142.31   127.80    18.30     0.38)  ; 39
                        ( -142.57   127.84    18.30     0.38)  ; 40
                        ( -143.10   125.41    20.45     0.38)  ; 41
                        ( -143.36   125.01    20.45     0.38)  ; 42
                        ( -144.16   124.50    19.00     0.38)  ; 43
                        ( -144.48   124.17    19.00     0.38)  ; 44
                        ( -145.00   124.12    21.10     0.38)  ; 45
                        ( -145.11   124.21    21.10     0.38)  ; 46
                        ( -145.18   124.55    21.10     0.38)  ; 47
                        ( -145.01   124.77    22.65     0.38)  ; 48
                        ( -144.78   124.67    22.65     0.38)  ; 49
                        ( -143.57   123.76    22.70     0.38)  ; 50
                        ( -142.93   123.77    22.70     0.38)  ; 51
                        ( -142.50   124.41    22.70     0.38)  ; 52
                        ( -142.26   125.47    22.70     0.38)  ; 53
                        ( -142.89   129.38    20.85     0.38)  ; 54
                        ( -142.85   129.63    20.85     0.38)  ; 55
                        ( -142.70   129.74    20.85     0.38)  ; 56
                        ( -142.33   132.25    17.65     0.38)  ; 57
                        ( -143.91   141.62    16.95     0.38)  ; 58
                        ( -144.88   146.62    17.65     0.38)  ; 59
                        ( -145.16   149.50    17.65     0.38)  ; 60
                        ( -144.27   151.35    17.65     0.38)  ; 61
                        ( -144.04   151.90    17.65     0.38)  ; 62
                        ( -146.48   156.44    22.75     0.38)  ; 63
                        ( -147.41   157.76    22.75     0.38)  ; 64
                        ( -148.70   159.33    22.75     0.38)  ; 65
                        ( -149.27   160.20    23.10     0.38)  ; 66
                        ( -151.00   162.10    18.30     0.38)  ; 67
                        ( -153.51   164.46    17.95     0.38)  ; 68
                        ( -153.97   165.19    17.70     0.38)  ; 69
                        ( -155.33   167.80    17.70     0.38)  ; 70
                        ( -155.92   168.55    17.35     0.38)  ; 71
                        ( -156.43   168.96    17.35     0.38)  ; 72
                        ( -156.70   169.65    17.35     0.38)  ; 73
                        ( -156.11   170.84    18.60     0.38)  ; 74
                        ( -153.78   173.93    18.60     0.38)  ; 75
                        ( -153.58   175.12    18.70     0.38)  ; 76
                        ( -155.13   178.15    18.70     0.38)  ; 77
                        ( -155.35   178.78    18.70     0.38)  ; 78
                         Normal
                      )  ;  End of split
                    |
                      (  -77.47    92.32     0.35     0.45)  ; 1, R-2-2-2-2-2-1-2-1-1-2
                      (  -77.10    92.97     1.65     0.45)  ; 2
                      (  -76.79    94.01     1.65     0.45)  ; 3
                      (  -76.56    95.07     2.40     0.45)  ; 4
                      (  -76.47    95.13     2.40     0.45)  ; 5
                      (  -75.55    95.28     0.55     0.45)  ; 6
                      (  -75.64    96.27    -0.60     0.45)  ; 7
                      (  -77.79   100.31    -0.60     0.45)  ; 8
                      (  -78.07   101.71    -0.60     0.45)  ; 9
                      (  -77.97   101.95    -0.70     0.45)  ; 10
                      (  -76.87   102.74    -0.70     0.45)  ; 11
                      (  -76.73   102.78    -0.70     0.45)  ; 12
                      (
                        (  -75.98   104.53     2.70     0.45)  ; 1, R-2-2-2-2-2-1-2-1-1-2-1
                        (  -75.63   105.89     4.95     0.45)  ; 2
                        (  -75.24   106.65     4.95     0.45)  ; 3
                        (  -74.93   107.69     4.95     0.45)  ; 4
                        (  -75.56   111.23     3.45     0.45)  ; 5
                        (  -75.43   112.42     3.45     0.45)  ; 6
                        (  -75.85   115.98     5.20     0.45)  ; 7
                        (  -75.68   118.15     5.20     0.45)  ; 8
                        (  -75.40   119.78     5.25     0.45)  ; 9
                        (  -76.59   120.30     3.05     0.45)  ; 10
                        (  -76.61   120.55     3.35     0.45)  ; 11
                        (  -76.78   121.49     6.60     0.45)  ; 12
                        (  -76.82   121.62     6.60     0.45)  ; 13
                        (  -77.38   122.10     7.45     0.45)  ; 14
                        (  -77.81   122.63     7.45     0.45)  ; 15
                        (  -78.36   123.17     7.70     0.45)  ; 16
                        (  -78.85   124.10     7.70     0.45)  ; 17
                        (  -78.93   124.43     7.75     0.45)  ; 18
                        (  -79.97   126.67     7.75     0.45)  ; 19
                        (  -80.12   127.67     7.75     0.45)  ; 20
                        (  -79.95   128.28     7.85     0.45)  ; 21
                        (  -79.46   128.91     7.85     0.45)  ; 22
                        (  -78.11   129.65    10.95     0.45)  ; 23
                        (  -77.74   129.90     9.50     0.45)  ; 24
                        (  -77.54   129.94     9.10     0.45)  ; 25
                        (
                          (  -77.31   130.61     9.20     0.45)  ; 1, R-2-2-2-2-2-1-2-1-1-2-1-1
                          (  -77.73   132.29    10.35     0.45)  ; 2
                          (  -78.54   133.59     7.65     0.45)  ; 3
                          (  -80.18   135.67     7.15     0.45)  ; 4
                          (  -81.15   136.87     7.15     0.45)  ; 5
                          (  -81.26   137.34     7.15     0.45)  ; 6
                          (  -81.14   137.71     6.80     0.45)  ; 7
                          (  -80.49   138.04     6.80     0.45)  ; 8
                          (  -79.51   138.14     6.80     0.45)  ; 9
                          (  -79.05   137.80     6.80     0.45)  ; 10
                          (  -78.01   136.34     6.80     0.45)  ; 11
                          (  -77.68   136.03     6.80     0.45)  ; 12
                          (  -76.45   135.69     7.65     0.45)  ; 13
                          (  -76.30   135.80     7.65     0.45)  ; 14
                          (  -76.45   136.07     7.65     0.45)  ; 15
                          (
                            (  -76.72   139.02     9.10     0.45)  ; 1, R-2-2-2-2-2-1-2-1-1-2-1-1-1
                            (  -75.66   140.72    10.80     0.45)  ; 2
                            (  -75.73   141.11    10.80     0.45)  ; 3
                            (  -75.84   141.13    10.80     0.45)  ; 4
                            (  -76.60   140.88     3.50     0.45)  ; 5
                            (  -76.16   140.42     3.50     0.45)  ; 6
                            (  -74.39   139.85     3.50     0.45)  ; 7
                            (  -72.66   139.37     3.50     0.45)  ; 8
                            (  -70.75   138.53     2.85     0.45)  ; 9
                            (  -68.12   137.96     2.85     0.45)  ; 10
                            (  -66.78   137.93     2.85     0.45)  ; 11
                            (  -66.03   138.19     1.15     0.45)  ; 12
                            (  -64.06   138.37     1.15     0.45)  ; 13
                            (  -63.06   138.59     0.65     0.45)  ; 14
                            (  -61.23   138.34    -0.50     0.45)  ; 15
                            (  -60.52   138.74    -0.50     0.45)  ; 16
                            (  -59.37   139.83    -0.50     0.45)  ; 17
                            (  -58.27   140.94    -1.20     0.45)  ; 18
                            (  -57.01   142.34    -1.20     0.45)  ; 19
                            (  -56.55   143.94    -1.20     0.45)  ; 20
                            (  -56.31   145.32    -1.35     0.45)  ; 21
                            (  -58.93   147.55     4.95     0.45)  ; 22
                            (  -61.43   150.62     4.95     0.45)  ; 23
                            (  -61.80   151.91     5.60     0.45)  ; 24
                            (  -61.81   153.39     5.60     0.45)  ; 25
                            (  -61.86   153.46     5.60     0.45)  ; 26
                            (  -63.57   155.95    10.10     0.45)  ; 27
                            (  -64.87   157.78    10.55     0.45)  ; 28
                            (  -65.04   157.93    10.55     0.45)  ; 29
                            (  -66.14   160.24    10.50     0.45)  ; 30
                            (  -66.17   161.93    10.50     0.45)  ; 31
                            (  -66.27   163.24     8.80     0.45)  ; 32
                            (  -67.12   164.67     8.80     0.45)  ; 33
                            (  -69.79   168.73     8.80     0.45)  ; 34
                            (  -72.76   172.53     8.65     0.45)  ; 35
                            (  -72.87   172.67     8.65     0.45)  ; 36
                            (  -72.25   174.57    16.75     0.45)  ; 37
                            (  -72.07   175.96    16.75     0.45)  ; 38
                            (  -72.34   177.43    16.75     0.45)  ; 39
                            (  -72.63   178.38    19.70     0.45)  ; 40
                            (  -72.70   178.39    19.70     0.45)  ; 41
                            (  -73.39   180.37    23.95     0.45)  ; 42
                            (  -74.70   183.30    23.95     0.45)  ; 43
                            (  -75.08   184.53    23.95     0.45)  ; 44
                            (  -74.91   185.54    25.10     0.45)  ; 45
                            (  -75.73   187.48    25.10     0.45)  ; 46
                            (  -77.10   189.71    25.10     0.45)  ; 47
                            (  -77.07   189.90    25.10     0.45)  ; 48
                            (  -75.28   191.34    25.10     0.45)  ; 49
                            (  -74.20   192.77    25.10     0.45)  ; 50
                            (  -74.20   194.64    25.10     0.45)  ; 51
                            (  -74.89   196.69    22.50     0.45)  ; 52
                            (  -77.16   201.59    22.50     0.45)  ; 53
                            (  -80.11   196.54    27.60     0.45)  ; 54
                            (  -82.73   197.04    26.55     0.45)  ; 55
                            (  -86.73   197.46    26.55     0.45)  ; 56
                            (  -89.95   198.26    26.55     0.45)  ; 57
                            (  -90.81   198.85    24.20     0.45)  ; 58
                            (  -90.90   199.13    24.20     0.45)  ; 59
                            (  -91.57   199.17    24.20     0.51)  ; 60
                            (  -91.57   199.17    24.20     0.51)  ; 61
                            (  -95.14   199.29    27.05     0.51)  ; 62
                            (  -98.38   199.62    24.60     0.51)  ; 63
                            (  -99.53   199.46    24.60     0.51)  ; 64
                            ( -101.18   199.02    23.10     0.51)  ; 65
                            ( -102.59   199.11    22.35     0.51)  ; 66
                            ( -104.29   198.80    22.35     0.51)  ; 67
                            ( -105.62   198.65    20.25     0.51)  ; 68
                            ( -110.26   199.28    20.25     0.51)  ; 69
                            ( -111.46   199.36    20.00     0.51)  ; 70
                            ( -114.71   199.23    20.00     0.51)  ; 71
                             Generated
                          |
                            (  -76.19   135.70     6.55     0.45)  ; 1, R-2-2-2-2-2-1-2-1-1-2-1-1-2
                            (  -76.09   135.16     5.80     0.45)  ; 2
                            (  -75.43   134.86     5.80     0.45)  ; 3
                            (  -74.46   134.56     5.05     0.45)  ; 4
                            (  -73.35   133.47     7.20     0.45)  ; 5
                            (  -73.12   133.30     7.75     0.45)  ; 6
                            (  -72.55   133.28     7.75     0.45)  ; 7
                            (  -72.53   133.39     7.75     0.45)  ; 8
                            (
                              (  -71.05   133.73     5.85     0.45)  ; 1, R-2-2-2-2-2-1-2-1-1-2-1-1-2-1
                              (  -69.72   133.57     5.85     0.45)  ; 2
                              (  -68.20   132.66     4.70     0.45)  ; 3
                              (  -66.84   131.53     4.70     0.45)  ; 4
                              (  -62.68   128.31     5.45     0.45)  ; 5
                              (  -60.97   127.38     5.10     0.45)  ; 6
                              (  -58.57   125.87     5.10     0.45)  ; 7
                              (  -56.85   125.01     3.40     0.45)  ; 8
                              (  -56.20   125.03     3.35     0.45)  ; 9
                              (  -55.92   124.79     3.40     0.45)  ; 10
                               Normal
                            |
                              (  -72.52   132.30    10.60     0.45)  ; 1, R-2-2-2-2-2-1-2-1-1-2-1-1-2-2
                              (  -71.48   131.54    11.60     0.45)  ; 2
                              (  -71.10   131.15     8.80     0.45)  ; 3
                              (  -70.36   129.74     5.60     0.45)  ; 4
                              (  -70.30   128.96     5.60     0.45)  ; 5
                              (  -69.31   127.57     4.65     0.45)  ; 6
                              (  -68.45   126.58     4.65     0.45)  ; 7
                              (  -68.40   126.12     4.65     0.45)  ; 8
                              (  -68.95   123.25     3.60     0.45)  ; 9
                              (  -68.99   122.29     5.45     0.45)  ; 10
                              (  -69.15   122.05     5.45     0.45)  ; 11
                              (  -69.36   121.96     5.45     0.45)  ; 12
                              (  -69.58   122.19     8.90     0.45)  ; 13
                              (  -70.80   122.98    10.15     0.45)  ; 14
                              (  -72.27   123.42    10.15     0.45)  ; 15
                              (  -72.60   123.41    10.15     0.45)  ; 16
                              (  -73.98   122.48    10.10     0.45)  ; 17
                              (  -74.85   122.30    10.10     0.45)  ; 18
                              (  -81.69   122.23     7.75     0.45)  ; 19
                              (  -82.29   122.14     7.25     0.45)  ; 20
                              (  -84.55   122.52     7.05     0.45)  ; 21
                              (  -86.61   123.71     6.75     0.45)  ; 22
                              (  -87.34   124.35     6.75     0.45)  ; 23
                              (  -87.77   125.20     6.75     0.45)  ; 24
                              (  -88.40   126.85     6.75     0.45)  ; 25
                               Normal
                            )  ;  End of split
                          )  ;  End of split
                        |
                          (  -77.32   130.15    12.50     0.45)  ; 1, R-2-2-2-2-2-1-2-1-1-2-1-2
                          (  -75.14   128.17    12.05     0.45)  ; 2
                          (  -74.04   127.52     8.30     0.45)  ; 3
                          (  -73.47   127.37     7.40     0.45)  ; 4
                          (  -73.20   127.51     6.25     0.45)  ; 5
                          (  -73.11   127.63     5.85     0.45)  ; 6
                          (  -72.96   126.19     5.85     0.45)  ; 7
                          (  -72.42   124.48     5.05     0.45)  ; 8
                          (  -72.05   123.96     4.40     0.45)  ; 9
                          (  -70.95   123.64     4.40     0.45)  ; 10
                          (  -70.02   123.37     4.40     0.45)  ; 11
                          (  -69.69   122.66     7.20     0.45)  ; 12
                          (  -69.47   122.49     7.20     0.45)  ; 13
                          (  -69.19   121.81     7.20     0.45)  ; 14
                          (  -69.12   121.08     7.85     0.45)  ; 15
                          (  -68.58   120.09     7.85     0.45)  ; 16
                          (  -66.16   118.00     6.55     0.45)  ; 17
                          (  -64.42   117.26     5.05     0.45)  ; 18
                          (  -63.78   116.83     4.50     0.45)  ; 19
                          (  -62.33   116.58     4.50     0.45)  ; 20
                          (  -61.84   117.21     4.45     0.45)  ; 21
                          (  -61.14   117.61     4.45     0.45)  ; 22
                           Normal
                        |
                          (  -77.28   129.68    13.20     0.45)  ; 1, R-2-2-2-2-2-1-2-1-1-2-1-3
                          (  -80.01   130.72    12.90     0.45)  ; 2
                          (  -80.81   131.31    12.90     0.45)  ; 3
                          (  -80.91   133.00    10.70     0.45)  ; 4
                          (  -81.44   134.84    10.70     0.45)  ; 5
                          (  -82.98   138.71    10.60     0.45)  ; 6
                          (  -83.94   140.29    10.60     0.45)  ; 7
                          (  -84.77   141.08    10.60     0.45)  ; 8
                          (  -85.44   141.31    12.80     0.45)  ; 9
                          (  -86.29   142.37    15.20     0.45)  ; 10
                          (  -87.53   143.80    15.20     0.45)  ; 11
                          (  -89.95   147.43    15.20     0.45)  ; 12
                          (  -90.02   148.15    15.20     0.45)  ; 13
                          (  -89.90   149.24    14.55     0.45)  ; 14
                          (  -91.74   152.12    14.55     0.45)  ; 15
                          (  -93.55   154.37    14.45     0.45)  ; 16
                          (  -94.73   156.89    14.45     0.45)  ; 17
                          (  -94.53   158.08    14.45     0.45)  ; 18
                          (  -94.83   163.22    17.85     0.45)  ; 19
                          (  -94.98   164.61    17.85     0.45)  ; 20
                          (  -94.72   167.33    17.85     0.45)  ; 21
                          (  -93.12   169.21    20.35     0.45)  ; 22
                          (  -93.99   170.97    20.35     0.45)  ; 23
                          (  -94.55   171.84    18.35     0.45)  ; 24
                          (  -94.44   172.53    18.35     0.45)  ; 25
                          (  -94.08   172.73    18.15     0.45)  ; 26
                          (  -93.18   172.26    18.15     0.45)  ; 27
                          (  -92.73   171.53    18.15     0.45)  ; 28
                          (  -91.79   167.18    19.30     0.45)  ; 29
                          (  -91.81   165.50    19.30     0.45)  ; 30
                          (  -91.91   164.88    21.20     0.45)  ; 31
                          (  -92.52   163.63    21.20     0.45)  ; 32
                          (  -92.14   162.40    21.20     0.45)  ; 33
                          (  -90.71   160.16    21.20     0.45)  ; 34
                          (  -89.79   158.78    21.55     0.45)  ; 35
                          (  -89.25   157.79    21.55     0.45)  ; 36
                          (  -88.03   156.61    19.20     0.45)  ; 37
                          (  -87.99   156.47    15.60     0.45)  ; 38
                          (  -87.74   156.04    15.60     0.45)  ; 39
                          (  -86.36   154.65    15.45     0.45)  ; 40
                          (  -84.12   152.66    13.50     0.45)  ; 41
                          (  -82.23   151.25    13.50     0.45)  ; 42
                          (  -81.15   150.36    13.30     0.45)  ; 43
                          (  -80.62   149.68    13.30     0.45)  ; 44
                          (  -80.87   148.18    12.10     0.45)  ; 45
                          (  -80.67   147.11    12.10     0.45)  ; 46
                          (  -79.47   144.65    11.30     0.45)  ; 47
                          (  -79.35   143.86    11.30     0.45)  ; 48
                          (  -78.46   141.51    11.25     0.45)  ; 49
                          (  -76.49   139.76    11.25     0.45)  ; 50
                           Normal
                        )  ;  End of split
                      |
                        (  -76.32   101.28    -2.35     0.45)  ; 1, R-2-2-2-2-2-1-2-1-1-2-2
                        (  -75.13    99.98    -3.75     0.45)  ; 2
                        (  -74.38    99.79    -3.75     0.45)  ; 3
                        (  -73.91    99.91    -4.40     0.45)  ; 4
                        (  -73.36   100.46    -4.40     0.45)  ; 5
                        (  -73.23   101.27    -5.20     0.45)  ; 6
                        (  -73.38   102.27    -5.20     0.45)  ; 7
                        (  -73.67   103.28    -6.80     0.45)  ; 8
                        (  -73.31   104.64    -7.55     0.45)  ; 9
                        (  -72.92   105.35    -7.55     0.45)  ; 10
                         Normal
                      )  ;  End of split
                    )  ;  End of split
                  |
                    (  -60.12    84.61    -2.85     0.45)  ; 1, R-2-2-2-2-2-1-2-1-2
                    (  -60.10    84.73    -4.00     0.45)  ; 2
                    (  -59.89    85.16     6.70     0.45)  ; 3
                    (  -59.15    86.13     6.30     0.45)  ; 4
                    (  -57.99    86.89     5.30     0.45)  ; 5
                    (  -57.56    87.53     4.20     0.45)  ; 6
                    (  -57.34    87.69     3.45     0.45)  ; 7
                    (  -57.16    88.75     3.45     0.45)  ; 8
                    (  -57.54    89.91     3.30     0.45)  ; 9
                    (  -59.40    92.62     3.30     0.45)  ; 10
                    (  -61.80    96.83     3.30     0.45)  ; 11
                    (  -61.92    97.62     3.30     0.45)  ; 12
                    (  -61.91    98.01     5.10     0.45)  ; 13
                    (  -62.75    99.50     8.65     0.45)  ; 14
                    (  -63.58   100.35     8.65     0.45)  ; 15
                    (  -64.89   102.19     8.95     0.45)  ; 16
                    (  -66.52   104.72     7.90     0.45)  ; 17
                    (  -67.66   106.01     7.90     0.45)  ; 18
                    (  -69.89   108.06     6.55     0.45)  ; 19
                    (  -70.22   108.83     5.70     0.45)  ; 20
                    (  -70.82   110.94     4.85     0.45)  ; 21
                    (  -71.07   112.90     4.85     0.45)  ; 22
                    (  -71.78   113.67     4.85     0.45)  ; 23
                    (  -73.03   116.59     3.60     0.45)  ; 24
                    (  -74.38   118.89     3.60     0.45)  ; 25
                    (  -76.44   120.07     3.60     0.45)  ; 26
                    (  -79.24   122.94     2.80     0.45)  ; 27
                    (  -80.08   124.11     2.80     0.45)  ; 28
                    (  -82.48   126.71     2.80     0.45)  ; 29
                    (  -85.39   129.71     2.80     0.45)  ; 30
                    (  -86.80   132.41     2.80     0.45)  ; 31
                    (  -86.96   132.63     2.80     0.45)  ; 32
                    (  -89.49   134.10     0.50     0.45)  ; 33
                    (  -90.61   136.61     0.50     0.45)  ; 34
                    (  -92.14   138.61     2.65     0.45)  ; 35
                    (  -93.31   138.94     2.65     0.45)  ; 36
                    (  -94.38   142.15     5.05     0.45)  ; 37
                    (  -95.10   143.63     5.05     0.45)  ; 38
                    (  -95.49   143.56     5.05     0.45)  ; 39
                    (
                      ( -100.23   144.16     4.30     0.45)  ; 1, R-2-2-2-2-2-1-2-1-2-1
                      ( -100.49   144.20     2.20     0.45)  ; 2
                      ( -102.94   146.87     2.20     0.45)  ; 3
                      ( -105.21   149.07     1.60     0.45)  ; 4
                      ( -106.90   150.89     1.55     0.45)  ; 5
                      ( -108.20   151.95     1.55     0.45)  ; 6
                      ( -110.91   153.12     4.00     0.45)  ; 7
                      ( -111.04   153.14     4.00     0.45)  ; 8
                      ( -113.80   154.32    10.65     0.45)  ; 9
                      ( -115.16   155.45    11.10     0.45)  ; 10
                      ( -115.36   155.74    11.10     0.45)  ; 11
                      ( -115.42   156.06    11.10     0.05)  ; 12
                      ( -115.47   156.11    11.10     0.22)  ; 13
                      ( -115.42   156.16    11.10     0.22)  ; 14
                      ( -115.42   156.33    11.10     0.32)  ; 15
                      ( -115.42   156.38    11.10     0.32)  ; 16
                      ( -115.47   156.60    11.10     0.49)  ; 17
                      ( -115.52   156.92    11.10     0.49)  ; 18
                      ( -115.52   157.41    11.10     0.54)  ; 19
                      ( -115.79   158.11    11.10     0.54)  ; 20
                      ( -115.85   158.55    11.10     0.54)  ; 21
                      ( -116.01   158.87    11.10     0.54)  ; 22
                      ( -116.01   159.68    11.10     0.54)  ; 23
                      ( -116.12   159.84    11.10     0.54)  ; 24
                      ( -116.12   160.17    11.10     0.54)  ; 25
                      ( -116.23   160.44    11.10     0.54)  ; 26
                      ( -116.44   161.25    11.10     0.54)  ; 27
                      ( -116.61   161.41    11.10     0.54)  ; 28
                      ( -116.50   161.74    11.10     0.54)  ; 29
                      ( -116.50   161.79    11.10     0.54)  ; 30
                       Normal
                    )  ;  End of split
                  )  ;  End of split
                |
                  (  -40.66    73.25     0.60     0.51)  ; 1, R-2-2-2-2-2-1-2-2
                  (  -40.41    73.14    -2.00     0.51)  ; 2
                  (  -40.26    72.93    -2.85     0.51)  ; 3
                  (  -40.32    72.55    -5.50     0.51)  ; 4
                  (  -39.50    71.70    -1.35     0.51)  ; 5
                  (
                    (  -37.24    71.00    -0.25     0.51)  ; 1, R-2-2-2-2-2-1-2-2-1
                    (  -36.64    71.03     1.30     0.51)  ; 2
                    (  -36.22    70.88     1.30     0.51)  ; 3
                    (  -34.72    69.09     1.65     0.51)  ; 4
                    (  -33.61    68.38     0.55     0.51)  ; 5
                    (  -33.69    68.27     0.55     0.51)  ; 6
                    (  -33.62    69.10    -3.80     0.51)  ; 7
                    (  -31.16    67.65    -4.65     0.51)  ; 8
                    (  -30.23    67.36    -5.70     0.51)  ; 9
                    (  -28.46    66.02    -5.50     0.51)  ; 10
                    (  -26.78    64.91    -3.25     0.51)  ; 11
                    (  -25.65    63.55    -3.25     0.51)  ; 12
                    (  -24.96    62.34    -2.65     0.51)  ; 13
                    (  -24.67    61.39    -2.65     0.51)  ; 14
                    (  -24.57    60.08    -2.65     0.51)  ; 15
                    (  -23.85    58.22    -2.65     0.51)  ; 16
                    (  -21.59    54.74    -2.65     0.51)  ; 17
                    (  -19.32    52.61    -2.65     0.51)  ; 18
                    (  -16.90    50.46    -2.65     0.51)  ; 19
                    (  -17.32    51.44    -2.65     0.51)  ; 20
                    (  -12.53    45.40    -2.65     0.51)  ; 21
                    (  -10.66    43.86    -2.65     0.51)  ; 22
                    (   -4.01    39.38    -2.65     0.51)  ; 23
                    (   -4.18    38.44     0.75     0.51)  ; 24
                    (   -0.85    35.61     0.05     0.51)  ; 25
                    (    5.18    31.24    -1.90     0.51)  ; 26
                    (    7.20    29.80    -1.90     0.51)  ; 27
                    (    9.15    28.38    -1.90     0.51)  ; 28
                    (   13.87    26.23    -1.90     0.51)  ; 29
                    (   18.41    26.29    -2.50     0.51)  ; 30
                    (   20.51    28.07    -2.50     0.51)  ; 31
                    (   21.75    28.89    -2.75     0.51)  ; 32
                     Normal
                  |
                    (  -41.40    71.64    -4.50     0.51)  ; 1, R-2-2-2-2-2-1-2-2-2
                    (  -41.47    71.65    -4.65     0.51)  ; 2
                    (  -42.02    71.03     4.90     0.51)  ; 3
                    (  -42.02    69.17     4.90     0.51)  ; 4
                    (  -42.17    68.61     6.60     0.51)  ; 5
                    (  -42.90    67.70     6.60     0.51)  ; 6
                    (  -43.87    66.96     6.60     0.51)  ; 7
                    (  -44.89    66.62     5.65     0.51)  ; 8
                    (  -46.57    66.25     1.00     0.51)  ; 9
                    (  -47.45    65.25     1.00     0.51)  ; 10
                    (  -47.53    64.74     0.10     0.51)  ; 11
                    (  -48.06    63.87     7.20     0.51)  ; 12
                    (  -47.97    61.01     7.60     0.51)  ; 13
                    (  -50.17    58.68     7.60     0.51)  ; 14
                    (  -50.95    57.12     5.95     0.51)  ; 15
                    (  -51.37    55.00     5.95     0.51)  ; 16
                    (  -52.04    53.31     5.75     0.51)  ; 17
                    (  -52.52    52.36     5.75     0.51)  ; 18
                    (  -52.86    53.07     5.75     0.51)  ; 19
                    (  -54.21    49.61     5.75     0.51)  ; 20
                    (  -55.34    46.77     5.75     0.51)  ; 21
                    (  -56.45    45.54     5.75     0.51)  ; 22
                    (  -58.55    45.32     5.75     0.51)  ; 23
                    (  -59.81    45.46     5.75     0.51)  ; 24
                    (  -59.78    45.66     5.75     0.51)  ; 25
                    (  -60.92    45.13    10.45     0.51)  ; 26
                    (  -62.17    44.63     8.20     0.51)  ; 27
                    (  -64.77    44.88     7.10     0.51)  ; 28
                    (  -65.31    45.16     7.10     0.51)  ; 29
                    (  -67.22    46.39     7.05     0.51)  ; 30
                    (  -68.36    47.68     8.75     0.51)  ; 31
                    (  -68.79    48.59     8.75     0.51)  ; 32
                    (  -71.34    51.09     9.35     0.51)  ; 33
                    (  -72.07    52.11     9.35     0.51)  ; 34
                    (  -74.15    54.27     9.35     0.51)  ; 35
                    (  -75.79    56.35     8.90     0.51)  ; 36
                    (  -77.81    60.05     8.90     0.51)  ; 37
                    (  -78.39    60.86     6.60     0.51)  ; 38
                    (  -79.69    63.07     6.45     0.51)  ; 39
                    (  -79.98    64.80     5.45     0.51)  ; 40
                    (  -80.86    66.11     4.20     0.51)  ; 41
                    (  -81.27    66.76     4.15     0.51)  ; 42
                    (  -82.15    69.17     4.15     0.51)  ; 43
                    (  -82.90    70.39     4.15     0.51)  ; 44
                    (  -85.02    72.75     4.15     0.51)  ; 45
                    (  -85.42    74.94     2.20     0.51)  ; 46
                    (  -85.38    75.19     2.20     0.51)  ; 47
                    (  -87.99    75.14     5.30     0.51)  ; 48
                    (  -87.98    75.59     3.95     0.51)  ; 49
                    (  -88.67    77.25     3.95     0.51)  ; 50
                    (  -88.67    77.63     3.35     0.51)  ; 51
                    (  -88.05    80.50     2.85     0.51)  ; 52
                    (  -87.85    81.69     1.00     0.51)  ; 53
                    (  -88.06    83.92     1.00     0.51)  ; 54
                    (  -87.79    84.78     1.00     0.51)  ; 55
                    (  -87.07    86.34    -0.35     0.51)  ; 56
                    (  -86.84    88.10    -0.75     0.51)  ; 57
                    (  -87.50    89.50    -0.75     0.51)  ; 58
                    (  -87.77    89.87    -0.75     0.51)  ; 59
                    (  -88.40    89.91    -0.75     0.51)  ; 60
                    (  -89.83    92.16    -3.15     0.51)  ; 61
                    (  -92.08    95.96    -4.45     0.51)  ; 62
                    (  -92.43    97.37    -4.45     0.51)  ; 63
                    (  -93.28    99.96    -4.45     0.51)  ; 64
                    (  -94.90   102.56    -4.50     0.51)  ; 65
                    (  -96.42   104.30    -4.50     0.51)  ; 66
                    (  -95.48   107.36    -8.70     0.51)  ; 67
                    (  -95.31   108.04   -10.35     0.51)  ; 68
                    (  -95.83   108.38   -10.35     0.51)  ; 69
                    (  -97.56   111.46    -1.50     0.51)  ; 70
                    ( -100.33   115.27    -1.50     0.51)  ; 71
                    ( -101.73   117.31    -1.05     0.51)  ; 72
                    ( -103.38   120.18    -3.60     0.51)  ; 73
                    ( -103.73   121.14    -3.60     0.51)  ; 74
                    ( -103.98   121.57    -4.10     0.51)  ; 75
                    ( -104.47   122.49    -4.10     0.51)  ; 76
                    ( -105.13   123.57    -4.10     0.51)  ; 77
                    ( -105.97   123.90    -4.10     0.51)  ; 78
                    ( -109.89   126.31    -4.40     0.51)  ; 79
                    ( -110.93   127.00    -4.45     0.51)  ; 80
                    ( -111.37   127.07    -4.45     0.51)  ; 81
                    (
                      ( -112.44   129.52    -6.60     0.51)  ; 1, R-2-2-2-2-2-1-2-2-2-1
                      ( -115.26   131.15    -6.60     0.51)  ; 2
                      ( -117.21   132.96    -6.60     0.51)  ; 3
                      ( -120.53   136.62    -6.60     0.51)  ; 4
                      ( -122.14   137.80    -6.60     0.51)  ; 5
                      ( -125.17   139.27    -6.60     0.51)  ; 6
                      ( -126.60   139.58    -6.60     0.51)  ; 7
                      ( -129.76   139.99    -6.60     0.51)  ; 8
                      ( -130.23   139.87    -6.60     0.51)  ; 9
                      ( -130.30   137.78    -2.30     0.51)  ; 10
                      ( -131.42   137.65    -2.30     0.51)  ; 11
                      ( -132.87   137.50    -2.30     0.51)  ; 12
                      ( -134.18   137.72    -1.40     0.51)  ; 13
                      ( -135.91   138.92   -13.40     0.51)  ; 14
                      ( -137.00   138.98   -14.20     0.51)  ; 15
                      ( -139.40   138.16   -14.20     0.51)  ; 16
                      ( -143.74   136.89   -13.95     0.51)  ; 17
                      ( -145.79   135.82   -13.95     0.51)  ; 18
                      ( -146.99   133.70   -13.95     0.51)  ; 19
                      ( -147.46   132.42   -11.45     0.51)  ; 20
                      ( -148.00   131.87   -11.45     0.51)  ; 21
                      ( -149.12   131.74   -11.45     0.51)  ; 22
                      ( -152.89   130.82    -8.50     0.51)  ; 23
                      ( -154.46   128.38    -8.50     0.51)  ; 24
                      ( -155.88   124.94    -8.50     0.51)  ; 25
                      ( -156.83   123.16    -8.45     0.51)  ; 26
                      ( -158.24   121.99    -8.45     0.51)  ; 27
                      ( -162.97   120.01    -8.45     0.51)  ; 28
                       Normal
                    |
                      ( -110.83   128.34    -1.30     0.51)  ; 1, R-2-2-2-2-2-1-2-2-2-2
                      ( -111.46   129.54    -1.30     0.51)  ; 2
                      ( -112.42   131.13    -1.10     0.51)  ; 3
                      ( -112.57   131.40    -1.10     0.51)  ; 4
                      ( -115.07   134.93    -8.00     0.51)  ; 5
                      ( -116.74   135.73    -8.00     0.51)  ; 6
                      ( -117.52   135.73    -8.00     0.51)  ; 7
                      ( -120.50   135.26    -9.45     0.51)  ; 8
                      ( -121.70   135.40    -9.45     0.51)  ; 9
                      ( -122.79   136.16   -10.05     0.51)  ; 10
                      ( -124.24   137.50   -10.05     0.51)  ; 11
                      ( -126.08   138.46   -10.05     0.51)  ; 12
                      ( -127.39   138.68   -10.05     0.51)  ; 13
                      ( -129.49   138.14   -11.20     0.51)  ; 14
                      ( -131.81   137.37   -11.20     0.51)  ; 15
                      ( -132.40   137.34   -11.70     0.51)  ; 16
                      ( -136.68   139.03   -11.70     0.51)  ; 17
                      ( -137.38   139.14   -11.60     0.51)  ; 18
                      ( -138.78   138.86   -11.60     0.51)  ; 19
                      ( -139.26   138.69   -10.95     0.51)  ; 20
                      ( -140.93   139.10   -10.95     0.51)  ; 21
                      ( -143.30   138.47   -12.70     0.51)  ; 22
                      ( -145.82   137.67   -12.70     0.51)  ; 23
                      ( -147.71   136.38   -13.15     0.51)  ; 24
                      ( -149.03   135.05   -13.15     0.51)  ; 25
                      ( -150.80   132.19   -13.15     0.51)  ; 26
                      ( -151.85   130.95   -13.15     0.51)  ; 27
                      ( -151.83   131.46   -13.15     0.51)  ; 28
                      ( -153.87   131.35    -7.45     0.51)  ; 29
                      ( -155.39   131.49    -7.70     0.51)  ; 30
                      ( -157.01   131.82    -7.70     0.51)  ; 31
                      ( -157.30   132.45    -7.70     0.51)  ; 32
                       Normal
                    )  ;  End of split
                  )  ;  End of split
                )  ;  End of split
              )  ;  End of split
            |
              (  -14.66    76.38    -4.40     0.83)  ; 1, R-2-2-2-2-2-2
              (  -14.62    75.08    -4.40     0.83)  ; 2
              (  -14.63    74.63    -4.40     0.83)  ; 3
              (  -14.59    73.72    -4.40     0.83)  ; 4
              (  -13.85    71.66    -2.55     0.83)  ; 5
              (  -13.50    71.41    -2.55     0.83)  ; 6
              (  -13.88    68.76    -1.90     0.83)  ; 7
              (  -13.33    65.96    -2.05     0.83)  ; 8
              (  -13.25    64.53    -3.35     0.83)  ; 9
              (
                (  -12.11    64.96    -6.95     0.38)  ; 1, R-2-2-2-2-2-2-1
                (  -11.66    65.22    -6.95     0.38)  ; 2
                (
                  (  -11.88    65.56    -6.20     0.38)  ; 1, R-2-2-2-2-2-2-1-1
                  (  -11.17    66.34    -4.90     0.38)  ; 2
                  (  -10.62    66.51    -4.20     0.38)  ; 3
                  (   -9.99    66.40    -4.00     0.38)  ; 4
                  (   -9.59    66.14    -4.00     0.38)  ; 5
                  (   -8.43    63.82    -4.00     0.38)  ; 6
                  (   -7.46    62.29    -4.00     0.38)  ; 7
                  (   -6.65    61.71    -4.00     0.38)  ; 8
                  (   -5.70    61.29    -4.00     0.38)  ; 9
                  (   -4.37    60.35    -4.00     0.38)  ; 10
                  (   -3.63    59.39    -5.60     0.38)  ; 11
                  (   -2.14    58.63    -5.60     0.38)  ; 12
                  (   -0.84    58.72    -5.60     0.38)  ; 13
                  (    0.18    59.07    -6.50     0.38)  ; 14
                  (    1.95    59.22    -6.50     0.38)  ; 15
                  (    4.10    59.31    -6.50     0.38)  ; 16
                  (    7.37    60.04    -6.50     0.38)  ; 17
                  (    7.83    60.04    -6.50     0.38)  ; 18
                  (    7.96    59.69    -6.50     0.38)  ; 19
                  (   10.01    58.06    -0.75     0.38)  ; 20
                  (   12.75    58.69    -1.95     0.38)  ; 21
                  (   14.07    58.79    -1.95     0.38)  ; 22
                  (   16.07    58.45    -4.05     0.38)  ; 23
                  (   17.46    58.60    -4.05     0.38)  ; 24
                  (   21.88    59.66    -4.40     0.38)  ; 25
                  (   27.64    62.05    -4.45     0.38)  ; 26
                  (   27.77    62.02    -4.45     0.38)  ; 27
                  (   28.25    61.43    -4.45     0.38)  ; 28
                  (   28.83    60.59    -1.85     0.25)  ; 29
                  (   29.56    60.33    -2.80     0.25)  ; 30
                  (   30.44    59.74    -2.80     0.25)  ; 31
                  (   31.79    58.21    -2.80     0.25)  ; 32
                  (   32.68    55.16    -4.00     0.25)  ; 33
                  (   33.11    52.71    -4.00     0.25)  ; 34
                  (   33.31    49.70    -3.85     0.25)  ; 35
                  (   33.04    47.30    -3.85     0.25)  ; 36
                  (   32.03    40.95    -3.70     0.25)  ; 37
                  (   31.80    38.80    -3.70     0.25)  ; 38
                  (   31.29    38.88    -3.70     0.25)  ; 39
                  (   33.08    35.68    -3.70     0.25)  ; 40
                  (   33.01    34.14    -3.70     0.25)  ; 41
                  (   33.30    31.64    -3.70     0.25)  ; 42
                  (   32.65    27.79    -1.40     0.13)  ; 43
                  (   31.88    22.82    -1.70     0.13)  ; 44
                  (   31.68    19.76    -2.15     0.13)  ; 45
                  (   30.51    12.86    -2.55     0.13)  ; 46
                  (   30.52    12.92    -2.55     0.13)  ; 47
                  (   31.37     8.78    -2.60     0.13)  ; 48
                  (   31.41     5.16    -2.60     0.13)  ; 49
                  (   31.53     2.44    -2.60     0.13)  ; 50
                  (   30.83     1.32    -0.20     0.13)  ; 51
                  (   30.93    -5.34    -0.85     0.13)  ; 52
                  (   30.75    -6.79    -0.85     0.13)  ; 53
                  (   30.78    -7.77    -2.10     0.13)  ; 54
                  (   30.84    -7.40    -2.10     0.13)  ; 55
                  (   32.89   -10.19    -2.10     0.13)  ; 56
                  (   33.35   -12.78    -2.10     0.13)  ; 57
                  (   33.07   -15.57    -2.10     0.13)  ; 58
                  (   31.62   -23.46    -2.10     0.13)  ; 59
                  (   30.72   -28.79    -2.10     0.13)  ; 60
                  (   30.90   -28.43    -2.10     0.13)  ; 61
                  (   31.42   -31.24    -5.55     0.13)  ; 62
                  (   31.31   -32.64    -5.60     0.13)  ; 63
                  (   29.56   -34.99    -5.60     0.13)  ; 64
                  (   28.80   -36.08    -1.35     0.13)  ; 65
                  (   28.44   -36.28    -1.35     0.13)  ; 66
                  (   28.00   -35.82    -1.35     0.13)  ; 67
                  (   26.54   -36.02     0.10     0.13)  ; 68
                  (   25.30   -38.46     2.35     0.13)  ; 69
                  (   24.74   -40.24     2.35     0.13)  ; 70
                  (   24.03   -43.73     2.35     0.13)  ; 71
                  (   23.58   -46.75     2.95     0.13)  ; 72
                  (   24.11   -48.91     2.95     0.13)  ; 73
                  (   24.90   -50.71     2.95     0.13)  ; 74
                  (   28.66   -49.87     2.85     0.13)  ; 75
                   Normal
                |
                  (  -11.34    64.04    -5.45     0.38)  ; 1, R-2-2-2-2-2-2-1-2
                  (  -11.37    63.85    -5.45     0.45)  ; 2
                  (  -11.51    62.64    -5.45     0.45)  ; 3
                  (  -11.97    61.82    -5.45     0.45)  ; 4
                  (  -12.93    60.75    -5.45     0.45)  ; 5
                  (  -13.76    58.12    -5.45     0.45)  ; 6
                  (  -13.73    58.31    -5.45     0.45)  ; 7
                  (  -13.37    58.51    -7.85     0.45)  ; 8
                  (  -12.73    57.75    -7.85     0.45)  ; 9
                  (  -12.12    57.52    -7.80     0.45)  ; 10
                  (
                    (  -12.62    55.35    -7.80     0.45)  ; 1, R-2-2-2-2-2-2-1-2-1
                    (  -13.56    54.35    -6.40     0.45)  ; 2
                    (  -14.71    52.48    -6.40     0.45)  ; 3
                    (  -15.14    51.13    -6.40     0.45)  ; 4
                    (  -15.67    47.93    -5.25     0.45)  ; 5
                    (  -18.43    41.55    -5.00     0.45)  ; 6
                    (  -18.52    40.99    -5.00     0.45)  ; 7
                    (  -18.12    39.18    -5.95     0.45)  ; 8
                    (  -18.70    35.73    -6.50     0.45)  ; 9
                    (  -19.14    34.26    -6.50     0.45)  ; 10
                    (  -19.90    30.19    -7.25     0.45)  ; 11
                    (  -20.37    28.92    -7.25     0.45)  ; 12
                    (  -20.32    26.75    -5.55     0.45)  ; 13
                    (  -20.85    25.49    -4.20     0.45)  ; 14
                    (
                      (  -18.91    22.90    -0.25     0.45)  ; 1, R-2-2-2-2-2-2-1-2-1-1
                      (  -19.99    21.41     1.55     0.45)  ; 2
                      (  -20.62    20.04     1.75     0.45)  ; 3
                      (  -21.40    19.19    -0.50     0.45)  ; 4
                      (  -22.48    19.70    -4.35     0.45)  ; 5
                      (  -23.86    18.38    -5.20     0.45)  ; 6
                      (  -24.60    17.09    -5.20     0.45)  ; 7
                      (  -25.01    16.13    -5.20     0.45)  ; 8
                      (  -25.15    15.70    -5.25     0.45)  ; 9
                      (  -25.14    15.76    -5.25     0.45)  ; 10
                      (
                        (  -24.39    13.31    -4.90     0.45)  ; 1, R-2-2-2-2-2-2-1-2-1-1-1
                        (  -25.82     9.04    -1.80     0.45)  ; 2
                        (  -26.39     5.33     0.85     0.45)  ; 3
                        (  -27.37     3.31     0.85     0.45)  ; 4
                        (  -28.20     0.73     0.85     0.45)  ; 5
                        (  -28.44    -0.71     1.20     0.45)  ; 6
                        (  -27.06     1.67     2.50     0.45)  ; 7
                        (  -29.18    -2.48     2.50     0.45)  ; 8
                        (  -30.15    -5.23     0.90     0.45)  ; 9
                        (  -30.76    -7.26     0.90     0.45)  ; 10
                        (  -31.37   -10.90     0.90     0.45)  ; 11
                        (  -31.49   -15.00     0.90     0.45)  ; 12
                        (  -32.36   -18.33     0.90     0.45)  ; 13
                        (  -32.69   -19.06     0.90     0.45)  ; 14
                        (  -32.73   -18.60     0.90     0.45)  ; 15
                        (  -35.54   -21.80     0.90     0.45)  ; 16
                        (  -36.28   -23.93     0.90     0.45)  ; 17
                        (  -36.23   -27.04     0.90     0.45)  ; 18
                        (  -35.36   -29.96     0.90     0.45)  ; 19
                        (  -35.05   -30.07     0.90     0.45)  ; 20
                        (  -35.36   -30.66     3.30     0.38)  ; 21
                        (  -35.78   -32.72     3.30     0.38)  ; 22
                        (  -37.02   -32.83     1.95     0.38)  ; 23
                        (  -39.39   -32.74     1.95     0.38)  ; 24
                        (  -41.02   -32.86     1.95     0.38)  ; 25
                        (  -42.83   -34.04    -0.40     0.38)  ; 26
                        (  -44.92   -35.69    -0.40     0.38)  ; 27
                        (  -47.52   -38.47    -0.55     0.38)  ; 28
                        (  -50.26   -40.59    -0.55     0.38)  ; 29
                        (  -50.04   -39.27    -0.55     0.38)  ; 30
                        (  -51.55   -45.60    -0.15     0.38)  ; 31
                        (  -54.74   -49.96    -0.15     0.38)  ; 32
                        (  -56.12   -53.14    -0.15     0.38)  ; 33
                        (  -56.26   -53.25    -0.15     0.38)  ; 34
                        (  -55.90   -52.99    -0.15     0.38)  ; 35
                        (  -56.75   -53.42     2.70     0.32)  ; 36
                        (  -58.13   -55.84     2.70     0.32)  ; 37
                        (  -58.87   -56.81     2.70     0.32)  ; 38
                        (  -59.01   -56.84     2.75     0.32)  ; 39
                        (
                          (  -60.28   -59.47     2.75     0.32)  ; 1, R-2-2-2-2-2-2-1-2-1-1-1-1
                          (  -62.93   -62.11     5.55     0.32)  ; 2
                          (  -63.93   -64.27     5.55     0.32)  ; 3
                          (  -64.33   -65.50     5.55     0.32)  ; 4
                          (  -65.09   -66.53     6.05     0.32)  ; 5
                          (  -67.44   -68.58     6.05     0.32)  ; 6
                          (  -67.79   -69.16     5.90     0.32)  ; 7
                          (  -68.19   -69.61     5.90     0.32)  ; 8
                          (  -68.79   -70.10     4.05     0.32)  ; 9
                          (  -71.20   -70.60     4.05     0.32)  ; 10
                          (  -71.57   -70.92     4.05     0.32)  ; 11
                          (  -71.05   -70.49     4.05     0.32)  ; 12
                          (  -71.94   -72.01     8.15     0.32)  ; 13
                          (  -72.63   -74.48     8.15     0.32)  ; 14
                          (  -73.51   -76.27     8.15     0.32)  ; 15
                          (  -73.93   -78.00     9.10     0.32)  ; 16
                          (  -74.10   -79.00     9.10     0.32)  ; 17
                          (  -74.42   -79.79     9.10     0.32)  ; 18
                          (  -74.14   -79.26     9.10     0.32)  ; 19
                          (  -75.27   -80.54     5.00     0.32)  ; 20
                          (  -75.70   -81.88     5.00     0.32)  ; 21
                          (  -75.75   -81.81     4.85     0.32)  ; 22
                           Normal
                        |
                          (  -59.30   -54.41     2.30     0.32)  ; 1, R-2-2-2-2-2-2-1-2-1-1-1-2
                          (  -59.96   -54.49     3.95     0.32)  ; 2
                          (  -59.94   -54.36     3.95     0.32)  ; 3
                          (  -61.24   -53.70     5.35     0.32)  ; 4
                          (  -61.67   -53.56     3.55     0.32)  ; 5
                          (  -63.43   -53.65     2.80     0.32)  ; 6
                          (  -64.64   -53.19     2.80     0.32)  ; 7
                          (  -68.66   -52.58     0.55     0.32)  ; 8
                          (  -69.52   -52.30     0.55     0.32)  ; 9
                          (  -69.72   -52.00     2.50     0.32)  ; 10
                          (  -69.63   -51.05     4.90     0.32)  ; 11
                          (  -69.31   -48.40     4.90     0.32)  ; 12
                          (  -69.54   -47.07     4.90     0.32)  ; 13
                          (  -70.48   -45.36     4.90     0.32)  ; 14
                          (  -71.50   -44.23     4.90     0.32)  ; 15
                          (  -71.66   -43.61     4.00     0.32)  ; 16
                          (  -71.44   -42.30     3.85     0.32)  ; 17
                          (  -71.28   -42.14     3.85     0.32)  ; 18
                          (  -72.45   -40.32     3.80     0.32)  ; 19
                          (  -72.29   -39.70     3.60     0.32)  ; 20
                          (  -70.81   -37.76     3.60     0.32)  ; 21
                          (  -69.65   -35.89     3.60     0.32)  ; 22
                          (  -69.24   -34.61     3.25     0.32)  ; 23
                          (  -69.00   -32.06     3.25     0.32)  ; 24
                          (  -68.84   -31.13     3.25     0.32)  ; 25
                          (  -61.47   -27.31    -0.75     0.32)  ; 26
                          (  -60.08   -25.09     1.20     0.32)  ; 27
                          (  -58.94   -22.19     1.20     0.32)  ; 28
                          (  -59.08   -21.91     1.20     0.32)  ; 29
                          (  -60.59   -20.17     3.50     0.32)  ; 30
                          (  -60.42   -19.49     3.50     0.32)  ; 31
                          (  -58.37   -15.39     3.75     0.32)  ; 32
                          (  -57.14   -13.47     3.70     0.32)  ; 33
                          (  -56.41   -11.78     3.70     0.32)  ; 34
                          (  -55.47    -8.91     3.45     0.32)  ; 35
                          (  -58.12    -6.68     3.50     0.25)  ; 36
                          (  -58.55    -6.15     3.50     0.25)  ; 37
                          (  -59.74    -5.24     3.45     0.25)  ; 38
                          (  -61.74    -4.06     3.45     0.25)  ; 39
                          (  -61.81    -4.05     3.45     0.25)  ; 40
                           Normal
                        )  ;  End of split
                      |
                        (  -24.55    17.41    -5.30     0.25)  ; 1, R-2-2-2-2-2-2-1-2-1-1-2
                        (  -24.65    17.56    -5.25     0.25)  ; 2
                        (  -24.21    20.14    -5.25     0.25)  ; 3
                        (  -23.99    20.29    -3.80     0.25)  ; 4
                        (  -23.93    20.28    -3.80     0.25)  ; 5
                        (  -23.31    19.79    -5.40     0.25)  ; 6
                        (  -19.51    18.63    -6.70     0.25)  ; 7
                        (  -17.69    17.94    -6.70     0.25)  ; 8
                        (  -15.58    16.68    -6.70     0.25)  ; 9
                        (  -14.38    15.38    -7.70     0.25)  ; 10
                        (  -12.10    13.64    -7.70     0.25)  ; 11
                        (  -11.82    13.72    -7.70     0.25)  ; 12
                        (   -9.62    15.35    -7.65     0.25)  ; 13
                        (   -8.13    16.90    -7.65     0.25)  ; 14
                        (   -5.47    18.91    -6.50     0.25)  ; 15
                        (   -5.55    19.18    -6.50     0.25)  ; 16
                        (   -3.86    19.99    -7.70     0.25)  ; 17
                        (   -3.77    20.16    -7.70     0.25)  ; 18
                        (   -3.41    20.37    -8.40     0.25)  ; 19
                        (   -2.27    21.46    -8.40     0.25)  ; 20
                        (   -1.31    22.91    -8.45     0.25)  ; 21
                        (   -0.37    23.85    -8.45     0.25)  ; 22
                        (    2.81    26.28    -8.45     0.25)  ; 23
                        (    4.10    27.81    -8.45     0.25)  ; 24
                        (    6.34    28.85    -8.70     0.25)  ; 25
                        (    8.94    29.37    -8.70     0.25)  ; 26
                        (   10.23    29.74    -9.25     0.25)  ; 27
                        (   10.17    29.75    -9.30     0.25)  ; 28
                        (   11.98    30.53   -13.25     0.25)  ; 29
                        (   12.05    30.58   -13.25     0.25)  ; 30
                        (   12.97    31.40    -8.80     0.25)  ; 31
                        (   13.85    31.25    -8.80     0.25)  ; 32
                        (   16.87    31.25    -8.35     0.25)  ; 33
                        (   19.27    31.69    -8.35     0.25)  ; 34
                        (   19.55    31.77    -8.35     0.25)  ; 35
                        (   23.10    32.21   -11.80     0.25)  ; 36
                        (   25.14    32.83   -13.05     0.25)  ; 37
                        (   26.05    33.25   -13.05     0.25)  ; 38
                        (   26.93    34.33   -11.70     0.25)  ; 39
                        (   28.00    35.24   -11.70     0.25)  ; 40
                        (   30.43    36.64   -10.95     0.25)  ; 41
                        (   31.61    37.54   -10.95     0.25)  ; 42
                        (   31.98    37.87   -10.95     0.25)  ; 43
                        (   31.87    37.89   -10.95     0.25)  ; 44
                        (   34.77    39.07   -10.60     0.25)  ; 45
                        (   36.12    40.97   -10.60     0.25)  ; 46
                        (   37.08    41.65   -10.60     0.25)  ; 47
                        (   38.95    43.58   -10.60     0.25)  ; 48
                        (   40.39    45.22   -10.60     0.25)  ; 49
                        (   40.66    45.36   -10.60     0.25)  ; 50
                        (   40.61    45.37   -10.60     0.25)  ; 51
                        (   45.53    47.06   -10.60     0.25)  ; 52
                        (   46.90    47.54   -10.60     0.25)  ; 53
                        (   48.73    48.45   -10.60     0.25)  ; 54
                        (   55.79    49.17   -14.00     0.25)  ; 55
                        (   56.68    50.63   -15.35     0.25)  ; 56
                        (   57.12    51.01   -15.35     0.25)  ; 57
                        (   58.15    51.30   -15.35     0.25)  ; 58
                        (   58.67    51.33   -14.90     0.25)  ; 59
                        (   59.86    51.91   -12.20     0.25)  ; 60
                        (   61.19    52.13   -12.20     0.25)  ; 61
                        (   62.42    52.19   -13.15     0.25)  ; 62
                        (   63.00    52.54   -13.15     0.25)  ; 63
                        (   63.16    52.77   -13.15     0.25)  ; 64
                        (   63.23    52.76   -13.15     0.25)  ; 65
                        (   66.48    52.53   -16.50     0.25)  ; 66
                        (   68.27    53.26   -16.50     0.25)  ; 67
                        (   71.09    54.26   -16.60     0.25)  ; 68
                        (   73.07    55.29   -16.60     0.25)  ; 69
                        (   73.65    55.32   -13.60     0.25)  ; 70
                        (   77.04    57.07   -12.55     0.13)  ; 71
                        (   77.39    57.20   -12.55     0.13)  ; 72
                        (   78.59    57.84   -11.30     0.13)  ; 73
                        (   79.85    58.02   -10.35     0.13)  ; 74
                        (   80.55    57.96   -10.35     0.13)  ; 75
                        (   80.86    57.52   -10.15     0.13)  ; 76
                        (   80.88    56.87   -10.15     0.13)  ; 77
                        (   80.84    55.84   -10.15     0.13)  ; 78
                        (   81.13    54.89   -13.05     0.13)  ; 79
                        (   81.86    54.26   -13.85     0.13)  ; 80
                        (   83.39    53.41   -13.85     0.13)  ; 81
                        (   83.85    51.91   -14.55     0.13)  ; 82
                        (   84.17    51.09   -14.55     0.13)  ; 83
                        (   86.36    51.56   -15.30     0.13)  ; 84
                        (   87.44    51.44   -15.30     0.13)  ; 85
                        (   88.25    50.92   -15.30     0.13)  ; 86
                        (   88.55    50.35   -15.30     0.13)  ; 87
                        (   88.57    50.09   -15.30     0.13)  ; 88
                        (   87.27    51.14   -14.75     0.13)  ; 89
                        (   89.37    50.98   -14.75     0.13)  ; 90
                        (   91.89    51.46   -14.65     0.13)  ; 91
                        (   93.35    52.05   -14.65     0.13)  ; 92
                        (   93.64    52.26   -14.65     0.13)  ; 93
                         Normal
                      )  ;  End of split
                    |
                      (  -20.89    25.47    -4.25     0.13)  ; 1, R-2-2-2-2-2-2-1-2-1-2
                      (  -21.51    25.57    -0.70     0.13)  ; 2
                      (  -23.15    25.85    -1.50     0.25)  ; 3
                      (  -23.15    25.85    -2.75     0.25)  ; 4
                      (  -25.50    23.34    -8.55     0.32)  ; 5
                      (  -26.57    21.97    -9.10     0.32)  ; 6
                      (  -27.46    21.68    -9.10     0.32)  ; 7
                      (  -28.36    22.41    -3.35     0.32)  ; 8
                      (  -28.79    23.38     0.35     0.32)  ; 9
                      (  -29.59    23.97     0.35     0.32)  ; 10
                      (  -30.83    24.25     0.35     0.32)  ; 11
                      (  -31.84    24.74    -2.60     0.32)  ; 12
                      (  -32.71    24.95    -4.90     0.32)  ; 13
                      (  -35.65    24.35    -6.50     0.32)  ; 14
                      (  -36.47    23.71    -7.35     0.32)  ; 15
                      (  -37.34    23.47    -7.35     0.32)  ; 16
                      (  -38.90    23.41    -7.35     0.32)  ; 17
                      (  -40.56    23.95    -9.40     0.32)  ; 18
                      (  -42.52    23.38    -9.40     0.32)  ; 19
                      (  -43.98    22.78    -9.40     0.32)  ; 20
                      (  -44.20    22.63   -11.75     0.32)  ; 21
                      (  -45.09    24.20   -11.75     0.32)  ; 22
                      (  -46.46    25.60   -11.75     0.32)  ; 23
                      (  -47.19    25.84   -12.00     0.32)  ; 24
                      (  -48.20    25.63   -12.00     0.32)  ; 25
                      (  -49.37    28.60   -12.00     0.32)  ; 26
                      (  -49.64    31.23   -12.00     0.32)  ; 27
                      (  -48.21    34.73   -12.10     0.32)  ; 28
                      (  -47.84    35.43   -13.00     0.32)  ; 29
                      (  -47.64    36.57   -13.00     0.32)  ; 30
                      (  -48.06    38.70   -13.00     0.32)  ; 31
                      (  -48.90    40.58   -13.00     0.32)  ; 32
                      (  -49.34    41.43   -14.35     0.32)  ; 33
                      (  -49.34    42.21   -14.35     0.32)  ; 34
                      (  -49.31    42.40   -14.35     0.32)  ; 35
                      (  -46.18    47.16    -7.00     0.32)  ; 36
                      (  -46.06    48.56    -6.90     0.32)  ; 37
                      (  -46.13    48.57    -6.90     0.32)  ; 38
                      (  -46.55    50.64   -10.90     0.32)  ; 39
                      (  -45.96    52.22   -11.55     0.32)  ; 40
                      (  -45.59    53.32    -9.60     0.32)  ; 41
                      (  -45.39    55.99    -9.60     0.32)  ; 42
                      (  -45.25    56.43    -9.60     0.32)  ; 43
                      (  -43.68    57.77    -6.05     0.32)  ; 44
                      (  -41.82    58.81    -6.05     0.32)  ; 45
                      (  -41.66    59.37    -4.85     0.32)  ; 46
                      (  -41.86    60.11    -4.85     0.32)  ; 47
                      (  -42.98    63.07    -4.80     0.32)  ; 48
                      (  -42.94    64.81    -4.80     0.32)  ; 49
                      (  -42.82    65.82    -4.80     0.32)  ; 50
                      (  -43.29    66.16    -4.80     0.32)  ; 51
                      (  -48.14    68.13    -2.40     0.32)  ; 52
                      (  -48.17    69.56    -2.40     0.32)  ; 53
                      (  -47.91    71.06    -2.40     0.32)  ; 54
                      (  -47.63    71.98    -2.40     0.32)  ; 55
                      (  -47.70    71.99    -2.40     0.32)  ; 56
                      (  -44.04    79.11    -4.30     0.32)  ; 57
                      (  -43.66    81.37    -4.30     0.32)  ; 58
                      (  -44.22    84.89    -4.30     0.32)  ; 59
                      (  -44.28    86.90    -4.30     0.32)  ; 60
                      (  -43.79    88.56    -4.65     0.32)  ; 61
                      (  -42.25    91.20    -4.70     0.32)  ; 62
                      (  -41.26    95.20   -10.35     0.32)  ; 63
                      (  -41.24    96.87   -11.00     0.32)  ; 64
                      (  -41.99    98.94   -11.00     0.32)  ; 65
                      (  -42.22    99.05   -11.00     0.32)  ; 66
                      (  -44.46   102.26   -11.85     0.32)  ; 67
                      (  -46.05   103.88   -13.10     0.32)  ; 68
                      (  -47.74   105.33   -13.10     0.32)  ; 69
                      (  -48.45   105.71    -8.65     0.32)  ; 70
                      (  -49.26   105.90    -8.65     0.32)  ; 71
                      (  -50.46   106.76    -5.70     0.32)  ; 72
                      (  -51.79   107.31    -4.85     0.32)  ; 73
                      (  -52.33   107.53    -4.85     0.32)  ; 74
                      (  -53.00   108.22    -4.85     0.32)  ; 75
                      (  -53.57   109.03    -3.15     0.32)  ; 76
                      (  -54.34   109.80    -2.55     0.32)  ; 77
                      (  -55.04   109.85    -1.90     0.32)  ; 78
                      (  -56.16   109.72    -1.90     0.32)  ; 79
                      (  -57.25   109.78    -1.00     0.32)  ; 80
                      (  -57.82   109.80    -1.00     0.32)  ; 81
                      (  -57.98   110.35     0.10     0.32)  ; 82
                      (  -58.94   111.22     0.10     0.32)  ; 83
                      (  -59.43   111.30     0.10     0.32)  ; 84
                      (  -61.07   111.14     6.90     0.32)  ; 85
                      (  -61.52   111.21     6.90     0.32)  ; 86
                      (  -62.33   112.12     6.95     0.32)  ; 87
                      (  -62.52   112.92     6.95     0.32)  ; 88
                      (  -62.31   114.50     5.00     0.32)  ; 89
                      (  -62.95   115.70     5.00     0.32)  ; 90
                      (  -64.31   118.00     4.35     0.32)  ; 91
                      (  -65.73   119.85     4.20     0.32)  ; 92
                      (  -68.85   122.38     4.20     0.32)  ; 93
                      (  -70.06   125.10     4.20     0.32)  ; 94
                      (  -70.45   125.87     4.20     0.32)  ; 95
                      (  -70.43   126.00     4.20     0.32)  ; 96
                      (  -66.06   131.78     4.20     0.32)  ; 97
                      (  -65.07   132.71     4.20     0.32)  ; 98
                      (  -64.42   133.12     4.20     0.32)  ; 99
                      (  -64.28   133.16     4.20     0.32)  ; 100
                      (  -61.13   137.73     4.20     0.32)  ; 101
                      (  -58.39   139.84     4.20     0.32)  ; 102
                      (  -55.49   141.29     4.20     0.32)  ; 103
                      (  -53.59   143.03     4.20     0.32)  ; 104
                      (  -52.81   144.58     4.20     0.32)  ; 105
                      (  -51.97   146.56     4.20     0.32)  ; 106
                      (  -50.76   147.97     4.20     0.32)  ; 107
                      (  -49.11   149.31     4.20     0.32)  ; 108
                      (  -49.45   149.23     4.20     0.32)  ; 109
                      (  -41.93   155.27     6.70     0.32)  ; 110
                      (  -38.14   158.24     6.70     0.32)  ; 111
                      (  -36.82   159.57     6.25     0.32)  ; 112
                      (  -36.83   159.50     6.25     0.32)  ; 113
                      (  -30.83   168.30     3.05     0.32)  ; 114
                      (  -29.43   169.67     2.95     0.32)  ; 115
                      (  -27.29   171.31     2.95     0.32)  ; 116
                      (  -23.79   173.30     2.95     0.32)  ; 117
                      (  -23.32   173.42     2.95     0.32)  ; 118
                      (  -20.77   177.37    -0.25     0.32)  ; 119
                      (  -18.42   177.87     1.45     0.32)  ; 120
                      (  -10.46   177.30     1.45     0.32)  ; 121
                      (   -7.06   177.18     2.95     0.32)  ; 122
                      (   -3.59   177.94     2.95     0.32)  ; 123
                      (   -1.49   178.49     2.95     0.32)  ; 124
                      (    0.96   178.86     2.95     0.32)  ; 125
                      (    3.00   179.54     2.95     0.32)  ; 126
                      (    6.73   181.37     2.95     0.32)  ; 127
                      (    7.32   181.78     2.95     0.32)  ; 128
                      (   11.75   182.84     1.80     0.32)  ; 129
                      (   15.08   183.06     1.80     0.32)  ; 130
                      (   19.36   182.40     1.80     0.32)  ; 131
                      (   22.04   183.04     1.80     0.32)  ; 132
                      (   25.15   181.79     8.95     0.32)  ; 133
                      (   30.92   180.82     2.10     0.32)  ; 134
                      (   34.39   179.65     2.10     0.32)  ; 135
                      (   35.30   178.92     2.10     0.32)  ; 136
                      (   43.01   180.27    -0.20     0.32)  ; 137
                      (   48.66   179.37    -1.35     0.32)  ; 138
                      (   51.33   179.12    -1.35     0.32)  ; 139
                      (   54.01   179.76    -1.35     0.32)  ; 140
                      (   56.63   181.52    -1.35     0.32)  ; 141
                      (   58.49   183.78    -1.85     0.32)  ; 142
                      (   59.91   184.90    -1.85     0.32)  ; 143
                      (   62.46   184.66    -1.85     0.32)  ; 144
                      (   63.32   184.44    -1.85     0.32)  ; 145
                      (   65.19   185.51    -6.60     0.32)  ; 146
                      (   68.61   185.51    -6.60     0.32)  ; 147
                      (   73.26   184.72    -1.80     0.32)  ; 148
                      (   74.85   183.88    -1.80     0.32)  ; 149
                      (   76.29   182.85    -1.30     0.32)  ; 150
                      (   83.79   186.04     7.20     0.32)  ; 151
                      (   85.69   186.56     7.20     0.32)  ; 152
                      (   88.43   186.80     7.20     0.32)  ; 153
                      (   91.37   186.56     7.35     0.32)  ; 154
                      (   92.17   185.98     7.35     0.32)  ; 155
                      (   93.89   182.85     7.35     0.32)  ; 156
                      (   95.78   177.24     7.35     0.32)  ; 157
                      (   96.89   176.53     7.35     0.32)  ; 158
                      (  101.43   175.90     7.35     0.32)  ; 159
                      (   99.16   176.72    16.65     0.32)  ; 160
                      (  100.48   176.50    18.70     0.32)  ; 161
                      (  103.71   175.76    18.70     0.32)  ; 162
                      (  106.90   175.22    16.45     0.32)  ; 163
                      (  110.14   175.64    11.40     0.32)  ; 164
                      (  110.72   175.28    11.40     0.32)  ; 165
                      (  110.60   172.33    11.40     0.32)  ; 166
                      (  109.96   168.50    10.15     0.32)  ; 167
                      (  109.96   166.96     7.85     0.32)  ; 168
                      (  110.87   165.84     7.85     0.32)  ; 169
                      (  111.95   165.01     7.85     0.32)  ; 170
                      (  112.62   164.77     7.85     0.32)  ; 171
                      (  113.09   164.88     7.85     0.32)  ; 172
                       Normal
                    )  ;  End of split
                  |
                    (  -11.32    57.29    -8.65     0.32)  ; 1, R-2-2-2-2-2-2-1-2-2
                    (   -7.88    57.74    -5.40     0.32)  ; 2
                    (   -7.72    57.58    -5.40     0.32)  ; 3
                    (   -5.77    55.39    -6.65     0.45)  ; 4
                    (   -3.56    54.69    -6.65     0.45)  ; 5
                    (   -3.25    54.58    -7.95     0.45)  ; 6
                    (   -2.34    53.91    -7.95     0.45)  ; 7
                    (   -1.03    52.84    -7.95     0.45)  ; 8
                    (   -0.19    51.74   -11.25     0.45)  ; 9
                    (    2.52    49.86   -11.25     0.45)  ; 10
                    (    3.82    48.35   -12.25     0.45)  ; 11
                    (    5.40    45.56   -12.25     0.45)  ; 12
                    (    7.45    43.15    -8.85     0.45)  ; 13
                    (   10.29    40.49    -8.85     0.45)  ; 14
                    (   12.24    37.95    -8.85     0.45)  ; 15
                    (   12.95    36.81    -8.30     0.45)  ; 16
                    (   12.78    36.51    -8.30     0.45)  ; 17
                    (   14.23    34.85    -8.30     0.45)  ; 18
                    (   14.78    32.76    -8.30     0.45)  ; 19
                    (   15.88    30.06    -8.30     0.45)  ; 20
                    (   13.35    31.25    -4.15     0.45)  ; 21
                    (   14.00    28.62    -4.15     0.45)  ; 22
                    (   13.89    27.22    -4.20     0.45)  ; 23
                    (   13.73    25.89    -4.20     0.45)  ; 24
                    (   13.68    26.35    -8.05     0.45)  ; 25
                    (   14.52    23.70   -10.40     0.45)  ; 26
                    (   14.56    21.62   -10.40     0.45)  ; 27
                    (   14.47    19.96   -12.60     0.45)  ; 28
                    (   13.98    18.95   -12.60     0.45)  ; 29
                    (   13.26    15.07   -12.95     0.45)  ; 30
                    (   13.39    12.79   -10.70     0.45)  ; 31
                    (   13.23    11.85   -10.70     0.45)  ; 32
                    (   13.52    13.54   -10.70     0.45)  ; 33
                    (   18.37    10.21    -8.50     0.45)  ; 34
                    (   19.09     8.02    -8.50     0.45)  ; 35
                    (   21.99    -1.18    -8.50     0.45)  ; 36
                    (   21.85    -2.38    -8.55     0.45)  ; 37
                    (   21.87    -2.25    -8.55     0.45)  ; 38
                    (   20.87    -1.03   -12.05     0.45)  ; 39
                    (   20.87    -3.73   -12.05     0.45)  ; 40
                    (   20.51    -6.25   -13.65     0.45)  ; 41
                    (   20.51    -7.80   -13.65     0.45)  ; 42
                    (   19.95   -11.12   -14.25     0.45)  ; 43
                    (   18.69    -9.37   -14.25     0.45)  ; 44
                    (   18.53    -8.83   -14.25     0.45)  ; 45
                    (   18.85   -11.13   -14.25     0.45)  ; 46
                    (   19.58   -14.42   -11.95     0.45)  ; 47
                    (   19.50   -16.40   -11.95     0.45)  ; 48
                    (   19.78   -20.90   -10.90     0.45)  ; 49
                    (   20.33   -23.77   -10.90     0.45)  ; 50
                    (   20.42   -26.63   -10.85     0.45)  ; 51
                    (   20.46   -27.54   -10.85     0.45)  ; 52
                    (   18.52   -23.34   -10.85     0.45)  ; 53
                    (   19.18   -27.51   -10.85     0.45)  ; 54
                    (   19.38   -28.97   -10.85     0.45)  ; 55
                    (   19.95   -30.55   -10.85     0.45)  ; 56
                    (   21.06   -32.41   -10.85     0.45)  ; 57
                    (   20.51   -31.88    -6.85     0.45)  ; 58
                    (   21.75   -35.58    -5.90     0.45)  ; 59
                    (   21.53   -36.90    -7.05     0.45)  ; 60
                    (   20.41   -39.35    -7.05     0.45)  ; 61
                    (   20.16   -40.08    -7.05     0.45)  ; 62
                    (   19.61   -41.41    -8.90     0.45)  ; 63
                    (   19.79   -40.34    -8.90     0.45)  ; 64
                    (   19.25   -42.77    -6.30     0.45)  ; 65
                    (   19.09   -45.97    -5.70     0.45)  ; 66
                    (   18.93   -50.78    -5.70     0.45)  ; 67
                    (   18.94   -53.03    -5.70     0.45)  ; 68
                    (   18.94   -56.06    -7.35     0.45)  ; 69
                    (   18.68   -57.96    -7.35     0.45)  ; 70
                    (   18.60   -58.85    -8.85     0.45)  ; 71
                    (   18.24   -59.88    -8.85     0.45)  ; 72
                    (   18.21   -60.01    -8.85     0.45)  ; 73
                    (   17.79   -61.57    -5.80     0.32)  ; 74
                    (   17.69   -62.84    -5.80     0.32)  ; 75
                    (   17.88   -63.64    -4.90     0.32)  ; 76
                    (   17.79   -64.53    -4.80     0.32)  ; 77
                    (   17.83   -64.34    -4.80     0.32)  ; 78
                    (   17.66   -65.35   -10.70     0.32)  ; 79
                    (   18.23   -68.42   -10.95     0.32)  ; 80
                    (   18.24   -69.58   -10.95     0.32)  ; 81
                    (   18.09   -70.84   -12.80     0.32)  ; 82
                    (   17.93   -72.94   -12.80     0.32)  ; 83
                    (   17.78   -74.60   -13.65     0.32)  ; 84
                    (   17.07   -75.70   -12.45     0.32)  ; 85
                    (   16.72   -76.67   -12.45     0.32)  ; 86
                    (   16.97   -77.81   -12.45     0.32)  ; 87
                    (   16.94   -78.00   -10.80     0.32)  ; 88
                    (   15.89   -78.53   -10.80     0.32)  ; 89
                    (   21.54   -78.27   -15.35     0.32)  ; 90
                    (   23.22   -76.35   -15.35     0.32)  ; 91
                    (   23.85   -75.62   -15.45     0.32)  ; 92
                    (   24.12   -75.21   -15.45     0.32)  ; 93
                    (   24.26   -75.11   -15.45     0.32)  ; 94
                    (   24.64   -74.78   -15.50     0.32)  ; 95
                     Normal
                  )  ;  End of split
                )  ;  End of split
              |
                (  -13.33    64.41    -3.35     0.83)  ; 1, R-2-2-2-2-2-2-2
                (  -13.31    62.60    -3.35     0.83)  ; 2
                (  -13.15    61.29    -3.70     0.83)  ; 3
                (  -12.98    59.96    -5.20     0.83)  ; 4
                (  -12.61    58.36    -5.20     0.83)  ; 5
                (  -12.99    56.49    -4.85     0.83)  ; 6
                (  -12.77    54.76    -4.05     0.83)  ; 7
                (  -12.52    54.28    -2.90     0.83)  ; 8
                (  -12.34    53.47    -4.10     0.83)  ; 9
                (  -12.34    53.47    -4.85     0.83)  ; 10
                (  -11.91    51.84    -2.05     0.83)  ; 11
                (  -12.06    51.35    -1.85     0.83)  ; 12
                (  -12.51    50.58    -1.85     0.83)  ; 13
                (  -12.08    48.13    -4.00     0.83)  ; 14
                (  -12.07    47.86    -4.00     0.83)  ; 15
                (  -11.55    46.74    -4.00     0.83)  ; 16
                (  -11.30    45.15    -4.05     0.83)  ; 17
                (  -10.92    44.77    -4.35     0.83)  ; 18
                (  -11.29    41.80    -4.35     0.83)  ; 19
                (  -11.35    40.26    -4.55     0.83)  ; 20
                (  -10.99    37.43    -4.55     0.83)  ; 21
                (  -11.04    37.11    -4.50     0.83)  ; 22
                (  -11.72    35.80    -1.30     0.83)  ; 23
                (  -11.88    34.87    -1.25     0.83)  ; 24
                (  -11.62    34.11    -1.25     0.83)  ; 25
                (  -11.25    32.82    -1.85     0.83)  ; 26
                (  -11.41    30.72    -4.15     0.83)  ; 27
                (  -11.31    30.57    -4.15     0.83)  ; 28
                (  -11.41    30.01    -4.15     0.83)  ; 29
                (  -11.34    29.29    -4.05     0.83)  ; 30
                (  -11.18    27.82    -1.60     0.83)  ; 31
                (  -11.23    27.51    -1.60     0.83)  ; 32
                (  -11.29    24.16    -1.50     0.83)  ; 33
                (  -11.17    23.31    -1.50     0.83)  ; 34
                (  -11.68    19.52    -1.15     0.83)  ; 35
                (  -11.43    17.22    -1.20     0.83)  ; 36
                (  -11.08    16.25    -1.95     0.83)  ; 37
                (  -10.93    15.21    -1.95     0.83)  ; 38
                (  -11.05    14.52    -1.95     0.83)  ; 39
                (  -11.62    13.06    -2.00     0.83)  ; 40
                (  -11.36     9.60    -0.90     1.02)  ; 41
                (  -11.46     8.97    -0.90     1.02)  ; 42
                (  -11.06     6.44    -1.50     1.02)  ; 43
                (  -10.42     4.86    -2.25     1.08)  ; 44
                (  -10.36     4.85    -2.25     1.08)  ; 45
                (  -10.30     4.45    -2.10     1.08)  ; 46
                (   -9.87     3.92    -2.10     1.08)  ; 47
                (   -9.66     2.92    -1.30     1.08)  ; 48
                (   -9.70     2.22    -1.10     1.08)  ; 49
                 Generated
              )  ;  End of split
            )  ;  End of split
          )  ;  End of split
        )  ;  End of split
      )  ;  End of split
    )  ;  End of split
  )  ;  End of split
)  ;  End of tree

( (Color MoneyGreen)
  (zSmear 1 0)
  (Dendrite)
  (  -19.33   -20.03     1.25     0.95)  ; Root
  (  -19.33   -20.03     0.45     0.95)  ; 1, R
  (  -19.23   -19.40     2.25     1.14)  ; 2
  (  -20.08   -21.84     3.55     1.14)  ; 3
  (  -20.58   -23.23     4.35     1.14)  ; 4
  (  -21.32   -23.82     4.40     1.14)  ; 5
  (  -22.42   -24.99     4.30     1.14)  ; 6
  (  -22.99   -25.28     3.50     1.14)  ; 7
  (  -24.77   -25.11     3.50     1.14)  ; 8
  (  -25.72   -25.07     3.00     1.14)  ; 9
  (  -27.13   -25.35     2.55     1.14)  ; 10
  (  -28.38   -25.47     2.55     1.14)  ; 11
  (  -28.62   -25.43     2.55     1.14)  ; 12
  (  -30.44   -24.73     3.70     1.14)  ; 13
  (  -30.60   -24.90     3.80     1.14)  ; 14
  (
    (  -32.25   -27.46     4.70     1.02)  ; 1, R-1
    (  -33.66   -28.12     4.30     1.02)  ; 2
    (  -34.65   -29.05     3.75     1.02)  ; 3
    (  -35.14   -29.68     3.90     1.02)  ; 4
    (  -35.64   -29.92     3.90     1.02)  ; 5
    (  -35.89   -29.94     3.90     1.02)  ; 6
    (  -35.80   -29.76     3.90     1.02)  ; 7
    (  -37.02   -30.46     6.80     1.02)  ; 8
    (  -37.88   -31.02     6.80     1.02)  ; 9
    (  -38.52   -31.76     6.80     1.02)  ; 10
    (  -38.55   -32.65     7.70     1.02)  ; 11
    (  -38.44   -33.19     7.70     1.02)  ; 12
    (  -38.64   -33.60     7.75     1.02)  ; 13
    (  -39.07   -34.18     6.15     1.02)  ; 14
    (  -38.99   -34.12     6.15     1.02)  ; 15
    (  -40.23   -34.62     4.10     1.02)  ; 16
    (  -40.98   -34.82     6.15     1.02)  ; 17
    (  -41.66   -35.03     9.95     1.02)  ; 18
    (  -41.66   -35.03    10.05     1.02)  ; 19
    (
      (  -43.12   -37.95     3.15     1.02)  ; 1, R-1-1
      (  -43.67   -38.49     3.15     1.02)  ; 2
      (  -45.48   -38.97     3.90     1.02)  ; 3
      (  -48.48   -39.56     4.70     1.02)  ; 4
      (  -50.91   -40.56     4.70     1.02)  ; 5
      (  -51.85   -41.12     4.95     1.02)  ; 6
      (  -52.33   -41.67     4.95     1.02)  ; 7
      (  -52.12   -41.19     4.95     1.02)  ; 8
      (  -55.74   -42.76     6.70     0.95)  ; 9
      (  -56.35   -44.46     4.75     0.95)  ; 10
      (  -56.73   -46.28     4.75     0.95)  ; 11
      (  -57.12   -46.73     8.25     0.95)  ; 12
      (  -57.52   -47.56     9.20     0.95)  ; 13
      (  -57.73   -49.91     9.25     0.95)  ; 14
      (  -58.26   -50.78     9.25     0.95)  ; 15
      (  -59.50   -51.68     9.25     0.95)  ; 16
      (  -61.54   -53.07     9.25     0.95)  ; 17
      (  -61.87   -53.47     8.50     0.95)  ; 18
      (  -61.83   -53.28     8.50     0.95)  ; 19
      (  -63.27   -52.97     4.45     0.95)  ; 20
      (  -63.79   -53.73     4.30     0.95)  ; 21
      (  -64.51   -54.96     4.30     0.95)  ; 22
      (  -64.63   -55.65     6.55     0.95)  ; 23
      (  -64.52   -55.79     6.55     0.95)  ; 24
      (  -64.72   -56.21     6.95     0.95)  ; 25
      (  -65.90   -57.50     6.95     0.95)  ; 26
      (  -66.44   -58.38     7.05     0.95)  ; 27
      (  -66.78   -59.28     7.05     0.95)  ; 28
      (  -67.22   -61.47     9.95     0.95)  ; 29
      (  -68.48   -63.19    10.10     0.95)  ; 30
      (  -69.21   -64.10    10.10     0.95)  ; 31
      (  -69.63   -65.83    10.10     0.95)  ; 32
      (  -70.00   -66.48    10.05     0.95)  ; 33
      (  -69.52   -66.65    13.45     0.83)  ; 34
      (  -71.34   -67.89    13.70     0.83)  ; 35
      (  -71.68   -68.74    13.70     0.83)  ; 36
      (  -75.06   -68.11    13.70     0.83)  ; 37
      (  -76.27   -66.54    13.70     0.83)  ; 38
       Normal
    |
      (  -41.74   -35.55     8.60     0.83)  ; 1, R-1-2
      (  -41.97   -35.77     8.35     0.83)  ; 2
      (  -42.10   -36.52     8.35     0.83)  ; 3
      (  -41.85   -36.95     8.35     0.83)  ; 4
      (  -41.49   -37.46     8.25     0.83)  ; 5
      (  -41.53   -37.72     7.85     0.83)  ; 6
      (  -41.23   -38.28     8.10     0.83)  ; 7
      (  -41.22   -38.60     8.45     0.83)  ; 8
      (  -40.66   -38.70    11.80     0.83)  ; 9
      (  -41.02   -39.67    14.15     0.83)  ; 10
      (  -40.98   -40.58    14.90     0.83)  ; 11
      (  -40.53   -41.75    14.90     0.83)  ; 12
      (  -40.52   -42.46    14.90     0.83)  ; 13
      (  -40.82   -43.06    14.90     0.83)  ; 14
      (  -40.96   -43.87    14.90     0.83)  ; 15
      (  -40.87   -44.15    14.90     0.83)  ; 16
      (  -41.03   -45.47    11.35     0.83)  ; 17
      (  -40.88   -46.14    11.35     0.83)  ; 18
      (  -40.63   -46.96    11.35     0.83)  ; 19
      (  -40.51   -48.53    13.20     0.83)  ; 20
      (  -40.41   -48.68    13.20     0.83)  ; 21
      (  -39.06   -50.25    15.85     0.76)  ; 22
      (  -39.41   -51.17    16.45     0.76)  ; 23
      (  -39.81   -52.00    16.45     0.76)  ; 24
      (  -40.39   -52.75    16.60     0.76)  ; 25
      (  -40.58   -53.10    16.40     0.76)  ; 26
      (  -41.54   -53.90    16.40     0.76)  ; 27
      (  -42.14   -55.09    16.40     0.76)  ; 28
      (  -42.17   -56.06    14.95     0.76)  ; 29
      (  -42.23   -57.20    14.95     0.76)  ; 30
      (  -42.46   -58.14    14.95     0.76)  ; 31
      (  -43.26   -59.87    14.85     0.76)  ; 32
      (  -43.74   -61.15    14.85     0.76)  ; 33
      (  -44.18   -61.46    14.85     0.76)  ; 34
      (  -44.95   -62.55     7.10     0.76)  ; 35
      (  -45.72   -63.65     6.80     0.76)  ; 36
      (  -45.79   -64.80     6.80     0.76)  ; 37
      (  -45.72   -66.30     6.80     0.76)  ; 38
      (  -45.86   -67.56     6.80     0.76)  ; 39
      (  -46.41   -68.50     7.60     0.76)  ; 40
      (  -46.78   -69.92     7.60     0.76)  ; 41
      (  -48.66   -73.02    10.95     0.57)  ; 42
      (  -49.85   -74.76    10.95     0.57)  ; 43
      (  -50.78   -76.02    11.10     0.57)  ; 44
      (  -52.78   -76.84    11.10     0.57)  ; 45
      (  -55.50   -77.28    11.10     0.57)  ; 46
      (  -55.87   -77.16    11.10     0.57)  ; 47
      (  -56.13   -76.41    11.10     0.57)  ; 48
       Normal
    )  ;  End of split
  |
    (  -30.74   -24.31     1.95     0.64)  ; 1, R-2
    (  -31.09   -23.73     1.75     0.64)  ; 2
    (  -31.07   -23.60     1.75     0.64)  ; 3
    (  -32.29   -22.43     3.45     0.76)  ; 4
    (  -32.10   -21.62     2.15     0.76)  ; 5
    (  -31.72   -20.98     1.30     0.76)  ; 6
    (  -31.64   -20.86     1.30     0.76)  ; 7
    (  -31.10   -19.22     0.65     0.76)  ; 8
    (  -30.66   -17.74     0.45     0.76)  ; 9
    (  -30.59   -16.20     1.65     0.76)  ; 10
    (  -30.49   -15.58     1.65     0.76)  ; 11
    (  -30.02   -14.68     1.65     0.76)  ; 12
    (  -29.26   -13.65     2.05     0.76)  ; 13
    (  -29.23   -13.08     2.05     0.76)  ; 14
    (  -29.31   -12.03     2.05     0.76)  ; 15
    (  -29.21    -7.21     2.10     0.76)  ; 16
    (  -29.33    -6.03     2.10     0.76)  ; 17
    (  -28.94    -3.71     2.10     0.76)  ; 18
    (  -28.94    -1.77     0.80     0.76)  ; 19
    (  -29.15    -1.16     0.70     0.76)  ; 20
    (  -29.08     1.61     0.70     0.76)  ; 21
    (  -29.59     3.11    -3.50     0.76)  ; 22
    (  -29.73     3.46    -3.50     0.76)  ; 23
    (  -30.52     4.50    -3.50     0.76)  ; 24
    (  -30.98     5.60    -3.50     0.76)  ; 25
    (  -31.10     6.46    -2.20     0.76)  ; 26
    (  -31.57     7.77    -2.20     0.76)  ; 27
    (  -32.82     9.59    -1.30     0.76)  ; 28
    (  -33.46    10.35    -1.30     0.76)  ; 29
    (  -34.27    10.55    -1.70     0.76)  ; 30
    (  -35.30    12.47    -4.45     0.76)  ; 31
    (  -36.03    13.11    -4.90     0.76)  ; 32
    (  -37.56    14.00    -4.95     0.76)  ; 33
    (  -38.97    14.76    -4.95     0.76)  ; 34
    (  -41.24    16.24    -4.95     0.76)  ; 35
    (  -45.15    22.06    -4.95     0.76)  ; 36
    (  -46.06    24.73    -4.95     0.76)  ; 37
    (  -46.57    27.46    -4.95     0.76)  ; 38
    (  -47.02    28.96    -4.95     0.76)  ; 39
    (  -47.49    29.61    -4.95     0.76)  ; 40
    (  -48.28    33.54    -7.70     0.76)  ; 41
    (  -48.50    34.48    -7.90     0.76)  ; 42
    (  -49.15    35.55    -7.90     0.76)  ; 43
    (  -49.22    35.57    -7.90     0.76)  ; 44
    (  -51.06    37.68    -3.15     0.70)  ; 45
    (  -51.93    38.61    -3.15     0.70)  ; 46
    (  -52.83    39.80    -3.15     0.70)  ; 47
    (  -52.92    40.01    -3.15     0.70)  ; 48
    (  -53.94    42.37    -4.70     0.51)  ; 49
    (  -54.39    43.86    -4.70     0.51)  ; 50
    (  -54.60    44.54    -4.65     0.51)  ; 51
    (  -54.55    44.85    -4.65     0.51)  ; 52
     Normal
  )  ;  End of split
)  ;  End of tree

( (Color DarkYellow)
  (zSmear 1 0)
  (Dendrite)
  (   -7.34   -18.86    -3.05     0.89)  ; Root
  (   -6.46   -19.01    -4.05     0.89)  ; 1, R
  (   -5.47   -18.46    -4.10     1.08)  ; 2
  (   -4.73   -17.88    -1.65     1.08)  ; 3
  (   -4.63   -17.70    -1.65     1.08)  ; 4
  (   -4.26   -17.44     1.00     1.08)  ; 5
  (   -3.54   -17.37     1.00     1.08)  ; 6
  (   -2.61   -17.59    -1.45     1.08)  ; 7
  (   -2.12   -17.73    -1.90     1.08)  ; 8
  (   -1.31   -17.87    -2.10     1.08)  ; 9
  (   -0.49   -18.01    -3.00     1.08)  ; 10
  (    0.48   -17.98    -3.00     1.08)  ; 11
  (    1.42   -18.14    -3.00     1.08)  ; 12
  (
    (    4.12   -18.53    -0.70     1.08)  ; 1, R-1
    (    5.05   -18.37    -3.35     1.08)  ; 2
    (    5.29   -18.54    -3.35     1.08)  ; 3
    (    5.42   -18.88    -6.00     1.08)  ; 4
    (    5.49   -19.61    -6.65     1.08)  ; 5
    (    5.51   -19.86    -6.65     1.08)  ; 6
    (    6.67   -20.25    -6.80     1.08)  ; 7
    (    7.83   -20.32    -6.80     1.08)  ; 8
    (    8.60   -19.87    -6.80     1.08)  ; 9
    (    9.91   -18.28    -7.90     1.08)  ; 10
    (   11.42   -17.70    -8.20     1.08)  ; 11
    (   12.39   -17.67    -8.20     1.08)  ; 12
    (   13.81   -19.27    -8.25     1.08)  ; 13
    (   14.48   -19.51    -8.25     1.08)  ; 14
    (   16.13   -18.49    -8.25     1.08)  ; 15
    (   16.93   -17.60    -8.25     1.08)  ; 16
    (
      (   19.63   -18.08   -12.20     0.89)  ; 1, R-1-1
      (   21.32   -17.98   -13.00     0.89)  ; 2
      (   21.95   -17.70   -14.00     0.89)  ; 3
      (   22.89   -16.69   -14.30     0.89)  ; 4
      (   24.12   -16.26   -14.30     0.89)  ; 5
      (   25.45   -15.32   -14.35     0.89)  ; 6
      (   26.38   -14.00   -14.35     0.89)  ; 7
      (   26.71   -13.92   -14.35     0.89)  ; 8
      (   29.47   -12.45   -17.75     0.76)  ; 9
      (   29.79   -10.96   -18.00     0.76)  ; 10
      (   29.93   -10.53   -18.75     0.76)  ; 11
      (   30.16   -10.31   -18.75     0.76)  ; 12
      (   30.43    -9.84   -18.75     0.76)  ; 13
      (   30.28    -9.55   -18.85     0.76)  ; 14
      (   30.29    -8.78   -20.35     0.76)  ; 15
      (   33.94    -9.27   -20.35     0.76)  ; 16
      (   35.01    -9.45   -21.55     0.76)  ; 17
      (   35.50    -8.11   -21.55     0.76)  ; 18
      (   35.51    -7.67   -21.55     0.76)  ; 19
      (   34.24    -7.51   -21.55     0.76)  ; 20
      (   32.83    -7.85   -22.60     0.76)  ; 21
      (   31.03    -8.58   -22.60     0.76)  ; 22
      (   30.57    -8.64   -24.40     0.76)  ; 23
      (   29.39    -8.38   -24.40     0.76)  ; 24
      (   28.11    -7.96   -25.25     0.76)  ; 25
      (   26.44    -7.17   -25.25     0.76)  ; 26
      (   25.47    -6.42   -25.60     0.76)  ; 27
      (   25.77    -4.22   -25.60     0.76)  ; 28
      (   26.75    -3.41   -25.60     0.76)  ; 29
      (   27.82    -3.20   -24.30     0.76)  ; 30
      (   28.62    -3.02   -24.30     0.76)  ; 31
      (   30.98    -3.93   -27.25     0.76)  ; 32
      (   31.76    -3.87   -29.65     0.76)  ; 33
      (   33.01    -3.37   -29.65     0.76)  ; 34
      (   33.65    -3.35   -30.55     0.76)  ; 35
      (   35.15    -4.06   -31.25     0.76)  ; 36
      (   36.71    -4.38   -32.15     0.76)  ; 37
      (   38.66    -4.65   -32.30     0.76)  ; 38
       Normal
    |
      (   17.43   -19.26    -5.05     0.76)  ; 1, R-1-2
      (   17.21   -20.57    -3.40     0.76)  ; 2
      (   17.27   -21.68    -2.80     0.76)  ; 3
      (   17.52   -21.79    -2.80     0.76)  ; 4
      (   17.46   -22.49   -11.65     0.76)  ; 5
      (   17.10   -23.85   -11.65     0.76)  ; 6
      (   17.49   -25.72   -11.65     0.76)  ; 7
      (   18.67   -27.92    -9.90     0.76)  ; 8
      (   18.84   -28.85    -9.90     0.76)  ; 9
      (   18.88   -30.14    -9.90     0.76)  ; 10
      (   19.68   -32.29    -8.70     0.76)  ; 11
      (   20.14   -33.00    -8.65     0.76)  ; 12
      (   21.18   -34.79    -8.65     0.76)  ; 13
      (   21.26   -34.74    -8.65     0.76)  ; 14
      (   22.69   -35.82    -9.30     0.76)  ; 15
      (   23.58   -37.84    -7.65     0.76)  ; 16
      (   25.28   -39.94    -7.65     0.76)  ; 17
      (   26.50   -41.17    -7.65     0.76)  ; 18
      (   28.44   -42.98    -6.20     0.76)  ; 19
      (   28.90   -43.32    -5.70     0.76)  ; 20
      (   28.99   -43.21    -5.70     0.76)  ; 21
      (   29.66   -43.45   -13.60     0.76)  ; 22
      (   30.93   -44.69   -14.90     0.76)  ; 23
      (   34.35   -46.17   -14.90     0.76)  ; 24
      (   36.42   -47.30   -15.35     0.76)  ; 25
      (   38.18   -47.92   -15.35     0.76)  ; 26
      (   41.03   -48.27   -15.35     0.76)  ; 27
      (   42.29   -48.03   -15.35     0.76)  ; 28
      (   44.14   -48.22   -15.35     0.76)  ; 29
      (   44.34   -47.74   -15.60     0.76)  ; 30
      (   45.81   -47.85   -10.35     0.64)  ; 31
      (   46.23   -47.66   -10.35     0.64)  ; 32
      (   47.61   -47.57   -12.45     0.64)  ; 33
      (   48.14   -47.41   -12.45     0.64)  ; 34
       Normal
    )  ;  End of split
  |
    (    0.57   -17.29    -0.90     0.76)  ; 1, R-2
    (    0.70   -16.87    -0.90     0.76)  ; 2
    (    1.26   -16.18    -0.90     0.76)  ; 3
    (    1.85   -15.77    -0.90     0.76)  ; 4
    (    4.03   -15.11    -0.90     0.76)  ; 5
    (    4.38   -14.98    -0.70     0.76)  ; 6
    (    4.44   -14.99    -0.70     0.76)  ; 7
    (    4.96   -14.56    -0.55     0.76)  ; 8
    (    5.69   -14.09    -0.55     0.76)  ; 9
    (    8.01   -13.27    -1.35     0.76)  ; 10
    (    9.68   -12.58    -1.35     0.76)  ; 11
    (   10.08   -12.13    -2.20     0.76)  ; 12
    (   11.18   -11.35    -2.20     0.76)  ; 13
    (   14.67    -9.75    -1.00     0.76)  ; 14
    (   15.45    -9.36     0.25     0.76)  ; 15
    (   18.29    -8.54     0.25     0.76)  ; 16
    (   19.57    -8.25     0.25     0.76)  ; 17
    (   21.38    -7.45    -0.45     0.76)  ; 18
    (   23.23    -6.03    -0.45     0.76)  ; 19
    (   25.45    -3.95    -1.55     0.76)  ; 20
    (   27.03    -2.99    -1.55     0.76)  ; 21
    (   27.21    -3.08    -1.85     0.76)  ; 22
    (   27.25    -3.28    -1.85     0.76)  ; 23
    (   28.52    -1.44    -1.90     0.76)  ; 24
    (   28.87    -1.30    -1.90     0.76)  ; 25
    (   30.47    -1.38    -1.90     0.76)  ; 26
    (   33.67    -1.53    -1.90     0.76)  ; 27
    (   37.86    -2.30    -1.90     0.76)  ; 28
    (   38.85    -2.54    -5.35     0.76)  ; 29
    (   40.57    -2.70    -5.60     0.76)  ; 30
    (   42.20    -2.59    -5.60     0.76)  ; 31
    (   42.82    -2.37    -5.60     0.76)  ; 32
    (   43.31    -2.07    -7.05     0.76)  ; 33
    (   46.49    -3.12    -7.05     0.76)  ; 34
    (   47.57    -3.23    -7.35     0.76)  ; 35
    (   49.16    -2.60    -7.35     0.76)  ; 36
    (   49.55    -2.16    -6.05     0.76)  ; 37
    (   49.85    -1.95    -6.05     0.76)  ; 38
    (   49.79    -1.93    -6.05     0.76)  ; 39
    (   54.37    -1.48    -6.90     0.76)  ; 40
    (   56.51    -0.69    -8.25     0.76)  ; 41
    (   57.95    -0.54    -8.25     0.76)  ; 42
    (   59.36    -0.27    -9.05     0.76)  ; 43
    (   60.34     0.22    -9.30     0.76)  ; 44
    (   60.61     0.30    -9.30     0.76)  ; 45
    (   61.93     0.08    -9.30     0.76)  ; 46
    (   62.92     0.23    -9.35     0.76)  ; 47
    (   63.56     0.58    -9.35     0.76)  ; 48
    (   64.55     1.83    -9.35     0.76)  ; 49
    (   67.21     3.83    -9.35     0.76)  ; 50
    (   68.96     5.08   -12.35     0.76)  ; 51
    (   70.17     5.78   -12.35     0.76)  ; 52
    (   72.18     7.32   -12.35     0.76)  ; 53
    (   74.26     8.58   -10.55     0.76)  ; 54
    (   76.03     9.12   -10.55     0.76)  ; 55
    (   77.73     9.28   -10.55     0.76)  ; 56
    (   79.17     9.36   -10.30     0.76)  ; 57
    (   80.85     9.79   -10.30     0.76)  ; 58
    (   82.62     9.55   -10.30     0.76)  ; 59
    (   82.82     9.26   -10.30     0.76)  ; 60
    (   85.76     9.07   -17.65     0.83)  ; 61
    (   87.55     8.63   -19.05     0.83)  ; 62
    (   87.48     7.81   -19.05     0.83)  ; 63
    (   87.75     7.12   -19.95     0.83)  ; 64
    (   88.65     6.32   -19.95     0.83)  ; 65
    (   89.95     5.59   -22.30     0.83)  ; 66
    (   91.19     6.09   -22.30     0.83)  ; 67
    (   91.72     6.97   -22.30     0.83)  ; 68
    (   92.00     8.21   -24.25     0.83)  ; 69
    (   91.85     9.65   -24.25     0.83)  ; 70
    (   92.04    10.79   -24.25     0.83)  ; 71
    (   92.42    11.43   -25.45     0.83)  ; 72
    (   93.76    12.88   -25.45     0.83)  ; 73
    (   94.53    14.42   -25.50     0.83)  ; 74
    (   94.64    15.82   -29.65     0.83)  ; 75
    (   94.22    15.97   -30.55     0.83)  ; 76
    (   94.01    15.87   -30.55     0.83)  ; 77
    (   93.50    14.79   -30.55     0.83)  ; 78
    (   93.04    12.87   -32.75     0.83)  ; 79
    (   92.80    12.91   -32.75     0.83)  ; 80
    (   92.54    13.28   -32.75     0.83)  ; 81
     Normal
  )  ;  End of split
)  ;  End of tree

( (Color DarkMagenta)
  (zSmear 1 0)
  (Dendrite)
  (   -7.14   -18.75    -0.70     1.08)  ; Root
  (   -6.92   -18.59     1.50     1.08)  ; 1, R
  (   -6.15   -18.60     3.05     1.08)  ; 2
  (   -5.82   -18.59     3.10     1.08)  ; 3
  (   -5.36   -18.93     0.75     1.08)  ; 4
  (   -5.21   -19.15     0.75     1.08)  ; 5
  (   -5.12   -19.42    -0.35     1.08)  ; 6
  (   -5.04   -19.69    -0.35     1.08)  ; 7
  (   -4.92   -20.16    -0.90     1.08)  ; 8
  (   -4.79   -22.44    -0.90     1.08)  ; 9
  (   -4.64   -23.82    -0.95     1.08)  ; 10
  (   -4.21   -25.06    -0.95     1.08)  ; 11
  (   -3.01   -26.74    -0.95     1.08)  ; 12
  (   -1.25   -27.75     1.50     1.08)  ; 13
  (   -0.77   -28.02     1.50     1.08)  ; 14
  (   -0.79   -28.09     1.50     1.08)  ; 15
  (    0.17   -28.56     5.25     1.08)  ; 16
  (    1.03   -29.61     5.50     1.08)  ; 17
  (    2.03   -30.89     5.50     1.08)  ; 18
  (    2.09   -31.28     3.15     1.08)  ; 19
  (    2.08   -31.34     1.70     1.08)  ; 20
  (    1.90   -32.08    -0.80     1.08)  ; 21
  (    1.83   -32.47    -0.80     1.08)  ; 22
  (    2.58   -34.52    -0.85     1.08)  ; 23
  (    2.72   -36.36    -0.85     1.08)  ; 24
  (    2.58   -37.17     0.40     1.08)  ; 25
  (    2.78   -41.72     0.40     1.08)  ; 26
  (    2.81   -44.63     0.50     1.08)  ; 27
  (    2.75   -45.71     0.50     1.08)  ; 28
  (    2.69   -44.93     0.50     1.08)  ; 29
  (    2.35   -47.83    -2.25     1.08)  ; 30
  (    2.33   -47.95    -2.90     1.08)  ; 31
  (    2.99   -49.03    -2.90     1.08)  ; 32
  (
    (    5.78   -50.80    -3.70     1.08)  ; 1, R-1
    (    5.91   -51.21    -5.55     1.08)  ; 2
    (    6.35   -51.67    -5.55     1.08)  ; 3
    (    6.95   -51.90    -6.70     1.08)  ; 4
    (    9.51   -53.56    -8.95     0.95)  ; 5
    (    9.69   -54.03    -8.95     0.95)  ; 6
    (   10.99   -55.10    -8.95     0.95)  ; 7
    (   13.21   -56.05    -8.00     0.95)  ; 8
    (   15.12   -56.57    -8.00     0.95)  ; 9
    (   14.56   -56.14    -7.45     0.95)  ; 10
    (   17.74   -55.26   -12.50     0.83)  ; 11
    (   21.26   -55.80   -14.30     0.83)  ; 12
    (   22.93   -56.60   -14.30     0.83)  ; 13
    (   27.50   -58.14   -14.90     0.83)  ; 14
    (   30.28   -59.26   -15.30     0.83)  ; 15
    (   32.73   -62.25   -15.40     0.83)  ; 16
    (   32.74   -62.19   -15.40     0.83)  ; 17
    (   33.86   -62.29   -23.35     0.83)  ; 18
    (   34.12   -62.27   -23.35     0.83)  ; 19
    (   34.29   -60.88   -25.50     0.83)  ; 20
    (   34.30   -59.72   -26.15     0.83)  ; 21
    (   34.64   -59.52   -26.15     0.83)  ; 22
    (   34.78   -59.48   -26.15     0.83)  ; 23
    (   36.33   -60.64   -26.15     0.83)  ; 24
    (   36.74   -61.62   -29.00     0.83)  ; 25
    (   37.25   -62.47   -29.00     0.83)  ; 26
    (   38.54   -63.98   -29.00     0.83)  ; 27
    (   41.62   -66.76   -29.70     0.83)  ; 28
    (   42.35   -67.40   -29.70     0.83)  ; 29
    (   42.09   -68.91   -29.75     0.83)  ; 30
    (   42.31   -69.91   -29.75     0.83)  ; 31
    (   43.98   -71.09   -29.75     0.83)  ; 32
    (   47.88   -72.08   -29.75     0.83)  ; 33
    (   48.15   -71.99   -29.75     0.83)  ; 34
     Normal
  |
    (    2.11   -49.71     3.60     0.83)  ; 1, R-2
    (    1.14   -49.43    -0.65     0.83)  ; 2
    (    0.73   -49.48    -0.65     0.83)  ; 3
    (    0.52   -49.58    -0.65     0.83)  ; 4
    (    0.36   -49.81    -0.65     0.83)  ; 5
    (   -0.29   -50.21    -0.65     0.83)  ; 6
    (   -0.81   -51.42    -0.65     0.83)  ; 7
    (   -2.16   -54.03     1.55     0.83)  ; 8
    (   -2.24   -54.14     1.55     0.83)  ; 9
    (   -5.64   -57.44     1.60     0.64)  ; 10
    (   -8.29   -59.76     1.60     0.64)  ; 11
    (   -9.98   -61.74     1.60     0.64)  ; 12
    (  -11.06   -63.94     1.60     0.64)  ; 13
    (  -12.95   -67.95     1.60     0.64)  ; 14
    (  -13.64   -69.64     1.60     0.64)  ; 15
    (  -15.04   -72.24     1.60     0.64)  ; 16
    (  -15.76   -74.25     1.60     0.64)  ; 17
    (  -14.99   -73.86     1.60     0.64)  ; 18
    (  -14.83   -73.70     1.60     0.64)  ; 19
    (  -14.51   -74.04     2.30     0.57)  ; 20
    (  -16.20   -76.79     2.55     0.57)  ; 21
    (  -16.39   -77.53     2.55     0.57)  ; 22
    (  -16.31   -77.41     2.55     0.57)  ; 23
     Normal
  )  ;  End of split
)  ;  End of tree

( (Color DarkCyan)
  (zSmear 1 0)
  (Dendrite)
  (   -5.15    -8.96     0.50     1.02)  ; Root
  (   -4.40    -8.71     0.50     1.02)  ; 1, R
  (   -3.88    -8.72     0.50     1.02)  ; 2
  (   -2.76    -8.91     3.20     1.08)  ; 3
  (   -0.20    -8.63     3.40     1.08)  ; 4
  (   -0.01    -8.67     2.40     1.08)  ; 5
  (    1.50    -9.25     0.45     0.95)  ; 6
  (    2.62    -8.79     0.45     0.95)  ; 7
  (    4.24    -8.74     1.30     0.95)  ; 8
  (    5.61    -9.04     1.90     0.95)  ; 9
  (    5.76    -9.26     1.90     0.95)  ; 10
  (    7.39   -10.30     1.90     0.95)  ; 11
  (    8.66   -11.17     3.40     0.95)  ; 12
  (   10.50   -12.83     4.85     0.95)  ; 13
  (   10.67   -13.06     4.85     0.95)  ; 14
  (   10.82   -15.14     1.85     0.95)  ; 15
  (   10.83   -15.08     1.85     0.95)  ; 16
  (   11.04   -15.76    -1.45     0.95)  ; 17
  (   11.86   -17.39    -1.45     0.95)  ; 18
  (   12.11   -17.81    -2.20     0.95)  ; 19
  (   12.21   -18.73    -2.20     0.95)  ; 20
  (   13.08   -20.88    -2.65     0.95)  ; 21
  (   15.08   -23.21    -2.65     0.95)  ; 22
  (   16.54   -26.37    -2.65     0.95)  ; 23
  (   16.65   -27.60    -2.60     0.95)  ; 24
  (   16.60   -28.31    -2.60     0.95)  ; 25
  (   16.85   -27.96    -2.60     0.95)  ; 26
  (   17.95   -29.44    -0.50     0.95)  ; 27
  (   18.19   -32.64    -0.50     0.95)  ; 28
  (   19.03   -34.53    -0.50     0.95)  ; 29
  (   20.22   -36.67    -1.60     0.95)  ; 30
  (   21.11   -38.24    -1.60     0.95)  ; 31
  (   22.72   -39.80    -1.90     0.95)  ; 32
  (   25.19   -41.56    -1.90     0.95)  ; 33
  (   27.53   -42.61    -1.90     0.95)  ; 34
  (   27.54   -42.55    -1.90     0.95)  ; 35
  (   28.34   -41.64    -2.25     0.95)  ; 36
  (   29.68   -42.51    -2.25     0.95)  ; 37
  (   31.05   -42.80    -0.80     0.95)  ; 38
  (   31.92   -43.34    -0.20     0.95)  ; 39
  (   33.81   -44.76    -0.20     0.95)  ; 40
  (   33.97   -44.98     1.75     0.95)  ; 41
  (   34.95   -45.27     2.20     0.95)  ; 42
  (   36.29   -46.91     2.20     0.95)  ; 43
  (   37.33   -47.93     0.65     0.95)  ; 44
  (   38.69   -47.91     0.65     0.95)  ; 45
  (   40.10   -47.63    -0.40     0.95)  ; 46
  (   40.61   -47.64    -0.65     0.95)  ; 47
  (   40.14   -46.99    -0.65     0.95)  ; 48
  (   41.87   -47.09    -1.45     0.95)  ; 49
  (   44.86   -48.82    -1.55     0.95)  ; 50
  (   45.39   -49.10    -1.55     0.95)  ; 51
  (   45.97   -49.85    -1.55     0.95)  ; 52
  (   46.17   -50.59    -0.95     0.95)  ; 53
  (   46.21   -51.95    -0.95     0.95)  ; 54
  (   45.82   -54.26     0.10     0.95)  ; 55
  (   46.09   -55.28    -1.30     0.95)  ; 56
  (   46.60   -56.08    -1.30     0.95)  ; 57
  (   47.87   -56.93    -2.60     0.95)  ; 58
  (   48.43   -57.10    -2.60     0.95)  ; 59
  (   49.21   -57.42    -2.60     0.95)  ; 60
  (   51.73   -57.79    -3.25     0.95)  ; 61
  (   55.01   -59.31    -3.45     0.95)  ; 62
  (   55.69   -59.48    -3.45     0.95)  ; 63
  (   56.15   -59.11    -3.45     0.95)  ; 64
  (   57.91   -59.41    -6.25     0.95)  ; 65
  (   60.07   -60.29    -6.25     0.95)  ; 66
  (   61.61   -60.74    -6.65     0.95)  ; 67
  (   63.31   -60.96    -6.65     0.95)  ; 68
  (   63.25   -60.18    -6.65     0.95)  ; 69
  (   65.92   -61.06    -4.00     0.95)  ; 70
  (   66.88   -61.80    -2.50     0.95)  ; 71
  (   67.54   -62.10    -2.50     0.95)  ; 72
  (   68.07   -62.84    -2.50     0.95)  ; 73
  (   68.66   -63.52    -2.15     0.95)  ; 74
  (   69.92   -64.83    -2.15     0.95)  ; 75
  (   70.51   -65.12    -2.15     0.95)  ; 76
  (   71.82   -65.41    -3.00     0.95)  ; 77
  (   72.26   -65.09    -3.00     0.95)  ; 78
  (   72.62   -64.90    -3.00     0.95)  ; 79
  (   74.10   -64.11    -3.60     0.95)  ; 80
  (   74.58   -64.00    -3.60     0.95)  ; 81
   Normal
)  ;  End of tree

( (Color RGB (100, 100, 100))
  (zSmear 1 0)
  (Dendrite)
  (  -12.72    -1.08     6.15     1.53)  ; Root
  (  -12.67    -0.83     6.15     1.53)  ; 1, R
  (  -12.93    -0.40     3.60     1.72)  ; 2
  (  -12.32     0.92     3.00     1.72)  ; 3
  (  -12.15     1.92     4.70     1.72)  ; 4
  (  -12.44     2.80     7.35     1.53)  ; 5
  (  -12.98     3.87     8.10     1.53)  ; 6
  (  -13.15     4.41     9.25     1.53)  ; 7
  (  -13.82     5.36     9.25     1.53)  ; 8
  (  -13.81     5.81     9.75     1.53)  ; 9
  (  -14.63     7.11     7.90     1.40)  ; 10
  (  -14.40     8.81     6.85     1.40)  ; 11
  (  -13.43    10.01     6.70     1.40)  ; 12
  (  -13.12    10.28     6.70     1.40)  ; 13
  (  -13.01    10.58     6.70     1.40)  ; 14
  (  -13.09    12.72     6.65     1.40)  ; 15
  (  -12.44    15.07     6.65     1.40)  ; 16
  (  -12.55    16.70     6.65     1.40)  ; 17
  (  -13.67    15.72     7.95     1.27)  ; 18
  (  -14.20    17.94     7.95     1.27)  ; 19
  (  -14.62    18.14     7.90     1.27)  ; 20
  (  -14.00    20.68    12.10     1.14)  ; 21
  (  -12.95    21.53     9.85     1.14)  ; 22
  (  -12.61    22.38     9.85     1.14)  ; 23
  (  -12.59    22.50     8.35     1.14)  ; 24
  (  -12.33    24.46     8.20     1.02)  ; 25
  (  -12.05    25.71     8.20     1.02)  ; 26
  (  -11.50    27.10     8.20     1.02)  ; 27
  (  -11.19    28.46     8.20     1.02)  ; 28
  (  -11.17    31.69     8.20     1.02)  ; 29
  (  -11.76    32.04     8.20     1.02)  ; 30
  (  -12.37    37.17     8.25     0.83)  ; 31
  (  -12.62    39.09     8.25     0.83)  ; 32
  (  -12.65    42.78     8.25     0.83)  ; 33
  (  -12.67    43.03     8.25     0.83)  ; 34
  (  -15.32    41.88    11.55     0.70)  ; 35
  (  -14.92    44.58    11.85     0.70)  ; 36
  (  -14.96    45.87    11.85     0.70)  ; 37
  (  -15.37    47.63    11.85     0.70)  ; 38
  (  -16.98    52.61    11.85     0.70)  ; 39
  (  -17.81    54.55    11.85     0.70)  ; 40
  (  -17.80    54.61    11.00     0.70)  ; 41
   Normal
)  ;  End of tree

( (Color SkyBlue)
  (zSmear 1 0)
  (Dendrite)
  (  -13.33    -1.19     9.60     0.89)  ; Root
  (  -13.52    -1.16     9.35     0.89)  ; 1, R
  (  -13.58    -0.77     9.35     0.89)  ; 2
  (  -14.00     0.53     7.60     1.08)  ; 3
  (  -14.57     1.01     7.60     1.08)  ; 4
  (  -15.09     1.36     8.40     1.08)  ; 5
  (  -14.66    -0.26    13.00     1.21)  ; 6
  (  -16.14     1.28    13.00     1.21)  ; 7
  (  -16.19     1.35    13.00     1.21)  ; 8
  (
    (  -16.28     1.95    11.10     1.21)  ; 1, R-1
    (  -17.27     5.27    11.25     1.21)  ; 2
    (  -17.75     5.87    11.25     1.21)  ; 3
    (  -18.14     6.20    11.25     1.21)  ; 4
    (  -18.85     8.90    10.10     1.21)  ; 5
    (  -19.02     9.06    10.10     1.21)  ; 6
    (  -20.05    11.36    13.05     1.08)  ; 7
    (  -20.28    11.92    11.20     1.08)  ; 8
    (  -20.33    12.31     9.30     1.08)  ; 9
    (  -20.80    12.97     9.30     1.08)  ; 10
    (  -21.17    13.49     8.30     1.08)  ; 11
    (  -21.80    14.75     7.30     1.08)  ; 12
    (  -22.37    17.04     7.30     1.08)  ; 13
    (  -23.24    18.41     6.85     1.08)  ; 14
    (  -24.41    21.00     6.90     1.08)  ; 15
    (  -25.90    23.64     6.95     1.08)  ; 16
    (  -25.98    23.97     6.95     1.08)  ; 17
    (  -27.53    27.00     7.00     1.08)  ; 18
    (  -27.80    28.79     7.00     1.08)  ; 19
    (  -28.14    29.50     7.00     1.08)  ; 20
    (  -28.33    29.85     7.00     1.08)  ; 21
    (  -30.15    31.22    12.25     0.95)  ; 22
    (  -30.17    32.25     9.75     0.95)  ; 23
    (  -30.05    32.62     9.75     0.95)  ; 24
    (  -30.77    34.03     5.95     0.95)  ; 25
    (  -31.80    36.34     5.75     0.95)  ; 26
    (  -31.64    38.05     5.75     0.95)  ; 27
    (  -30.96    42.07     5.70     0.95)  ; 28
    (  -31.01    43.75     5.70     0.95)  ; 29
    (  -31.51    46.09     5.70     0.95)  ; 30
    (  -32.62    48.28     5.70     0.95)  ; 31
    (  -33.06    49.91     5.70     0.95)  ; 32
    (  -33.05    50.29     5.70     0.95)  ; 33
    (  -32.73    52.23     1.95     0.95)  ; 34
    (  -33.30    56.46     1.90     0.95)  ; 35
    (  -33.40    59.37     1.90     0.95)  ; 36
    (  -33.27    60.13     1.90     0.95)  ; 37
    (  -31.43    61.49     7.05     0.83)  ; 38
    (  -31.29    61.92     7.05     0.83)  ; 39
    (  -30.20    63.02     7.05     0.83)  ; 40
    (  -29.79    63.99     7.05     0.83)  ; 41
    (  -29.68    64.61     7.05     0.83)  ; 42
    (  -26.18    68.54     0.85     0.70)  ; 43
    (  -23.84    70.91     0.30     0.70)  ; 44
    (  -23.09    72.28     0.30     0.70)  ; 45
    (  -22.39    74.54     0.00     0.70)  ; 46
    (  -21.88    75.68     0.00     0.70)  ; 47
    (  -21.91    77.04     0.35     0.70)  ; 48
    (  -22.75    79.63     0.40     0.70)  ; 49
     Normal
  |
    (  -17.35    -0.29    15.25     0.76)  ; 1, R-2
    (  -18.13    -0.74    17.95     0.76)  ; 2
    (  -18.34    -1.16    10.10     0.76)  ; 3
    (  -19.97    -0.49     7.40     0.76)  ; 4
    (  -21.22     0.11    13.35     0.76)  ; 5
    (  -21.42     0.47    13.35     0.76)  ; 6
    (  -21.70     1.86    13.35     0.76)  ; 7
    (  -22.15     2.65    13.35     0.76)  ; 8
    (  -23.65     4.45    12.75     0.76)  ; 9
    (  -24.64     5.07    12.75     0.76)  ; 10
    (  -27.95     5.70    15.95     0.76)  ; 11
    (  -29.60     5.46    15.95     0.76)  ; 12
    (  -32.30     5.53    15.95     0.76)  ; 13
    (  -35.41     5.08    19.90     0.76)  ; 14
    (  -35.79     5.08    19.90     0.76)  ; 15
    (  -35.43     6.06    19.90     0.76)  ; 16
    (  -36.83     5.39    16.55     0.76)  ; 17
    (  -37.07     5.55    16.35     0.76)  ; 18
    (  -38.34     6.80    16.20     0.76)  ; 19
    (  -39.00     7.11    16.20     0.76)  ; 20
    (  -40.59     7.57    16.20     0.76)  ; 21
    (  -42.67     7.47    17.60     0.76)  ; 22
    (  -44.63     6.96    19.15     0.76)  ; 23
    (  -45.06     6.71    19.45     0.76)  ; 24
    (  -45.93     6.53    19.45     0.76)  ; 25
    (  -46.61     6.72    19.75     0.76)  ; 26
    (  -48.54     7.82    19.75     0.76)  ; 27
    (  -48.94     7.82    19.45     0.76)  ; 28
    (  -49.02     7.70    19.45     0.76)  ; 29
    (  -49.13     7.85    19.25     0.76)  ; 30
    (  -48.65     8.74    19.25     0.76)  ; 31
    (  -49.96     9.78    22.45     0.70)  ; 32
    (  -51.11    10.55    23.05     0.70)  ; 33
    (  -52.44    11.81    23.05     0.70)  ; 34
    (  -53.59    12.26    23.05     0.70)  ; 35
    (  -59.80    13.37    21.95     0.70)  ; 36
    (  -61.76    13.96    21.95     0.70)  ; 37
    (  -62.57    14.10    20.60     0.70)  ; 38
    (  -63.71    13.84    20.60     0.70)  ; 39
    (  -64.87    13.84    20.60     0.70)  ; 40
    (  -65.67    14.11    19.55     0.70)  ; 41
    (  -66.71    15.18    19.55     0.70)  ; 42
     Normal
  )  ;  End of split
)  ;  End of tree

( (Color DarkRed)
  (zSmear 1 0)
  (Dendrite)
  (  -10.24    -1.73     9.10     0.95)  ; Root
  (   -9.69    -1.56    10.40     0.95)  ; 1, R
  (   -8.72    -0.76    11.65     1.02)  ; 2
  (   -7.69    -0.03     9.50     1.02)  ; 3
  (   -7.05     0.31     9.50     1.02)  ; 4
  (   -6.80     0.67     9.50     1.02)  ; 5
  (   -6.32     2.39     5.45     1.02)  ; 6
  (   -4.70     4.69     4.35     1.02)  ; 7
  (   -3.50     6.10     4.35     1.02)  ; 8
  (   -2.78     7.65     4.95     1.02)  ; 9
  (   -1.92     8.54     4.95     1.02)  ; 10
  (   -1.65     8.63     4.95     1.02)  ; 11
  (
    (    0.71    10.81     4.35     1.02)  ; 1, R-1
    (    0.63    11.85     4.35     1.02)  ; 2
    (    0.71    13.07     6.50     1.02)  ; 3
    (    0.97    13.86     6.50     1.02)  ; 4
    (    1.97    15.56     7.35     1.02)  ; 5
    (    2.06    16.06     7.35     1.02)  ; 6
    (    2.08    17.75     7.35     1.02)  ; 7
    (    2.33    19.24     7.35     1.02)  ; 8
    (    2.21    19.26     7.35     1.02)  ; 9
    (    2.31    21.76     7.35     1.02)  ; 10
    (    2.69    23.25     7.35     1.02)  ; 11
    (    2.84    23.74     7.35     1.02)  ; 12
    (    2.38    24.40    13.35     0.89)  ; 13
    (    2.09    25.02    13.35     0.89)  ; 14
    (    1.84    27.00    13.35     0.89)  ; 15
    (    1.82    27.58    10.75     0.89)  ; 16
    (    2.01    31.75     9.65     0.83)  ; 17
    (    2.00    32.46    12.30     0.83)  ; 18
    (    2.36    33.82    13.10     0.83)  ; 19
    (    2.74    35.76    13.35     0.83)  ; 20
    (    3.44    36.79    11.25     0.83)  ; 21
    (    3.84    37.24    11.25     0.83)  ; 22
    (    3.68    37.46    11.25     0.83)  ; 23
    (    4.73    40.26     7.10     0.83)  ; 24
    (    4.86    41.01     6.30     0.83)  ; 25
    (    4.66    41.75     6.30     0.83)  ; 26
    (    3.85    43.05     5.75     0.83)  ; 27
    (    4.01    44.05     5.75     0.83)  ; 28
    (    5.55    45.86     5.75     0.83)  ; 29
    (    5.75    46.27     5.75     0.83)  ; 30
    (    7.29    48.54     5.75     0.83)  ; 31
    (    9.71    51.03     5.75     0.83)  ; 32
    (   11.76    52.87     5.75     0.83)  ; 33
    (   11.52    55.02     9.35     0.76)  ; 34
    (   11.69    56.03     9.90     0.76)  ; 35
    (   12.74    58.05     9.90     0.76)  ; 36
    (   13.28    58.99     9.95     0.76)  ; 37
     Normal
  |
    (   -1.79     9.27     6.90     0.76)  ; 1, R-2
    (   -1.88     9.92     6.90     0.76)  ; 2
    (   -2.27    10.64     6.90     0.76)  ; 3
    (   -3.04    11.03     6.90     0.76)  ; 4
    (   -1.46    13.92     3.15     0.76)  ; 5
    (   -1.23    14.53     2.85     0.76)  ; 6
    (   -0.85    17.17     3.20     0.76)  ; 7
    (   -1.23    19.50     3.20     0.76)  ; 8
    (   -1.17    20.65     3.20     0.76)  ; 9
    (   -1.07    21.60     3.20     0.76)  ; 10
    (   -1.12    21.61     3.20     0.76)  ; 11
    (   -2.83    25.25     1.95     0.76)  ; 12
    (   -2.85    25.90     1.95     0.76)  ; 13
    (   -2.27    30.12     1.25     0.76)  ; 14
    (   -2.45    31.70     0.75     0.76)  ; 15
    (   -2.93    33.07     0.60     0.76)  ; 16
    (   -2.26    36.48    -2.25     0.76)  ; 17
    (   -2.06    38.06    -2.55     0.76)  ; 18
    (   -2.09    39.81    -2.55     0.76)  ; 19
    (   -1.82    41.05    -2.55     0.76)  ; 20
    (   -0.98    42.97    -3.35     0.76)  ; 21
    (   -0.91    44.51    -4.25     0.76)  ; 22
    (   -0.53    46.38    -4.25     0.76)  ; 23
    (   -0.36    46.60    -4.25     0.76)  ; 24
    (   -1.11    48.67    -7.70     0.76)  ; 25
    (   -1.24    49.79    -7.70     0.76)  ; 26
    (   -2.21    52.08    -7.75     0.76)  ; 27
    (   -2.59    52.53    -7.75     0.76)  ; 28
    (   -4.45    53.68    -7.30     0.76)  ; 29
    (   -4.96    54.16    -4.70     0.76)  ; 30
    (   -6.32    54.46    -4.70     0.76)  ; 31
    (   -8.05    54.94    -4.50     0.76)  ; 32
    (   -9.86    56.08    -4.90     0.76)  ; 33
    (  -11.42    57.12    -6.25     0.76)  ; 34
    (  -12.16    58.08    -6.25     0.76)  ; 35
    (  -13.41    60.61    -6.25     0.76)  ; 36
    (  -13.55    62.44    -6.30     0.76)  ; 37
    (  -14.28    62.66    -7.75     0.76)  ; 38
    (  -15.19    65.72    -8.25     0.76)  ; 39
    (  -15.75    67.74    -8.75     0.76)  ; 40
    (  -15.76    68.07    -8.75     0.76)  ; 41
    (  -16.00    68.18    -8.75     0.76)  ; 42
    (  -16.43    71.73   -11.60     0.76)  ; 43
    (  -17.11    75.72   -11.60     0.76)  ; 44
    (  -18.51    79.24   -12.00     0.76)  ; 45
    (  -18.70    79.33   -10.55     0.76)  ; 46
    (  -19.65    81.31   -16.05     0.76)  ; 47
    (  -20.69    86.19   -17.90     0.76)  ; 48
    (  -21.59    88.53   -18.50     0.76)  ; 49
    (  -22.34    90.54   -18.50     0.76)  ; 50
    (  -22.41    91.71   -18.55     0.76)  ; 51
    (  -22.35    92.08   -18.55     0.76)  ; 52
    (  -22.61    90.48   -16.85     0.76)  ; 53
    (  -23.08    92.23   -18.40     0.76)  ; 54
    (  -23.70    95.50   -19.15     0.76)  ; 55
    (  -23.79    95.71   -19.15     0.76)  ; 56
    (  -23.31    98.15   -20.95     0.76)  ; 57
    (  -22.90   100.59   -21.95     0.76)  ; 58
    (  -23.03   102.87   -22.85     0.76)  ; 59
    (  -23.44   105.78   -23.80     0.76)  ; 60
    (  -23.97   107.61   -23.80     0.76)  ; 61
    (  -24.41   108.79   -23.95     0.76)  ; 62
    (  -24.57   109.39   -25.00     0.76)  ; 63
    (  -24.62   109.14   -25.00     0.76)  ; 64
    (  -24.61   110.30   -27.85     0.76)  ; 65
    (  -25.02   111.66   -29.00     0.76)  ; 66
    (  -25.17   113.10   -29.00     0.76)  ; 67
    (  -24.89   114.80   -29.10     0.76)  ; 68
     Normal
  )  ;  End of split
)  ;  End of tree

( (Color DarkGreen)
  (zSmear 1 0)
  (Dendrite)
  (  -11.13    -1.43    -2.00     1.46)  ; Root
  (  -10.68    -0.67    -1.30     1.46)  ; 1, R
  (  -10.35     0.11    -0.55     1.65)  ; 2
  (  -10.10     1.23     0.85     1.65)  ; 3
  (   -9.76     2.14     1.05     1.65)  ; 4
  (   -9.53     2.36    -0.10     1.65)  ; 5
  (   -9.33     2.39    -0.10     1.65)  ; 6
  (
    (   -6.95     2.76    -4.95     1.53)  ; 1, R-1
    (   -6.04     3.12    -4.95     1.53)  ; 2
    (   -4.18     3.84    -5.55     1.53)  ; 3
    (   -3.72     4.28    -5.55     1.53)  ; 4
    (   -2.11     6.53    -4.85     1.53)  ; 5
    (   -1.98     6.96    -1.50     1.53)  ; 6
    (   -1.87     7.58    -2.40     1.53)  ; 7
    (   -0.56     8.52    -3.90     1.53)  ; 8
    (    0.30     9.73    -3.90     1.53)  ; 9
    (    0.76    10.55    -4.20     1.53)  ; 10
    (    1.80    11.80    -4.65     1.53)  ; 11
    (    2.85    12.66    -4.75     1.53)  ; 12
    (    4.67    14.61    -4.75     1.53)  ; 13
    (    5.95    15.68    -4.75     1.53)  ; 14
    (    7.67    18.23    -4.75     1.53)  ; 15
    (    8.65    18.70    -4.75     1.53)  ; 16
    (   10.09    19.24    -4.75     1.53)  ; 17
    (   10.97    19.86    -4.75     1.53)  ; 18
    (   11.49    21.00    -4.75     1.53)  ; 19
    (
      (   12.58    22.88    -3.15     1.40)  ; 1, R-1-1
      (   12.98    25.65    -4.20     1.40)  ; 2
      (   13.41    26.29    -4.20     1.40)  ; 3
      (   14.61    27.30    -4.20     1.40)  ; 4
      (   15.81    28.71    -4.20     1.40)  ; 5
      (   17.64    31.12    -4.20     1.40)  ; 6
      (   19.98    34.97    -2.70     1.27)  ; 7
      (   20.59    35.58    -2.70     1.27)  ; 8
      (   22.51    38.55    -2.70     1.27)  ; 9
      (   23.25    39.46    -2.65     1.27)  ; 10
      (   25.80    41.22    -2.65     1.27)  ; 11
      (   27.34    42.71    -2.65     1.27)  ; 12
      (   27.52    43.69    -0.65     1.27)  ; 13
      (   28.01    44.32    -1.15     1.27)  ; 14
      (
        (   30.50    47.57    -5.95     1.27)  ; 1, R-1-1-1
        (   31.02    48.38    -5.95     1.27)  ; 2
        (   31.84    49.03    -5.95     1.27)  ; 3
        (   32.44    49.18    -5.95     1.27)  ; 4
        (   33.33    49.09    -5.75     1.27)  ; 5
        (   33.41    49.15    -4.55     1.27)  ; 6
        (
          (   37.58    50.50    -0.85     1.27)  ; 1, R-1-1-1-1
          (   38.30    51.35    -3.50     1.27)  ; 2
          (
            (   39.75    53.11     1.25     1.27)  ; 1, R-1-1-1-1-1
            (   41.49    53.07     1.70     1.27)  ; 2
            (   43.51    53.18     4.05     1.27)  ; 3
            (   44.78    54.25     4.05     1.27)  ; 4
            (   46.05    54.50     4.30     1.27)  ; 5
            (   46.92    54.66     4.30     1.27)  ; 6
            (   48.89    55.63     4.30     1.27)  ; 7
            (   50.50    57.16     3.85     1.27)  ; 8
            (   51.06    57.45     3.65     1.27)  ; 9
            (   51.05    57.39     3.65     1.27)  ; 10
            (   52.85    58.51     0.80     1.08)  ; 11
            (   53.71    58.23     3.55     1.08)  ; 12
            (   54.24    57.95     4.50     1.08)  ; 13
            (   54.93    56.67     4.55     1.08)  ; 14
            (   57.81    57.28     4.55     1.08)  ; 15
            (   59.26    58.26     4.55     1.08)  ; 16
            (   59.69    58.89     4.55     1.08)  ; 17
            (   59.96    59.31     4.55     1.08)  ; 18
            (   62.34    60.45     4.45     0.89)  ; 19
            (   64.25    61.87     4.45     0.89)  ; 20
            (   64.78    62.68     4.45     0.89)  ; 21
            (   65.26    64.34     4.45     0.89)  ; 22
            (   65.41    65.22     4.45     0.89)  ; 23
            (   65.98    67.16     1.10     0.83)  ; 24
            (   67.31    67.84     0.70     0.83)  ; 25
            (   68.70    68.83     0.70     0.83)  ; 26
            (   69.34    69.89     0.70     0.83)  ; 27
            (   69.90    71.28     0.70     0.83)  ; 28
            (   70.24    71.80     0.70     0.83)  ; 29
             Normal
          |
            (   41.55    51.23    -3.45     0.83)  ; 1, R-1-1-1-1-2
            (   42.98    50.92    -1.35     0.83)  ; 2
            (   45.23    50.48    -1.35     0.83)  ; 3
            (   46.03    49.89    -0.65     0.83)  ; 4
            (   47.85    49.19    -0.65     0.83)  ; 5
            (   51.38    48.34    -2.90     0.83)  ; 6
            (   52.18    48.08    -3.85     0.83)  ; 7
            (   53.23    47.45    -3.85     0.83)  ; 8
            (   54.32    47.00    -3.85     0.83)  ; 9
            (   55.84    46.49    -3.90     0.83)  ; 10
            (   56.27    46.35    -4.00     0.83)  ; 11
            (   57.64    45.73    -4.00     0.83)  ; 12
            (   59.88    45.23    -6.75     0.83)  ; 13
            (   64.06    45.11    -6.75     0.83)  ; 14
            (   65.51    44.92    -7.45     0.83)  ; 15
            (   67.14    45.03    -7.95     0.83)  ; 16
            (   67.42    45.18    -7.95     0.83)  ; 17
            (   69.75    45.62     2.80     0.83)  ; 18
            (   71.71    45.75     4.05     0.83)  ; 19
            (   73.54    46.67     4.05     0.83)  ; 20
            (   74.19    47.07     4.05     0.83)  ; 21
            (   76.08    48.30     4.15     0.83)  ; 22
            (   77.96    49.15     4.15     0.83)  ; 23
            (   78.02    49.14     4.15     0.83)  ; 24
            (   80.10    50.40    -1.70     0.83)  ; 25
            (   80.85    51.37    -2.20     0.83)  ; 26
            (   81.54    54.73    -3.75     0.83)  ; 27
            (   81.94    55.18    -4.45     0.83)  ; 28
            (   82.37    55.43    -4.45     0.83)  ; 29
            (   82.90    56.63    -5.40     0.83)  ; 30
            (   84.15    57.97    -6.95     0.83)  ; 31
            (   84.78    59.34    -6.95     0.83)  ; 32
            (   85.81    59.75    -5.60     0.83)  ; 33
            (   87.78    59.93    -5.60     0.83)  ; 34
            (   88.66    60.24    -4.05     0.83)  ; 35
            (   89.02    60.43    -4.05     0.83)  ; 36
             Normal
          )  ;  End of split
        |
          (   32.49    51.40    -4.55     0.83)  ; 1, R-1-1-1-2
          (   33.00    52.54    -4.15     0.83)  ; 2
          (   33.23    53.54    -4.15     0.83)  ; 3
          (   33.00    54.80    -1.40     0.83)  ; 4
          (   32.61    55.19    -1.40     0.83)  ; 5
          (   31.99    58.96    -4.30     0.83)  ; 6
          (   32.10    59.65    -4.25     0.83)  ; 7
          (   32.69    60.85    -6.35     0.83)  ; 8
          (   33.31    61.84    -7.50     0.83)  ; 9
          (   34.99    64.13    -7.75     0.83)  ; 10
          (   35.84    65.73    -7.75     0.83)  ; 11
          (   36.30    66.94    -7.75     0.83)  ; 12
          (   36.57    68.58    -7.95     0.83)  ; 13
          (   36.55    70.71    -7.95     0.83)  ; 14
          (   34.79    76.37    -8.60     0.83)  ; 15
          (   35.31    80.92    -9.55     0.83)  ; 16
          (   35.58    82.94    -9.55     0.83)  ; 17
          (   36.71    85.77    -6.95     0.83)  ; 18
          (   36.90    87.29    -8.45     0.83)  ; 19
          (   36.87    87.49    -8.45     0.83)  ; 20
          (   36.70    89.13   -10.15     0.83)  ; 21
          (   36.46    91.16   -10.60     0.83)  ; 22
          (   35.88    93.45   -10.60     0.83)  ; 23
          (   34.52    97.23   -10.60     0.83)  ; 24
          (   34.19    99.09   -10.60     0.83)  ; 25
          (   33.88   100.76   -10.85     0.83)  ; 26
          (   32.71   104.05   -10.85     0.83)  ; 27
          (   32.00   105.98   -10.85     0.83)  ; 28
          (   31.94   107.15   -11.60     0.83)  ; 29
          (   31.21   111.98   -11.70     0.83)  ; 30
          (   31.27   112.36   -11.70     0.83)  ; 31
          (   30.78   115.51   -15.50     0.83)  ; 32
          (   30.42   116.08   -15.50     0.83)  ; 33
          (   30.24   117.33   -15.50     0.83)  ; 34
          (   30.39   118.54   -15.50     0.83)  ; 35
          (   30.52   118.58   -13.40     0.83)  ; 36
          (   30.84   120.46   -12.00     0.83)  ; 37
          (   31.10   123.19   -11.95     0.83)  ; 38
          (   31.19   124.85   -11.95     0.83)  ; 39
          (   30.98   126.25   -13.85     0.83)  ; 40
          (   31.04   126.95   -14.95     0.83)  ; 41
          (   31.26   127.94   -14.95     0.83)  ; 42
          (   31.08   128.42   -14.95     0.83)  ; 43
          (   28.05   130.29   -16.10     0.83)  ; 44
          (   26.98   131.24   -16.25     0.83)  ; 45
          (   26.13   131.90   -16.25     0.83)  ; 46
          (   25.63   132.43   -11.15     0.83)  ; 47
          (   25.03   132.67    -8.75     0.83)  ; 48
          (   24.14   133.47    -8.75     0.83)  ; 49
          (   22.83   135.30    -8.15     0.83)  ; 50
          (   20.59   138.06    -8.15     0.83)  ; 51
          (   18.96   139.11    -8.15     0.83)  ; 52
          (   13.33   141.68    -8.15     0.83)  ; 53
          (   12.05   142.86    -8.15     0.83)  ; 54
          (   10.77   144.44    -8.15     0.83)  ; 55
          (   10.07   145.25    -8.15     0.83)  ; 56
          (   10.09   145.38    -8.15     0.83)  ; 57
           Normal
        )  ;  End of split
      |
        (   26.70    43.85    -5.80     0.89)  ; 1, R-1-1-2
        (   26.59    44.77    -5.80     0.89)  ; 2
        (   26.49    44.53    -1.25     0.95)  ; 3
        (   26.44    45.76    -1.80     0.95)  ; 4
        (   26.30    47.60    -5.40     0.95)  ; 5
        (   25.97    48.75    -6.35     0.95)  ; 6
        (   26.25    49.22    -6.35     0.95)  ; 7
        (   26.91    49.75    -8.65     0.95)  ; 8
        (   27.03    50.05    -8.65     0.95)  ; 9
        (   26.91    50.07    -8.65     0.95)  ; 10
        (   26.68    51.40   -10.95     0.95)  ; 11
        (   26.10    53.70   -11.45     0.95)  ; 12
        (   26.23    54.45   -11.45     0.95)  ; 13
        (   26.56    55.29   -10.85     0.95)  ; 14
        (   26.73    55.52   -10.85     0.95)  ; 15
        (   26.56    56.77    -7.00     0.95)  ; 16
        (   26.70    57.27    -9.80     0.95)  ; 17
        (   27.07    57.91   -12.35     0.95)  ; 18
        (   27.40    59.15   -12.35     0.95)  ; 19
        (   27.75    61.22   -12.70     0.95)  ; 20
        (   26.02    60.09    -2.35     0.83)  ; 21
        (   25.20    62.87    -2.25     0.83)  ; 22
        (   25.00    64.39    -6.35     0.83)  ; 23
        (   25.41    66.45    -6.35     0.83)  ; 24
        (   26.19    69.16    -7.70     0.83)  ; 25
        (   26.45    70.67    -7.70     0.83)  ; 26
        (   26.27    73.02    -3.50     0.70)  ; 27
        (   26.76    75.57    -3.50     0.70)  ; 28
        (   26.92    77.67    -3.50     0.70)  ; 29
        (   26.81    78.15    -4.90     0.70)  ; 30
        (   26.56    78.19    -4.90     0.70)  ; 31
        (   27.05    84.50    -8.45     0.70)  ; 32
        (   26.95    86.25    -9.45     0.70)  ; 33
        (   25.32    92.98    -9.45     0.70)  ; 34
        (   25.19    94.16   -10.50     0.70)  ; 35
        (   26.05    96.92   -11.55     0.70)  ; 36
        (   26.09    99.04   -11.55     0.70)  ; 37
        (   26.24    99.92   -11.55     0.70)  ; 38
        (   24.28    99.72   -15.35     0.70)  ; 39
        (   22.79   101.59   -15.35     0.70)  ; 40
        (   20.60   103.11   -16.25     0.70)  ; 41
        (   19.18   104.64   -16.25     0.70)  ; 42
        (   18.73   107.69   -16.35     0.70)  ; 43
        (   18.82   110.51   -16.35     0.70)  ; 44
        (   18.78   112.19   -16.35     0.70)  ; 45
        (   18.78   112.58   -14.70     0.70)  ; 46
         Normal
      )  ;  End of split
    |
      (   12.16    20.87    -5.30     0.83)  ; 1, R-1-2
      (   13.28    20.62    -6.05     0.83)  ; 2
      (   14.67    20.06    -6.05     0.83)  ; 3
      (   16.12    19.11    -7.65     0.83)  ; 4
      (   17.64    18.59    -8.05     0.83)  ; 5
      (   19.83    18.22    -8.05     0.83)  ; 6
      (   23.14    18.30    -8.95     0.83)  ; 7
      (   24.33    18.10    -8.95     0.83)  ; 8
      (   26.24    17.53    -0.85     1.02)  ; 9
      (   27.69    17.02    -1.45     1.02)  ; 10
      (   27.83    17.07    -5.05     1.02)  ; 11
      (   32.27    16.96    -7.70     1.02)  ; 12
      (   33.96    17.45    -7.75     1.02)  ; 13
      (   35.26    17.49    -7.75     1.02)  ; 14
      (   36.09    17.09    -7.75     1.02)  ; 15
      (   37.54    15.75    -5.40     1.02)  ; 16
      (   38.78    15.03    -5.40     1.02)  ; 17
      (   39.51    14.83    -5.40     1.02)  ; 18
      (   41.46    14.90    -4.70     1.02)  ; 19
      (   44.36    16.79    -4.65     1.02)  ; 20
      (   45.73    17.27    -4.65     1.02)  ; 21
      (   49.43    17.80    -4.65     1.02)  ; 22
      (   50.27    18.18    -4.65     1.02)  ; 23
      (   54.79    19.98    -3.20     1.02)  ; 24
      (   55.27    20.15    -3.20     1.02)  ; 25
      (   55.31    20.41    -6.05     1.02)  ; 26
      (   57.27    20.14    -2.35     1.02)  ; 27
      (   57.47    20.23    -3.40     1.02)  ; 28
      (   57.48    20.29    -3.40     1.02)  ; 29
      (
        (   59.53    21.69    -7.55     1.02)  ; 1, R-1-2-1
        (   59.67    22.57    -7.55     1.02)  ; 2
        (   60.69    23.95    -3.60     1.02)  ; 3
        (   60.94    24.29    -3.00     1.02)  ; 4
        (   61.15    25.16    -2.95     1.02)  ; 5
        (   62.51    28.67    -2.95     1.02)  ; 6
        (   62.81    29.33    -3.55     1.02)  ; 7
        (   64.66    33.02    -6.20     1.02)  ; 8
        (   65.79    34.32    -4.30     1.02)  ; 9
        (   66.56    34.70    -4.30     1.02)  ; 10
        (   67.60    35.49    -3.00     1.02)  ; 11
        (   69.39    37.32    -3.00     1.02)  ; 12
        (   71.83    39.16    -2.85     1.02)  ; 13
        (   73.09    40.50    -2.85     1.02)  ; 14
        (   76.28    42.60    -2.85     1.02)  ; 15
        (   79.22    44.37    -2.85     1.02)  ; 16
        (   79.89    47.67    -4.60     0.70)  ; 17
        (   80.96    49.03    -5.25     0.70)  ; 18
        (   82.06    50.20    -5.25     0.70)  ; 19
        (   82.34    51.51    -5.60     0.70)  ; 20
         Normal
      |
        (   58.54    19.80     1.70     0.70)  ; 1, R-1-2-2
        (   58.55    19.55     1.70     0.70)  ; 2
        (   58.94    18.77    -1.25     0.70)  ; 3
        (   58.91    17.80    -4.45     0.70)  ; 4
        (   60.35    17.56    -5.70     0.70)  ; 5
        (   62.13    18.16    -6.75     0.70)  ; 6
        (   62.85    18.23    -6.75     0.70)  ; 7
        (   63.60    18.04    -7.90     0.70)  ; 8
        (   63.92    16.89    -7.90     0.70)  ; 9
        (   63.98    16.11    -7.90     0.70)  ; 10
        (   64.46    15.52    -8.00     0.70)  ; 11
        (   65.09    15.08    -8.00     0.70)  ; 12
        (   66.96    14.31    -8.00     0.70)  ; 13
        (   71.09    13.55    -7.05     0.70)  ; 14
        (   72.04    12.68    -5.60     0.70)  ; 15
        (   75.24     8.34    -5.55     0.70)  ; 16
        (   76.17     7.02    -5.55     0.70)  ; 17
        (   76.48     6.90    -7.15     0.70)  ; 18
        (   75.32     8.45    -7.15     0.70)  ; 19
        (   77.50     6.47   -10.30     0.70)  ; 20
        (   78.89     5.52   -10.30     0.70)  ; 21
        (   81.55     4.50   -11.45     0.70)  ; 22
        (   82.06     4.02   -11.45     0.70)  ; 23
        (   82.17     3.56   -11.45     0.70)  ; 24
        (   82.85     2.66   -12.35     0.70)  ; 25
        (   84.50     1.75   -12.35     0.70)  ; 26
        (   85.31     1.54   -12.35     0.70)  ; 27
        (   86.76     1.75   -13.05     0.70)  ; 28
        (   87.80     2.15   -13.05     0.70)  ; 29
        (   88.58     2.15   -13.05     0.70)  ; 30
        (   89.05     1.94   -13.05     0.70)  ; 31
        (   89.57     1.53   -14.10     0.70)  ; 32
        (   93.07     1.24   -17.15     0.70)  ; 33
        (   93.53     0.91   -17.15     0.70)  ; 34
        (   96.61     0.45   -17.15     0.70)  ; 35
        (   98.40     0.73   -13.80     0.70)  ; 36
        (  101.32     0.43   -13.50     0.70)  ; 37
        (  101.76     0.04   -13.50     0.70)  ; 38
        (  104.67    -1.49   -13.50     0.70)  ; 39
        (  108.68    -2.49   -13.70     0.70)  ; 40
        (  109.83    -2.95   -13.70     0.70)  ; 41
        (  112.30    -4.00   -14.75     0.70)  ; 42
        (  115.25    -4.50   -14.75     0.70)  ; 43
        (  116.34    -4.11   -14.75     0.70)  ; 44
        (  117.18    -4.12   -15.35     0.70)  ; 45
        (  118.77    -4.65   -15.35     0.70)  ; 46
        (  119.90    -5.23   -15.35     0.70)  ; 47
        (  119.89    -5.29   -15.35     0.70)  ; 48
        (  119.33    -4.92   -16.40     0.70)  ; 49
        (  123.24    -5.45   -16.40     0.70)  ; 50
        (  127.24    -5.41   -16.40     0.70)  ; 51
        (  128.50    -5.56   -16.40     0.70)  ; 52
         Normal
      )  ;  End of split
    )  ;  End of split
  |
    (  -10.65     3.50    -1.70     0.89)  ; 1, R-2
    (  -11.43     3.82     2.95     0.89)  ; 2
    (  -11.49     3.89     2.95     0.89)  ; 3
     Normal
  )  ;  End of split
)  ;  End of tree
