# Supplementary material for: Distinct organization of two cortico-cortical feedback pathways
Source: Nat Commun. 2022 Oct 27;13:6389. doi: 10.1038/s41467-022-33883-9 (PMC9613627; doi:10.1038/s41467-022-33883-9)
Supplement: Supplementary file 4 — Source Data [file 41467_2022_33883_MOESM4_ESM.zip › Source_Data_File/figure_s3b_black_S1_PC_TT.ASC]

;	V3 text file written for MicroBrightField products.

(Description
)  ;  End of description
(ImageCoords)
(TimePointManager 1 "-1" "-1" 0)

("CellBody"
  (Color DarkRed)
  (CellBody)
  (   -4.71     7.63     3.15     1.02)  ;  1, 1
  (   -5.02     7.32     3.15     1.02)  ;  1, 2
  (   -6.68     5.92     3.10     1.02)  ;  1, 3
  (   -8.01     4.52     3.10     1.02)  ;  1, 4
  (   -8.27     3.69     3.10     1.02)  ;  1, 5
  (   -8.33     3.24     3.10     1.02)  ;  1, 6
  (   -8.90     2.93     1.85     1.02)  ;  1, 7
  (   -8.84     1.91     1.85     1.02)  ;  1, 8
  (   -8.46     0.32     1.90     1.02)  ;  1, 9
  (   -8.20    -0.38     1.90     1.02)  ;  1, 10
  (   -7.82    -1.21     2.30     1.02)  ;  1, 11
  (   -7.25    -2.35     2.30     1.02)  ;  1, 12
  (   -6.74    -4.07     2.65     1.02)  ;  1, 13
  (   -5.85    -5.53     3.90     1.02)  ;  1, 14
  (   -5.28    -5.92     4.85     1.02)  ;  1, 15
  (   -4.01    -6.23     4.85     1.02)  ;  1, 16
  (   -1.53    -6.55     4.90     1.02)  ;  1, 17
  (    0.83    -6.49     4.90     1.02)  ;  1, 18
  (    2.29    -6.23     4.90     1.02)  ;  1, 19
  (    4.58    -4.77     2.85     1.02)  ;  1, 20
  (    4.77    -4.39     2.75     1.02)  ;  1, 21
  (    5.66    -2.80     2.05     1.02)  ;  1, 22
  (    6.23     0.19     0.40     1.02)  ;  1, 23
  (    6.17     1.27     0.40     1.02)  ;  1, 24
  (    5.91     2.80     0.40     1.02)  ;  1, 25
  (    5.66     3.37     0.40     1.02)  ;  1, 26
  (    4.77     4.52     0.90     1.02)  ;  1, 27
  (    3.12     5.53     1.00     1.02)  ;  1, 28
  (    1.34     6.93     1.00     1.02)  ;  1, 29
  (   -0.45     7.82     1.10     1.02)  ;  1, 30
  (   -2.99     8.14     1.10     1.02)  ;  1, 31
  (   -3.69     8.01     1.10     1.02)  ;  1, 32
  (   -4.83     7.70     1.10     1.02)  ;  1, 33
)  ;  End of contour

( (Color White)
  (Axon)
  (   -4.07    -6.62     7.85     1.21)  ; Root
  (   -4.39    -6.62     7.85     1.21)  ; 1, R
  (   -4.96    -6.87     7.50     1.21)  ; 2
  (   -5.92    -7.83     7.50     1.21)  ; 3
  (   -6.68   -10.94     6.35     1.21)  ; 4
  (   -6.62   -13.68     6.20     1.21)  ; 5
  (   -6.43   -13.93     6.20     1.21)  ; 6
  (   -6.62   -14.44     8.40     1.21)  ; 7
  (   -6.11   -16.10     8.40     1.21)  ; 8
  (   -5.47   -17.81     8.40     1.21)  ; 9
  (   -4.84   -19.66     8.30     1.21)  ; 10
  (   -3.82   -23.98     8.30     1.21)  ; 11
  (   -3.82   -25.64     8.30     1.21)  ; 12
  (   -4.26   -26.78     8.30     1.21)  ; 13
  (   -6.11   -30.47     8.30     1.21)  ; 14
  (   -6.62   -32.57     8.30     1.21)  ; 15
  (   -6.74   -34.54     8.30     1.21)  ; 16
  (   -6.74   -34.10     8.30     1.21)  ; 17
  (   -9.18   -43.91    12.95     1.21)  ; 18
  (   -9.31   -44.73    12.95     1.21)  ; 19
  (   -9.25   -47.15    12.95     1.21)  ; 20
  (   -9.18   -50.52    12.95     1.21)  ; 21
  (   -9.63   -53.64    12.95     1.21)  ; 22
  (  -10.26   -56.44    12.95     1.21)  ; 23
  (  -11.03   -59.05    12.95     1.21)  ; 24
  (  -11.15   -60.76    12.95     1.21)  ; 25
  (  -11.09   -60.44    12.95     1.21)  ; 26
   Normal
)  ;  End of tree

( (Color Yellow)
  (Dendrite)
  (   -6.44    -5.39     5.60     1.65)  ; Root
  (   -7.07    -6.34     5.60     1.65)  ; 1, R
  (   -7.39    -6.66     3.45     1.65)  ; 2
  (   -7.83    -7.04     3.45     1.65)  ; 3
  (   -8.22    -7.11     3.45     1.65)  ; 4
  (  -10.44    -7.43     2.65     1.65)  ; 5
  (  -10.63    -7.62     1.70     1.65)  ; 6
  (  -11.27    -7.93     1.70     1.65)  ; 7
  (  -13.43    -9.27     1.70     1.65)  ; 8
  (  -14.26    -9.52     1.70     1.65)  ; 9
  (  -16.04    -9.65     1.70     1.65)  ; 10
  (  -18.71    -9.14     1.70     1.65)  ; 11
  (  -19.98    -9.14     1.70     1.65)  ; 12
  (  -21.50    -9.72     1.70     1.65)  ; 13
  (  -22.78   -10.29     1.70     1.65)  ; 14
  (  -25.00   -11.69     1.70     1.65)  ; 15
  (  -25.00   -11.62     1.70     1.65)  ; 16
  (  -26.15   -13.02     1.70     1.65)  ; 17
  (  -26.91   -13.72     1.70     1.65)  ; 18
  (
    (  -24.59   -16.21     2.25     1.46)  ; 1, R-1
    (  -24.65   -16.40     1.20     1.46)  ; 2
    (  -22.87   -19.90     0.45     1.27)  ; 3
    (  -21.98   -21.11    -1.65     1.27)  ; 4
    (  -20.84   -22.45    -1.65     1.27)  ; 5
    (  -20.01   -24.42    -1.65     1.27)  ; 6
    (  -19.63   -26.58     0.15     1.27)  ; 7
    (  -19.12   -27.47     0.25     1.27)  ; 8
    (  -18.67   -28.62    -0.30     1.27)  ; 9
    (  -18.17   -30.84    -0.30     1.27)  ; 10
    (  -18.17   -36.57    -0.30     1.27)  ; 11
    (  -18.67   -38.99    -0.30     1.27)  ; 12
    (  -18.87   -40.45    -0.30     1.27)  ; 13
    (  -19.44   -42.93    -0.30     1.27)  ; 14
    (  -19.63   -43.50    -0.30     1.27)  ; 15
    (  -19.69   -43.38    -0.30     1.27)  ; 16
    (  -20.88   -46.58    -4.80     1.14)  ; 17
    (  -20.88   -49.12    -4.80     1.14)  ; 18
    (  -20.82   -49.82    -4.80     1.14)  ; 19
    (  -21.39   -51.54    -4.85     1.14)  ; 20
    (  -22.60   -53.13    -4.95     1.14)  ; 21
    (  -22.35   -54.72    -4.95     1.14)  ; 22
    (  -22.09   -56.05    -4.95     1.14)  ; 23
    (  -22.09   -58.28    -4.70     1.14)  ; 24
    (  -21.58   -60.06    -4.70     1.14)  ; 25
    (  -20.69   -61.72    -4.70     1.14)  ; 26
    (  -20.50   -63.05    -4.70     1.14)  ; 27
    (  -20.57   -65.66    -4.70     1.14)  ; 28
    (  -20.25   -68.90    -4.70     1.14)  ; 29
    (  -20.25   -69.29    -4.70     1.14)  ; 30
    (  -20.25   -69.22    -4.70     1.14)  ; 31
    (  -17.86   -75.53    -9.30     1.14)  ; 32
    (  -17.92   -76.29    -9.75     1.14)  ; 33
    (  -19.58   -78.65   -10.20     1.14)  ; 34
    (  -20.28   -79.35   -10.20     1.14)  ; 35
    (  -20.40   -79.35   -10.20     1.14)  ; 36
    (  -22.95   -81.00   -13.75     1.14)  ; 37
    (  -23.65   -82.85   -11.75     1.14)  ; 38
    (  -23.77   -84.24    -9.25     1.14)  ; 39
    (  -23.14   -85.71    -9.25     1.14)  ; 40
    (  -22.82   -87.55    -9.00     1.14)  ; 41
    (  -22.18   -89.46    -9.00     1.14)  ; 42
    (  -21.80   -89.33    -9.00     1.14)  ; 43
    (  -19.83   -93.40    -8.90     1.02)  ; 44
    (  -19.39   -94.10    -8.90     1.02)  ; 45
    (  -17.99   -95.19    -8.90     1.02)  ; 46
    (  -16.65   -96.08    -8.90     1.02)  ; 47
    (  -15.64   -96.59    -8.90     1.02)  ; 48
    (  -14.43   -97.67    -8.90     1.02)  ; 49
    (  -12.20   -98.81    -8.90     1.02)  ; 50
    (  -12.27   -98.75    -8.90     1.02)  ; 51
    (  -11.64   -98.79    -6.45     0.89)  ; 52
    (   -9.80  -101.01    -6.45     0.89)  ; 53
    (   -8.53  -101.78    -6.45     0.89)  ; 54
    (   -6.74  -101.90    -7.50     0.89)  ; 55
    (   -6.36  -101.59    -7.50     0.89)  ; 56
     Normal
  |
    (  -29.03   -13.25     1.75     0.89)  ; 1, R-2
    (  -29.47   -13.25     0.30     0.89)  ; 2
    (  -31.06   -12.62    -0.10     0.89)  ; 3
    (  -33.92   -12.55     0.10     0.89)  ; 4
    (  -35.51   -12.17     0.10     0.89)  ; 5
    (  -38.56   -11.02     1.00     0.89)  ; 6
    (  -39.52   -10.26     0.25     0.89)  ; 7
    (  -41.36    -9.56    -0.75     0.89)  ; 8
    (  -42.44    -9.31    -0.75     0.89)  ; 9
    (  -47.02    -6.76     2.65     0.89)  ; 10
    (  -48.10    -6.38     1.25     0.89)  ; 11
    (  -52.74    -5.62     0.60     0.89)  ; 12
    (  -55.79    -5.55     0.50     0.89)  ; 13
    (  -58.53    -5.49     0.50     0.89)  ; 14
    (  -61.20    -6.00     0.50     0.89)  ; 15
    (  -62.73    -6.57     0.50     0.89)  ; 16
    (  -64.00    -7.14     0.50     0.89)  ; 17
    (  -64.95    -7.59     0.50     0.89)  ; 18
    (  -66.22    -8.29     0.50     0.89)  ; 19
    (  -68.77    -9.24     0.50     0.89)  ; 20
    (  -68.45    -8.35     0.50     0.89)  ; 21
    (  -74.85    -8.12    -3.40     0.89)  ; 22
    (  -74.91    -8.56    -3.95     0.89)  ; 23
    (  -75.61    -9.84    -3.95     0.89)  ; 24
    (  -77.14   -11.30    -4.00     0.89)  ; 25
    (  -78.09   -11.94    -4.00     0.89)  ; 26
    (  -78.09   -11.87    -4.00     0.89)  ; 27
    (  -80.76   -13.53    -8.75     0.89)  ; 28
    (  -82.73   -14.42    -8.75     0.89)  ; 29
    (  -84.58   -14.80   -11.35     0.89)  ; 30
    (  -86.36   -15.43   -11.35     0.89)  ; 31
    (  -87.82   -16.01   -11.35     0.89)  ; 32
    (  -88.52   -16.20   -11.80     0.89)  ; 33
    (  -93.61   -16.20   -11.80     0.89)  ; 34
    (  -98.06   -15.50    -8.95     0.89)  ; 35
    (  -99.27   -14.99    -8.95     0.89)  ; 36
    (  -99.07   -14.16    -8.95     0.89)  ; 37
    ( -102.64   -14.48    -6.65     0.76)  ; 38
    ( -103.72   -14.48    -6.65     0.76)  ; 39
    ( -106.45   -14.99    -6.65     0.76)  ; 40
    ( -109.44   -15.56    -6.65     0.76)  ; 41
    ( -111.54   -16.20    -7.00     0.76)  ; 42
    ( -114.02   -16.58    -7.00     0.76)  ; 43
    ( -114.91   -16.32    -7.30     0.76)  ; 44
    ( -114.91   -16.13    -7.30     0.76)  ; 45
    ( -119.39   -16.49   -10.45     0.76)  ; 46
    ( -119.96   -16.94   -10.45     0.76)  ; 47
    ( -122.76   -17.64   -10.45     0.76)  ; 48
    ( -126.00   -18.15   -11.35     0.76)  ; 49
    ( -128.61   -18.91   -11.35     0.76)  ; 50
    ( -129.95   -19.35   -11.60     0.76)  ; 51
    ( -134.59   -20.88   -11.60     0.76)  ; 52
    ( -136.56   -21.39   -11.60     0.76)  ; 53
    ( -138.72   -21.33   -11.60     0.76)  ; 54
    ( -139.55   -20.63   -11.60     0.76)  ; 55
    ( -139.55   -20.44   -11.60     0.76)  ; 56
     Normal
  )  ;  End of split
)  ;  End of tree

( (Color Magenta)
  (Dendrite)
  (    6.35    -0.33     5.25     1.65)  ; Root
  (    8.07    -0.26     5.90     1.65)  ; 1, R
  (    7.69    -0.14     5.95     1.65)  ; 2
  (
    (   11.63     0.50     7.85     1.65)  ; 1, R-1
    (   12.26     0.88     7.90     1.65)  ; 2
    (   13.73     1.52     5.50     1.34)  ; 3
    (   14.24     1.39     5.50     1.34)  ; 4
    (
      (   18.50     1.96     7.60     1.34)  ; 1, R-1-1
      (   19.00     2.15     6.65     1.34)  ; 2
      (   21.36     1.90     6.65     1.34)  ; 3
      (   21.93     1.71     6.65     1.34)  ; 4
      (   24.85     0.95     4.95     1.14)  ; 5
      (   26.13     1.33     8.20     1.14)  ; 6
      (   26.95     1.52     8.20     1.14)  ; 7
      (   28.35     1.45     8.20     1.14)  ; 8
      (   33.31    -0.20     8.35     1.14)  ; 9
      (   34.90    -0.26     8.35     1.14)  ; 10
      (   37.87    -0.50    12.45     1.14)  ; 11
      (   40.86    -0.56     9.15     1.14)  ; 12
      (   43.66    -0.88     8.90     1.14)  ; 13
      (   44.17    -0.88     8.90     1.14)  ; 14
      (   45.76     0.33     4.85     1.14)  ; 15
      (   47.66    -0.18     4.85     1.14)  ; 16
      (   50.02    -0.69     6.70     1.14)  ; 17
      (   51.86    -0.76     6.70     1.14)  ; 18
      (   52.37    -0.50     6.70     1.14)  ; 19
      (   53.64    -0.31     8.10     1.14)  ; 20
      (   57.14    -0.63     9.70     1.14)  ; 21
      (   59.74    -0.69     8.60     1.14)  ; 22
      (   62.10    -0.88     8.60     1.14)  ; 23
      (   64.83    -0.95     6.05     1.14)  ; 24
      (   68.84    -1.77     6.05     1.14)  ; 25
      (   70.36    -1.77     6.05     1.14)  ; 26
      (   74.43    -0.88     6.00     1.14)  ; 27
      (   75.20    -0.82     6.00     1.14)  ; 28
      (   75.69    -2.15     2.60     1.02)  ; 29
      (   76.52    -2.59     2.60     1.02)  ; 30
      (   79.63    -3.35     1.20     1.02)  ; 31
      (   83.07    -2.91    12.35     0.95)  ; 32
      (   86.18    -3.42    12.35     0.95)  ; 33
      (   87.77    -4.24    12.35     0.95)  ; 34
      (   88.98    -5.33    11.30     0.95)  ; 35
      (   89.81    -5.77    11.30     0.95)  ; 36
      (   91.52    -6.28    10.05     0.95)  ; 37
      (   94.45    -6.47    10.05     0.95)  ; 38
      (   96.67    -6.41    10.00     0.95)  ; 39
      (  101.82    -6.34    10.00     0.95)  ; 40
      (  103.99    -8.06    10.00     0.95)  ; 41
      (  106.40    -9.02    10.00     0.95)  ; 42
      (  108.06   -10.29    10.00     0.95)  ; 43
      (  108.95   -10.54    10.00     0.95)  ; 44
      (  113.08   -13.21    11.95     0.95)  ; 45
      (  113.40   -13.66    13.20     0.95)  ; 46
      (  115.05   -14.49    13.20     0.95)  ; 47
      (  115.43   -14.55    13.35     0.95)  ; 48
      (  116.57   -13.20     6.15     0.95)  ; 49
      (  117.27   -13.52     4.95     0.95)  ; 50
      (  119.68   -13.96     4.95     0.95)  ; 51
      (  121.53   -14.34     4.95     0.95)  ; 52
      (  123.12   -15.81     4.95     0.95)  ; 53
      (  124.45   -16.25     4.60     0.95)  ; 54
      (  125.85   -16.31     4.60     0.95)  ; 55
      (  127.89   -16.25     5.95     0.95)  ; 56
      (  128.39   -16.38     5.95     0.95)  ; 57
      (  129.41   -17.01     6.35     0.95)  ; 58
      (  130.05   -17.78     6.35     0.95)  ; 59
      (  130.87   -18.67     6.35     0.95)  ; 60
      (  133.10   -20.13     6.35     0.95)  ; 61
      (  135.33   -20.26     5.40     0.95)  ; 62
      (  137.17   -20.70     5.40     0.95)  ; 63
      (  138.76   -21.78     5.20     0.95)  ; 64
      (  139.65   -23.31     5.20     0.95)  ; 65
      (  139.59   -23.31     5.20     0.95)  ; 66
      (  145.44   -22.87     5.15     0.95)  ; 67
      (  149.95   -24.46     5.15     0.95)  ; 68
      (  154.15   -28.40     5.15     0.95)  ; 69
      (  156.31   -31.39     5.15     0.95)  ; 70
      (  156.37   -31.39     5.15     0.95)  ; 71
      (  157.61   -33.30     2.00     0.95)  ; 72
      (  163.52   -35.34     3.30     0.95)  ; 73
      (  165.30   -36.49     3.30     0.95)  ; 74
      (  169.56   -38.46     3.30     0.95)  ; 75
      (  170.58   -39.03     4.60     0.95)  ; 76
      (  171.92   -39.98     4.65     0.95)  ; 77
      (
        (  177.07   -42.40    -0.60     0.95)  ; 1, R-1-1-1
        (  178.15   -43.42    -0.60     0.95)  ; 2
        (  180.69   -44.88     2.35     0.95)  ; 3
        (  182.28   -45.52     2.35     0.95)  ; 4
        (  182.66   -45.84     4.50     0.95)  ; 5
        (  183.55   -46.15     4.50     0.95)  ; 6
        (  184.31   -46.34     4.50     0.95)  ; 7
        (  187.81   -46.47     4.80     0.95)  ; 8
        (  189.53   -47.04     4.80     0.95)  ; 9
        (  193.41   -47.55     4.85     0.95)  ; 10
        (  194.49   -47.49     3.05     0.95)  ; 11
        (  198.26   -47.64     6.55     0.95)  ; 12
        (  201.19   -48.53     6.90     0.95)  ; 13
        (  202.20   -49.23     4.00     0.95)  ; 14
        (  202.65   -49.48    -3.60     0.95)  ; 15
        (  203.35   -50.12    -3.60     0.95)  ; 16
        (  205.38   -51.07    -3.60     0.95)  ; 17
        (  209.45   -51.77    -3.65     0.95)  ; 18
        (  211.04   -51.84    -3.20     0.95)  ; 19
        (  211.17   -51.77    -3.20     0.95)  ; 20
         Normal
      |
        (  171.62   -38.80     8.35     0.95)  ; 1, R-1-1-2
        (  172.25   -38.99     8.35     0.95)  ; 2
        (  173.65   -38.86     6.00     0.95)  ; 3
        (  174.86   -38.60     4.35     0.95)  ; 4
        (  175.56   -38.54     3.05     0.95)  ; 5
         Normal
      )  ;  End of split
    |
      (   14.22     0.51     5.60     0.95)  ; 1, R-1-2
      (   14.80    -0.19     7.75     0.95)  ; 2
      (   16.45    -1.08     7.75     0.95)  ; 3
      (   17.34    -1.65     9.40     0.95)  ; 4
      (   20.07    -2.54     8.05     0.95)  ; 5
      (   20.65    -2.92     5.90     0.95)  ; 6
      (   23.06    -3.81     5.90     0.95)  ; 7
      (   24.84    -4.26     5.90     0.95)  ; 8
      (   26.37    -4.38     5.70     0.95)  ; 9
      (   28.53    -4.32     6.75     0.95)  ; 10
      (   29.80    -4.89     6.75     0.95)  ; 11
      (   31.33    -5.78     9.45     0.95)  ; 12
      (   31.84    -6.36     9.45     0.95)  ; 13
      (   32.66    -7.25     9.85     0.95)  ; 14
      (   35.21   -10.30     9.85     0.95)  ; 15
      (   39.08   -12.59     9.85     0.95)  ; 16
      (   40.80   -13.99     9.75     0.95)  ; 17
      (   41.56   -14.75     9.75     0.95)  ; 18
      (   42.65   -16.60     9.75     0.95)  ; 19
      (   44.74   -18.57     9.70     0.95)  ; 20
      (   46.65   -20.54     9.70     0.95)  ; 21
      (   48.30   -22.77     9.70     0.95)  ; 22
      (   49.32   -24.30     9.70     0.95)  ; 23
      (   52.98   -26.25    11.45     0.95)  ; 24
      (   58.71   -28.03    10.40     0.95)  ; 25
      (   61.38   -28.66    10.40     0.95)  ; 26
      (   62.52   -29.49    10.30     0.95)  ; 27
      (   63.67   -30.13    10.30     0.95)  ; 28
      (   63.79   -30.13    10.40     0.95)  ; 29
      (   65.89   -31.14    13.10     0.95)  ; 30
      (   66.65   -31.72    13.15     0.95)  ; 31
      (   68.31   -32.35    13.15     0.95)  ; 32
      (   71.04   -33.24    12.05     0.95)  ; 33
      (   72.82   -34.26    12.05     0.95)  ; 34
      (   73.97   -35.34    12.05     0.95)  ; 35
      (   75.05   -36.87    11.20     0.95)  ; 36
      (   76.32   -37.95    11.20     0.95)  ; 37
      (   82.36   -41.32    12.55     0.95)  ; 38
      (   85.03   -42.34    15.15     0.95)  ; 39
      (   86.11   -43.55    15.15     0.95)  ; 40
      (   87.57   -44.82    15.15     0.95)  ; 41
      (   88.59   -46.47    15.15     0.95)  ; 42
      (   91.74   -47.04    18.40     0.83)  ; 43
      (  101.59   -51.43    19.35     0.83)  ; 44
      (  104.39   -52.38    19.35     0.83)  ; 45
      (  104.46   -52.07    17.60     0.83)  ; 46
       Normal
    )  ;  End of split
  |
    (    8.66    -0.67     2.80     0.95)  ; 1, R-2
    (    8.66    -1.62     2.65     0.95)  ; 2
    (    8.73    -1.81     2.75     0.95)  ; 3
     Normal
  )  ;  End of split
)  ;  End of tree

( (Color Green)
  (Dendrite)
  (    5.61    -3.21     7.25     0.95)  ; Root
  (    5.93    -3.21     6.50     0.95)  ; 1, R
  (    6.69    -3.02     4.55     1.08)  ; 2
  (    9.62    -5.12     4.85     1.08)  ; 3
  (   11.14    -6.65     4.85     1.08)  ; 4
  (   12.16    -9.26     5.40     1.08)  ; 5
  (   13.50   -11.67     3.30     1.08)  ; 6
  (   14.39   -13.20     4.90     1.08)  ; 7
  (   17.31   -16.95     5.90     1.08)  ; 8
  (   17.88   -17.84     5.90     1.08)  ; 9
  (   19.03   -20.01     6.70     1.08)  ; 10
  (   20.24   -22.74     6.70     1.08)  ; 11
  (   21.44   -24.90     6.70     1.08)  ; 12
  (   22.08   -26.62     6.70     1.08)  ; 13
  (   22.02   -26.56     6.70     1.08)  ; 14
  (   23.56   -29.50     8.80     1.08)  ; 15
  (   24.26   -31.15     8.80     1.08)  ; 16
  (   25.53   -33.57     6.40     1.08)  ; 17
  (   27.38   -36.24     6.40     1.08)  ; 18
  (   27.89   -36.88     6.40     1.08)  ; 19
  (   28.08   -36.56    11.75     1.08)  ; 20
  (   29.60   -38.60    10.90     1.08)  ; 21
  (   33.10   -41.01    10.90     1.08)  ; 22
  (   34.63   -41.71     8.30     1.08)  ; 23
  (   34.56   -41.65     8.30     1.08)  ; 24
  (
    (   35.71   -43.68     8.55     1.08)  ; 1, R-1
    (   35.90   -44.13     8.55     1.08)  ; 2
    (   37.04   -45.34     7.60     1.08)  ; 3
    (   38.76   -47.37     7.45     1.08)  ; 4
    (   40.35   -48.77     7.45     1.08)  ; 5
    (   42.96   -51.76     7.35     1.08)  ; 6
    (   44.29   -53.10     8.50     1.08)  ; 7
    (   45.12   -53.80     8.50     1.08)  ; 8
    (   46.39   -55.96     8.65     1.08)  ; 9
    (   46.33   -56.03     8.65     1.08)  ; 10
    (   47.69   -59.02    11.80     1.08)  ; 11
    (   47.75   -59.91    11.80     1.08)  ; 12
    (   48.96   -62.27    10.40     1.08)  ; 13
    (   50.48   -64.24    10.40     1.08)  ; 14
    (   50.74   -64.87     9.45     1.08)  ; 15
    (   50.48   -64.11     9.45     1.08)  ; 16
    (   51.37   -65.70     5.90     1.08)  ; 17
    (   51.50   -67.23     5.90     1.08)  ; 18
    (   52.07   -69.58     5.90     1.08)  ; 19
    (   53.15   -71.55     5.95     1.08)  ; 20
    (   55.44   -74.42     5.95     1.08)  ; 21
    (   59.89   -78.11     6.90     1.08)  ; 22
    (   61.99   -80.33     6.90     1.08)  ; 23
    (   63.77   -82.69     6.90     1.08)  ; 24
    (   64.09   -83.32     6.90     1.08)  ; 25
    (   65.57   -82.71     3.75     1.08)  ; 26
    (   66.34   -83.16     2.50     1.08)  ; 27
    (   67.99   -84.62     2.50     1.08)  ; 28
    (   68.50   -85.45     7.95     1.08)  ; 29
    (   69.07   -86.78     9.55     1.08)  ; 30
    (   69.51   -87.48     9.55     1.08)  ; 31
    (   70.15   -87.74     9.55     1.08)  ; 32
    (   73.39   -87.86    12.10     1.08)  ; 33
    (   74.73   -87.93    12.10     1.08)  ; 34
    (   77.14   -88.37    12.35     1.08)  ; 35
    (   78.54   -89.01    12.35     1.08)  ; 36
    (   79.82   -89.90     9.65     1.08)  ; 37
    (   79.88   -89.96     9.65     1.08)  ; 38
    (   83.06   -91.11    13.60     1.08)  ; 39
    (   86.24   -93.97    13.40     1.08)  ; 40
    (   87.95   -96.13    13.40     1.08)  ; 41
    (   90.62   -98.93     9.80     1.08)  ; 42
    (   92.28  -100.01     9.80     1.08)  ; 43
    (   93.10  -100.58     8.95     1.08)  ; 44
    (   94.88  -101.48     8.95     1.08)  ; 45
    (   95.20  -101.73     8.95     1.08)  ; 46
    (   95.33  -102.18     8.00     1.08)  ; 47
    (   95.33  -104.78     6.30     1.08)  ; 48
    (   95.33  -106.12     3.65     1.08)  ; 49
    (   94.25  -105.23     3.65     1.08)  ; 50
    (   94.12  -104.27     3.65     1.08)  ; 51
    (   97.17  -109.30     3.60     1.08)  ; 52
    (   98.57  -110.64     3.60     1.08)  ; 53
    (  100.16  -111.78     3.60     1.08)  ; 54
    (  100.35  -111.91     3.60     1.08)  ; 55
     Normal
  |
    (   34.28   -43.58    14.30     1.08)  ; 1, R-2
    (   34.41   -44.15    14.30     1.08)  ; 2
    (   36.44   -48.03    14.30     1.08)  ; 3
    (   37.84   -50.32    14.30     1.08)  ; 4
    (   38.61   -51.79    14.35     1.08)  ; 5
    (   38.67   -52.04    14.35     1.08)  ; 6
    (   38.92   -53.95    12.95     1.08)  ; 7
    (   39.11   -56.18    12.95     1.08)  ; 8
    (   38.73   -57.70    13.65     1.08)  ; 9
    (   38.54   -58.85    13.65     1.08)  ; 10
    (   38.03   -58.66    17.05     1.08)  ; 11
    (   37.84   -59.61    17.05     1.08)  ; 12
    (   37.84   -60.88    15.10     1.08)  ; 13
    (   38.73   -63.49    15.10     1.08)  ; 14
    (   40.07   -65.91    14.20     1.08)  ; 15
    (   41.15   -66.80    14.20     1.08)  ; 16
    (   43.06   -67.88    14.15     1.08)  ; 17
    (   44.27   -66.80    14.15     1.08)  ; 18
     Normal
  )  ;  End of split
)  ;  End of tree

( (Color Cyan)
  (Dendrite)
  (    4.17    -4.79     1.40     1.27)  ; Root
  (    4.17    -4.85     2.25     1.27)  ; 1, R
  (    4.24    -4.72     9.70     1.27)  ; 2
  (    3.67    -4.79     2.60     1.27)  ; 3
  (    3.41    -5.42     1.60     1.27)  ; 4
  (    3.35    -6.82     1.50     1.27)  ; 5
  (    3.41    -6.89     1.50     1.27)  ; 6
  (    3.03    -8.67    -2.45     1.34)  ; 7
  (    3.03    -9.24    -2.45     1.34)  ; 8
  (    3.28    -9.75    -2.45     1.34)  ; 9
  (    3.28    -9.81    -2.45     1.34)  ; 10
  (
    (    6.34   -11.21     5.15     1.34)  ; 1, R-1
    (    8.43   -14.07     4.90     1.34)  ; 2
    (    8.88   -14.14     1.95     1.34)  ; 3
    (   10.28   -14.01    -0.15     1.34)  ; 4
    (   11.74   -13.69    -1.55     1.34)  ; 5
    (   15.24   -15.79    -1.95     1.34)  ; 6
    (   16.32   -16.81    -1.95     1.34)  ; 7
    (   15.56   -16.36    -5.40     1.34)  ; 8
    (   18.10   -18.97    -5.40     1.34)  ; 9
    (   19.43   -19.99    -5.95     1.34)  ; 10
    (   20.52   -20.37    -5.95     1.34)  ; 11
    (   22.74   -20.43    -7.60     1.34)  ; 12
    (   23.69   -20.05    -7.60     1.34)  ; 13
    (   24.46   -19.42    -9.80     1.34)  ; 14
    (   24.71   -18.84    -9.80     1.34)  ; 15
    (   25.67   -17.13   -14.75     1.34)  ; 16
    (   27.06   -16.87   -16.05     1.34)  ; 17
    (   29.29   -15.92   -16.05     1.34)  ; 18
    (   29.99   -15.66   -16.05     1.34)  ; 19
    (   31.33   -15.35   -16.05     1.34)  ; 20
    (   32.60   -15.28   -16.10     1.34)  ; 21
    (   33.49   -14.90   -16.10     1.34)  ; 22
    (   35.08   -14.71   -17.10     1.34)  ; 23
    (   37.11   -14.96   -17.10     1.34)  ; 24
    (   38.83   -14.96   -17.10     1.34)  ; 25
    (   40.86   -14.90   -17.15     1.34)  ; 26
    (   40.93   -14.84   -17.15     1.34)  ; 27
    (   43.91   -14.46   -17.15     1.34)  ; 28
    (   46.27   -15.28   -17.15     1.34)  ; 29
    (   47.11   -14.88   -22.55     1.34)  ; 30
    (   48.45   -14.94   -22.75     1.34)  ; 31
    (   49.91   -14.69   -22.75     1.34)  ; 32
    (   52.07   -14.62   -22.35     1.34)  ; 33
    (   53.73   -13.80   -20.15     1.21)  ; 34
    (   55.57   -14.81   -19.55     1.21)  ; 35
    (   55.89   -14.81   -19.45     1.21)  ; 36
    (   56.97   -15.51   -16.85     1.21)  ; 37
    (   59.51   -15.51   -16.85     1.21)  ; 38
    (   60.66   -15.26   -16.85     1.21)  ; 39
    (   60.91   -15.26   -20.35     1.21)  ; 40
    (   60.72   -15.07   -20.35     1.21)  ; 41
    (   66.51   -14.94   -23.40     1.08)  ; 42
    (   67.14   -15.07   -23.40     1.08)  ; 43
    (   70.70   -16.34   -24.45     1.08)  ; 44
    (   74.01   -17.17   -25.55     1.08)  ; 45
    (   77.06   -18.25   -25.55     1.08)  ; 46
    (   82.66   -19.52   -25.55     1.08)  ; 47
    (   82.78   -19.52   -25.55     1.08)  ; 48
    (   88.24   -19.99   -34.75     1.08)  ; 49
    (   90.47   -20.82   -35.80     1.08)  ; 50
    (   93.14   -21.39   -35.85     1.08)  ; 51
    (   95.05   -22.54   -39.25     1.08)  ; 52
    (   96.32   -22.79   -39.25     1.08)  ; 53
    (   98.35   -22.54   -40.85     1.08)  ; 54
    (   99.37   -22.41   -40.85     1.08)  ; 55
    (  100.96   -22.47   -40.85     1.08)  ; 56
    (  103.63   -23.81   -41.15     1.08)  ; 57
    (  106.49   -25.46   -41.15     1.08)  ; 58
    (  109.29   -26.54   -40.85     1.08)  ; 59
    (  111.58   -27.05   -40.85     1.08)  ; 60
    (  114.69   -26.93   -40.85     1.08)  ; 61
    (  117.55   -26.54   -40.85     1.08)  ; 62
    (  120.80   -25.91   -40.85     1.08)  ; 63
    (  124.43   -26.60   -43.65     1.08)  ; 64
    (  127.10   -27.55   -43.95     1.08)  ; 65
    (  130.98   -28.25   -43.95     1.08)  ; 66
    (  133.15   -28.19   -43.95     1.08)  ; 67
    (  136.96   -27.04   -47.90     1.08)  ; 68
    (  137.85   -26.72   -47.90     1.08)  ; 69
     Normal
  |
    (    2.56   -10.38    -0.95     1.08)  ; 1, R-2
    (    2.37   -10.38    -0.95     1.08)  ; 2
    (    1.92   -11.08    -1.20     1.08)  ; 3
    (    1.42   -12.04    -1.20     1.08)  ; 4
    (    0.91   -12.61    -2.25     1.08)  ; 5
    (   -0.11   -14.52    -4.40     1.08)  ; 6
    (   -0.87   -15.22    -4.40     1.08)  ; 7
    (   -1.51   -15.66    -5.70     1.08)  ; 8
    (   -1.95   -15.98    -6.15     1.08)  ; 9
    (   -3.16   -16.49    -6.15     1.08)  ; 10
    (   -3.61   -16.43    -7.45     1.08)  ; 11
    (   -3.73   -16.23    -7.45     1.08)  ; 12
    (   -4.31   -16.04   -10.10     1.08)  ; 13
    (   -5.32   -15.73   -10.10     1.08)  ; 14
    (   -6.15   -15.41   -11.05     1.08)  ; 15
    (   -6.66   -15.09   -11.45     1.08)  ; 16
    (   -9.33   -14.45   -11.45     1.08)  ; 17
    (  -10.98   -14.33   -11.45     1.08)  ; 18
    (  -11.56   -14.07   -11.85     1.08)  ; 19
    (  -13.78   -14.20   -13.05     1.08)  ; 20
    (  -14.48   -14.39   -18.25     1.08)  ; 21
    (  -17.28   -14.26   -18.25     1.08)  ; 22
    (  -18.04   -14.26   -20.70     1.08)  ; 23
    (  -19.95   -13.63   -21.75     1.08)  ; 24
    (  -20.58   -13.50   -23.55     1.08)  ; 25
    (  -23.64   -14.26   -23.55     1.08)  ; 26
    (  -25.93   -15.03   -23.75     1.08)  ; 27
    (  -27.52   -15.85   -23.75     1.08)  ; 28
    (  -30.19   -18.21   -28.95     1.08)  ; 29
    (  -29.87   -17.32   -28.95     1.08)  ; 30
    (  -31.97   -20.05   -32.65     1.08)  ; 31
    (  -32.79   -22.09   -34.40     1.08)  ; 32
    (  -33.24   -22.72   -35.20     1.08)  ; 33
    (  -34.89   -23.68   -35.20     1.08)  ; 34
    (  -38.90   -25.59   -35.20     1.08)  ; 35
    (  -39.79   -26.48   -35.20     1.08)  ; 36
    (  -40.42   -28.13   -35.20     1.08)  ; 37
    (  -40.61   -30.48   -35.20     1.08)  ; 38
    (  -41.50   -32.71   -35.20     1.08)  ; 39
    (  -42.08   -34.43   -35.20     1.08)  ; 40
    (  -42.08   -34.05   -35.20     1.08)  ; 41
    (  -44.56   -36.22   -32.55     0.95)  ; 42
    (  -46.65   -37.69   -32.50     0.95)  ; 43
    (  -48.75   -38.70   -32.50     0.95)  ; 44
    (  -52.19   -39.09   -34.05     0.95)  ; 45
    (  -53.39   -38.83   -34.05     0.95)  ; 46
    (  -57.72   -37.11   -34.60     0.95)  ; 47
    (  -59.24   -36.03   -34.60     0.95)  ; 48
    (  -59.94   -34.31   -34.60     0.95)  ; 49
    (  -59.94   -34.25   -34.60     0.95)  ; 50
     Normal
  )  ;  End of split
)  ;  End of tree

( (Color MoneyGreen)
  (Dendrite)
  (   -8.42     2.49     8.40     1.14)  ; Root
  (   -8.99     3.19     8.45     1.14)  ; 1, R
  (   -9.18     3.38     7.80     1.14)  ; 2
  (  -10.20     3.76     6.90     1.14)  ; 3
  (
    (   -9.50     5.29    11.45     1.14)  ; 1, R-1
    (  -10.32     7.83    11.60     1.14)  ; 2
    (  -10.39     8.47    11.60     1.14)  ; 3
    (  -14.01    11.14     4.10     1.14)  ; 4
    (  -15.92    13.37     3.85     1.14)  ; 5
    (  -17.45    15.72     3.85     1.14)  ; 6
    (  -18.21    17.12     5.05     1.14)  ; 7
    (  -18.46    18.65     5.05     1.14)  ; 8
    (  -17.95    20.75     5.05     1.14)  ; 9
    (  -17.13    23.10     5.20     1.14)  ; 10
    (  -16.81    24.63     5.20     1.14)  ; 11
    (  -15.87    26.43    11.60     1.21)  ; 12
    (  -16.13    27.52    11.35     1.21)  ; 13
    (  -16.83    28.72    11.35     1.21)  ; 14
    (  -17.84    29.87    11.35     1.21)  ; 15
    (  -20.90    34.20     4.25     1.08)  ; 16
    (  -21.60    34.70     2.75     1.08)  ; 17
    (  -22.68    36.17     2.75     1.08)  ; 18
    (  -27.25    43.61     3.30     1.08)  ; 19
    (  -28.34    45.01     3.30     1.08)  ; 20
    (  -31.07    46.66     3.55     0.95)  ; 21
    (  -32.09    47.11     3.55     0.95)  ; 22
    (  -36.09    48.25     3.55     0.95)  ; 23
    (  -37.24    48.95     3.55     0.95)  ; 24
    (  -37.56    49.21     3.55     0.95)  ; 25
     Normal
  |
    (  -10.88     2.91     8.55     0.95)  ; 1, R-2
    (  -11.13     3.29     8.95     0.95)  ; 2
    (  -12.28     3.87     8.55     0.95)  ; 3
    (  -12.91     3.93     8.25     0.95)  ; 4
    (
      (  -14.12     3.17     6.75     0.95)  ; 1, R-2-1
      (  -17.04     3.74     6.75     0.95)  ; 2
      (  -19.59     3.99     7.60     0.95)  ; 3
      (  -23.02     3.68     7.60     0.95)  ; 4
      (  -27.03     2.59     8.30     0.95)  ; 5
      (  -27.09     2.91     8.30     0.95)  ; 6
      (  -30.27     2.79     3.85     0.95)  ; 7
      (  -31.35     2.47     2.75     0.95)  ; 8
      (  -32.75     2.21     2.75     0.95)  ; 9
      (  -35.74     2.28     2.65     0.95)  ; 10
      (  -38.03     2.40     2.65     0.95)  ; 11
      (  -39.74     2.59     1.65     0.95)  ; 12
      (  -44.19     1.26     0.90     0.95)  ; 13
      (  -46.17     0.50     0.85     0.95)  ; 14
      (  -47.37     0.62     0.85     0.95)  ; 15
      (  -51.27     0.91    -0.05     0.95)  ; 16
      (  -53.18     1.10     1.00     0.95)  ; 17
      (  -55.02     1.04     1.00     0.95)  ; 18
      (  -58.90     0.40     1.00     0.95)  ; 19
      (  -60.81    -0.30     1.00     0.95)  ; 20
      (  -63.86    -1.83     1.00     0.95)  ; 21
      (  -66.47    -2.91     1.00     0.95)  ; 22
      (  -69.33    -3.67     1.00     0.95)  ; 23
      (  -70.34    -4.12     1.00     0.95)  ; 24
      (  -69.26    -3.23     1.00     0.95)  ; 25
      (  -74.99    -2.78    -0.35     0.95)  ; 26
      (  -76.13    -2.97    -0.35     0.95)  ; 27
      (  -79.82    -2.78    -0.35     0.95)  ; 28
      (  -83.51    -3.10    -0.35     0.95)  ; 29
      (  -86.50    -3.74    -0.35     0.95)  ; 30
      (  -88.53    -3.86    -0.35     0.95)  ; 31
      (  -89.04    -3.61    -0.35     0.95)  ; 32
      (  -94.57    -5.76    -4.95     0.95)  ; 33
      (  -96.29    -6.46    -4.95     0.95)  ; 34
      (  -98.45    -7.73    -6.25     0.95)  ; 35
      ( -100.29    -9.13    -6.25     0.95)  ; 36
      ( -101.82   -10.02    -6.25     0.95)  ; 37
      ( -101.76    -9.70    -6.25     0.95)  ; 38
      ( -103.73   -11.61     1.30     0.95)  ; 39
      ( -105.19   -12.44     1.30     0.95)  ; 40
      ( -107.03   -13.14     3.60     0.95)  ; 41
      ( -109.96   -13.65     3.60     0.95)  ; 42
      ( -112.12   -14.16     3.60     0.95)  ; 43
      ( -115.05   -14.41     2.65     0.95)  ; 44
      ( -118.35   -14.86     2.65     0.95)  ; 45
      ( -119.62   -14.86     2.65     0.95)  ; 46
      ( -120.51   -13.77     1.55     0.95)  ; 47
       Normal
    |
      (  -12.24     3.78     8.30     0.95)  ; 1, R-2-2
      (  -11.92     4.41     8.30     0.95)  ; 2
      (  -11.61     5.05     8.30     0.95)  ; 3
      (  -11.61     5.49     8.30     0.95)  ; 4
      (  -12.50     6.19    10.50     0.95)  ; 5
      (  -14.21     6.77    10.50     0.95)  ; 6
      (  -17.33     7.47    10.80     0.95)  ; 7
      (  -18.35     8.10    10.80     0.95)  ; 8
      (  -18.73     8.29    10.80     0.95)  ; 9
      (  -20.19     8.74     7.85     0.95)  ; 10
      (  -21.78     9.69     7.85     0.95)  ; 11
      (  -23.56    11.16     7.45     0.95)  ; 12
      (  -25.59    13.57     7.25     0.95)  ; 13
      (  -26.67    14.78     7.25     0.95)  ; 14
      (  -28.77    16.43     7.25     0.95)  ; 15
      (  -30.43    19.04     6.25     0.95)  ; 16
      (  -31.51    20.38     6.25     0.95)  ; 17
      (  -35.89    24.20     5.45     0.95)  ; 18
      (  -36.53    25.02     5.45     0.95)  ; 19
      (  -37.29    25.72     5.45     0.95)  ; 20
      (  -37.74    25.91     5.45     0.95)  ; 21
      (  -45.43    29.92     5.50     0.95)  ; 22
      (  -46.13    30.56     5.50     0.95)  ; 23
      (  -47.34    31.19     5.50     0.95)  ; 24
      (  -47.78    31.26     5.50     0.95)  ; 25
      (
        (  -54.39    39.02     1.25     0.95)  ; 1, R-2-2-1
        (  -55.53    41.19     0.35     0.95)  ; 2
        (  -57.82    43.35     0.35     0.95)  ; 3
        (  -59.16    45.77     0.35     0.95)  ; 4
        (  -60.88    48.25     0.35     0.95)  ; 5
        (  -63.99    54.42     0.35     0.95)  ; 6
        (  -65.71    58.04     0.35     0.95)  ; 7
        (  -66.09    59.19     0.35     0.95)  ; 8
        (  -66.98    60.59     0.35     0.95)  ; 9
        (  -71.73    63.70    -5.85     0.95)  ; 10
        (  -71.92    64.21    -5.85     0.95)  ; 11
        (  -73.32    65.54    -6.35     0.95)  ; 12
        (  -73.89    65.86    -6.35     0.95)  ; 13
        (  -77.01    68.28    -8.95     0.95)  ; 14
        (  -80.44    70.06    -9.90     0.95)  ; 15
        (  -84.19    71.33    -3.95     0.83)  ; 16
        (  -87.50    73.11    -3.90     0.83)  ; 17
        (  -89.28    74.00    -3.90     0.83)  ; 18
        (  -91.57    75.02    -3.90     0.83)  ; 19
        (  -92.78    75.66    -3.90     0.83)  ; 20
        (  -94.88    78.39    -3.90     0.83)  ; 21
         Normal
      |
        (  -47.51    29.40     5.55     0.83)  ; 1, R-2-2-2
        (  -50.50    29.65     8.75     0.83)  ; 2
        (  -52.66    29.84     9.25     0.83)  ; 3
        (  -54.06    29.84     5.75     0.83)  ; 4
        (  -54.57    29.65     5.75     0.83)  ; 5
        (  -56.73    29.14     1.35     0.83)  ; 6
        (  -58.57    28.38    -0.80     0.83)  ; 7
        (  -60.86    28.76    -1.05     0.83)  ; 8
        (  -61.31    29.14    -1.05     0.83)  ; 9
        (  -61.43    29.52    -1.05     0.83)  ; 10
        (  -62.13    30.09    -1.05     0.83)  ; 11
        (  -63.09    30.16     0.30     0.83)  ; 12
        (  -65.06    29.97     0.30     0.83)  ; 13
        (  -65.19    30.03     0.30     0.83)  ; 14
         Normal
      )  ;  End of split
    )  ;  End of split
  )  ;  End of split
)  ;  End of tree

( (Color DarkYellow)
  (Dendrite)
  (   -3.59    -7.12    15.25     0.95)  ; Root
  (   -4.68    -8.83    13.50     0.95)  ; 1, R
  (   -5.63    -9.79    10.85     0.95)  ; 2
  (   -6.01    -9.98    10.85     0.95)  ; 3
  (   -7.16   -10.17    10.85     0.95)  ; 4
  (   -8.81   -10.30     9.15     0.95)  ; 5
  (  -10.59   -10.10     9.15     0.95)  ; 6
  (  -11.35    -9.91     9.05     0.95)  ; 7
  (  -13.83    -9.15     7.10     0.95)  ; 8
  (  -16.88    -7.94     4.80     0.95)  ; 9
  (  -19.62    -6.86     6.10     0.95)  ; 10
  (  -20.89    -6.35     6.10     0.95)  ; 11
  (  -22.92    -5.72     8.80     0.95)  ; 12
  (  -25.34    -5.52     7.65     0.95)  ; 13
  (  -28.71    -5.46     7.65     0.95)  ; 14
  (  -30.43    -5.21     4.55     0.95)  ; 15
  (  -31.25    -4.95     4.55     0.95)  ; 16
  (  -32.84    -3.93     1.35     0.95)  ; 17
  (  -36.02    -2.34     0.35     0.95)  ; 18
  (  -39.77    -0.69     0.15     0.95)  ; 19
  (  -42.76     0.71     1.15     0.95)  ; 20
  (  -43.91     1.47     3.45     0.95)  ; 21
  (  -45.37     2.94     3.45     0.95)  ; 22
  (  -46.26     4.27     3.45     0.95)  ; 23
  (  -47.02     4.84     3.50     0.95)  ; 24
  (  -50.27     6.12     3.50     0.95)  ; 25
  (  -50.84     6.24     3.50     0.95)  ; 26
  (  -53.65     5.73    -2.15     0.95)  ; 27
  (  -56.45     6.05    -4.00     0.95)  ; 28
  (  -58.80     6.62    -4.00     0.95)  ; 29
  (  -61.73     7.19    -4.40     0.95)  ; 30
  (  -63.25     7.26    -4.40     0.95)  ; 31
  (  -66.24     7.58    -5.80     0.95)  ; 32
  (  -66.62     7.51    -5.80     0.95)  ; 33
  (  -69.61     7.38    -6.95     0.95)  ; 34
  (  -71.71     7.83    -7.90     0.95)  ; 35
  (  -73.30     8.98    -7.90     0.95)  ; 36
  (  -75.08    10.37    -8.15     0.95)  ; 37
  (  -77.69    13.87    -8.15     0.95)  ; 38
  (  -77.88    16.04    -8.15     0.95)  ; 39
  (  -77.94    17.63    -8.20     0.95)  ; 40
  (  -78.70    19.09    -8.70     0.95)  ; 41
  (  -78.77    20.11    -8.70     0.95)  ; 42
  (  -78.51    20.93    -8.70     0.95)  ; 43
  (  -78.96    21.70    -9.15     0.95)  ; 44
  (  -79.47    22.27    -9.15     0.95)  ; 45
  (  -85.25    25.13    -9.30     0.95)  ; 46
  (  -85.44    25.58    -9.30     0.95)  ; 47
   Normal
)  ;  End of tree

( (Color DarkCyan)
  (Dendrite)
  (    4.09    -4.96     5.40     1.14)  ; Root
  (    5.49    -5.66     6.75     1.14)  ; 1, R
  (    6.12    -6.23     6.75     1.14)  ; 2
  (    7.02    -6.81     6.80     1.14)  ; 3
  (    8.16    -7.32    13.05     1.14)  ; 4
  (    9.18    -8.21    13.05     1.14)  ; 5
  (    9.49    -9.41    12.15     1.14)  ; 6
  (    9.81   -10.69     8.50     1.14)  ; 7
  (   10.45   -11.64     8.50     1.14)  ; 8
  (   10.64   -11.70     6.35     1.14)  ; 9
  (   10.96   -12.47     5.85     1.14)  ; 10
  (   11.21   -14.31     5.85     1.14)  ; 11
  (   10.89   -15.78     5.85     1.14)  ; 12
  (   10.96   -16.86     5.80     1.14)  ; 13
  (   11.53   -17.87     5.80     1.14)  ; 14
  (   12.67   -18.51     5.80     1.14)  ; 15
  (   13.25   -18.70     5.55     1.14)  ; 16
  (   13.82   -18.64     5.55     1.14)  ; 17
  (   14.07   -18.51     5.55     1.14)  ; 18
  (   15.79   -19.21     2.90     1.14)  ; 19
  (   18.78   -21.12     3.15     1.14)  ; 20
  (   19.86   -22.52     3.15     1.14)  ; 21
  (   20.94   -23.35     3.10     1.14)  ; 22
  (   22.53   -24.94     3.10     1.14)  ; 23
  (   21.32   -23.92     3.10     1.14)  ; 24
  (   28.89   -29.90     0.00     1.14)  ; 25
  (   31.30   -31.61     0.40     1.14)  ; 26
  (   33.34   -32.76     0.40     1.14)  ; 27
  (   33.53   -32.70     1.60     1.14)  ; 28
  (   33.72   -32.38     1.60     1.14)  ; 29
  (   33.72   -32.06     1.60     1.14)  ; 30
   Normal
)  ;  End of tree

( (Color DarkGreen)
  (Apical)
  (   -1.27     7.70    -4.05     2.99)  ; Root
  (   -1.72     8.27    -3.25     2.99)  ; 1, R
  (   -1.40     9.54    -2.00     2.99)  ; 2
  (   -1.21    10.24    -2.00     2.99)  ; 3
  (   -1.40    12.85    -2.00     2.99)  ; 4
  (   -1.21    13.99    -2.20     2.99)  ; 5
  (   -1.14    14.76    -2.25     2.99)  ; 6
  (   -0.76    15.39    -2.25     2.99)  ; 7
  (   -0.45    16.60    -2.25     2.99)  ; 8
  (   -0.38    16.67    -2.25     2.99)  ; 9
  (
    (    1.02    17.81    -1.10     2.61)  ; 1, R-1
    (    1.08    18.38    -1.10     2.61)  ; 2
    (    1.72    19.21    -1.10     2.61)  ; 3
    (    2.10    19.46    -1.10     2.61)  ; 4
    (    2.99    21.12    -0.45     2.61)  ; 5
    (    3.56    21.75    -0.40     2.61)  ; 6
    (    3.56    23.35    -0.45     2.61)  ; 7
    (    3.69    23.98    -0.45     2.61)  ; 8
    (
      (    4.96    26.14    -0.45     2.23)  ; 1, R-1-1
      (    5.15    26.33    -0.45     2.23)  ; 2
      (    5.15    26.65    -0.45     2.23)  ; 3
      (
        (    4.96    29.20     1.70     1.84)  ; 1, R-1-1-1
        (    4.96    29.45     1.70     1.84)  ; 2
        (    3.94    30.98     2.35     1.84)  ; 3
        (    3.82    31.17     2.35     1.84)  ; 4
        (    3.75    31.30     2.35     1.84)  ; 5
        (    4.26    33.40    -4.35     1.72)  ; 6
        (    5.53    34.41    -4.75     1.72)  ; 7
        (    6.80    36.45    -4.85     1.72)  ; 8
        (    8.14    38.29    -4.85     1.72)  ; 9
        (    8.90    39.25    -4.85     1.72)  ; 10
        (    8.16    40.26    -7.40     1.72)  ; 11
        (    8.16    40.77    -6.10     1.72)  ; 12
        (    7.21    41.98    -6.10     1.72)  ; 13
        (    6.95    42.48    -5.25     1.72)  ; 14
        (    6.95    42.99    -5.25     1.72)  ; 15
        (    7.72    43.95    -5.20     1.72)  ; 16
        (    7.72    44.07    -5.20     1.72)  ; 17
        (
          (    8.22    45.35    -5.20     1.72)  ; 1, R-1-1-1-1
          (    8.10    46.36    -5.20     1.72)  ; 2
          (
            (   10.00    48.27    -5.20     1.72)  ; 1, R-1-1-1-1-1
            (   10.64    49.93    -5.20     1.72)  ; 2
            (   11.02    51.71    -5.65     1.72)  ; 3
            (   11.15    54.19    -6.95     1.65)  ; 4
            (   11.15    55.78    -6.75     1.65)  ; 5
            (   10.96    56.35    -5.50     1.65)  ; 6
            (   10.83    58.70    -5.50     1.65)  ; 7
            (   10.89    59.28    -5.50     1.65)  ; 8
            (   11.47    60.99    -5.50     1.65)  ; 9
            (   11.72    63.35    -4.70     1.65)  ; 10
            (   11.72    64.30    -4.65     1.65)  ; 11
            (   12.80    66.72    -4.65     1.65)  ; 12
            (   13.18    67.36    -4.65     1.65)  ; 13
            (   13.25    67.99    -4.65     1.65)  ; 14
            (
              (   12.94    69.72    -7.50     1.65)  ; 1, R-1-1-1-1-1-1
              (   13.01    70.10    -7.50     1.65)  ; 2
              (   13.77    71.63    -6.65     1.65)  ; 3
              (   13.77    71.82    -6.65     1.65)  ; 4
              (   14.66    74.49    -6.05     1.65)  ; 5
              (   14.98    75.06    -6.90     1.65)  ; 6
              (   15.04    76.46    -7.50     1.65)  ; 7
              (   14.91    77.61    -7.55     1.65)  ; 8
              (   14.91    78.69    -7.55     1.65)  ; 9
              (
                (   15.74    81.87    -8.85     1.65)  ; 1, R-1-1-1-1-1-1-1
                (   17.07    83.52   -10.15     1.65)  ; 2
                (   17.65    84.42   -10.15     1.65)  ; 3
                (   17.84    86.01   -10.15     1.65)  ; 4
                (   17.77    86.51   -10.15     1.65)  ; 5
                (   17.52    88.42    -4.05     1.65)  ; 6
                (   17.27    89.19    -4.70     1.65)  ; 7
                (   17.33    91.29    -4.95     1.65)  ; 8
                (   17.46    93.58    -5.20     1.65)  ; 9
                (   17.71    94.72    -5.20     1.65)  ; 10
                (   19.30    97.26    -5.30     1.65)  ; 11
                (   20.15   100.39    -9.40     1.72)  ; 12
                (   20.21   103.19    -8.70     1.72)  ; 13
                (   20.66   104.15    -6.40     1.72)  ; 14
                (   20.72   105.86    -6.05     1.72)  ; 15
                (
                  (   21.36   107.96    -3.30     1.72)  ; 1, R-1-1-1-1-1-1-1-1
                  (   20.72   109.24    -3.30     1.72)  ; 2
                  (   20.15   110.83    -5.45     1.72)  ; 3
                  (   20.02   113.24    -5.45     1.72)  ; 4
                  (   20.34   114.77    -6.90     1.72)  ; 5
                  (   20.40   117.70    -6.90     1.72)  ; 6
                  (   20.66   118.33    -6.90     1.72)  ; 7
                  (   20.72   118.33    -6.90     1.72)  ; 8
                  (   23.14   121.64    -7.05     1.72)  ; 9
                  (   23.07   122.53    -7.10     1.72)  ; 10
                  (   22.06   124.76    -7.10     1.72)  ; 11
                  (   21.74   126.16    -7.10     1.72)  ; 12
                  (   21.61   127.62    -7.20     1.72)  ; 13
                  (   22.37   129.80    -5.20     1.78)  ; 14
                  (   21.29   132.35    -5.20     1.78)  ; 15
                  (   20.66   134.06    -3.95     1.78)  ; 16
                  (   21.29   135.40    -3.95     1.78)  ; 17
                  (   22.25   136.93    -3.90     1.78)  ; 18
                  (   22.31   136.93    -3.90     1.78)  ; 19
                  (   26.25   138.84    -6.35     1.78)  ; 20
                  (   26.63   139.09    -6.35     1.78)  ; 21
                  (   26.38   140.04    -4.70     1.78)  ; 22
                  (   25.42   141.70    -4.70     1.78)  ; 23
                  (   25.36   142.91    -4.70     1.78)  ; 24
                  (   25.87   143.99    -4.50     1.78)  ; 25
                  (   27.59   146.09    -4.50     1.78)  ; 26
                  (   27.90   147.17    -4.50     1.78)  ; 27
                  (   27.97   152.26    -4.50     1.78)  ; 28
                  (   27.40   154.87    -4.50     1.78)  ; 29
                  (   28.17   158.15    -1.80     1.78)  ; 30
                  (   28.05   159.23    -3.80     1.78)  ; 31
                  (   27.47   161.01    -3.80     1.78)  ; 32
                  (   25.76   163.55    -4.90     1.78)  ; 33
                  (   25.63   163.55    -4.90     1.78)  ; 34
                  (   26.96   167.63    -5.60     1.78)  ; 35
                  (   28.87   168.64    -5.60     1.78)  ; 36
                  (   29.44   169.66    -5.60     1.78)  ; 37
                  (   29.64   170.81    -5.75     1.78)  ; 38
                  (   29.70   173.48    -5.75     1.78)  ; 39
                  (   29.06   175.51    -5.75     1.78)  ; 40
                  (   29.13   176.21    -5.75     1.78)  ; 41
                  (   30.08   177.74    -5.75     1.78)  ; 42
                  (   31.16   179.01    -5.75     1.78)  ; 43
                  (   31.48   179.52    -5.75     1.78)  ; 44
                  (   31.59   182.45    -0.90     1.78)  ; 45
                  (   31.46   184.11    -4.35     1.78)  ; 46
                  (   31.40   186.65    -4.35     1.78)  ; 47
                  (   31.65   188.50    -4.80     1.78)  ; 48
                  (   32.16   190.09    -4.80     1.78)  ; 49
                  (   33.05   191.93    -4.80     1.78)  ; 50
                  (   33.88   193.20    -4.75     1.78)  ; 51
                  (   35.15   193.84    -4.75     1.78)  ; 52
                  (   37.69   193.78    -4.75     1.78)  ; 53
                  (   39.34   193.78    -4.75     1.78)  ; 54
                  (   40.30   194.60    -4.75     1.78)  ; 55
                  (   40.74   195.30    -4.75     1.78)  ; 56
                  (   40.87   196.13    -4.75     1.78)  ; 57
                  (   40.49   197.21    -4.75     1.78)  ; 58
                  (   39.47   198.74    -4.75     1.78)  ; 59
                  (   39.09   200.14    -4.75     1.78)  ; 60
                  (   39.15   203.76    -4.75     1.78)  ; 61
                  (   40.55   203.76    -4.75     1.78)  ; 62
                  (   41.27   205.56    -6.50     1.78)  ; 63
                  (   41.40   205.94    -7.10     1.78)  ; 64
                  (   41.34   206.89    -7.10     1.78)  ; 65
                  (   40.76   207.72    -8.15     1.78)  ; 66
                  (   40.38   207.78    -8.15     1.78)  ; 67
                  (   38.86   210.07    -4.05     1.78)  ; 68
                  (   38.73   210.26    -4.05     1.78)  ; 69
                  (   38.86   210.96    -4.05     1.78)  ; 70
                  (   39.87   211.98    -5.40     1.78)  ; 71
                  (   40.57   212.43    -5.40     1.78)  ; 72
                  (   41.59   213.51    -5.25     1.78)  ; 73
                  (   42.04   214.78    -5.25     1.78)  ; 74
                  (   42.16   216.37    -4.00     1.78)  ; 75
                  (   42.35   219.74    -0.25     1.78)  ; 76
                  (   42.61   221.21    -0.25     1.78)  ; 77
                  (   42.80   221.97     0.20     1.78)  ; 78
                  (   43.56   223.05     0.20     1.78)  ; 79
                  (   44.71   224.26     0.20     1.78)  ; 80
                  (   45.66   226.17     0.20     1.78)  ; 81
                  (   45.85   227.38     0.20     1.78)  ; 82
                  (   45.91   228.58     0.20     1.78)  ; 83
                  (   44.96   231.00     0.20     1.78)  ; 84
                  (   44.96   232.46     0.20     1.78)  ; 85
                  (   44.96   232.40     0.20     1.78)  ; 86
                  (
                    (   45.52   235.78    -1.35     1.65)  ; 1, R-1-1-1-1-1-1-1-1-1
                    (   45.58   236.61    -2.20     1.65)  ; 2
                    (   46.28   237.95    -2.25     1.65)  ; 3
                    (   47.17   240.36    -2.65     1.65)  ; 4
                    (   47.49   241.19    -1.10     1.65)  ; 5
                    (   47.49   241.64     0.20     1.65)  ; 6
                    (   47.11   242.21     1.35     1.65)  ; 7
                    (   46.98   242.59     2.25     1.65)  ; 8
                    (   46.85   242.65    -0.20     1.65)  ; 9
                    (
                      (   45.58   243.48    -2.85     1.65)  ; 1, R-1-1-1-1-1-1-1-1-1-1
                      (   45.07   244.12    -4.10     1.65)  ; 2
                      (   45.01   244.18    -4.10     1.65)  ; 3
                      (   45.33   248.19    -5.50     1.53)  ; 4
                      (   45.96   249.91    -5.50     1.53)  ; 5
                      (   46.03   250.67    -5.50     1.53)  ; 6
                      (   45.01   253.47    -5.00     1.53)  ; 7
                      (   45.07   254.55    -5.00     1.53)  ; 8
                      (   45.65   255.82    -5.00     1.53)  ; 9
                      (   47.36   257.60    -4.85     1.53)  ; 10
                      (   47.62   258.05    -4.85     1.53)  ; 11
                      (   47.81   260.72    -4.85     1.53)  ; 12
                      (   47.69   262.21    -4.85     1.59)  ; 13
                      (   46.80   263.73    -5.25     1.59)  ; 14
                      (   45.46   265.71    -6.70     1.59)  ; 15
                      (   45.21   266.66    -6.70     1.59)  ; 16
                      (   45.59   267.61    -6.70     1.59)  ; 17
                      (   47.05   270.54    -6.75     1.59)  ; 18
                      (   47.24   270.92    -6.75     1.59)  ; 19
                      (   47.18   273.59    -5.45     1.59)  ; 20
                      (   47.43   273.91    -5.45     1.59)  ; 21
                      (   48.13   275.12    -4.80     1.59)  ; 22
                      (   48.39   276.27    -4.65     1.59)  ; 23
                      (   47.62   278.36    -4.65     1.59)  ; 24
                      (   47.37   278.94    -4.65     1.59)  ; 25
                      (   47.11   279.89    -4.65     1.59)  ; 26
                      (   47.18   281.42    -4.65     1.59)  ; 27
                      (   47.24   281.48    -4.65     1.59)  ; 28
                      (
                        (   49.47   284.41    -4.65     1.59)  ; 1, R-1-1-1-1-1-1-1-1-1-1-1
                        (   50.29   285.93    -4.65     1.59)  ; 2
                        (   50.55   286.76    -4.65     1.59)  ; 3
                        (   50.61   288.35    -4.65     1.59)  ; 4
                        (   51.18   289.81    -4.65     1.59)  ; 5
                        (   51.57   290.39    -4.65     1.59)  ; 6
                        (   53.14   292.31    -2.10     1.59)  ; 7
                        (   54.28   293.90    -4.75     1.59)  ; 8
                        (   54.28   294.22    -5.35     1.59)  ; 9
                        (   53.84   294.54    -5.35     1.59)  ; 10
                        (   53.71   296.19    -8.30     1.59)  ; 11
                        (   53.84   298.67    -8.65     1.59)  ; 12
                        (   54.15   299.31    -8.65     1.59)  ; 13
                        (   54.66   300.26    -8.65     1.59)  ; 14
                        (   54.92   302.04    -8.15     1.59)  ; 15
                        (   55.23   303.13    -8.15     1.59)  ; 16
                        (   56.06   304.27    -8.00     1.59)  ; 17
                        (   56.95   305.03    -8.00     1.59)  ; 18
                        (   57.90   305.73    -8.00     1.59)  ; 19
                        (   58.86   306.69    -8.00     1.59)  ; 20
                        (   59.24   307.71    -8.00     1.59)  ; 21
                        (   59.68   310.38    -8.00     1.59)  ; 22
                        (   59.81   311.52    -8.00     1.59)  ; 23
                        (   60.38   312.60    -8.00     1.59)  ; 24
                        (   62.10   314.26    -7.95     1.59)  ; 25
                        (   62.10   314.13    -7.95     1.59)  ; 26
                        (   65.35   316.73   -11.15     1.59)  ; 27
                        (   66.94   319.22   -11.70     1.59)  ; 28
                        (   67.20   320.49   -11.70     1.59)  ; 29
                        (   67.13   321.57   -11.75     1.59)  ; 30
                        (   67.01   321.82   -11.75     1.59)  ; 31
                        (   65.73   322.46   -11.75     1.59)  ; 32
                        (   63.00   323.60   -11.75     1.59)  ; 33
                        (   62.81   324.37   -11.75     1.59)  ; 34
                        (   62.81   324.69   -11.75     1.59)  ; 35
                        (   65.67   328.44   -14.75     1.59)  ; 36
                        (   66.24   329.65   -14.95     1.59)  ; 37
                        (   66.56   330.67   -14.95     1.59)  ; 38
                        (   66.62   331.68   -14.95     1.59)  ; 39
                        (   66.50   331.94   -12.70     1.59)  ; 40
                        (   65.92   331.87   -12.70     1.59)  ; 41
                        (
                          (   65.61   333.15    -8.75     1.59)  ; 1, R-1-1-1-1-1-1-1-1-1-1-1-1
                          (   64.91   333.85   -10.65     1.59)  ; 2
                          (   64.34   335.31   -11.20     1.59)  ; 3
                          (   64.59   336.33   -11.20     1.59)  ; 4
                          (   65.03   337.66   -11.20     1.59)  ; 5
                          (   65.35   339.00   -11.35     1.59)  ; 6
                          (   65.54   339.83   -11.35     1.59)  ; 7
                          (   66.43   341.73   -11.35     1.59)  ; 8
                          (   66.88   342.56   -11.35     1.59)  ; 9
                          (   67.83   343.08   -13.15     1.59)  ; 10
                          (   67.38   344.35   -13.15     1.59)  ; 11
                          (   67.32   345.37   -13.15     1.59)  ; 12
                          (   66.87   347.27   -12.40     1.59)  ; 13
                          (   66.87   347.78   -12.40     1.59)  ; 14
                          (   68.27   349.37   -12.40     1.59)  ; 15
                          (   68.40   349.88   -12.40     1.59)  ; 16
                          (   68.27   351.60   -13.45     1.59)  ; 17
                          (   68.46   353.57   -13.95     1.59)  ; 18
                          (   68.02   353.76   -13.95     1.59)  ; 19
                          (   67.83   355.73   -13.95     1.59)  ; 20
                          (   69.10   357.52   -12.65     1.59)  ; 21
                          (   69.16   358.98   -12.50     1.59)  ; 22
                          (   68.97   361.21   -12.50     1.59)  ; 23
                          (   69.29   362.29   -12.50     1.59)  ; 24
                          (   70.62   363.69   -12.50     1.59)  ; 25
                          (   71.32   364.26   -12.50     1.59)  ; 26
                          (   71.64   365.21   -12.50     1.59)  ; 27
                          (   71.26   368.20   -12.50     1.59)  ; 28
                          (   70.69   371.26   -12.50     1.59)  ; 29
                          (   70.75   371.13   -12.50     1.59)  ; 30
                          (   70.77   373.05   -13.40     1.59)  ; 31
                          (   71.15   374.57   -13.40     1.59)  ; 32
                          (   71.54   375.34   -14.20     1.59)  ; 33
                          (   71.35   375.66   -14.20     1.59)  ; 34
                          (   71.41   378.20   -17.15     1.59)  ; 35
                          (   71.41   379.85   -17.15     1.59)  ; 36
                          (   70.84   381.64   -16.60     1.59)  ; 37
                          (   70.90   383.04   -16.60     1.59)  ; 38
                          (   71.85   384.82   -16.40     1.59)  ; 39
                          (   72.74   385.96   -16.35     1.59)  ; 40
                          (   73.63   388.12   -16.35     1.59)  ; 41
                          (   73.70   389.08   -16.35     1.59)  ; 42
                          (   73.63   389.65   -16.35     1.59)  ; 43
                          (   74.02   390.54   -16.35     1.59)  ; 44
                          (   74.59   391.43   -16.35     1.59)  ; 45
                          (   75.67   392.39   -16.35     1.59)  ; 46
                          (   76.05   393.02   -16.35     1.59)  ; 47
                          (   76.43   395.25   -16.35     1.59)  ; 48
                          (   76.50   396.52   -16.35     1.59)  ; 49
                          (   76.18   396.52   -16.35     1.59)  ; 50
                          (   74.52   399.72   -18.55     1.46)  ; 51
                          (   74.84   400.87   -18.70     1.46)  ; 52
                          (   74.97   401.88   -18.70     1.46)  ; 53
                          (   75.09   402.39   -17.10     1.46)  ; 54
                          (   76.36   405.19   -16.80     1.46)  ; 55
                          (   77.51   406.02   -16.80     1.46)  ; 56
                          (   78.14   406.65   -16.80     1.46)  ; 57
                          (   78.34   407.23   -17.35     1.46)  ; 58
                          (   78.27   407.99   -17.35     1.46)  ; 59
                          (   77.95   407.99   -17.35     1.46)  ; 60
                          (   76.75   410.92   -19.20     1.46)  ; 61
                          (   76.49   411.81   -20.15     1.46)  ; 62
                          (   76.55   412.82   -20.15     1.46)  ; 63
                          (   76.81   413.46   -20.60     1.46)  ; 64
                          (   77.51   414.16   -20.60     1.46)  ; 65
                          (   78.65   415.62   -20.60     1.46)  ; 66
                          (   78.91   416.51   -20.60     1.46)  ; 67
                          (   78.84   418.17   -20.60     1.46)  ; 68
                          (   78.21   419.19   -20.60     1.46)  ; 69
                          (   77.76   420.97   -20.60     1.46)  ; 70
                          (   77.76   422.18   -20.60     1.46)  ; 71
                          (   78.59   423.45   -20.60     1.46)  ; 72
                          (   79.16   423.83   -20.60     1.46)  ; 73
                          (   80.12   423.51   -20.60     1.46)  ; 74
                          (   78.15   424.72   -24.05     1.46)  ; 75
                          (   78.34   425.74   -24.05     1.46)  ; 76
                          (   79.49   427.71   -24.45     1.46)  ; 77
                          (   79.61   428.47   -24.45     1.46)  ; 78
                          (   79.55   430.76   -25.30     1.46)  ; 79
                          (   78.85   432.86   -26.50     1.46)  ; 80
                          (   78.22   434.39   -26.50     1.46)  ; 81
                          (   78.22   434.96   -26.65     1.46)  ; 82
                          (   78.92   436.74   -26.65     1.46)  ; 83
                          (   79.42   437.89   -26.65     1.46)  ; 84
                          (   79.68   438.91   -24.55     1.46)  ; 85
                          (   79.49   440.12   -24.55     1.46)  ; 86
                          (   78.47   441.90   -24.55     1.46)  ; 87
                          (   78.09   443.87   -24.30     1.46)  ; 88
                          (   78.22   445.08   -24.30     1.46)  ; 89
                          (   79.68   448.45   -24.30     1.46)  ; 90
                          (   79.87   449.40   -24.30     1.46)  ; 91
                          (   79.81   449.40   -24.30     1.46)  ; 92
                          (   78.82   450.84   -26.20     1.46)  ; 93
                          (   78.82   452.18   -26.70     1.46)  ; 94
                          (   78.63   452.62   -26.70     1.46)  ; 95
                          (   77.61   453.64   -26.70     1.46)  ; 96
                          (   77.04   454.21   -28.40     1.46)  ; 97
                          (   77.80   457.84   -30.15     1.46)  ; 98
                          (   78.18   458.79   -30.15     1.46)  ; 99
                          (   78.44   461.46   -30.25     1.46)  ; 100
                          (   78.57   463.56   -29.55     1.46)  ; 101
                          (   78.76   463.88   -29.55     1.46)  ; 102
                          (   79.58   464.71   -29.35     1.46)  ; 103
                          (   80.22   465.60   -29.35     1.46)  ; 104
                          (   80.28   465.79   -29.30     1.46)  ; 105
                          (
                            (   82.51   468.33   -29.30     1.46)  ; 1, R-1-1-1-1-1-1-1-1-1-1-1-1-1
                            (   83.14   469.86   -29.30     1.46)  ; 2
                            (   83.97   471.70   -29.30     1.46)  ; 3
                            (   85.62   474.50   -29.30     1.46)  ; 4
                            (   85.75   474.82   -29.30     1.46)  ; 5
                            (   87.04   477.45   -25.00     1.46)  ; 6
                            (   88.06   478.78   -21.90     1.46)  ; 7
                            (   88.25   480.12   -21.20     1.46)  ; 8
                            (   88.06   480.82   -21.20     1.46)  ; 9
                            (   87.17   482.92   -22.35     1.46)  ; 10
                            (   86.79   483.62   -22.35     1.46)  ; 11
                            (   86.85   484.51   -22.35     1.46)  ; 12
                            (   87.24   485.14   -23.95     1.46)  ; 13
                            (   88.76   486.86   -23.95     1.46)  ; 14
                            (   89.72   488.64   -26.10     1.46)  ; 15
                            (   89.65   489.79   -26.10     1.46)  ; 16
                            (   89.52   492.71   -26.25     1.34)  ; 17
                            (   89.72   493.35   -27.70     1.34)  ; 18
                            (   89.65   494.37   -27.70     1.34)  ; 19
                            (   89.21   495.77   -28.90     1.34)  ; 20
                            (   89.14   496.02   -29.85     1.34)  ; 21
                            (   88.38   497.55   -30.15     1.34)  ; 22
                            (   88.95   499.39   -30.15     1.34)  ; 23
                            (   88.76   500.09   -30.15     1.34)  ; 24
                            (
                              (   89.28   503.88   -24.20     1.21)  ; 1, R-1-1-1-1-1-1-1-1-1-1-1-1-1-1
                              (   89.98   504.58   -24.20     1.21)  ; 2
                              (   91.32   505.22   -24.30     1.21)  ; 3
                              (   91.89   505.98   -24.30     1.21)  ; 4
                              (   92.33   507.44   -22.30     1.21)  ; 5
                              (   92.02   510.43   -20.70     1.14)  ; 6
                              (   92.14   510.94   -20.70     1.14)  ; 7
                              (   92.59   511.51   -20.70     1.14)  ; 8
                              (   93.16   512.09   -21.45     1.14)  ; 9
                              (   93.35   512.53   -21.45     1.14)  ; 10
                              (   93.48   514.25   -22.45     1.14)  ; 11
                              (   94.11   516.54   -22.45     1.14)  ; 12
                              (   94.11   517.36   -22.55     1.14)  ; 13
                              (   93.99   518.13   -22.55     1.14)  ; 14
                              (   94.18   519.08   -22.55     1.14)  ; 15
                              (   94.37   519.72   -22.55     1.14)  ; 16
                              (   94.37   520.74   -22.55     1.14)  ; 17
                              (   93.92   522.14   -22.55     1.14)  ; 18
                              (   93.29   523.54   -22.55     1.14)  ; 19
                              (   92.52   524.43   -22.55     1.14)  ; 20
                              (   91.25   526.40   -22.55     1.14)  ; 21
                              (   89.73   528.18   -22.55     1.14)  ; 22
                              (   89.79   530.15   -22.55     1.14)  ; 23
                              (   90.83   531.48   -19.40     1.08)  ; 24
                              (   90.76   532.30   -19.40     1.08)  ; 25
                              (   92.73   533.51   -23.70     0.95)  ; 26
                              (   93.31   534.97   -23.75     0.95)  ; 27
                              (   93.43   535.48   -23.75     0.95)  ; 28
                               Normal
                            |
                              (   88.70   499.83   -26.70     0.95)  ; 1, R-1-1-1-1-1-1-1-1-1-1-1-1-1-2
                              (   88.63   500.65   -26.65     0.95)  ; 2
                              (   88.19   501.10   -26.65     0.95)  ; 3
                              (   88.19   501.54   -27.25     0.95)  ; 4
                              (   88.06   501.73   -27.25     0.95)  ; 5
                              (   87.68   503.64   -36.55     0.95)  ; 6
                              (   87.74   504.60   -38.30     0.95)  ; 7
                              (   89.20   505.93   -38.30     0.95)  ; 8
                              (   89.59   507.71   -38.40     0.95)  ; 9
                              (   89.52   508.99   -40.95     0.95)  ; 10
                              (   90.79   513.44   -45.00     0.83)  ; 11
                              (   91.49   515.03   -46.00     0.83)  ; 12
                              (   91.81   516.43   -46.00     0.83)  ; 13
                              (   91.68   518.72   -46.00     0.83)  ; 14
                              (   91.18   521.26   -46.05     0.83)  ; 15
                              (   91.05   523.87   -46.05     0.83)  ; 16
                              (   90.92   524.13   -46.05     0.83)  ; 17
                               Normal
                            )  ;  End of split
                          |
                            (   80.58   465.39   -33.00     0.83)  ; 1, R-1-1-1-1-1-1-1-1-1-1-1-1-2
                            (   80.83   464.75   -31.20     0.83)  ; 2
                            (   81.98   463.60   -30.60     0.83)  ; 3
                            (   82.93   463.10   -31.30     0.83)  ; 4
                            (   83.82   462.40   -31.30     0.83)  ; 5
                            (   84.58   462.01   -31.30     0.83)  ; 6
                            (   85.41   461.38   -33.95     0.83)  ; 7
                            (   85.92   461.31   -36.20     0.83)  ; 8
                            (   86.68   461.51   -36.20     0.83)  ; 9
                            (   87.57   459.79   -36.80     0.83)  ; 10
                            (   88.02   459.41   -37.75     0.83)  ; 11
                            (   88.97   459.09   -37.75     0.83)  ; 12
                            (   89.99   459.15   -38.40     0.83)  ; 13
                            (   91.13   459.85   -38.40     0.83)  ; 14
                            (   92.02   460.93   -41.10     0.83)  ; 15
                            (   92.40   461.44   -41.10     0.83)  ; 16
                            (   93.49   462.01   -43.25     0.83)  ; 17
                            (   94.44   462.33   -43.25     0.83)  ; 18
                            (   95.46   462.78   -43.25     0.83)  ; 19
                            (   96.16   463.48   -43.70     0.83)  ; 20
                            (   96.98   463.99   -43.70     0.83)  ; 21
                            (   98.25   463.86   -46.40     0.83)  ; 22
                            (   99.34   463.54   -50.20     0.83)  ; 23
                            (  101.62   466.53   -58.65     0.83)  ; 24
                            (  101.81   466.85   -58.65     0.83)  ; 25
                            (  104.68   467.93   -60.85     0.83)  ; 26
                            (  106.46   469.84   -60.85     0.83)  ; 27
                            (  107.92   472.19   -61.05     0.83)  ; 28
                            (  109.06   473.59   -61.05     0.83)  ; 29
                            (  110.46   476.20   -61.05     0.83)  ; 30
                            (  110.46   477.79   -61.05     0.83)  ; 31
                            (  110.14   479.44   -61.05     0.83)  ; 32
                            (  110.21   481.35   -61.05     0.83)  ; 33
                            (  111.23   485.23   -61.05     0.83)  ; 34
                            (  112.31   488.54   -61.05     0.83)  ; 35
                            (  113.26   491.08   -61.10     0.83)  ; 36
                            (  113.26   490.58   -61.10     0.83)  ; 37
                            (  116.15   495.83   -69.00     0.83)  ; 38
                            (  116.97   498.12   -69.00     0.83)  ; 39
                            (  118.50   500.79   -69.70     0.83)  ; 40
                            (  119.20   502.13   -69.70     0.83)  ; 41
                            (  118.82   506.52   -71.35     0.83)  ; 42
                            (  119.65   508.49   -71.35     0.83)  ; 43
                            (  120.47   509.76   -71.35     0.83)  ; 44
                            (  121.36   510.97   -71.35     0.83)  ; 45
                            (  122.25   511.86   -71.35     0.83)  ; 46
                            (  123.14   512.37   -71.35     0.83)  ; 47
                             Normal
                          )  ;  End of split
                        |
                          (   66.64   332.67    -2.10     0.83)  ; 1, R-1-1-1-1-1-1-1-1-1-1-1-2
                          (   68.10   332.73    -0.55     0.83)  ; 2
                          (   68.93   332.79     1.40     0.83)  ; 3
                          (   70.64   331.97     2.00     0.83)  ; 4
                          (   74.08   330.25     2.00     0.83)  ; 5
                          (   75.16   329.87     2.90     0.83)  ; 6
                          (   75.67   328.21     5.70     0.83)  ; 7
                          (   75.86   327.32     5.70     0.83)  ; 8
                          (   76.94   326.50     6.15     0.83)  ; 9
                          (   79.10   326.24     6.15     0.83)  ; 10
                          (   80.37   326.18     5.20     0.83)  ; 11
                          (   81.90   325.42     5.20     0.83)  ; 12
                          (   82.98   324.59     5.20     0.83)  ; 13
                          (   83.99   322.87     4.90     0.83)  ; 14
                          (   84.57   321.85     4.90     0.83)  ; 15
                          (   84.95   320.77     4.90     0.83)  ; 16
                          (   84.89   321.15     4.90     0.83)  ; 17
                          (   87.17   320.52     7.55     0.83)  ; 18
                          (   87.56   319.82     7.65     0.83)  ; 19
                          (   87.94   318.80     7.65     0.83)  ; 20
                          (   88.13   317.15     7.65     0.83)  ; 21
                          (   89.78   314.47     7.65     0.83)  ; 22
                          (   92.77   312.25     7.65     0.83)  ; 23
                          (   94.17   311.17     7.20     0.83)  ; 24
                          (   94.30   309.58     7.20     0.83)  ; 25
                          (   95.69   307.67     7.20     0.83)  ; 26
                          (   96.46   307.03     7.20     0.83)  ; 27
                          (   96.27   307.60     7.20     0.83)  ; 28
                          (   99.85   300.97    16.15     0.83)  ; 29
                          (  100.80   299.70    16.15     0.83)  ; 30
                          (  103.28   297.41    16.15     0.83)  ; 31
                          (  105.25   296.27    15.80     0.83)  ; 32
                          (  106.02   295.76    15.80     0.83)  ; 33
                          (  106.46   296.08    15.10     0.83)  ; 34
                          (  107.35   296.14    15.10     0.83)  ; 35
                          (  107.60   297.09    15.05     0.83)  ; 36
                           Normal
                        )  ;  End of split
                      |
                        (   44.84   282.33     2.25     0.95)  ; 1, R-1-1-1-1-1-1-1-1-1-1-2
                        (   43.95   283.86     0.40     0.95)  ; 2
                        (   43.64   284.94     0.40     0.95)  ; 3
                        (   43.19   285.07     0.40     0.95)  ; 4
                        (   42.43   285.19     0.95     0.95)  ; 5
                        (   40.77   286.85     3.05     0.95)  ; 6
                        (   39.63   288.06     3.05     0.95)  ; 7
                        (   38.10   290.15     5.25     0.95)  ; 8
                        (   37.09   290.98     5.25     0.95)  ; 9
                        (   35.88   291.24     5.55     0.95)  ; 10
                        (   35.24   291.30     5.55     0.95)  ; 11
                        (   33.91   292.19     4.20     0.95)  ; 12
                        (   32.89   293.72     4.20     0.95)  ; 13
                        (   31.43   295.37     4.20     0.95)  ; 14
                        (   29.14   297.47     3.95     0.95)  ; 15
                        (   24.05   303.13     3.95     0.95)  ; 16
                        (   21.32   305.17     3.95     0.95)  ; 17
                        (   19.60   305.99     3.95     0.95)  ; 18
                        (   19.22   306.25     3.95     0.95)  ; 19
                        (   15.22   310.60     3.95     0.95)  ; 20
                        (   14.20   310.67     3.95     0.95)  ; 21
                        (   12.99   311.56     3.95     0.95)  ; 22
                        (   10.00   314.04     3.95     0.95)  ; 23
                        (    8.41   315.56     3.95     0.95)  ; 24
                        (    6.89   317.54     3.95     0.95)  ; 25
                        (    5.74   318.30     3.95     0.95)  ; 26
                        (    5.04   319.25     3.95     0.95)  ; 27
                        (    5.04   319.83     3.95     0.95)  ; 28
                         Normal
                      )  ;  End of split
                    |
                      (   47.65   243.65     8.20     0.95)  ; 1, R-1-1-1-1-1-1-1-1-1-2
                      (   47.33   244.35     6.75     0.95)  ; 2
                      (   47.20   245.37     6.75     0.95)  ; 3
                      (   47.71   246.32     6.00     0.95)  ; 4
                      (   48.48   247.72     6.00     0.95)  ; 5
                      (   49.62   250.65    11.55     0.95)  ; 6
                      (   49.56   251.03    12.80     0.95)  ; 7
                      (   48.60   252.24    12.80     0.95)  ; 8
                      (   48.16   253.51    14.20     0.95)  ; 9
                      (   48.29   255.10    14.20     0.95)  ; 10
                      (   49.18   258.22    16.50     0.95)  ; 11
                      (   49.11   258.92    16.95     0.95)  ; 12
                      (   46.63   261.84    16.05     0.95)  ; 13
                      (   45.93   263.50    15.70     0.95)  ; 14
                      (   46.00   264.45    15.70     0.95)  ; 15
                      (   47.20   266.36    15.70     0.95)  ; 16
                      (   47.20   266.74    15.70     0.95)  ; 17
                      (   46.89   267.57    15.70     0.95)  ; 18
                      (   46.82   269.79    15.70     0.95)  ; 19
                      (   46.89   270.81    15.70     0.95)  ; 20
                      (   43.41   272.47    23.70     0.95)  ; 21
                      (   40.11   278.70    23.70     0.95)  ; 22
                      (   39.09   281.37    23.55     0.95)  ; 23
                      (   38.83   282.20    23.55     0.95)  ; 24
                      (   39.03   287.16    23.55     0.95)  ; 25
                      (   38.39   289.13    23.55     0.95)  ; 26
                      (   37.82   290.21    23.55     0.95)  ; 27
                      (   36.93   292.31    23.55     0.95)  ; 28
                      (   36.16   294.92    23.55     0.95)  ; 29
                      (   36.23   297.59    23.55     0.95)  ; 30
                      (   34.00   300.28    30.40     0.95)  ; 31
                      (   33.23   301.17    28.70     0.95)  ; 32
                      (   32.73   302.26    28.70     0.95)  ; 33
                      (   31.96   303.72    28.20     0.95)  ; 34
                      (   31.90   304.10    28.20     0.95)  ; 35
                      (   31.71   304.29    28.15     0.95)  ; 36
                      (   30.63   307.60    26.00     0.95)  ; 37
                      (   29.36   309.06    26.00     0.95)  ; 38
                      (   28.53   309.95    25.85     0.95)  ; 39
                      (   26.94   311.54    25.85     0.95)  ; 40
                      (   26.11   312.18    25.85     0.95)  ; 41
                      (   25.80   312.75    25.85     0.95)  ; 42
                      (   25.86   313.83    26.25     0.95)  ; 43
                      (   26.30   314.34    26.25     0.95)  ; 44
                      (   27.32   314.79    26.25     0.95)  ; 45
                      (   28.21   315.11    26.30     0.95)  ; 46
                       Normal
                    )  ;  End of split
                  |
                    (   47.20   234.49     1.40     0.95)  ; 1, R-1-1-1-1-1-1-1-1-2
                    (   47.45   234.74     1.40     0.95)  ; 2
                    (   49.11   235.57     1.40     0.95)  ; 3
                    (   51.14   235.25     1.95     0.95)  ; 4
                    (   52.86   234.55     4.65     0.95)  ; 5
                    (   53.56   234.17     5.25     0.95)  ; 6
                    (   54.96   233.85     5.25     0.95)  ; 7
                    (   56.10   234.04     2.25     0.95)  ; 8
                    (   57.69   234.87     2.25     0.95)  ; 9
                    (   58.71   235.70    -0.15     0.95)  ; 10
                    (   59.09   235.89    -0.15     0.95)  ; 11
                    (   60.68   239.45    -3.35     0.95)  ; 12
                    (   61.63   241.23    -3.55     0.95)  ; 13
                    (   64.43   244.03    -3.55     0.95)  ; 14
                    (   67.16   244.03    -0.60     0.95)  ; 15
                    (   68.05   244.54    -0.50     0.95)  ; 16
                    (   71.30   247.91    -0.50     0.95)  ; 17
                    (   72.19   249.06    -0.50     0.95)  ; 18
                    (   74.54   249.25    -0.50     0.95)  ; 19
                    (   76.13   249.56    -0.50     0.95)  ; 20
                    (   76.96   249.76    -0.50     0.95)  ; 21
                    (   78.42   249.76    -0.50     0.95)  ; 22
                    (   78.99   249.37    -0.50     0.95)  ; 23
                    (   81.66   246.96     4.35     0.95)  ; 24
                    (   82.42   247.72     3.95     0.95)  ; 25
                    (   82.62   247.91     3.00     0.95)  ; 26
                    (   87.09   250.26   -11.50     0.95)  ; 27
                    (   88.80   250.83   -12.80     0.95)  ; 28
                    (   90.97   252.04   -12.80     0.95)  ; 29
                    (   92.43   252.36   -12.85     0.95)  ; 30
                    (   94.46   252.48   -12.85     0.95)  ; 31
                    (   95.23   252.74   -10.20     0.95)  ; 32
                    (   96.56   253.56   -10.20     0.95)  ; 33
                    (  100.12   255.66    -8.85     0.95)  ; 34
                    (  101.33   256.05    -8.85     0.95)  ; 35
                    (  102.35   256.05    -8.80     0.95)  ; 36
                    (  103.43   256.30    -8.80     0.95)  ; 37
                    (  105.27   257.57    -8.80     0.95)  ; 38
                    (  106.99   260.24    -8.80     0.95)  ; 39
                    (  108.13   261.26    -8.80     0.95)  ; 40
                    (  111.95   263.36    -8.80     0.95)  ; 41
                    (  113.92   264.25    -8.80     0.95)  ; 42
                    (  114.05   264.38    -8.80     0.95)  ; 43
                    (  114.17   264.38    -8.80     0.95)  ; 44
                     Normal
                  )  ;  End of split
                |
                  (   21.94   105.54     1.65     1.08)  ; 1, R-1-1-1-1-1-1-1-2
                  (   22.84   105.98     1.65     1.08)  ; 2
                  (   24.04   106.43     1.65     1.08)  ; 3
                  (   24.17   106.49     1.65     1.08)  ; 4
                  (   26.97   107.00     3.80     1.08)  ; 5
                  (   27.60   106.68     7.10     1.08)  ; 6
                  (   27.73   106.24     7.10     1.08)  ; 7
                  (   28.11   105.47     8.55     1.08)  ; 8
                  (   28.37   105.28     8.55     1.08)  ; 9
                  (   29.45   105.22     8.55     1.08)  ; 10
                  (   30.91   106.17     9.25     1.08)  ; 11
                  (   31.86   107.38     9.25     1.08)  ; 12
                  (   32.69   108.27     9.25     1.08)  ; 13
                  (   33.52   108.46    11.80     1.08)  ; 14
                  (   34.41   108.33    11.80     1.08)  ; 15
                  (   34.66   108.08    11.80     1.08)  ; 16
                  (   36.12   108.91    11.50     1.08)  ; 17
                  (   37.78   108.97    12.45     1.08)  ; 18
                  (   38.73   109.10    12.45     1.08)  ; 19
                  (   39.43   109.29    12.45     1.08)  ; 20
                  (   39.69   109.48    12.95     1.08)  ; 21
                  (   40.26   109.86    12.95     1.08)  ; 22
                   Normal
                )  ;  End of split
              |
                (   12.84    80.05     0.55     1.14)  ; 1, R-1-1-1-1-1-1-2
                (   12.08    80.63    -1.10     1.14)  ; 2
                (   10.55    82.60    -1.10     1.14)  ; 3
                (   10.10    83.55    -2.55     1.14)  ; 4
                (    9.79    84.00    -2.55     1.14)  ; 5
                (    9.53    86.80    -5.45     1.14)  ; 6
                (    8.83    87.50    -5.45     1.14)  ; 7
                (    6.35    89.28    -5.50     1.14)  ; 8
                (    5.40    90.36    -5.50     1.14)  ; 9
                (    4.45    91.69    -4.95     1.14)  ; 10
                (    3.17    92.52    -4.95     1.14)  ; 11
                (    1.14    93.41    -4.95     1.14)  ; 12
                (    0.44    94.17    -3.65     1.14)  ; 13
                (    0.06    95.45    -3.65     1.14)  ; 14
                (   -0.39    96.46    -3.50     1.14)  ; 15
                (   -1.47    98.05    -3.50     1.14)  ; 16
                (   -1.79    98.25    -3.50     1.14)  ; 17
                (   -5.79   102.00    -3.50     1.14)  ; 18
                (   -6.36   103.27    -3.50     1.14)  ; 19
                (   -7.13   104.42    -3.50     1.14)  ; 20
                (   -8.46   106.39    -3.50     1.14)  ; 21
                (   -8.84   107.15    -3.50     1.14)  ; 22
                (  -10.02   112.04    -5.35     1.14)  ; 23
                (  -10.02   113.06    -4.50     1.14)  ; 24
                (  -10.28   113.37    -4.50     1.14)  ; 25
                (  -12.44   114.46    -3.85     1.14)  ; 26
                (  -14.47   116.17    -3.85     1.14)  ; 27
                (  -15.49   117.25    -3.85     1.14)  ; 28
                (  -17.97   119.48    -1.60     1.14)  ; 29
                (  -19.18   121.13    -0.50     1.14)  ; 30
                (  -19.94   123.04    -0.50     1.14)  ; 31
                (  -20.32   123.87    -0.50     1.14)  ; 32
                (  -20.77   124.63    -0.50     1.14)  ; 33
                (  -21.34   125.08    -0.50     1.14)  ; 34
                (  -24.14   126.54    -0.50     1.14)  ; 35
                (  -25.92   128.39    -0.50     1.14)  ; 36
                (  -29.03   130.36    -1.05     1.14)  ; 37
                (  -31.20   132.39    -1.05     1.14)  ; 38
                (  -32.98   133.54    -1.25     1.14)  ; 39
                (  -36.41   137.80    -2.50     1.14)  ; 40
                (  -36.60   138.57    -2.45     1.14)  ; 41
                (  -38.32   141.24    -3.85     1.14)  ; 42
                (  -39.02   142.25    -3.85     1.14)  ; 43
                (  -39.27   143.02    -4.50     1.14)  ; 44
                (  -39.84   143.78    -4.50     1.14)  ; 45
                (  -43.91   144.93    -5.00     1.02)  ; 46
                (  -44.99   145.63    -2.55     1.02)  ; 47
                (  -47.86   148.36    -1.10     1.02)  ; 48
                (  -49.51   149.76    -1.10     1.02)  ; 49
                (  -50.59   151.67    -1.00     1.02)  ; 50
                (  -51.99   153.45    -1.05     1.02)  ; 51
                (  -53.26   154.28    -1.05     1.02)  ; 52
                (  -55.99   155.10    -2.05     1.02)  ; 53
                (  -56.06   156.12    -2.10     1.02)  ; 54
                 Normal
              )  ;  End of split
            |
              (   14.56    68.37    -2.05     1.02)  ; 1, R-1-1-1-1-1-2
              (   16.59    67.67    -2.35     1.02)  ; 2
              (   17.93    67.67    -1.90     1.02)  ; 3
              (   19.07    67.35    -1.90     1.02)  ; 4
              (   19.26    66.97    -7.25     1.02)  ; 5
              (   19.58    65.89    -8.45     1.02)  ; 6
              (   19.77    65.51    -8.45     1.02)  ; 7
              (   20.09    64.81   -11.45     1.02)  ; 8
              (   20.41    64.36   -11.45     1.02)  ; 9
              (   20.41    63.92   -12.25     1.02)  ; 10
              (   19.71    62.71   -12.25     1.02)  ; 11
              (   20.85    61.69   -12.25     1.02)  ; 12
              (   21.30    61.37   -14.50     1.02)  ; 13
              (   21.23    61.06   -14.50     1.02)  ; 14
              (   20.66    59.98   -17.05     1.02)  ; 15
              (   20.34    59.59   -17.75     1.02)  ; 16
              (   19.77    59.21   -17.75     1.02)  ; 17
              (   19.71    58.64   -17.75     1.02)  ; 18
              (   20.15    58.13   -18.20     1.02)  ; 19
              (   21.36    57.56   -18.20     1.02)  ; 20
              (   22.00    57.43   -22.40     1.02)  ; 21
              (   22.00    57.18   -23.55     1.02)  ; 22
              (   23.33    55.33   -23.55     1.02)  ; 23
              (   24.10    54.63   -23.90     1.02)  ; 24
              (   24.73    54.38   -23.90     1.02)  ; 25
              (   26.13    54.19   -23.90     1.02)  ; 26
              (   29.50    54.12   -25.90     1.02)  ; 27
              (   32.74    53.68   -27.30     1.02)  ; 28
              (   33.70    53.87   -27.30     1.02)  ; 29
              (   34.14    54.76   -28.45     1.02)  ; 30
              (   34.14    56.22   -28.45     1.02)  ; 31
              (   33.19    58.77   -28.45     1.02)  ; 32
              (   32.74    59.78   -28.70     1.02)  ; 33
              (   32.17    64.30   -28.75     1.02)  ; 34
              (   32.30    65.06   -28.75     1.02)  ; 35
              (   32.68    65.57   -28.75     1.02)  ; 36
              (   34.52    67.23   -31.80     1.02)  ; 37
              (   35.16    67.61   -31.80     1.02)  ; 38
              (   34.97    67.74   -31.80     1.02)  ; 39
              (   38.15    67.29   -37.10     1.02)  ; 40
              (   39.42    68.56   -39.20     1.02)  ; 41
              (   40.12    69.07   -39.20     1.02)  ; 42
              (   40.95    70.47   -39.20     1.02)  ; 43
              (   41.33    71.74   -40.50     1.02)  ; 44
              (   42.03    73.21   -40.50     1.02)  ; 45
              (   44.00    75.50   -40.70     1.02)  ; 46
               Normal
            )  ;  End of split
          |
            (    7.75    46.04     0.35     1.02)  ; 1, R-1-1-1-1-2
            (    6.80    46.24     0.15     1.02)  ; 2
            (    5.72    46.93     0.15     1.02)  ; 3
            (    4.38    46.87     0.15     1.02)  ; 4
            (    2.86    46.17     0.15     1.02)  ; 5
            (    1.01    44.71     0.15     1.02)  ; 6
            (   -2.23    41.53     0.15     1.02)  ; 7
            (   -2.74    41.27     0.15     1.02)  ; 8
            (   -3.19    36.88     3.50     1.02)  ; 9
            (   -3.69    36.11     3.50     1.02)  ; 10
            (   -5.92    33.82     2.70     1.02)  ; 11
            (   -6.94    32.55     2.70     1.02)  ; 12
            (   -7.51    31.79     0.00     1.02)  ; 13
            (   -7.57    31.85     0.00     1.02)  ; 14
            (   -9.48    28.10    -2.50     1.02)  ; 15
            (   -9.99    27.02    -2.50     1.02)  ; 16
            (  -12.60    24.41    -0.70     1.02)  ; 17
            (  -14.44    21.99    -0.70     1.02)  ; 18
            (  -14.50    21.74     0.20     1.02)  ; 19
            (  -15.58    20.15     0.20     1.02)  ; 20
            (  -15.58    19.64     0.90     1.02)  ; 21
            (  -15.20    20.08     0.90     1.02)  ; 22
            (  -17.17    16.40     0.95     1.02)  ; 23
            (  -18.95    14.55     0.95     1.02)  ; 24
            (  -18.95    14.61     0.95     1.02)  ; 25
            (  -21.15    11.61     4.55     1.02)  ; 26
            (  -23.19     9.64     4.55     1.02)  ; 27
            (  -25.67     7.99     4.05     1.02)  ; 28
            (  -26.56     7.61     4.05     1.02)  ; 29
            (  -27.64     6.91     2.80     1.02)  ; 30
            (  -28.46     6.14     2.80     1.02)  ; 31
            (  -28.34     6.40     2.80     1.02)  ; 32
            (  -31.26     4.93     0.05     1.02)  ; 33
            (  -32.92     2.84    -0.05     1.02)  ; 34
            (  -33.36     1.82    -0.05     1.02)  ; 35
            (  -33.36     0.55     1.85     1.02)  ; 36
            (  -32.98    -0.41     1.85     1.02)  ; 37
            (  -32.98    -0.85     1.85     1.02)  ; 38
            (  -33.42    -1.68     3.20     1.02)  ; 39
            (  -34.51    -3.14     3.20     1.02)  ; 40
            (  -35.27    -4.61     3.70     1.02)  ; 41
            (  -36.60    -6.52     3.70     1.02)  ; 42
            (  -37.56    -8.36     3.75     1.02)  ; 43
            (  -38.07    -9.89     3.75     1.02)  ; 44
            (  -38.13   -10.78     3.75     1.02)  ; 45
            (  -38.77   -11.73     3.75     1.02)  ; 46
            (  -40.74   -13.45     3.75     1.02)  ; 47
            (  -41.25   -13.58     3.75     1.02)  ; 48
            (  -41.95   -16.89     5.75     1.02)  ; 49
            (  -43.22   -17.97     5.75     1.02)  ; 50
            (  -47.86   -21.34     5.75     1.02)  ; 51
            (  -48.37   -21.28     5.75     1.02)  ; 52
            (  -53.97   -25.86     2.45     1.02)  ; 53
            (  -55.05   -27.70     2.15     1.02)  ; 54
            (  -55.87   -29.36     2.15     1.02)  ; 55
            (  -57.46   -31.78     1.80     1.02)  ; 56
            (  -59.12   -33.17     1.80     1.02)  ; 57
            (  -61.28   -34.57     1.35     1.02)  ; 58
            (  -61.66   -34.89     0.80     1.02)  ; 59
            (  -62.04   -34.77     0.80     1.02)  ; 60
            (  -63.89   -35.21     0.75     0.83)  ; 61
            (  -64.46   -35.59     0.75     0.83)  ; 62
            (  -66.75   -35.91     0.75     0.83)  ; 63
            (  -68.02   -35.15     0.75     0.83)  ; 64
            (  -68.72   -34.07     0.75     0.83)  ; 65
            (  -69.80   -32.48     0.75     0.83)  ; 66
            (  -69.80   -32.16     0.75     0.83)  ; 67
             Normal
          )  ;  End of split
        |
          (    8.56    43.98     0.85     0.83)  ; 1, R-1-1-1-2
          (   11.23    44.74    -0.60     0.83)  ; 2
          (   12.00    44.87    -0.90     0.83)  ; 3
          (   12.06    44.93    -0.90     0.83)  ; 4
          (   14.29    45.25     1.75     0.95)  ; 5
          (   16.45    44.10     1.80     0.95)  ; 6
          (   16.96    43.59     1.85     0.95)  ; 7
          (   17.78    41.75     1.85     0.95)  ; 8
          (   18.86    40.86    -0.75     0.95)  ; 9
          (   21.47    39.91    -3.90     1.08)  ; 10
          (   22.81    39.08    -4.05     1.08)  ; 11
          (   24.08    38.38    -4.05     1.08)  ; 12
          (   24.46    38.19     1.50     1.08)  ; 13
          (   24.46    37.74     6.10     1.08)  ; 14
          (
            (   27.38    35.96    -0.40     1.08)  ; 1, R-1-1-1-2-1
            (   27.70    35.07    -1.15     1.08)  ; 2
            (   28.02    34.56    -1.15     1.08)  ; 3
            (   28.40    33.93    -3.15     1.08)  ; 4
            (   28.97    33.86    -3.15     1.08)  ; 5
            (   29.29    33.61    -3.15     1.08)  ; 6
            (   29.74    32.02    -4.00     1.08)  ; 7
            (   30.37    30.81    -4.00     1.08)  ; 8
            (   31.96    29.41    -4.10     1.08)  ; 9
            (   33.11    27.95    -4.10     1.08)  ; 10
            (   35.65    25.66    -3.10     1.08)  ; 11
            (   37.05    24.70    -0.90     1.08)  ; 12
            (   38.13    24.58    -0.90     1.08)  ; 13
            (   41.56    24.51    -0.55     1.08)  ; 14
            (   42.58    24.32    -0.55     1.08)  ; 15
            (   43.22    22.73    -0.50     1.08)  ; 16
            (   44.43    21.01    -0.50     1.08)  ; 17
            (   45.70    20.06    -0.50     1.08)  ; 18
            (   45.70    20.12    -0.50     1.08)  ; 19
            (   48.98    18.61     0.50     1.02)  ; 20
            (   50.06    17.79     0.65     1.02)  ; 21
            (   54.77    14.99     0.65     1.02)  ; 22
            (   55.78    13.78    -0.35     1.02)  ; 23
            (   56.80    12.57    -0.35     1.02)  ; 24
            (   58.26    11.43    -0.35     1.02)  ; 25
            (   62.59     8.69    -1.80     1.02)  ; 26
            (   62.97     8.75    -2.10     1.02)  ; 27
            (   67.61     7.10     0.05     1.02)  ; 28
            (   72.32     3.73     1.15     1.02)  ; 29
            (   74.29     1.95     1.30     1.02)  ; 30
            (   75.24     0.80     1.30     1.02)  ; 31
            (   77.15    -0.34     1.30     1.02)  ; 32
            (   81.28    -1.30     1.30     1.02)  ; 33
            (   84.33    -1.30     1.30     1.02)  ; 34
            (   84.84    -1.81     1.30     1.02)  ; 35
            (   84.59    -1.81     1.30     1.02)  ; 36
            (   87.84    -2.75     3.85     1.02)  ; 37
            (   93.63    -5.04     3.90     1.02)  ; 38
            (   96.93    -7.14     3.90     1.02)  ; 39
            (   98.33    -8.28     3.35     1.02)  ; 40
            (  100.05   -10.07     3.35     1.02)  ; 41
            (   98.01    -8.79     3.35     1.02)  ; 42
            (  105.77   -12.74    -0.75     1.02)  ; 43
            (  107.55   -13.69    -1.00     1.02)  ; 44
            (  111.24   -15.22    -1.00     1.02)  ; 45
            (  114.99   -17.00    -1.00     1.02)  ; 46
            (  118.30   -19.42    -1.00     1.02)  ; 47
            (  120.52   -21.20    -1.00     1.02)  ; 48
            (  122.11   -23.11    -1.00     1.02)  ; 49
            (  123.13   -24.95    -1.00     1.02)  ; 50
            (  123.13   -25.27    -1.00     1.02)  ; 51
            (  128.34   -27.14     1.90     1.02)  ; 52
            (  128.46   -27.52     2.20     1.02)  ; 53
            (  130.56   -29.94    -0.25     1.02)  ; 54
            (  137.37   -35.22    -0.25     1.02)  ; 55
            (  137.24   -35.54    -0.25     1.02)  ; 56
            (  140.55   -38.85    -3.75     1.02)  ; 57
            (  144.23   -43.49    -3.75     1.02)  ; 58
            (  145.06   -45.21    -3.75     1.02)  ; 59
            (  145.44   -46.92    -3.75     1.02)  ; 60
            (  145.57   -50.17    -3.45     1.02)  ; 61
            (  145.82   -51.50    -3.45     1.02)  ; 62
            (  145.89   -56.85    -3.45     1.02)  ; 63
            (  145.70   -55.96    -3.45     1.02)  ; 64
            (  146.00   -59.46     0.70     1.02)  ; 65
            (  146.00   -60.79     0.70     1.02)  ; 66
            (  145.75   -61.81     0.70     1.02)  ; 67
            (  145.68   -64.29    -0.70     1.02)  ; 68
            (  146.32   -66.58    -0.70     1.02)  ; 69
            (  146.51   -68.62    -0.70     1.02)  ; 70
            (  146.89   -70.72    -2.70     1.02)  ; 71
            (  146.70   -70.34    -2.70     1.02)  ; 72
            (  149.37   -72.94    -4.45     1.02)  ; 73
            (  150.45   -74.98    -4.45     1.02)  ; 74
            (  150.90   -76.06    -4.45     1.02)  ; 75
            (  151.60   -78.80    -4.45     1.02)  ; 76
            (  152.42   -80.90    -4.45     1.02)  ; 77
            (  153.31   -84.01    -4.45     1.02)  ; 78
            (  153.57   -86.87    -4.45     1.02)  ; 79
            (  151.72   -90.85    -2.00     1.02)  ; 80
            (  151.91   -93.53    -1.75     1.02)  ; 81
            (  152.86   -96.07    -1.75     1.02)  ; 82
            (  153.62   -97.34    -1.75     1.02)  ; 83
            (  155.53  -100.65    -1.75     1.02)  ; 84
            (  156.48  -101.48    -1.75     1.02)  ; 85
            (  157.88  -101.99    -1.75     1.02)  ; 86
            (  158.33  -101.99    -1.75     1.02)  ; 87
            (  158.90  -101.41    -1.75     1.02)  ; 88
            (  160.17  -100.90    -1.75     1.02)  ; 89
             Normal
          |
            (   25.16    37.68     4.75     1.02)  ; 1, R-1-1-1-2-2
            (   27.00    38.19     5.95     1.02)  ; 2
            (   27.38    38.63     5.95     1.02)  ; 3
            (   27.38    38.76     5.95     1.02)  ; 4
            (   27.83    40.03    11.90     1.02)  ; 5
            (   31.77    40.03     9.90     1.02)  ; 6
            (   34.76    39.46     8.10     1.02)  ; 7
            (   36.29    39.46     8.10     1.02)  ; 8
            (   38.32    39.90     8.20     1.02)  ; 9
            (   40.42    39.46     8.20     1.02)  ; 10
            (   41.18    39.46    11.70     1.02)  ; 11
            (   42.01    39.78    11.70     1.02)  ; 12
            (   43.60    40.60    11.70     1.02)  ; 13
            (   44.55    40.54    11.70     1.02)  ; 14
            (   46.91    40.09    11.70     1.02)  ; 15
            (   47.80    39.97    11.70     1.02)  ; 16
            (   51.99    40.98    16.15     1.02)  ; 17
            (   53.52    41.11    16.15     1.02)  ; 18
            (   55.55    41.11    16.15     1.02)  ; 19
            (   58.54    41.94    16.15     1.02)  ; 20
            (   59.81    43.40    16.15     1.02)  ; 21
            (   59.94    43.97    16.15     1.02)  ; 22
            (   59.88    45.88    16.15     1.02)  ; 23
             Normal
          )  ;  End of split
        )  ;  End of split
      |
        (   10.09    26.42    -0.45     1.02)  ; 1, R-1-1-2
        (   10.47    26.23    -0.45     1.02)  ; 2
        (   12.25    26.04    -0.45     1.02)  ; 3
        (   13.33    25.91     0.65     1.02)  ; 4
        (   14.73    26.42     1.70     1.02)  ; 5
        (   16.26    27.31     1.70     1.02)  ; 6
        (   17.27    27.69     2.25     1.02)  ; 7
        (   19.69    28.77     2.25     1.02)  ; 8
        (   24.21    30.42     1.05     1.02)  ; 9
        (   25.35    30.93     1.05     1.02)  ; 10
        (   26.24    31.06     0.55     1.02)  ; 11
        (   28.27    30.68     0.55     1.02)  ; 12
        (   29.23    30.42     0.75     1.02)  ; 13
        (   32.09    30.68     0.75     1.02)  ; 14
        (   33.87    31.00     0.40     1.02)  ; 15
        (   34.00    30.81     0.40     1.02)  ; 16
        (   38.00    30.30     3.65     1.02)  ; 17
        (   38.96    30.68     3.50     1.02)  ; 18
        (
          (   43.28    31.76     0.55     1.02)  ; 1, R-1-1-2-1
          (   45.76    32.46     0.55     1.02)  ; 2
          (   46.78    32.78     0.75     1.02)  ; 3
          (   48.88    33.10     0.75     1.02)  ; 4
          (   50.08    33.16     3.05     1.02)  ; 5
          (   50.21    33.29     3.05     1.02)  ; 6
          (   49.96    33.35     3.05     1.02)  ; 7
          (   53.33    34.81     8.00     1.02)  ; 8
          (   56.00    35.83     8.00     1.02)  ; 9
          (   58.54    37.23     8.00     1.02)  ; 10
          (   60.07    37.74     8.00     1.02)  ; 11
          (   62.80    37.87     7.75     1.02)  ; 12
          (   63.88    38.38     7.75     1.02)  ; 13
          (   63.95    38.44     7.75     1.02)  ; 14
          (   70.23    39.95    11.20     1.02)  ; 15
          (   71.25    39.76    11.90     1.02)  ; 16
          (   74.87    39.76    11.05     1.02)  ; 17
          (   76.34    39.51    11.05     1.02)  ; 18
          (   78.05    39.44    11.05     1.02)  ; 19
          (   80.09    39.06    11.05     1.02)  ; 20
          (   85.43    38.68     9.00     1.02)  ; 21
          (   86.38    38.94     9.00     1.02)  ; 22
          (   88.48    40.21     7.70     1.02)  ; 23
          (   89.69    40.53     7.65     1.02)  ; 24
          (   91.41    40.46     7.65     1.02)  ; 25
          (   93.00    40.40     7.70     1.02)  ; 26
          (   94.46    41.23     7.70     1.02)  ; 27
          (   97.06    44.02     7.80     1.02)  ; 28
          (   99.74    45.36     7.80     1.02)  ; 29
          (  103.17    46.06     8.90     1.02)  ; 30
          (  103.17    46.06     8.95     1.02)  ; 31
          (  104.66    44.55    14.15     1.02)  ; 32
          (  107.52    43.09    14.15     1.02)  ; 33
          (  108.47    42.51    14.80     1.02)  ; 34
          (  110.95    41.69    14.85     1.02)  ; 35
          (  114.20    41.18    14.85     1.02)  ; 36
          (  117.95    42.07    14.85     1.02)  ; 37
          (  119.35    43.91    13.40     1.02)  ; 38
          (  120.94    45.38    13.40     1.02)  ; 39
          (  123.80    47.35    13.35     1.02)  ; 40
          (  124.43    48.05    13.35     1.02)  ; 41
          (  125.07    49.57    13.35     1.02)  ; 42
          (  125.77    50.15    13.35     1.02)  ; 43
          (  125.90    50.21    13.35     1.02)  ; 44
           Normal
        |
          (   40.11    29.01     3.45     1.02)  ; 1, R-1-1-2-2
          (   45.96    27.68     5.70     1.02)  ; 2
          (   48.95    27.11     7.35     1.02)  ; 3
          (   50.35    26.85     7.35     1.02)  ; 4
          (   51.68    25.83     6.20     1.02)  ; 5
          (   53.46    24.31     6.20     1.02)  ; 6
          (   55.50    23.03     3.65     1.02)  ; 7
          (   56.13    22.59     3.65     1.02)  ; 8
          (   55.11    23.42     3.65     1.02)  ; 9
          (   57.72    22.33    -2.20     1.02)  ; 10
          (   60.26    20.11    -3.65     1.02)  ; 11
          (   65.10    17.88    -3.65     1.02)  ; 12
          (   66.37    16.86    -4.60     1.02)  ; 13
          (   67.96    14.83    -4.60     1.02)  ; 14
          (   70.31    13.17    -4.65     1.02)  ; 15
          (   71.20    12.54    -4.65     1.02)  ; 16
          (   72.60    11.27    -4.65     1.02)  ; 17
          (   73.94    10.57    -4.65     1.02)  ; 18
          (   75.46    10.25    -4.65     1.02)  ; 19
          (   75.91    10.76    -4.65     1.02)  ; 20
          (   78.64     8.59    -9.70     1.02)  ; 21
          (   81.25     7.76   -10.15     1.02)  ; 22
          (   81.38     7.64   -10.25     1.02)  ; 23
          (   81.57     7.64   -10.25     1.02)  ; 24
           Normal
        )  ;  End of split
      )  ;  End of split
    |
      (    3.11    24.82     6.25     1.02)  ; 1, R-1-2
      (    2.98    24.88     4.80     1.02)  ; 2
      (    2.98    25.45     4.60     1.02)  ; 3
      (    2.41    27.11     3.75     1.02)  ; 4
      (    2.41    27.49     3.30     1.02)  ; 5
      (    1.71    28.25     3.30     1.02)  ; 6
      (    1.46    28.38     3.30     1.02)  ; 7
      (    0.63    31.81     8.70     0.83)  ; 8
      (   -1.09    33.60     8.70     0.83)  ; 9
      (   -2.10    35.95     7.90     0.83)  ; 10
      (   -2.61    37.48     5.10     0.83)  ; 11
      (   -3.82    40.53     5.10     0.83)  ; 12
      (   -4.39    42.88     5.10     0.83)  ; 13
      (   -4.52    45.24     5.00     0.83)  ; 14
      (   -4.97    47.14     5.00     0.83)  ; 15
      (   -6.05    49.37     5.00     0.83)  ; 16
       Normal
    )  ;  End of split
  |
    (   -1.78    17.26     1.25     0.83)  ; 1, R-2
    (   -2.41    17.33     1.25     0.83)  ; 2
    (   -2.48    17.39     1.25     0.83)  ; 3
    (   -4.70    16.56     1.20     0.89)  ; 4
    (   -7.56    16.63     3.00     0.89)  ; 5
    (   -8.45    17.26     3.40     0.89)  ; 6
    (  -11.31    18.34    -2.45     1.02)  ; 7
    (  -12.39    18.34    -0.15     1.02)  ; 8
    (
      (  -12.84    17.26     3.25     1.02)  ; 1, R-2-1
      (  -14.37    17.26     3.30     1.02)  ; 2
      (  -15.57    17.77     3.30     1.02)  ; 3
      (  -16.97    18.09     3.60     1.02)  ; 4
      (  -18.37    18.53     0.00     1.02)  ; 5
      (  -18.88    18.53     1.00     1.02)  ; 6
      (  -19.52    18.66     1.00     1.02)  ; 7
      (  -20.22    18.92     1.00     1.02)  ; 8
      (  -20.60    19.30     3.25     1.02)  ; 9
      (  -21.23    19.49     3.70     1.02)  ; 10
      (  -22.38    18.79     3.80     1.02)  ; 11
      (  -23.33    18.47     2.50     1.02)  ; 12
      (  -24.92    18.53     1.50     1.02)  ; 13
      (  -26.00    18.53     0.95     1.02)  ; 14
      (  -26.19    19.36     3.50     1.02)  ; 15
      (  -27.27    20.12     3.50     1.02)  ; 16
      (  -28.99    21.02     3.40     1.02)  ; 17
      (  -30.52    21.52     3.50     1.02)  ; 18
      (  -31.53    21.78     5.95     1.02)  ; 19
      (  -31.85    21.91     5.00     1.02)  ; 20
      (  -34.59    22.99     2.80     1.02)  ; 21
      (  -37.19    23.05     2.25     1.02)  ; 22
      (  -37.64    22.61     2.25     1.02)  ; 23
      (  -37.83    22.48     1.55     1.02)  ; 24
      (  -37.57    22.48     1.55     1.02)  ; 25
      (
        (  -40.16    22.55     2.70     1.02)  ; 1, R-2-1-1
        (  -42.32    23.51     2.50     1.02)  ; 2
        (  -44.86    23.44     1.70     1.02)  ; 3
        (  -47.53    24.14     1.40     1.02)  ; 4
        (  -48.99    24.21     1.40     1.02)  ; 5
        (  -50.65    24.59     4.65     1.02)  ; 6
        (  -52.49    24.33     4.65     1.02)  ; 7
        (  -53.70    24.08     4.65     1.02)  ; 8
        (  -54.91    24.08     4.65     1.02)  ; 9
        (  -57.07    24.65     4.65     1.02)  ; 10
        (  -58.79    24.72     4.65     1.02)  ; 11
        (  -61.14    24.53     4.65     1.02)  ; 12
        (  -65.21    24.53     4.65     1.02)  ; 13
        (  -65.78    24.21     4.65     1.02)  ; 14
        (  -66.99    23.19     4.65     1.02)  ; 15
        (  -67.75    22.43     4.65     1.02)  ; 16
        (  -68.77    22.04     4.65     1.02)  ; 17
        (  -73.98    22.36     3.55     1.02)  ; 18
        (  -73.98    22.36     3.40     1.02)  ; 19
        (  -75.83    23.13     2.90     0.89)  ; 20
        (  -78.50    24.02     2.65     0.89)  ; 21
        (  -79.64    24.40     2.65     0.89)  ; 22
        (  -80.85    24.53     2.80     0.89)  ; 23
        (  -85.63    24.73     6.50     0.89)  ; 24
        (  -87.35    24.86     6.40     0.89)  ; 25
        (  -87.35    25.05     6.40     0.89)  ; 26
         Normal
      |
        (  -38.35    21.04     4.10     0.89)  ; 1, R-2-1-2
        (  -38.16    20.91     3.30     0.89)  ; 2
        (  -38.48    20.21     1.35     0.89)  ; 3
        (  -38.93    19.64     1.30     0.89)  ; 4
        (  -40.71    19.13     1.30     0.89)  ; 5
        (  -43.57    17.80     1.95     0.89)  ; 6
        (  -44.33    17.03     1.95     0.89)  ; 7
        (  -45.22    14.68     1.95     0.89)  ; 8
        (  -46.30    12.83     2.20     0.89)  ; 9
        (  -47.26    11.82     2.20     0.89)  ; 10
        (  -49.35     9.02     2.20     0.89)  ; 11
        (  -49.48     8.00     2.20     0.89)  ; 12
        (  -49.86     6.47     2.20     0.89)  ; 13
        (  -50.24     6.60     2.20     0.89)  ; 14
        (  -50.37     6.79     2.20     0.89)  ; 15
         Normal
      )  ;  End of split
    |
      (  -13.17    17.86    -1.75     0.89)  ; 1, R-2-2
      (  -14.57    17.80    -1.75     0.89)  ; 2
      (  -16.99    17.03    -3.00     0.89)  ; 3
      (  -20.74    15.32    -3.15     0.89)  ; 4
      (  -23.73    13.15    -3.15     0.89)  ; 5
      (  -27.10    11.12    -3.15     0.89)  ; 6
      (  -29.32     9.46    -3.50     0.89)  ; 7
      (  -30.66     8.95    -5.20     0.89)  ; 8
      (  -32.50     9.15    -5.20     0.89)  ; 9
      (  -34.03     9.34    -5.35     0.89)  ; 10
      (  -35.62     8.25    -5.35     0.89)  ; 11
      (  -36.76     7.24    -5.35     0.89)  ; 12
      (  -39.12     6.16    -7.20     0.89)  ; 13
      (  -39.37     6.73    -7.20     0.89)  ; 14
       Normal
    )  ;  End of split
  )  ;  End of split
)  ;  End of tree
